# Supplementary material for: Predicting antimicrobial mechanism-of-action from transcriptomes: A generalizable explainable artificial intelligence approach
Source: PLoS Comput Biol. 2021 Mar 29;17(3):e1008857. doi: 10.1371/journal.pcbi.1008857 (PMC8031737; doi:10.1371/journal.pcbi.1008857)
Supplement: S1 Table — Each of the 41 antibiotics used in the training data with minimum inhibitory concentrations and MOA categorization. (XLSX) [file pcbi.1008857.s007.xlsx]

## Sheet: Table_S1
MOA	Antibiotic	sub-MOA*	MIC	Producer-strain Extract Dilution**	Producer-strain	Strain Source
cell-wall	vancomycin		64 µg/ml	2X	Amycolatopsis orientalis NRRL 2450	USDA NRRL
	teixobactin		2.5 µg/ml	2X	Eleftheria terrae L3383	NovoBiotic Pharmaceuticals
	ramoplanin		8 µg/ml
	phosphomycin		16 µg/ml
	penicillin		16 µg/ml	2X	Streptomyces clavuligerus NRRL 3585	USDA NRRL
	meropenem		0.25 µg/ml
	flavomycin		2 µg/ml
	d-cycloserine		64 µg/ml
	ceftriaxone		0.015625 µg/ml
	cefotaxime		0.03125 µg/ml
	bacitracin		125 µg/ml	1X	Bacillus licheniformis B-1001	USDA NRRL
	teicoplanin		125 µg/ml
cell-membrane	polymyxin		0.0625 µg/ml
	colistin		0.125 µg/ml
dna-synthesis	trimethoprim		0.25 µg/ml
	sulfamethoxazole		400 µg/ml
	metronidazole		800 µg/ml
	rachelmycin			64X	Streptomyces caelestis (isolate K0485)	NovoBiotic Pharmaceuticals
	novobiocin		0.5 µg/ml	2X	Streptomyces spheroids NRRL 2449	USDA NRRL
	norfloxacin		0.015626 µg/ml
	nalidixic-acid		1 µg/ml
	ciprofloxacin		0.003906 µg/ml
	levofloxacin		0.003906 µg/ml
	sulfacetamide		1 mg/ml
	zeocin		0.25 µg/ml
rna-polymerase	rifapentine		1 µg/ml
	rifampicin		0.0625 µg/ml	1X	Amycolatopsis mediterranei B-3240	USDA NRRL
	fidaxomicin		0.125 µg/ml
	actinomycin-d		32 µg/ml	64X	Streptomyces canus C4087	NovoBiotic Pharmaceuticals
protein-synthesis	thiostrepton	50S	8 µg/ml
	retapamulin	50S	0.015625 µg/ml
	linezolid	50S	4 µg/ml
	erythromycin	50S	0.25 µg/ml	2X	Saccharopolyspora erythraea B-24071	USDA NRRL
	chloramphenicol	50S	1 µg/ml	4X	Streptomyces sp. X4251	NovoBiotic Pharmaceuticals
	tetracycline	30S	0.5 µg/ml
	doxycycline	30S	0.125 µg/ml
	streptomycin	30S	3 mg/ml
	gentamicin	30S	0.25 µg/ml
fatty-acid-synthesis	triclosan		0.007813 µg/ml
	isoniazid		900 µg/ml
	cerulenin		16 µg/ml
* Only sub-MOA used in this study were included
** How dilutable the extract was without losing activity

## Sheet: Index
y1	y2	y3	y4	y5
('actinomycin-d|dmso-1|1|1|1.0|37|s40', 'dmso-1|dmso-1|0|2|1.0|47|s35')	('levofloxacin|dmso-2|1|1|2.0|7|s7', 'dmso-2|dmso-2|0|2|2.0|44|s44')	('actinomycin-d|dmso-1|1|1|1.0|37|s40', 'dmso-1|dmso-1|0|2|1.0|47|s35')	('colistin|water-1a|1|1|1.0|40|s19', 'water-1a|water-1a|0|1|1.0|19|s28')	('actinomycin-d|dmso-1|1|1|1.0|37|s40', 'dmso-1|dmso-1|0|2|1.0|47|s35')
('actinomycin-d|dmso-1|1|1|1.0|37|s40', 'dmso-1|dmso-1|0|3|1.0|48|s22')	('levofloxacin|dmso-2|1|1|2.0|7|s7', 'dmso-2|dmso-2|0|3|2.0|45|s45')	('actinomycin-d|dmso-1|1|1|1.0|37|s40', 'dmso-1|dmso-1|0|3|1.0|48|s22')	('colistin|water-1a|1|1|1.0|40|s19', 'water-1a|water-1a|0|2|1.0|20|s34')	('actinomycin-d|dmso-1|1|1|1.0|37|s40', 'dmso-1|dmso-1|0|3|1.0|48|s22')
('actinomycin-d|dmso-1|1|2|1.0|38|s42', 'dmso-1|dmso-1|0|2|1.0|47|s35')	('levofloxacin|dmso-2|1|2|2.0|8|s8', 'dmso-2|dmso-2|0|2|2.0|44|s44')	('actinomycin-d|dmso-1|1|2|1.0|38|s42', 'dmso-1|dmso-1|0|2|1.0|47|s35')	('colistin|water-1a|1|1|1.0|40|s19', 'water-1a|water-1a|0|3|1.0|21|s29')	('actinomycin-d|dmso-1|1|2|1.0|38|s42', 'dmso-1|dmso-1|0|2|1.0|47|s35')
('actinomycin-d|dmso-1|1|2|1.0|38|s42', 'dmso-1|dmso-1|0|3|1.0|48|s22')	('levofloxacin|dmso-2|1|2|2.0|8|s8', 'dmso-2|dmso-2|0|3|2.0|45|s45')	('actinomycin-d|dmso-1|1|2|1.0|38|s42', 'dmso-1|dmso-1|0|3|1.0|48|s22')	('colistin|water-1a|1|2|1.0|41|s20', 'water-1a|water-1a|0|1|1.0|19|s28')	('actinomycin-d|dmso-1|1|2|1.0|38|s42', 'dmso-1|dmso-1|0|3|1.0|48|s22')
('actinomycin-d|dmso-1|1|3|1.0|39|s18', 'dmso-1|dmso-1|0|2|1.0|47|s35')	('levofloxacin|dmso-2|1|3|2.0|9|s9', 'dmso-2|dmso-2|0|2|2.0|44|s44')	('actinomycin-d|dmso-1|1|3|1.0|39|s18', 'dmso-1|dmso-1|0|2|1.0|47|s35')	('colistin|water-1a|1|2|1.0|41|s20', 'water-1a|water-1a|0|2|1.0|20|s34')	('actinomycin-d|dmso-1|1|3|1.0|39|s18', 'dmso-1|dmso-1|0|2|1.0|47|s35')
('actinomycin-d|dmso-1|1|3|1.0|39|s18', 'dmso-1|dmso-1|0|3|1.0|48|s22')	('levofloxacin|dmso-2|1|3|2.0|9|s9', 'dmso-2|dmso-2|0|3|2.0|45|s45')	('actinomycin-d|dmso-1|1|3|1.0|39|s18', 'dmso-1|dmso-1|0|3|1.0|48|s22')	('colistin|water-1a|1|2|1.0|41|s20', 'water-1a|water-1a|0|3|1.0|21|s29')	('actinomycin-d|dmso-1|1|3|1.0|39|s18', 'dmso-1|dmso-1|0|3|1.0|48|s22')
('rifampicin|dmso-1|1|2|1.0|32|s14', 'dmso-1|dmso-1|0|2|1.0|47|s35')	('novobiocin|dmso-5|2|1|5.0|13|s12', 'dmso-5|dmso-5|0|1|5.0|43|s42')	('rifampicin|dmso-1|1|2|1.0|32|s14', 'dmso-1|dmso-1|0|2|1.0|47|s35')	('colistin|water-1a|1|3|1.0|42|s21', 'water-1a|water-1a|0|1|1.0|19|s28')	('rifampicin|dmso-1|1|2|1.0|32|s14', 'dmso-1|dmso-1|0|2|1.0|47|s35')
('rifampicin|dmso-1|1|2|1.0|32|s14', 'dmso-1|dmso-1|0|3|1.0|48|s22')	('novobiocin|dmso-5|2|1|5.0|13|s12', 'dmso-5|dmso-5|0|2|5.0|44|s43')	('rifampicin|dmso-1|1|2|1.0|32|s14', 'dmso-1|dmso-1|0|3|1.0|48|s22')	('colistin|water-1a|1|3|1.0|42|s21', 'water-1a|water-1a|0|2|1.0|20|s34')	('rifampicin|dmso-1|1|2|1.0|32|s14', 'dmso-1|dmso-1|0|3|1.0|48|s22')
('rifampicin|dmso-1|1|3|1.0|33|s30', 'dmso-1|dmso-1|0|2|1.0|47|s35')	('novobiocin|dmso-5|2|1|5.0|13|s12', 'dmso-5|dmso-5|0|3|5.0|45|s44')	('rifampicin|dmso-1|1|3|1.0|33|s30', 'dmso-1|dmso-1|0|2|1.0|47|s35')	('colistin|water-1a|1|3|1.0|42|s21', 'water-1a|water-1a|0|3|1.0|21|s29')	('rifampicin|dmso-1|1|3|1.0|33|s30', 'dmso-1|dmso-1|0|2|1.0|47|s35')
('rifampicin|dmso-1|1|3|1.0|33|s30', 'dmso-1|dmso-1|0|3|1.0|48|s22')	('novobiocin|dmso-5|2|2|5.0|14|s13', 'dmso-5|dmso-5|0|1|5.0|43|s42')	('rifampicin|dmso-1|1|3|1.0|33|s30', 'dmso-1|dmso-1|0|3|1.0|48|s22')	('polymyxin|water-2|1|1|2.0|10|s10', 'water-2|water-2|0|1|2.0|46|s46')	('rifampicin|dmso-1|1|3|1.0|33|s30', 'dmso-1|dmso-1|0|3|1.0|48|s22')
('teixobactin|dmso-1|1|1|1.0|28|s11', 'dmso-1|dmso-1|0|2|1.0|47|s35')	('novobiocin|dmso-5|2|2|5.0|14|s13', 'dmso-5|dmso-5|0|2|5.0|44|s43')	('teixobactin|dmso-1|1|1|1.0|28|s11', 'dmso-1|dmso-1|0|2|1.0|47|s35')	('polymyxin|water-2|1|1|2.0|10|s10', 'water-2|water-2|0|2|2.0|47|s47')	('doxycycline|dmso-2|1|1|2.0|25|s25', 'dmso-2|dmso-2|0|2|2.0|44|s44')
('teixobactin|dmso-1|1|1|1.0|28|s11', 'dmso-1|dmso-1|0|3|1.0|48|s22')	('novobiocin|dmso-5|2|2|5.0|14|s13', 'dmso-5|dmso-5|0|3|5.0|45|s44')	('teixobactin|dmso-1|1|1|1.0|28|s11', 'dmso-1|dmso-1|0|3|1.0|48|s22')	('polymyxin|water-2|1|1|2.0|10|s10', 'water-2|water-2|0|3|2.0|48|s48')	('doxycycline|dmso-2|1|1|2.0|25|s25', 'dmso-2|dmso-2|0|3|2.0|45|s45')
('teixobactin|dmso-1|1|2|1.0|29|s12', 'dmso-1|dmso-1|0|2|1.0|47|s35')	('novobiocin|dmso-5|2|3|5.0|15|s14', 'dmso-5|dmso-5|0|1|5.0|43|s42')	('teixobactin|dmso-1|1|2|1.0|29|s12', 'dmso-1|dmso-1|0|2|1.0|47|s35')	('polymyxin|water-2|1|2|2.0|11|s11', 'water-2|water-2|0|1|2.0|46|s46')	('doxycycline|dmso-2|1|3|2.0|27|s27', 'dmso-2|dmso-2|0|2|2.0|44|s44')
('teixobactin|dmso-1|1|2|1.0|29|s12', 'dmso-1|dmso-1|0|3|1.0|48|s22')	('novobiocin|dmso-5|2|3|5.0|15|s14', 'dmso-5|dmso-5|0|2|5.0|44|s43')	('teixobactin|dmso-1|1|2|1.0|29|s12', 'dmso-1|dmso-1|0|3|1.0|48|s22')	('polymyxin|water-2|1|2|2.0|11|s11', 'water-2|water-2|0|2|2.0|47|s47')	('doxycycline|dmso-2|1|3|2.0|27|s27', 'dmso-2|dmso-2|0|3|2.0|45|s45')
('doxycycline|dmso-2|1|1|2.0|25|s25', 'dmso-2|dmso-2|0|2|2.0|44|s44')	('novobiocin|dmso-5|2|3|5.0|15|s14', 'dmso-5|dmso-5|0|3|5.0|45|s44')	('doxycycline|dmso-2|1|1|2.0|25|s25', 'dmso-2|dmso-2|0|2|2.0|44|s44')	('polymyxin|water-2|1|2|2.0|11|s11', 'water-2|water-2|0|3|2.0|48|s48')	('chloramphenicol|dmso-5|2|1|5.0|19|s18', 'dmso-5|dmso-5|0|1|5.0|43|s42')
('doxycycline|dmso-2|1|1|2.0|25|s25', 'dmso-2|dmso-2|0|3|2.0|45|s45')	('metronidazole|dmso-6|1|1|6.1|22|s22', 'dmso-6|dmso-6|0|1|6.1|28|s28')	('doxycycline|dmso-2|1|1|2.0|25|s25', 'dmso-2|dmso-2|0|3|2.0|45|s45')	('polymyxin|water-2|1|3|2.0|12|s12', 'water-2|water-2|0|1|2.0|46|s46')	('chloramphenicol|dmso-5|2|1|5.0|19|s18', 'dmso-5|dmso-5|0|2|5.0|44|s43')
('doxycycline|dmso-2|1|3|2.0|27|s27', 'dmso-2|dmso-2|0|2|2.0|44|s44')	('metronidazole|dmso-6|1|1|6.1|22|s22', 'dmso-6|dmso-6|0|2|6.1|30|s30')	('doxycycline|dmso-2|1|3|2.0|27|s27', 'dmso-2|dmso-2|0|2|2.0|44|s44')	('polymyxin|water-2|1|3|2.0|12|s12', 'water-2|water-2|0|2|2.0|47|s47')	('chloramphenicol|dmso-5|2|1|5.0|19|s18', 'dmso-5|dmso-5|0|3|5.0|45|s44')
('doxycycline|dmso-2|1|3|2.0|27|s27', 'dmso-2|dmso-2|0|3|2.0|45|s45')	('metronidazole|dmso-6|1|1|6.1|22|s22', 'dmso-6|dmso-6|0|2|6.1|29|s29')	('doxycycline|dmso-2|1|3|2.0|27|s27', 'dmso-2|dmso-2|0|3|2.0|45|s45')	('polymyxin|water-2|1|3|2.0|12|s12', 'water-2|water-2|0|3|2.0|48|s48')	('chloramphenicol|dmso-5|2|2|5.0|20|s19', 'dmso-5|dmso-5|0|1|5.0|43|s42')
('levofloxacin|dmso-2|1|1|2.0|7|s7', 'dmso-2|dmso-2|0|2|2.0|44|s44')	('metronidazole|dmso-6|1|1|6.1|22|s22', 'dmso-6|dmso-6|0|1|6.3|29|s2')	('chloramphenicol|dmso-5|2|1|5.0|19|s18', 'dmso-5|dmso-5|0|1|5.0|43|s42')	('colistin|water-8b|1|1|8.0|8|s20', 'water-8b|water-8b|0|1|8.0|33|s37')	('chloramphenicol|dmso-5|2|2|5.0|20|s19', 'dmso-5|dmso-5|0|2|5.0|44|s43')
('levofloxacin|dmso-2|1|1|2.0|7|s7', 'dmso-2|dmso-2|0|3|2.0|45|s45')	('metronidazole|dmso-6|1|3|6.1|24|s24', 'dmso-6|dmso-6|0|1|6.1|28|s28')	('chloramphenicol|dmso-5|2|1|5.0|19|s18', 'dmso-5|dmso-5|0|2|5.0|44|s43')	('colistin|water-8b|1|1|8.0|8|s20', 'water-8b|water-8b|0|2|8.0|36|s38')	('chloramphenicol|dmso-5|2|2|5.0|20|s19', 'dmso-5|dmso-5|0|3|5.0|45|s44')
('levofloxacin|dmso-2|1|2|2.0|8|s8', 'dmso-2|dmso-2|0|2|2.0|44|s44')	('metronidazole|dmso-6|1|3|6.1|24|s24', 'dmso-6|dmso-6|0|2|6.1|30|s30')	('chloramphenicol|dmso-5|2|1|5.0|19|s18', 'dmso-5|dmso-5|0|3|5.0|45|s44')	('colistin|water-8b|1|1|8.0|8|s20', 'water-8b|water-8b|0|3|8.0|38|s39')	('chloramphenicol|dmso-5|2|3|5.0|21|s20', 'dmso-5|dmso-5|0|1|5.0|43|s42')
('levofloxacin|dmso-2|1|2|2.0|8|s8', 'dmso-2|dmso-2|0|3|2.0|45|s45')	('metronidazole|dmso-6|1|3|6.1|24|s24', 'dmso-6|dmso-6|0|2|6.1|29|s29')	('chloramphenicol|dmso-5|2|2|5.0|20|s19', 'dmso-5|dmso-5|0|1|5.0|43|s42')	('polymyxin|water-8a|1|1|8.0|30|s35', 'water-8a|water-8a|0|1|8.0|5|s17')	('chloramphenicol|dmso-5|2|3|5.0|21|s20', 'dmso-5|dmso-5|0|2|5.0|44|s43')
('levofloxacin|dmso-2|1|3|2.0|9|s9', 'dmso-2|dmso-2|0|2|2.0|44|s44')	('metronidazole|dmso-6|1|3|6.1|24|s24', 'dmso-6|dmso-6|0|1|6.3|29|s2')	('chloramphenicol|dmso-5|2|2|5.0|20|s19', 'dmso-5|dmso-5|0|2|5.0|44|s43')	('polymyxin|water-8a|1|1|8.0|30|s35', 'water-8a|water-8a|0|2|8.0|6|s18')	('chloramphenicol|dmso-5|2|3|5.0|21|s20', 'dmso-5|dmso-5|0|3|5.0|45|s44')
('levofloxacin|dmso-2|1|3|2.0|9|s9', 'dmso-2|dmso-2|0|3|2.0|45|s45')	('trimethoprim|dmso-6|1|1|6.1|25|s25', 'dmso-6|dmso-6|0|1|6.1|28|s28')	('chloramphenicol|dmso-5|2|2|5.0|20|s19', 'dmso-5|dmso-5|0|3|5.0|45|s44')	('polymyxin|water-8a|1|1|8.0|30|s35', 'water-8a|water-8a|0|3|8.0|7|s19')	('erythromycin|dmso-5|2|1|5.0|7|s6', 'dmso-5|dmso-5|0|1|5.0|43|s42')
('chloramphenicol|dmso-5|2|1|5.0|19|s18', 'dmso-5|dmso-5|0|1|5.0|43|s42')	('trimethoprim|dmso-6|1|1|6.1|25|s25', 'dmso-6|dmso-6|0|2|6.1|30|s30')	('chloramphenicol|dmso-5|2|3|5.0|21|s20', 'dmso-5|dmso-5|0|1|5.0|43|s42')	('polymyxin|water-8a|1|2|8.0|32|s36', 'water-8a|water-8a|0|1|8.0|5|s17')	('erythromycin|dmso-5|2|1|5.0|7|s6', 'dmso-5|dmso-5|0|2|5.0|44|s43')
('chloramphenicol|dmso-5|2|1|5.0|19|s18', 'dmso-5|dmso-5|0|2|5.0|44|s43')	('trimethoprim|dmso-6|1|1|6.1|25|s25', 'dmso-6|dmso-6|0|2|6.1|29|s29')	('chloramphenicol|dmso-5|2|3|5.0|21|s20', 'dmso-5|dmso-5|0|2|5.0|44|s43')	('polymyxin|water-8a|1|2|8.0|32|s36', 'water-8a|water-8a|0|2|8.0|6|s18')	('erythromycin|dmso-5|2|1|5.0|7|s6', 'dmso-5|dmso-5|0|3|5.0|45|s44')
('chloramphenicol|dmso-5|2|1|5.0|19|s18', 'dmso-5|dmso-5|0|3|5.0|45|s44')	('trimethoprim|dmso-6|1|1|6.1|25|s25', 'dmso-6|dmso-6|0|1|6.3|29|s2')	('chloramphenicol|dmso-5|2|3|5.0|21|s20', 'dmso-5|dmso-5|0|3|5.0|45|s44')	('polymyxin|water-8a|1|2|8.0|32|s36', 'water-8a|water-8a|0|3|8.0|7|s19')	('erythromycin|dmso-5|2|2|5.0|8|s7', 'dmso-5|dmso-5|0|1|5.0|43|s42')
('chloramphenicol|dmso-5|2|2|5.0|20|s19', 'dmso-5|dmso-5|0|1|5.0|43|s42')	('trimethoprim|dmso-6|1|2|6.1|26|s26', 'dmso-6|dmso-6|0|1|6.1|28|s28')	('erythromycin|dmso-5|2|1|5.0|7|s6', 'dmso-5|dmso-5|0|1|5.0|43|s42')	('isoniazid|water-8a|1|1|8.0|1|s13', 'water-8a|water-8a|0|1|8.0|5|s17')	('erythromycin|dmso-5|2|2|5.0|8|s7', 'dmso-5|dmso-5|0|2|5.0|44|s43')
('chloramphenicol|dmso-5|2|2|5.0|20|s19', 'dmso-5|dmso-5|0|2|5.0|44|s43')	('trimethoprim|dmso-6|1|2|6.1|26|s26', 'dmso-6|dmso-6|0|2|6.1|30|s30')	('erythromycin|dmso-5|2|1|5.0|7|s6', 'dmso-5|dmso-5|0|2|5.0|44|s43')	('isoniazid|water-8a|1|1|8.0|1|s13', 'water-8a|water-8a|0|2|8.0|6|s18')	('erythromycin|dmso-5|2|2|5.0|8|s7', 'dmso-5|dmso-5|0|3|5.0|45|s44')
('chloramphenicol|dmso-5|2|2|5.0|20|s19', 'dmso-5|dmso-5|0|3|5.0|45|s44')	('trimethoprim|dmso-6|1|2|6.1|26|s26', 'dmso-6|dmso-6|0|2|6.1|29|s29')	('erythromycin|dmso-5|2|1|5.0|7|s6', 'dmso-5|dmso-5|0|3|5.0|45|s44')	('isoniazid|water-8a|1|1|8.0|1|s13', 'water-8a|water-8a|0|3|8.0|7|s19')	('erythromycin|dmso-5|2|3|5.0|9|s48', 'dmso-5|dmso-5|0|1|5.0|43|s42')
('chloramphenicol|dmso-5|2|3|5.0|21|s20', 'dmso-5|dmso-5|0|1|5.0|43|s42')	('trimethoprim|dmso-6|1|2|6.1|26|s26', 'dmso-6|dmso-6|0|1|6.3|29|s2')	('erythromycin|dmso-5|2|2|5.0|8|s7', 'dmso-5|dmso-5|0|1|5.0|43|s42')	('isoniazid|water-8a|1|2|8.0|2|s14', 'water-8a|water-8a|0|1|8.0|5|s17')	('erythromycin|dmso-5|2|3|5.0|9|s48', 'dmso-5|dmso-5|0|2|5.0|44|s43')
('chloramphenicol|dmso-5|2|3|5.0|21|s20', 'dmso-5|dmso-5|0|2|5.0|44|s43')	('trimethoprim|dmso-6|1|3|6.1|27|s27', 'dmso-6|dmso-6|0|1|6.1|28|s28')	('erythromycin|dmso-5|2|2|5.0|8|s7', 'dmso-5|dmso-5|0|2|5.0|44|s43')	('isoniazid|water-8a|1|2|8.0|2|s14', 'water-8a|water-8a|0|2|8.0|6|s18')	('erythromycin|dmso-5|2|3|5.0|9|s48', 'dmso-5|dmso-5|0|3|5.0|45|s44')
('chloramphenicol|dmso-5|2|3|5.0|21|s20', 'dmso-5|dmso-5|0|3|5.0|45|s44')	('trimethoprim|dmso-6|1|3|6.1|27|s27', 'dmso-6|dmso-6|0|2|6.1|30|s30')	('erythromycin|dmso-5|2|2|5.0|8|s7', 'dmso-5|dmso-5|0|3|5.0|45|s44')	('isoniazid|water-8a|1|2|8.0|2|s14', 'water-8a|water-8a|0|3|8.0|7|s19')	('linezolid|dmso-5|1|1|5.0|40|s39', 'dmso-5|dmso-5|0|1|5.0|43|s42')
('erythromycin|dmso-5|2|1|5.0|7|s6', 'dmso-5|dmso-5|0|1|5.0|43|s42')	('trimethoprim|dmso-6|1|3|6.1|27|s27', 'dmso-6|dmso-6|0|2|6.1|29|s29')	('erythromycin|dmso-5|2|3|5.0|9|s48', 'dmso-5|dmso-5|0|1|5.0|43|s42')	('polymyxin|water-10|1|1|10.0|13|s13', 'water-10|water-10|0|1|10.0|22|s22')	('linezolid|dmso-5|1|1|5.0|40|s39', 'dmso-5|dmso-5|0|2|5.0|44|s43')
('erythromycin|dmso-5|2|1|5.0|7|s6', 'dmso-5|dmso-5|0|2|5.0|44|s43')	('trimethoprim|dmso-6|1|3|6.1|27|s27', 'dmso-6|dmso-6|0|1|6.3|29|s2')	('erythromycin|dmso-5|2|3|5.0|9|s48', 'dmso-5|dmso-5|0|2|5.0|44|s43')	('polymyxin|water-10|1|1|10.0|13|s13', 'water-10|water-10|0|2|10.0|23|s23')	('linezolid|dmso-5|1|1|5.0|40|s39', 'dmso-5|dmso-5|0|3|5.0|45|s44')
('erythromycin|dmso-5|2|1|5.0|7|s6', 'dmso-5|dmso-5|0|3|5.0|45|s44')	('metronidazole|dmso-6|1|1|6.3|22|s7', 'dmso-6|dmso-6|0|1|6.1|28|s28')	('erythromycin|dmso-5|2|3|5.0|9|s48', 'dmso-5|dmso-5|0|3|5.0|45|s44')	('polymyxin|water-10|1|1|10.0|13|s13', 'water-10|water-10|0|3|10.0|24|s24')	('linezolid|dmso-5|1|2|5.0|41|s40', 'dmso-5|dmso-5|0|1|5.0|43|s42')
('erythromycin|dmso-5|2|2|5.0|8|s7', 'dmso-5|dmso-5|0|1|5.0|43|s42')	('metronidazole|dmso-6|1|1|6.3|22|s7', 'dmso-6|dmso-6|0|2|6.1|30|s30')	('linezolid|dmso-5|1|1|5.0|40|s39', 'dmso-5|dmso-5|0|1|5.0|43|s42')	('polymyxin|water-10|1|2|10.0|14|s14', 'water-10|water-10|0|1|10.0|22|s22')	('linezolid|dmso-5|1|2|5.0|41|s40', 'dmso-5|dmso-5|0|2|5.0|44|s43')
('erythromycin|dmso-5|2|2|5.0|8|s7', 'dmso-5|dmso-5|0|2|5.0|44|s43')	('metronidazole|dmso-6|1|1|6.3|22|s7', 'dmso-6|dmso-6|0|2|6.1|29|s29')	('linezolid|dmso-5|1|1|5.0|40|s39', 'dmso-5|dmso-5|0|2|5.0|44|s43')	('polymyxin|water-10|1|2|10.0|14|s14', 'water-10|water-10|0|2|10.0|23|s23')	('linezolid|dmso-5|1|2|5.0|41|s40', 'dmso-5|dmso-5|0|3|5.0|45|s44')
('erythromycin|dmso-5|2|2|5.0|8|s7', 'dmso-5|dmso-5|0|3|5.0|45|s44')	('metronidazole|dmso-6|1|1|6.3|22|s7', 'dmso-6|dmso-6|0|1|6.3|29|s2')	('linezolid|dmso-5|1|1|5.0|40|s39', 'dmso-5|dmso-5|0|3|5.0|45|s44')	('polymyxin|water-10|1|2|10.0|14|s14', 'water-10|water-10|0|3|10.0|24|s24')	('linezolid|dmso-5|1|3|5.0|42|s41', 'dmso-5|dmso-5|0|1|5.0|43|s42')
('erythromycin|dmso-5|2|3|5.0|9|s48', 'dmso-5|dmso-5|0|1|5.0|43|s42')	('metronidazole|dmso-6|1|1|6.3|23|s8', 'dmso-6|dmso-6|0|1|6.1|28|s28')	('linezolid|dmso-5|1|2|5.0|41|s40', 'dmso-5|dmso-5|0|1|5.0|43|s42')	('isoniazid|water-10|1|1|10.0|17|s17', 'water-10|water-10|0|1|10.0|22|s22')	('linezolid|dmso-5|1|3|5.0|42|s41', 'dmso-5|dmso-5|0|2|5.0|44|s43')
('erythromycin|dmso-5|2|3|5.0|9|s48', 'dmso-5|dmso-5|0|2|5.0|44|s43')	('metronidazole|dmso-6|1|1|6.3|23|s8', 'dmso-6|dmso-6|0|2|6.1|30|s30')	('linezolid|dmso-5|1|2|5.0|41|s40', 'dmso-5|dmso-5|0|2|5.0|44|s43')	('isoniazid|water-10|1|1|10.0|17|s17', 'water-10|water-10|0|2|10.0|23|s23')	('linezolid|dmso-5|1|3|5.0|42|s41', 'dmso-5|dmso-5|0|3|5.0|45|s44')
('erythromycin|dmso-5|2|3|5.0|9|s48', 'dmso-5|dmso-5|0|3|5.0|45|s44')	('metronidazole|dmso-6|1|1|6.3|23|s8', 'dmso-6|dmso-6|0|2|6.1|29|s29')	('linezolid|dmso-5|1|2|5.0|41|s40', 'dmso-5|dmso-5|0|3|5.0|45|s44')	('isoniazid|water-10|1|1|10.0|17|s17', 'water-10|water-10|0|3|10.0|24|s24')	('actinomycin-d|dmso-5|2|1|5.0|28|s27', 'dmso-5|dmso-5|0|1|5.0|43|s42')
('linezolid|dmso-5|1|1|5.0|40|s39', 'dmso-5|dmso-5|0|1|5.0|43|s42')	('metronidazole|dmso-6|1|1|6.3|23|s8', 'dmso-6|dmso-6|0|1|6.3|29|s2')	('linezolid|dmso-5|1|3|5.0|42|s41', 'dmso-5|dmso-5|0|1|5.0|43|s42')	('isoniazid|water-10|1|2|10.0|18|s18', 'water-10|water-10|0|1|10.0|22|s22')	('actinomycin-d|dmso-5|2|1|5.0|28|s27', 'dmso-5|dmso-5|0|2|5.0|44|s43')
('linezolid|dmso-5|1|1|5.0|40|s39', 'dmso-5|dmso-5|0|2|5.0|44|s43')	('metronidazole|dmso-6|1|1|6.3|24|s9', 'dmso-6|dmso-6|0|1|6.1|28|s28')	('linezolid|dmso-5|1|3|5.0|42|s41', 'dmso-5|dmso-5|0|2|5.0|44|s43')	('isoniazid|water-10|1|2|10.0|18|s18', 'water-10|water-10|0|2|10.0|23|s23')	('actinomycin-d|dmso-5|2|1|5.0|28|s27', 'dmso-5|dmso-5|0|3|5.0|45|s44')
('linezolid|dmso-5|1|1|5.0|40|s39', 'dmso-5|dmso-5|0|3|5.0|45|s44')	('metronidazole|dmso-6|1|1|6.3|24|s9', 'dmso-6|dmso-6|0|2|6.1|30|s30')	('linezolid|dmso-5|1|3|5.0|42|s41', 'dmso-5|dmso-5|0|3|5.0|45|s44')	('isoniazid|water-10|1|2|10.0|18|s18', 'water-10|water-10|0|3|10.0|24|s24')	('actinomycin-d|dmso-5|2|2|5.0|29|s28', 'dmso-5|dmso-5|0|1|5.0|43|s42')
('linezolid|dmso-5|1|2|5.0|41|s40', 'dmso-5|dmso-5|0|1|5.0|43|s42')	('metronidazole|dmso-6|1|1|6.3|24|s9', 'dmso-6|dmso-6|0|2|6.1|29|s29')	('actinomycin-d|dmso-5|2|1|5.0|28|s27', 'dmso-5|dmso-5|0|1|5.0|43|s42')	('triclosan|water-10|1|1|10.0|20|s20', 'water-10|water-10|0|1|10.0|22|s22')	('actinomycin-d|dmso-5|2|2|5.0|29|s28', 'dmso-5|dmso-5|0|2|5.0|44|s43')
('linezolid|dmso-5|1|2|5.0|41|s40', 'dmso-5|dmso-5|0|2|5.0|44|s43')	('metronidazole|dmso-6|1|1|6.3|24|s9', 'dmso-6|dmso-6|0|1|6.3|29|s2')	('actinomycin-d|dmso-5|2|1|5.0|28|s27', 'dmso-5|dmso-5|0|2|5.0|44|s43')	('triclosan|water-10|1|1|10.0|20|s20', 'water-10|water-10|0|2|10.0|23|s23')	('actinomycin-d|dmso-5|2|2|5.0|29|s28', 'dmso-5|dmso-5|0|3|5.0|45|s44')
('linezolid|dmso-5|1|2|5.0|41|s40', 'dmso-5|dmso-5|0|3|5.0|45|s44')	('trimethoprim|dmso-6|1|1|6.3|26|s1', 'dmso-6|dmso-6|0|1|6.1|28|s28')	('actinomycin-d|dmso-5|2|1|5.0|28|s27', 'dmso-5|dmso-5|0|3|5.0|45|s44')	('triclosan|water-10|1|1|10.0|20|s20', 'water-10|water-10|0|3|10.0|24|s24')	('actinomycin-d|dmso-5|2|3|5.0|30|s29', 'dmso-5|dmso-5|0|1|5.0|43|s42')
('linezolid|dmso-5|1|3|5.0|42|s41', 'dmso-5|dmso-5|0|1|5.0|43|s42')	('trimethoprim|dmso-6|1|1|6.3|26|s1', 'dmso-6|dmso-6|0|2|6.1|30|s30')	('actinomycin-d|dmso-5|2|2|5.0|29|s28', 'dmso-5|dmso-5|0|1|5.0|43|s42')	('triclosan|water-10|1|2|10.0|21|s21', 'water-10|water-10|0|1|10.0|22|s22')	('actinomycin-d|dmso-5|2|3|5.0|30|s29', 'dmso-5|dmso-5|0|2|5.0|44|s43')
('linezolid|dmso-5|1|3|5.0|42|s41', 'dmso-5|dmso-5|0|2|5.0|44|s43')	('trimethoprim|dmso-6|1|1|6.3|26|s1', 'dmso-6|dmso-6|0|2|6.1|29|s29')	('actinomycin-d|dmso-5|2|2|5.0|29|s28', 'dmso-5|dmso-5|0|2|5.0|44|s43')	('triclosan|water-10|1|2|10.0|21|s21', 'water-10|water-10|0|2|10.0|23|s23')	('actinomycin-d|dmso-5|2|3|5.0|30|s29', 'dmso-5|dmso-5|0|3|5.0|45|s44')
('linezolid|dmso-5|1|3|5.0|42|s41', 'dmso-5|dmso-5|0|3|5.0|45|s44')	('trimethoprim|dmso-6|1|1|6.3|26|s1', 'dmso-6|dmso-6|0|1|6.3|29|s2')	('actinomycin-d|dmso-5|2|2|5.0|29|s28', 'dmso-5|dmso-5|0|3|5.0|45|s44')	('triclosan|water-10|1|2|10.0|21|s21', 'water-10|water-10|0|3|10.0|24|s24')	('rifampicin|dmso-5|2|1|5.0|22|s21', 'dmso-5|dmso-5|0|1|5.0|43|s42')
('actinomycin-d|dmso-5|2|1|5.0|28|s27', 'dmso-5|dmso-5|0|1|5.0|43|s42')	('rachelmycin|dmso-7|2|1|7.0|31|s34', 'dmso-7|dmso-7|0|1|7.0|34|s40')	('actinomycin-d|dmso-5|2|3|5.0|30|s29', 'dmso-5|dmso-5|0|1|5.0|43|s42')	('cerulenin|ethanol-8|1|1|8.0|42|s43', 'ethanol-8|ethanol-8|0|1|8.0|39|s40')	('rifampicin|dmso-5|2|1|5.0|22|s21', 'dmso-5|dmso-5|0|2|5.0|44|s43')
('actinomycin-d|dmso-5|2|1|5.0|28|s27', 'dmso-5|dmso-5|0|2|5.0|44|s43')	('rachelmycin|dmso-7|2|1|7.0|31|s34', 'dmso-7|dmso-7|0|2|7.0|35|s41')	('actinomycin-d|dmso-5|2|3|5.0|30|s29', 'dmso-5|dmso-5|0|2|5.0|44|s43')	('cerulenin|ethanol-8|1|1|8.0|42|s43', 'ethanol-8|ethanol-8|0|2|8.0|40|s41')	('rifampicin|dmso-5|2|1|5.0|22|s21', 'dmso-5|dmso-5|0|3|5.0|45|s44')
('actinomycin-d|dmso-5|2|1|5.0|28|s27', 'dmso-5|dmso-5|0|3|5.0|45|s44')	('rachelmycin|dmso-7|2|1|7.0|31|s34', 'dmso-7|dmso-7|0|3|7.0|36|s42')	('actinomycin-d|dmso-5|2|3|5.0|30|s29', 'dmso-5|dmso-5|0|3|5.0|45|s44')	('cerulenin|ethanol-8|1|1|8.0|42|s43', 'ethanol-8|ethanol-8|0|3|8.0|41|s42')	('rifampicin|dmso-5|2|2|5.0|23|s22', 'dmso-5|dmso-5|0|1|5.0|43|s42')
('actinomycin-d|dmso-5|2|2|5.0|29|s28', 'dmso-5|dmso-5|0|1|5.0|43|s42')	('rachelmycin|dmso-7|2|2|7.0|32|s35', 'dmso-7|dmso-7|0|1|7.0|34|s40')	('rifampicin|dmso-5|2|1|5.0|22|s21', 'dmso-5|dmso-5|0|1|5.0|43|s42')	('cerulenin|ethanol-8|1|2|8.0|43|s44', 'ethanol-8|ethanol-8|0|1|8.0|39|s40')	('rifampicin|dmso-5|2|2|5.0|23|s22', 'dmso-5|dmso-5|0|2|5.0|44|s43')
('actinomycin-d|dmso-5|2|2|5.0|29|s28', 'dmso-5|dmso-5|0|2|5.0|44|s43')	('rachelmycin|dmso-7|2|2|7.0|32|s35', 'dmso-7|dmso-7|0|2|7.0|35|s41')	('rifampicin|dmso-5|2|1|5.0|22|s21', 'dmso-5|dmso-5|0|2|5.0|44|s43')	('cerulenin|ethanol-8|1|2|8.0|43|s44', 'ethanol-8|ethanol-8|0|2|8.0|40|s41')	('rifampicin|dmso-5|2|2|5.0|23|s22', 'dmso-5|dmso-5|0|3|5.0|45|s44')
('actinomycin-d|dmso-5|2|2|5.0|29|s28', 'dmso-5|dmso-5|0|3|5.0|45|s44')	('rachelmycin|dmso-7|2|2|7.0|32|s35', 'dmso-7|dmso-7|0|3|7.0|36|s42')	('rifampicin|dmso-5|2|1|5.0|22|s21', 'dmso-5|dmso-5|0|3|5.0|45|s44')	('cerulenin|ethanol-8|1|2|8.0|43|s44', 'ethanol-8|ethanol-8|0|3|8.0|41|s42')	('rifampicin|dmso-5|2|3|5.0|24|s23', 'dmso-5|dmso-5|0|1|5.0|43|s42')
('actinomycin-d|dmso-5|2|3|5.0|30|s29', 'dmso-5|dmso-5|0|1|5.0|43|s42')	('rachelmycin|dmso-7|2|3|7.0|33|s36', 'dmso-7|dmso-7|0|1|7.0|34|s40')	('rifampicin|dmso-5|2|2|5.0|23|s22', 'dmso-5|dmso-5|0|1|5.0|43|s42')	('triclosan|ethanol-8|1|1|8.0|44|s45', 'ethanol-8|ethanol-8|0|1|8.0|39|s40')	('rifampicin|dmso-5|2|3|5.0|24|s23', 'dmso-5|dmso-5|0|2|5.0|44|s43')
('actinomycin-d|dmso-5|2|3|5.0|30|s29', 'dmso-5|dmso-5|0|2|5.0|44|s43')	('rachelmycin|dmso-7|2|3|7.0|33|s36', 'dmso-7|dmso-7|0|2|7.0|35|s41')	('rifampicin|dmso-5|2|2|5.0|23|s22', 'dmso-5|dmso-5|0|2|5.0|44|s43')	('triclosan|ethanol-8|1|1|8.0|44|s45', 'ethanol-8|ethanol-8|0|2|8.0|40|s41')	('rifampicin|dmso-5|2|3|5.0|24|s23', 'dmso-5|dmso-5|0|3|5.0|45|s44')
('actinomycin-d|dmso-5|2|3|5.0|30|s29', 'dmso-5|dmso-5|0|3|5.0|45|s44')	('rachelmycin|dmso-7|2|3|7.0|33|s36', 'dmso-7|dmso-7|0|3|7.0|36|s42')	('rifampicin|dmso-5|2|2|5.0|23|s22', 'dmso-5|dmso-5|0|3|5.0|45|s44')	('triclosan|ethanol-8|1|1|8.0|44|s45', 'ethanol-8|ethanol-8|0|3|8.0|41|s42')	('doxycycline|dmso-6|1|1|6.1|19|s19', 'dmso-6|dmso-6|0|1|6.1|28|s28')
('rifampicin|dmso-5|2|1|5.0|22|s21', 'dmso-5|dmso-5|0|1|5.0|43|s42')	('sulfamethoxazole|dmso-7|1|1|7.0|43|s46', 'dmso-7|dmso-7|0|1|7.0|34|s40')	('rifampicin|dmso-5|2|3|5.0|24|s23', 'dmso-5|dmso-5|0|1|5.0|43|s42')	('triclosan|ethanol-8|1|2|8.0|46|s46', 'ethanol-8|ethanol-8|0|1|8.0|39|s40')	('doxycycline|dmso-6|1|1|6.1|19|s19', 'dmso-6|dmso-6|0|2|6.1|30|s30')
('rifampicin|dmso-5|2|1|5.0|22|s21', 'dmso-5|dmso-5|0|2|5.0|44|s43')	('sulfamethoxazole|dmso-7|1|1|7.0|43|s46', 'dmso-7|dmso-7|0|2|7.0|35|s41')	('rifampicin|dmso-5|2|3|5.0|24|s23', 'dmso-5|dmso-5|0|2|5.0|44|s43')	('triclosan|ethanol-8|1|2|8.0|46|s46', 'ethanol-8|ethanol-8|0|2|8.0|40|s41')	('doxycycline|dmso-6|1|1|6.1|19|s19', 'dmso-6|dmso-6|0|2|6.1|29|s29')
('rifampicin|dmso-5|2|1|5.0|22|s21', 'dmso-5|dmso-5|0|3|5.0|45|s44')	('sulfamethoxazole|dmso-7|1|1|7.0|43|s46', 'dmso-7|dmso-7|0|3|7.0|36|s42')	('rifampicin|dmso-5|2|3|5.0|24|s23', 'dmso-5|dmso-5|0|3|5.0|45|s44')	('triclosan|ethanol-8|1|2|8.0|46|s46', 'ethanol-8|ethanol-8|0|3|8.0|41|s42')	('doxycycline|dmso-6|1|1|6.1|19|s19', 'dmso-6|dmso-6|0|1|6.3|29|s2')
('rifampicin|dmso-5|2|2|5.0|23|s22', 'dmso-5|dmso-5|0|1|5.0|43|s42')	('sulfamethoxazole|dmso-7|1|2|7.0|44|s47', 'dmso-7|dmso-7|0|1|7.0|34|s40')	('bacitracin|dmso-5|2|1|5.0|4|s4', 'dmso-5|dmso-5|0|1|5.0|43|s42')	('cerulenin|ethanol-10|1|1|10.0|15|s15', 'ethanol-10|ethanol-10|0|1|10.0|25|s25')	('doxycycline|dmso-6|1|2|6.1|20|s20', 'dmso-6|dmso-6|0|1|6.1|28|s28')
('rifampicin|dmso-5|2|2|5.0|23|s22', 'dmso-5|dmso-5|0|2|5.0|44|s43')	('sulfamethoxazole|dmso-7|1|2|7.0|44|s47', 'dmso-7|dmso-7|0|2|7.0|35|s41')	('bacitracin|dmso-5|2|1|5.0|4|s4', 'dmso-5|dmso-5|0|2|5.0|44|s43')	('cerulenin|ethanol-10|1|1|10.0|15|s15', 'ethanol-10|ethanol-10|0|2|10.0|26|s26')	('doxycycline|dmso-6|1|2|6.1|20|s20', 'dmso-6|dmso-6|0|2|6.1|30|s30')
('rifampicin|dmso-5|2|2|5.0|23|s22', 'dmso-5|dmso-5|0|3|5.0|45|s44')	('sulfamethoxazole|dmso-7|1|2|7.0|44|s47', 'dmso-7|dmso-7|0|3|7.0|36|s42')	('bacitracin|dmso-5|2|1|5.0|4|s4', 'dmso-5|dmso-5|0|3|5.0|45|s44')	('cerulenin|ethanol-10|1|1|10.0|15|s15', 'ethanol-10|ethanol-10|0|3|10.0|27|s27')	('doxycycline|dmso-6|1|2|6.1|20|s20', 'dmso-6|dmso-6|0|2|6.1|29|s29')
('rifampicin|dmso-5|2|3|5.0|24|s23', 'dmso-5|dmso-5|0|1|5.0|43|s42')	('sulfamethoxazole|dmso-7|1|3|7.0|45|s48', 'dmso-7|dmso-7|0|1|7.0|34|s40')	('bacitracin|dmso-5|2|2|5.0|5|s5', 'dmso-5|dmso-5|0|1|5.0|43|s42')	('cerulenin|ethanol-10|1|2|10.0|16|s16', 'ethanol-10|ethanol-10|0|1|10.0|25|s25')	('doxycycline|dmso-6|1|2|6.1|20|s20', 'dmso-6|dmso-6|0|1|6.3|29|s2')
('rifampicin|dmso-5|2|3|5.0|24|s23', 'dmso-5|dmso-5|0|2|5.0|44|s43')	('sulfamethoxazole|dmso-7|1|3|7.0|45|s48', 'dmso-7|dmso-7|0|2|7.0|35|s41')	('bacitracin|dmso-5|2|2|5.0|5|s5', 'dmso-5|dmso-5|0|2|5.0|44|s43')	('cerulenin|ethanol-10|1|2|10.0|16|s16', 'ethanol-10|ethanol-10|0|2|10.0|26|s26')	('doxycycline|dmso-6|1|3|6.1|21|s21', 'dmso-6|dmso-6|0|1|6.1|28|s28')
('rifampicin|dmso-5|2|3|5.0|24|s23', 'dmso-5|dmso-5|0|3|5.0|45|s44')	('sulfamethoxazole|dmso-7|1|3|7.0|45|s48', 'dmso-7|dmso-7|0|3|7.0|36|s42')	('bacitracin|dmso-5|2|2|5.0|5|s5', 'dmso-5|dmso-5|0|3|5.0|45|s44')	('cerulenin|ethanol-10|1|2|10.0|16|s16', 'ethanol-10|ethanol-10|0|3|10.0|27|s27')	('doxycycline|dmso-6|1|3|6.1|21|s21', 'dmso-6|dmso-6|0|2|6.1|30|s30')
('bacitracin|dmso-5|2|1|5.0|4|s4', 'dmso-5|dmso-5|0|1|5.0|43|s42')	('levofloxacin|dmso-9|1|1|9.0|14|s14', 'dmso-9|dmso-9|0|1|9.0|22|s22')	('bacitracin|dmso-5|2|3|5.0|6|s8', 'dmso-5|dmso-5|0|1|5.0|43|s42')		('doxycycline|dmso-6|1|3|6.1|21|s21', 'dmso-6|dmso-6|0|2|6.1|29|s29')
('bacitracin|dmso-5|2|1|5.0|4|s4', 'dmso-5|dmso-5|0|2|5.0|44|s43')	('levofloxacin|dmso-9|1|1|9.0|14|s14', 'dmso-9|dmso-9|0|2|9.0|23|s23')	('bacitracin|dmso-5|2|3|5.0|6|s8', 'dmso-5|dmso-5|0|2|5.0|44|s43')		('doxycycline|dmso-6|1|3|6.1|21|s21', 'dmso-6|dmso-6|0|1|6.3|29|s2')
('bacitracin|dmso-5|2|1|5.0|4|s4', 'dmso-5|dmso-5|0|3|5.0|45|s44')	('levofloxacin|dmso-9|1|1|9.0|14|s14', 'dmso-9|dmso-9|0|3|9.0|24|s24')	('bacitracin|dmso-5|2|3|5.0|6|s8', 'dmso-5|dmso-5|0|3|5.0|45|s44')		('rifampicin|dmso-6|1|1|6.1|13|s13', 'dmso-6|dmso-6|0|1|6.1|28|s28')
('bacitracin|dmso-5|2|2|5.0|5|s5', 'dmso-5|dmso-5|0|1|5.0|43|s42')	('levofloxacin|dmso-9|1|2|9.0|15|s15', 'dmso-9|dmso-9|0|1|9.0|22|s22')	('teixobactin|dmso-5|2|1|5.0|25|s24', 'dmso-5|dmso-5|0|1|5.0|43|s42')		('rifampicin|dmso-6|1|1|6.1|13|s13', 'dmso-6|dmso-6|0|2|6.1|30|s30')
('bacitracin|dmso-5|2|2|5.0|5|s5', 'dmso-5|dmso-5|0|2|5.0|44|s43')	('levofloxacin|dmso-9|1|2|9.0|15|s15', 'dmso-9|dmso-9|0|2|9.0|23|s23')	('teixobactin|dmso-5|2|1|5.0|25|s24', 'dmso-5|dmso-5|0|2|5.0|44|s43')		('rifampicin|dmso-6|1|1|6.1|13|s13', 'dmso-6|dmso-6|0|2|6.1|29|s29')
('bacitracin|dmso-5|2|2|5.0|5|s5', 'dmso-5|dmso-5|0|3|5.0|45|s44')	('levofloxacin|dmso-9|1|2|9.0|15|s15', 'dmso-9|dmso-9|0|3|9.0|24|s24')	('teixobactin|dmso-5|2|1|5.0|25|s24', 'dmso-5|dmso-5|0|3|5.0|45|s44')		('rifampicin|dmso-6|1|1|6.1|13|s13', 'dmso-6|dmso-6|0|1|6.3|29|s2')
('bacitracin|dmso-5|2|3|5.0|6|s8', 'dmso-5|dmso-5|0|1|5.0|43|s42')	('rachelmycin|dmso-9|2|1|9.0|6|s6', 'dmso-9|dmso-9|0|1|9.0|22|s22')	('teixobactin|dmso-5|2|2|5.0|26|s25', 'dmso-5|dmso-5|0|1|5.0|43|s42')		('rifampicin|dmso-6|1|2|6.1|14|s14', 'dmso-6|dmso-6|0|1|6.1|28|s28')
('bacitracin|dmso-5|2|3|5.0|6|s8', 'dmso-5|dmso-5|0|2|5.0|44|s43')	('rachelmycin|dmso-9|2|1|9.0|6|s6', 'dmso-9|dmso-9|0|2|9.0|23|s23')	('teixobactin|dmso-5|2|2|5.0|26|s25', 'dmso-5|dmso-5|0|2|5.0|44|s43')		('rifampicin|dmso-6|1|2|6.1|14|s14', 'dmso-6|dmso-6|0|2|6.1|30|s30')
('bacitracin|dmso-5|2|3|5.0|6|s8', 'dmso-5|dmso-5|0|3|5.0|45|s44')	('rachelmycin|dmso-9|2|1|9.0|6|s6', 'dmso-9|dmso-9|0|3|9.0|24|s24')	('teixobactin|dmso-5|2|2|5.0|26|s25', 'dmso-5|dmso-5|0|3|5.0|45|s44')		('rifampicin|dmso-6|1|2|6.1|14|s14', 'dmso-6|dmso-6|0|2|6.1|29|s29')
('teixobactin|dmso-5|2|1|5.0|25|s24', 'dmso-5|dmso-5|0|1|5.0|43|s42')	('sulfamethoxazole|dmso-9|1|1|9.0|7|s7', 'dmso-9|dmso-9|0|1|9.0|22|s22')	('teixobactin|dmso-5|2|3|5.0|27|s26', 'dmso-5|dmso-5|0|1|5.0|43|s42')		('rifampicin|dmso-6|1|2|6.1|14|s14', 'dmso-6|dmso-6|0|1|6.3|29|s2')
('teixobactin|dmso-5|2|1|5.0|25|s24', 'dmso-5|dmso-5|0|2|5.0|44|s43')	('sulfamethoxazole|dmso-9|1|1|9.0|7|s7', 'dmso-9|dmso-9|0|2|9.0|23|s23')	('teixobactin|dmso-5|2|3|5.0|27|s26', 'dmso-5|dmso-5|0|2|5.0|44|s43')		('rifampicin|dmso-6|1|3|6.1|15|s15', 'dmso-6|dmso-6|0|1|6.1|28|s28')
('teixobactin|dmso-5|2|1|5.0|25|s24', 'dmso-5|dmso-5|0|3|5.0|45|s44')	('sulfamethoxazole|dmso-9|1|1|9.0|7|s7', 'dmso-9|dmso-9|0|3|9.0|24|s24')	('teixobactin|dmso-5|2|3|5.0|27|s26', 'dmso-5|dmso-5|0|3|5.0|45|s44')		('rifampicin|dmso-6|1|3|6.1|15|s15', 'dmso-6|dmso-6|0|2|6.1|30|s30')
('teixobactin|dmso-5|2|2|5.0|26|s25', 'dmso-5|dmso-5|0|1|5.0|43|s42')	('trimethoprim|dmso-9|1|1|9.0|18|s18', 'dmso-9|dmso-9|0|1|9.0|22|s22')	('vancomycin|dmso-5|2|1|5.0|16|s15', 'dmso-5|dmso-5|0|1|5.0|43|s42')		('rifampicin|dmso-6|1|3|6.1|15|s15', 'dmso-6|dmso-6|0|2|6.1|29|s29')
('teixobactin|dmso-5|2|2|5.0|26|s25', 'dmso-5|dmso-5|0|2|5.0|44|s43')	('trimethoprim|dmso-9|1|1|9.0|18|s18', 'dmso-9|dmso-9|0|2|9.0|23|s23')	('vancomycin|dmso-5|2|1|5.0|16|s15', 'dmso-5|dmso-5|0|2|5.0|44|s43')		('rifampicin|dmso-6|1|3|6.1|15|s15', 'dmso-6|dmso-6|0|1|6.3|29|s2')
('teixobactin|dmso-5|2|2|5.0|26|s25', 'dmso-5|dmso-5|0|3|5.0|45|s44')	('trimethoprim|dmso-9|1|1|9.0|18|s18', 'dmso-9|dmso-9|0|3|9.0|24|s24')	('vancomycin|dmso-5|2|1|5.0|16|s15', 'dmso-5|dmso-5|0|3|5.0|45|s44')		('doxycycline|dmso-6|1|1|6.3|19|s10', 'dmso-6|dmso-6|0|1|6.1|28|s28')
('teixobactin|dmso-5|2|3|5.0|27|s26', 'dmso-5|dmso-5|0|1|5.0|43|s42')	('trimethoprim|dmso-9|1|2|9.0|19|s19', 'dmso-9|dmso-9|0|1|9.0|22|s22')	('vancomycin|dmso-5|2|2|5.0|17|s16', 'dmso-5|dmso-5|0|1|5.0|43|s42')		('doxycycline|dmso-6|1|1|6.3|19|s10', 'dmso-6|dmso-6|0|2|6.1|30|s30')
('teixobactin|dmso-5|2|3|5.0|27|s26', 'dmso-5|dmso-5|0|2|5.0|44|s43')	('trimethoprim|dmso-9|1|2|9.0|19|s19', 'dmso-9|dmso-9|0|2|9.0|23|s23')	('vancomycin|dmso-5|2|2|5.0|17|s16', 'dmso-5|dmso-5|0|2|5.0|44|s43')		('doxycycline|dmso-6|1|1|6.3|19|s10', 'dmso-6|dmso-6|0|2|6.1|29|s29')
('teixobactin|dmso-5|2|3|5.0|27|s26', 'dmso-5|dmso-5|0|3|5.0|45|s44')	('trimethoprim|dmso-9|1|2|9.0|19|s19', 'dmso-9|dmso-9|0|3|9.0|24|s24')	('vancomycin|dmso-5|2|2|5.0|17|s16', 'dmso-5|dmso-5|0|3|5.0|45|s44')		('doxycycline|dmso-6|1|1|6.3|19|s10', 'dmso-6|dmso-6|0|1|6.3|29|s2')
('vancomycin|dmso-5|2|1|5.0|16|s15', 'dmso-5|dmso-5|0|1|5.0|43|s42')	('colistin|water-1a|1|1|1.0|40|s19', 'water-1a|water-1a|0|1|1.0|19|s28')	('vancomycin|dmso-5|2|3|5.0|18|s17', 'dmso-5|dmso-5|0|1|5.0|43|s42')		('doxycycline|dmso-6|1|1|6.3|20|s11', 'dmso-6|dmso-6|0|1|6.1|28|s28')
('vancomycin|dmso-5|2|1|5.0|16|s15', 'dmso-5|dmso-5|0|2|5.0|44|s43')	('colistin|water-1a|1|1|1.0|40|s19', 'water-1a|water-1a|0|2|1.0|20|s34')	('vancomycin|dmso-5|2|3|5.0|18|s17', 'dmso-5|dmso-5|0|2|5.0|44|s43')		('doxycycline|dmso-6|1|1|6.3|20|s11', 'dmso-6|dmso-6|0|2|6.1|30|s30')
('vancomycin|dmso-5|2|1|5.0|16|s15', 'dmso-5|dmso-5|0|3|5.0|45|s44')	('colistin|water-1a|1|1|1.0|40|s19', 'water-1a|water-1a|0|3|1.0|21|s29')	('vancomycin|dmso-5|2|3|5.0|18|s17', 'dmso-5|dmso-5|0|3|5.0|45|s44')		('doxycycline|dmso-6|1|1|6.3|20|s11', 'dmso-6|dmso-6|0|2|6.1|29|s29')
('vancomycin|dmso-5|2|2|5.0|17|s16', 'dmso-5|dmso-5|0|1|5.0|43|s42')	('colistin|water-1a|1|2|1.0|41|s20', 'water-1a|water-1a|0|1|1.0|19|s28')	('doxycycline|dmso-6|1|1|6.1|19|s19', 'dmso-6|dmso-6|0|1|6.1|28|s28')		('doxycycline|dmso-6|1|1|6.3|20|s11', 'dmso-6|dmso-6|0|1|6.3|29|s2')
('vancomycin|dmso-5|2|2|5.0|17|s16', 'dmso-5|dmso-5|0|2|5.0|44|s43')	('colistin|water-1a|1|2|1.0|41|s20', 'water-1a|water-1a|0|2|1.0|20|s34')	('doxycycline|dmso-6|1|1|6.1|19|s19', 'dmso-6|dmso-6|0|2|6.1|30|s30')		('retapamulin|dmso-7|1|1|7.0|19|s16', 'dmso-7|dmso-7|0|1|7.0|34|s40')
('vancomycin|dmso-5|2|2|5.0|17|s16', 'dmso-5|dmso-5|0|3|5.0|45|s44')	('colistin|water-1a|1|2|1.0|41|s20', 'water-1a|water-1a|0|3|1.0|21|s29')	('doxycycline|dmso-6|1|1|6.1|19|s19', 'dmso-6|dmso-6|0|2|6.1|29|s29')		('retapamulin|dmso-7|1|1|7.0|19|s16', 'dmso-7|dmso-7|0|2|7.0|35|s41')
('vancomycin|dmso-5|2|3|5.0|18|s17', 'dmso-5|dmso-5|0|1|5.0|43|s42')	('colistin|water-1a|1|3|1.0|42|s21', 'water-1a|water-1a|0|1|1.0|19|s28')	('doxycycline|dmso-6|1|1|6.1|19|s19', 'dmso-6|dmso-6|0|1|6.3|29|s2')		('retapamulin|dmso-7|1|1|7.0|19|s16', 'dmso-7|dmso-7|0|3|7.0|36|s42')
('vancomycin|dmso-5|2|3|5.0|18|s17', 'dmso-5|dmso-5|0|2|5.0|44|s43')	('colistin|water-1a|1|3|1.0|42|s21', 'water-1a|water-1a|0|2|1.0|20|s34')	('doxycycline|dmso-6|1|2|6.1|20|s20', 'dmso-6|dmso-6|0|1|6.1|28|s28')		('retapamulin|dmso-7|1|2|7.0|20|s17', 'dmso-7|dmso-7|0|1|7.0|34|s40')
('vancomycin|dmso-5|2|3|5.0|18|s17', 'dmso-5|dmso-5|0|3|5.0|45|s44')	('colistin|water-1a|1|3|1.0|42|s21', 'water-1a|water-1a|0|3|1.0|21|s29')	('doxycycline|dmso-6|1|2|6.1|20|s20', 'dmso-6|dmso-6|0|2|6.1|30|s30')		('retapamulin|dmso-7|1|2|7.0|20|s17', 'dmso-7|dmso-7|0|2|7.0|35|s41')
('novobiocin|dmso-5|2|1|5.0|13|s12', 'dmso-5|dmso-5|0|1|5.0|43|s42')	('novobiocin|water-1b|1|1|1.0|13|s25', 'water-1b|water-1b|0|2|1.0|2|s1')	('doxycycline|dmso-6|1|2|6.1|20|s20', 'dmso-6|dmso-6|0|2|6.1|29|s29')		('retapamulin|dmso-7|1|2|7.0|20|s17', 'dmso-7|dmso-7|0|3|7.0|36|s42')
('novobiocin|dmso-5|2|1|5.0|13|s12', 'dmso-5|dmso-5|0|2|5.0|44|s43')	('novobiocin|water-1b|1|1|1.0|13|s25', 'water-1b|water-1b|0|3|1.0|3|s2')	('doxycycline|dmso-6|1|2|6.1|20|s20', 'dmso-6|dmso-6|0|1|6.3|29|s2')		('retapamulin|dmso-7|1|3|7.0|21|s18', 'dmso-7|dmso-7|0|1|7.0|34|s40')
('novobiocin|dmso-5|2|1|5.0|13|s12', 'dmso-5|dmso-5|0|3|5.0|45|s44')	('novobiocin|water-1b|1|2|1.0|14|s26', 'water-1b|water-1b|0|2|1.0|2|s1')	('doxycycline|dmso-6|1|3|6.1|21|s21', 'dmso-6|dmso-6|0|1|6.1|28|s28')		('retapamulin|dmso-7|1|3|7.0|21|s18', 'dmso-7|dmso-7|0|2|7.0|35|s41')
('novobiocin|dmso-5|2|2|5.0|14|s13', 'dmso-5|dmso-5|0|1|5.0|43|s42')	('novobiocin|water-1b|1|2|1.0|14|s26', 'water-1b|water-1b|0|3|1.0|3|s2')	('doxycycline|dmso-6|1|3|6.1|21|s21', 'dmso-6|dmso-6|0|2|6.1|30|s30')		('retapamulin|dmso-7|1|3|7.0|21|s18', 'dmso-7|dmso-7|0|3|7.0|36|s42')
('novobiocin|dmso-5|2|2|5.0|14|s13', 'dmso-5|dmso-5|0|2|5.0|44|s43')	('novobiocin|water-1b|1|3|1.0|15|s38', 'water-1b|water-1b|0|2|1.0|2|s1')	('doxycycline|dmso-6|1|3|6.1|21|s21', 'dmso-6|dmso-6|0|2|6.1|29|s29')		('thiostrepton|dmso-7|1|1|7.0|22|s19', 'dmso-7|dmso-7|0|1|7.0|34|s40')
('novobiocin|dmso-5|2|2|5.0|14|s13', 'dmso-5|dmso-5|0|3|5.0|45|s44')	('novobiocin|water-1b|1|3|1.0|15|s38', 'water-1b|water-1b|0|3|1.0|3|s2')	('doxycycline|dmso-6|1|3|6.1|21|s21', 'dmso-6|dmso-6|0|1|6.3|29|s2')		('thiostrepton|dmso-7|1|1|7.0|22|s19', 'dmso-7|dmso-7|0|2|7.0|35|s41')
('novobiocin|dmso-5|2|3|5.0|15|s14', 'dmso-5|dmso-5|0|1|5.0|43|s42')	('polymyxin|water-2|1|1|2.0|10|s10', 'water-2|water-2|0|1|2.0|46|s46')	('rifampicin|dmso-6|1|1|6.1|13|s13', 'dmso-6|dmso-6|0|1|6.1|28|s28')		('thiostrepton|dmso-7|1|1|7.0|22|s19', 'dmso-7|dmso-7|0|3|7.0|36|s42')
('novobiocin|dmso-5|2|3|5.0|15|s14', 'dmso-5|dmso-5|0|2|5.0|44|s43')	('polymyxin|water-2|1|1|2.0|10|s10', 'water-2|water-2|0|2|2.0|47|s47')	('rifampicin|dmso-6|1|1|6.1|13|s13', 'dmso-6|dmso-6|0|2|6.1|30|s30')		('thiostrepton|dmso-7|1|2|7.0|23|s20', 'dmso-7|dmso-7|0|1|7.0|34|s40')
('novobiocin|dmso-5|2|3|5.0|15|s14', 'dmso-5|dmso-5|0|3|5.0|45|s44')	('polymyxin|water-2|1|1|2.0|10|s10', 'water-2|water-2|0|3|2.0|48|s48')	('rifampicin|dmso-6|1|1|6.1|13|s13', 'dmso-6|dmso-6|0|2|6.1|29|s29')		('thiostrepton|dmso-7|1|2|7.0|23|s20', 'dmso-7|dmso-7|0|2|7.0|35|s41')
('doxycycline|dmso-6|1|1|6.1|19|s19', 'dmso-6|dmso-6|0|1|6.1|28|s28')	('polymyxin|water-2|1|2|2.0|11|s11', 'water-2|water-2|0|1|2.0|46|s46')	('rifampicin|dmso-6|1|1|6.1|13|s13', 'dmso-6|dmso-6|0|1|6.3|29|s2')		('thiostrepton|dmso-7|1|2|7.0|23|s20', 'dmso-7|dmso-7|0|3|7.0|36|s42')
('doxycycline|dmso-6|1|1|6.1|19|s19', 'dmso-6|dmso-6|0|2|6.1|30|s30')	('polymyxin|water-2|1|2|2.0|11|s11', 'water-2|water-2|0|2|2.0|47|s47')	('rifampicin|dmso-6|1|2|6.1|14|s14', 'dmso-6|dmso-6|0|1|6.1|28|s28')		('thiostrepton|dmso-7|1|3|7.0|24|s21', 'dmso-7|dmso-7|0|1|7.0|34|s40')
('doxycycline|dmso-6|1|1|6.1|19|s19', 'dmso-6|dmso-6|0|2|6.1|29|s29')	('polymyxin|water-2|1|2|2.0|11|s11', 'water-2|water-2|0|3|2.0|48|s48')	('rifampicin|dmso-6|1|2|6.1|14|s14', 'dmso-6|dmso-6|0|2|6.1|30|s30')		('thiostrepton|dmso-7|1|3|7.0|24|s21', 'dmso-7|dmso-7|0|2|7.0|35|s41')
('doxycycline|dmso-6|1|1|6.1|19|s19', 'dmso-6|dmso-6|0|1|6.3|29|s2')	('polymyxin|water-2|1|3|2.0|12|s12', 'water-2|water-2|0|1|2.0|46|s46')	('rifampicin|dmso-6|1|2|6.1|14|s14', 'dmso-6|dmso-6|0|2|6.1|29|s29')		('thiostrepton|dmso-7|1|3|7.0|24|s21', 'dmso-7|dmso-7|0|3|7.0|36|s42')
('doxycycline|dmso-6|1|2|6.1|20|s20', 'dmso-6|dmso-6|0|1|6.1|28|s28')	('polymyxin|water-2|1|3|2.0|12|s12', 'water-2|water-2|0|2|2.0|47|s47')	('rifampicin|dmso-6|1|2|6.1|14|s14', 'dmso-6|dmso-6|0|1|6.3|29|s2')		('doxycycline|dmso-9|1|1|9.0|12|s12', 'dmso-9|dmso-9|0|1|9.0|22|s22')
('doxycycline|dmso-6|1|2|6.1|20|s20', 'dmso-6|dmso-6|0|2|6.1|30|s30')	('polymyxin|water-2|1|3|2.0|12|s12', 'water-2|water-2|0|3|2.0|48|s48')	('rifampicin|dmso-6|1|3|6.1|15|s15', 'dmso-6|dmso-6|0|1|6.1|28|s28')		('doxycycline|dmso-9|1|1|9.0|12|s12', 'dmso-9|dmso-9|0|2|9.0|23|s23')
('doxycycline|dmso-6|1|2|6.1|20|s20', 'dmso-6|dmso-6|0|2|6.1|29|s29')	('sulfacetamide|water-2|1|1|2.0|34|s34', 'water-2|water-2|0|1|2.0|46|s46')	('rifampicin|dmso-6|1|3|6.1|15|s15', 'dmso-6|dmso-6|0|2|6.1|30|s30')		('doxycycline|dmso-9|1|1|9.0|12|s12', 'dmso-9|dmso-9|0|3|9.0|24|s24')
('doxycycline|dmso-6|1|2|6.1|20|s20', 'dmso-6|dmso-6|0|1|6.3|29|s2')	('sulfacetamide|water-2|1|1|2.0|34|s34', 'water-2|water-2|0|2|2.0|47|s47')	('rifampicin|dmso-6|1|3|6.1|15|s15', 'dmso-6|dmso-6|0|2|6.1|29|s29')		('doxycycline|dmso-9|1|2|9.0|13|s13', 'dmso-9|dmso-9|0|1|9.0|22|s22')
('doxycycline|dmso-6|1|3|6.1|21|s21', 'dmso-6|dmso-6|0|1|6.1|28|s28')	('sulfacetamide|water-2|1|1|2.0|34|s34', 'water-2|water-2|0|3|2.0|48|s48')	('rifampicin|dmso-6|1|3|6.1|15|s15', 'dmso-6|dmso-6|0|1|6.3|29|s2')		('doxycycline|dmso-9|1|2|9.0|13|s13', 'dmso-9|dmso-9|0|2|9.0|23|s23')
('doxycycline|dmso-6|1|3|6.1|21|s21', 'dmso-6|dmso-6|0|2|6.1|30|s30')	('sulfacetamide|water-2|1|2|2.0|35|s35', 'water-2|water-2|0|1|2.0|46|s46')	('teixobactin|dmso-6|1|1|6.1|4|s4', 'dmso-6|dmso-6|0|1|6.1|28|s28')		('doxycycline|dmso-9|1|2|9.0|13|s13', 'dmso-9|dmso-9|0|3|9.0|24|s24')
('doxycycline|dmso-6|1|3|6.1|21|s21', 'dmso-6|dmso-6|0|2|6.1|29|s29')	('sulfacetamide|water-2|1|2|2.0|35|s35', 'water-2|water-2|0|2|2.0|47|s47')	('teixobactin|dmso-6|1|1|6.1|4|s4', 'dmso-6|dmso-6|0|2|6.1|30|s30')		('linezolid|dmso-9|1|1|9.0|1|s1', 'dmso-9|dmso-9|0|1|9.0|22|s22')
('doxycycline|dmso-6|1|3|6.1|21|s21', 'dmso-6|dmso-6|0|1|6.3|29|s2')	('sulfacetamide|water-2|1|2|2.0|35|s35', 'water-2|water-2|0|3|2.0|48|s48')	('teixobactin|dmso-6|1|1|6.1|4|s4', 'dmso-6|dmso-6|0|2|6.1|29|s29')		('linezolid|dmso-9|1|1|9.0|1|s1', 'dmso-9|dmso-9|0|2|9.0|23|s23')
('rifampicin|dmso-6|1|1|6.1|13|s13', 'dmso-6|dmso-6|0|1|6.1|28|s28')	('zeocin|water-2|1|1|2.0|1|s1', 'water-2|water-2|0|1|2.0|46|s46')	('teixobactin|dmso-6|1|1|6.1|4|s4', 'dmso-6|dmso-6|0|1|6.3|29|s2')		('linezolid|dmso-9|1|1|9.0|1|s1', 'dmso-9|dmso-9|0|3|9.0|24|s24')
('rifampicin|dmso-6|1|1|6.1|13|s13', 'dmso-6|dmso-6|0|2|6.1|30|s30')	('zeocin|water-2|1|1|2.0|1|s1', 'water-2|water-2|0|2|2.0|47|s47')	('teixobactin|dmso-6|1|2|6.1|5|s5', 'dmso-6|dmso-6|0|1|6.1|28|s28')		('retapamulin|dmso-9|1|1|9.0|8|s8', 'dmso-9|dmso-9|0|1|9.0|22|s22')
('rifampicin|dmso-6|1|1|6.1|13|s13', 'dmso-6|dmso-6|0|2|6.1|29|s29')	('zeocin|water-2|1|1|2.0|1|s1', 'water-2|water-2|0|3|2.0|48|s48')	('teixobactin|dmso-6|1|2|6.1|5|s5', 'dmso-6|dmso-6|0|2|6.1|30|s30')		('retapamulin|dmso-9|1|1|9.0|8|s8', 'dmso-9|dmso-9|0|2|9.0|23|s23')
('rifampicin|dmso-6|1|1|6.1|13|s13', 'dmso-6|dmso-6|0|1|6.3|29|s2')	('zeocin|water-2|1|2|2.0|2|s2', 'water-2|water-2|0|1|2.0|46|s46')	('teixobactin|dmso-6|1|2|6.1|5|s5', 'dmso-6|dmso-6|0|2|6.1|29|s29')		('retapamulin|dmso-9|1|1|9.0|8|s8', 'dmso-9|dmso-9|0|3|9.0|24|s24')
('rifampicin|dmso-6|1|2|6.1|14|s14', 'dmso-6|dmso-6|0|1|6.1|28|s28')	('zeocin|water-2|1|2|2.0|2|s2', 'water-2|water-2|0|2|2.0|47|s47')	('teixobactin|dmso-6|1|2|6.1|5|s5', 'dmso-6|dmso-6|0|1|6.3|29|s2')		('thiostrepton|dmso-9|1|1|9.0|9|s9', 'dmso-9|dmso-9|0|1|9.0|22|s22')
('rifampicin|dmso-6|1|2|6.1|14|s14', 'dmso-6|dmso-6|0|2|6.1|30|s30')	('zeocin|water-2|1|2|2.0|2|s2', 'water-2|water-2|0|3|2.0|48|s48')	('teixobactin|dmso-6|1|3|6.1|6|s6', 'dmso-6|dmso-6|0|1|6.1|28|s28')		('thiostrepton|dmso-9|1|1|9.0|9|s9', 'dmso-9|dmso-9|0|2|9.0|23|s23')
('rifampicin|dmso-6|1|2|6.1|14|s14', 'dmso-6|dmso-6|0|2|6.1|29|s29')	('zeocin|water-2|1|3|2.0|3|s3', 'water-2|water-2|0|1|2.0|46|s46')	('teixobactin|dmso-6|1|3|6.1|6|s6', 'dmso-6|dmso-6|0|2|6.1|30|s30')		('thiostrepton|dmso-9|1|1|9.0|9|s9', 'dmso-9|dmso-9|0|3|9.0|24|s24')
('rifampicin|dmso-6|1|2|6.1|14|s14', 'dmso-6|dmso-6|0|1|6.3|29|s2')	('zeocin|water-2|1|3|2.0|3|s3', 'water-2|water-2|0|2|2.0|47|s47')	('teixobactin|dmso-6|1|3|6.1|6|s6', 'dmso-6|dmso-6|0|2|6.1|29|s29')		('actinomycin-d|dmso-9|1|1|9.0|10|s10', 'dmso-9|dmso-9|0|1|9.0|22|s22')
('rifampicin|dmso-6|1|3|6.1|15|s15', 'dmso-6|dmso-6|0|1|6.1|28|s28')	('zeocin|water-2|1|3|2.0|3|s3', 'water-2|water-2|0|3|2.0|48|s48')	('teixobactin|dmso-6|1|3|6.1|6|s6', 'dmso-6|dmso-6|0|1|6.3|29|s2')		('actinomycin-d|dmso-9|1|1|9.0|10|s10', 'dmso-9|dmso-9|0|2|9.0|23|s23')
('rifampicin|dmso-6|1|3|6.1|15|s15', 'dmso-6|dmso-6|0|2|6.1|30|s30')	('novobiocin|water-6|1|1|6.1|37|s37', 'water-6|water-6|0|1|6.1|40|s40')	('doxycycline|dmso-6|1|1|6.3|19|s10', 'dmso-6|dmso-6|0|1|6.1|28|s28')		('actinomycin-d|dmso-9|1|1|9.0|10|s10', 'dmso-9|dmso-9|0|3|9.0|24|s24')
('rifampicin|dmso-6|1|3|6.1|15|s15', 'dmso-6|dmso-6|0|2|6.1|29|s29')	('novobiocin|water-6|1|1|6.1|37|s37', 'water-6|water-6|0|2|6.1|41|s41')	('doxycycline|dmso-6|1|1|6.3|19|s10', 'dmso-6|dmso-6|0|2|6.1|30|s30')		('actinomycin-d|dmso-9|1|2|9.0|11|s11', 'dmso-9|dmso-9|0|1|9.0|22|s22')
('rifampicin|dmso-6|1|3|6.1|15|s15', 'dmso-6|dmso-6|0|1|6.3|29|s2')	('novobiocin|water-6|1|1|6.1|37|s37', 'water-6|water-6|0|3|6.1|42|s42')	('doxycycline|dmso-6|1|1|6.3|19|s10', 'dmso-6|dmso-6|0|2|6.1|29|s29')		('actinomycin-d|dmso-9|1|2|9.0|11|s11', 'dmso-9|dmso-9|0|2|9.0|23|s23')
('teixobactin|dmso-6|1|1|6.1|4|s4', 'dmso-6|dmso-6|0|1|6.1|28|s28')	('novobiocin|water-6|1|2|6.1|38|s38', 'water-6|water-6|0|1|6.1|40|s40')	('doxycycline|dmso-6|1|1|6.3|19|s10', 'dmso-6|dmso-6|0|1|6.3|29|s2')		('actinomycin-d|dmso-9|1|2|9.0|11|s11', 'dmso-9|dmso-9|0|3|9.0|24|s24')
('teixobactin|dmso-6|1|1|6.1|4|s4', 'dmso-6|dmso-6|0|2|6.1|30|s30')	('novobiocin|water-6|1|2|6.1|38|s38', 'water-6|water-6|0|2|6.1|41|s41')	('doxycycline|dmso-6|1|1|6.3|20|s11', 'dmso-6|dmso-6|0|1|6.1|28|s28')		('fidaxomicin|dmso-9|1|1|9.0|41|s41', 'dmso-9|dmso-9|0|1|9.0|22|s22')
('teixobactin|dmso-6|1|1|6.1|4|s4', 'dmso-6|dmso-6|0|2|6.1|29|s29')	('novobiocin|water-6|1|2|6.1|38|s38', 'water-6|water-6|0|3|6.1|42|s42')	('doxycycline|dmso-6|1|1|6.3|20|s11', 'dmso-6|dmso-6|0|2|6.1|30|s30')		('fidaxomicin|dmso-9|1|1|9.0|41|s41', 'dmso-9|dmso-9|0|2|9.0|23|s23')
('teixobactin|dmso-6|1|1|6.1|4|s4', 'dmso-6|dmso-6|0|1|6.3|29|s2')	('novobiocin|water-6|1|3|6.1|39|s39', 'water-6|water-6|0|1|6.1|40|s40')	('doxycycline|dmso-6|1|1|6.3|20|s11', 'dmso-6|dmso-6|0|2|6.1|29|s29')		('fidaxomicin|dmso-9|1|1|9.0|41|s41', 'dmso-9|dmso-9|0|3|9.0|24|s24')
('teixobactin|dmso-6|1|2|6.1|5|s5', 'dmso-6|dmso-6|0|1|6.1|28|s28')	('novobiocin|water-6|1|3|6.1|39|s39', 'water-6|water-6|0|2|6.1|41|s41')	('doxycycline|dmso-6|1|1|6.3|20|s11', 'dmso-6|dmso-6|0|1|6.3|29|s2')		('fidaxomicin|dmso-9|1|2|9.0|42|s42', 'dmso-9|dmso-9|0|1|9.0|22|s22')
('teixobactin|dmso-6|1|2|6.1|5|s5', 'dmso-6|dmso-6|0|2|6.1|30|s30')	('novobiocin|water-6|1|3|6.1|39|s39', 'water-6|water-6|0|3|6.1|42|s42')	('retapamulin|dmso-7|1|1|7.0|19|s16', 'dmso-7|dmso-7|0|1|7.0|34|s40')		('fidaxomicin|dmso-9|1|2|9.0|42|s42', 'dmso-9|dmso-9|0|2|9.0|23|s23')
('teixobactin|dmso-6|1|2|6.1|5|s5', 'dmso-6|dmso-6|0|2|6.1|29|s29')	('novobiocin|water-6|1|1|6.3|37|s6', 'water-6|water-6|0|1|6.1|40|s40')	('retapamulin|dmso-7|1|1|7.0|19|s16', 'dmso-7|dmso-7|0|2|7.0|35|s41')		('fidaxomicin|dmso-9|1|2|9.0|42|s42', 'dmso-9|dmso-9|0|3|9.0|24|s24')
('teixobactin|dmso-6|1|2|6.1|5|s5', 'dmso-6|dmso-6|0|1|6.3|29|s2')	('novobiocin|water-6|1|1|6.3|37|s6', 'water-6|water-6|0|2|6.1|41|s41')	('retapamulin|dmso-7|1|1|7.0|19|s16', 'dmso-7|dmso-7|0|3|7.0|36|s42')		('fidaxomicin|dmso-10|1|1|10.0|37|s37', 'dmso-10|dmso-10|0|1|10.0|44|s44')
('teixobactin|dmso-6|1|3|6.1|6|s6', 'dmso-6|dmso-6|0|1|6.1|28|s28')	('novobiocin|water-6|1|1|6.3|37|s6', 'water-6|water-6|0|3|6.1|42|s42')	('retapamulin|dmso-7|1|2|7.0|20|s17', 'dmso-7|dmso-7|0|1|7.0|34|s40')		('fidaxomicin|dmso-10|1|1|10.0|37|s37', 'dmso-10|dmso-10|0|2|10.0|45|s45')
('teixobactin|dmso-6|1|3|6.1|6|s6', 'dmso-6|dmso-6|0|2|6.1|30|s30')	('colistin|water-8b|1|1|8.0|8|s20', 'water-8b|water-8b|0|1|8.0|33|s37')	('retapamulin|dmso-7|1|2|7.0|20|s17', 'dmso-7|dmso-7|0|2|7.0|35|s41')		('fidaxomicin|dmso-10|1|1|10.0|37|s37', 'dmso-10|dmso-10|0|3|10.0|46|s46')
('teixobactin|dmso-6|1|3|6.1|6|s6', 'dmso-6|dmso-6|0|2|6.1|29|s29')	('colistin|water-8b|1|1|8.0|8|s20', 'water-8b|water-8b|0|2|8.0|36|s38')	('retapamulin|dmso-7|1|2|7.0|20|s17', 'dmso-7|dmso-7|0|3|7.0|36|s42')		('fidaxomicin|dmso-10|1|2|10.0|38|s38', 'dmso-10|dmso-10|0|1|10.0|44|s44')
('teixobactin|dmso-6|1|3|6.1|6|s6', 'dmso-6|dmso-6|0|1|6.3|29|s2')	('colistin|water-8b|1|1|8.0|8|s20', 'water-8b|water-8b|0|3|8.0|38|s39')	('retapamulin|dmso-7|1|3|7.0|21|s18', 'dmso-7|dmso-7|0|1|7.0|34|s40')		('fidaxomicin|dmso-10|1|2|10.0|38|s38', 'dmso-10|dmso-10|0|2|10.0|45|s45')
('metronidazole|dmso-6|1|1|6.1|22|s22', 'dmso-6|dmso-6|0|1|6.1|28|s28')	('polymyxin|water-8a|1|1|8.0|30|s35', 'water-8a|water-8a|0|1|8.0|5|s17')	('retapamulin|dmso-7|1|3|7.0|21|s18', 'dmso-7|dmso-7|0|2|7.0|35|s41')		('fidaxomicin|dmso-10|1|2|10.0|38|s38', 'dmso-10|dmso-10|0|3|10.0|46|s46')
('metronidazole|dmso-6|1|1|6.1|22|s22', 'dmso-6|dmso-6|0|2|6.1|30|s30')	('polymyxin|water-8a|1|1|8.0|30|s35', 'water-8a|water-8a|0|2|8.0|6|s18')	('retapamulin|dmso-7|1|3|7.0|21|s18', 'dmso-7|dmso-7|0|3|7.0|36|s42')		('chloramphenicol|water-1a|1|1|1.0|34|s15', 'water-1a|water-1a|0|1|1.0|19|s28')
('metronidazole|dmso-6|1|1|6.1|22|s22', 'dmso-6|dmso-6|0|2|6.1|29|s29')	('polymyxin|water-8a|1|1|8.0|30|s35', 'water-8a|water-8a|0|3|8.0|7|s19')	('thiostrepton|dmso-7|1|1|7.0|22|s19', 'dmso-7|dmso-7|0|1|7.0|34|s40')		('chloramphenicol|water-1a|1|1|1.0|34|s15', 'water-1a|water-1a|0|2|1.0|20|s34')
('metronidazole|dmso-6|1|1|6.1|22|s22', 'dmso-6|dmso-6|0|1|6.3|29|s2')	('polymyxin|water-8a|1|2|8.0|32|s36', 'water-8a|water-8a|0|1|8.0|5|s17')	('thiostrepton|dmso-7|1|1|7.0|22|s19', 'dmso-7|dmso-7|0|2|7.0|35|s41')		('chloramphenicol|water-1a|1|1|1.0|34|s15', 'water-1a|water-1a|0|3|1.0|21|s29')
('metronidazole|dmso-6|1|3|6.1|24|s24', 'dmso-6|dmso-6|0|1|6.1|28|s28')	('polymyxin|water-8a|1|2|8.0|32|s36', 'water-8a|water-8a|0|2|8.0|6|s18')	('thiostrepton|dmso-7|1|1|7.0|22|s19', 'dmso-7|dmso-7|0|3|7.0|36|s42')		('chloramphenicol|water-1a|1|2|1.0|35|s16', 'water-1a|water-1a|0|1|1.0|19|s28')
('metronidazole|dmso-6|1|3|6.1|24|s24', 'dmso-6|dmso-6|0|2|6.1|30|s30')	('polymyxin|water-8a|1|2|8.0|32|s36', 'water-8a|water-8a|0|3|8.0|7|s19')	('thiostrepton|dmso-7|1|2|7.0|23|s20', 'dmso-7|dmso-7|0|1|7.0|34|s40')		('chloramphenicol|water-1a|1|2|1.0|35|s16', 'water-1a|water-1a|0|2|1.0|20|s34')
('metronidazole|dmso-6|1|3|6.1|24|s24', 'dmso-6|dmso-6|0|2|6.1|29|s29')	('isoniazid|water-8a|1|1|8.0|1|s13', 'water-8a|water-8a|0|1|8.0|5|s17')	('thiostrepton|dmso-7|1|2|7.0|23|s20', 'dmso-7|dmso-7|0|2|7.0|35|s41')		('chloramphenicol|water-1a|1|2|1.0|35|s16', 'water-1a|water-1a|0|3|1.0|21|s29')
('metronidazole|dmso-6|1|3|6.1|24|s24', 'dmso-6|dmso-6|0|1|6.3|29|s2')	('isoniazid|water-8a|1|1|8.0|1|s13', 'water-8a|water-8a|0|2|8.0|6|s18')	('thiostrepton|dmso-7|1|2|7.0|23|s20', 'dmso-7|dmso-7|0|3|7.0|36|s42')		('chloramphenicol|water-1a|1|3|1.0|36|s17', 'water-1a|water-1a|0|1|1.0|19|s28')
('trimethoprim|dmso-6|1|1|6.1|25|s25', 'dmso-6|dmso-6|0|1|6.1|28|s28')	('isoniazid|water-8a|1|1|8.0|1|s13', 'water-8a|water-8a|0|3|8.0|7|s19')	('thiostrepton|dmso-7|1|3|7.0|24|s21', 'dmso-7|dmso-7|0|1|7.0|34|s40')		('chloramphenicol|water-1a|1|3|1.0|36|s17', 'water-1a|water-1a|0|2|1.0|20|s34')
('trimethoprim|dmso-6|1|1|6.1|25|s25', 'dmso-6|dmso-6|0|2|6.1|30|s30')	('isoniazid|water-8a|1|2|8.0|2|s14', 'water-8a|water-8a|0|1|8.0|5|s17')	('thiostrepton|dmso-7|1|3|7.0|24|s21', 'dmso-7|dmso-7|0|2|7.0|35|s41')		('chloramphenicol|water-1a|1|3|1.0|36|s17', 'water-1a|water-1a|0|3|1.0|21|s29')
('trimethoprim|dmso-6|1|1|6.1|25|s25', 'dmso-6|dmso-6|0|2|6.1|29|s29')	('isoniazid|water-8a|1|2|8.0|2|s14', 'water-8a|water-8a|0|2|8.0|6|s18')	('thiostrepton|dmso-7|1|3|7.0|24|s21', 'dmso-7|dmso-7|0|3|7.0|36|s42')		('erythromycin|water-1a|1|1|1.0|10|s7', 'water-1a|water-1a|0|1|1.0|19|s28')
('trimethoprim|dmso-6|1|1|6.1|25|s25', 'dmso-6|dmso-6|0|1|6.3|29|s2')	('isoniazid|water-8a|1|2|8.0|2|s14', 'water-8a|water-8a|0|3|8.0|7|s19')	('flavomycin|dmso-7|1|1|7.0|16|s13', 'dmso-7|dmso-7|0|1|7.0|34|s40')		('erythromycin|water-1a|1|1|1.0|10|s7', 'water-1a|water-1a|0|2|1.0|20|s34')
('trimethoprim|dmso-6|1|2|6.1|26|s26', 'dmso-6|dmso-6|0|1|6.1|28|s28')	('polymyxin|water-10|1|1|10.0|13|s13', 'water-10|water-10|0|1|10.0|22|s22')	('flavomycin|dmso-7|1|1|7.0|16|s13', 'dmso-7|dmso-7|0|2|7.0|35|s41')		('erythromycin|water-1a|1|1|1.0|10|s7', 'water-1a|water-1a|0|3|1.0|21|s29')
('trimethoprim|dmso-6|1|2|6.1|26|s26', 'dmso-6|dmso-6|0|2|6.1|30|s30')	('polymyxin|water-10|1|1|10.0|13|s13', 'water-10|water-10|0|2|10.0|23|s23')	('flavomycin|dmso-7|1|1|7.0|16|s13', 'dmso-7|dmso-7|0|3|7.0|36|s42')		('erythromycin|water-1a|1|2|1.0|11|s8', 'water-1a|water-1a|0|1|1.0|19|s28')
('trimethoprim|dmso-6|1|2|6.1|26|s26', 'dmso-6|dmso-6|0|2|6.1|29|s29')	('polymyxin|water-10|1|1|10.0|13|s13', 'water-10|water-10|0|3|10.0|24|s24')	('flavomycin|dmso-7|1|2|7.0|17|s14', 'dmso-7|dmso-7|0|1|7.0|34|s40')		('erythromycin|water-1a|1|2|1.0|11|s8', 'water-1a|water-1a|0|2|1.0|20|s34')
('trimethoprim|dmso-6|1|2|6.1|26|s26', 'dmso-6|dmso-6|0|1|6.3|29|s2')	('polymyxin|water-10|1|2|10.0|14|s14', 'water-10|water-10|0|1|10.0|22|s22')	('flavomycin|dmso-7|1|2|7.0|17|s14', 'dmso-7|dmso-7|0|2|7.0|35|s41')		('erythromycin|water-1a|1|2|1.0|11|s8', 'water-1a|water-1a|0|3|1.0|21|s29')
('trimethoprim|dmso-6|1|3|6.1|27|s27', 'dmso-6|dmso-6|0|1|6.1|28|s28')	('polymyxin|water-10|1|2|10.0|14|s14', 'water-10|water-10|0|2|10.0|23|s23')	('flavomycin|dmso-7|1|2|7.0|17|s14', 'dmso-7|dmso-7|0|3|7.0|36|s42')		('erythromycin|water-1a|1|3|1.0|12|s39', 'water-1a|water-1a|0|1|1.0|19|s28')
('trimethoprim|dmso-6|1|3|6.1|27|s27', 'dmso-6|dmso-6|0|2|6.1|30|s30')	('polymyxin|water-10|1|2|10.0|14|s14', 'water-10|water-10|0|3|10.0|24|s24')	('flavomycin|dmso-7|1|3|7.0|18|s15', 'dmso-7|dmso-7|0|1|7.0|34|s40')		('erythromycin|water-1a|1|3|1.0|12|s39', 'water-1a|water-1a|0|2|1.0|20|s34')
('trimethoprim|dmso-6|1|3|6.1|27|s27', 'dmso-6|dmso-6|0|2|6.1|29|s29')	('zeocin|water-10|1|1|10.0|11|s11', 'water-10|water-10|0|1|10.0|22|s22')	('flavomycin|dmso-7|1|3|7.0|18|s15', 'dmso-7|dmso-7|0|2|7.0|35|s41')		('erythromycin|water-1a|1|3|1.0|12|s39', 'water-1a|water-1a|0|3|1.0|21|s29')
('trimethoprim|dmso-6|1|3|6.1|27|s27', 'dmso-6|dmso-6|0|1|6.3|29|s2')	('zeocin|water-10|1|1|10.0|11|s11', 'water-10|water-10|0|2|10.0|23|s23')	('flavomycin|dmso-7|1|3|7.0|18|s15', 'dmso-7|dmso-7|0|3|7.0|36|s42')		('tetracycline|water-1b|1|1|1.0|16|s31', 'water-1b|water-1b|0|2|1.0|2|s1')
('doxycycline|dmso-6|1|1|6.3|19|s10', 'dmso-6|dmso-6|0|1|6.1|28|s28')	('zeocin|water-10|1|1|10.0|11|s11', 'water-10|water-10|0|3|10.0|24|s24')	('meropenem|dmso-7|1|1|7.0|4|s10', 'dmso-7|dmso-7|0|1|7.0|34|s40')		('tetracycline|water-1b|1|1|1.0|16|s31', 'water-1b|water-1b|0|3|1.0|3|s2')
('doxycycline|dmso-6|1|1|6.3|19|s10', 'dmso-6|dmso-6|0|2|6.1|30|s30')	('zeocin|water-10|1|2|10.0|12|s12', 'water-10|water-10|0|1|10.0|22|s22')	('meropenem|dmso-7|1|1|7.0|4|s10', 'dmso-7|dmso-7|0|2|7.0|35|s41')		('tetracycline|water-1b|1|2|1.0|17|s27', 'water-1b|water-1b|0|2|1.0|2|s1')
('doxycycline|dmso-6|1|1|6.3|19|s10', 'dmso-6|dmso-6|0|2|6.1|29|s29')	('zeocin|water-10|1|2|10.0|12|s12', 'water-10|water-10|0|2|10.0|23|s23')	('meropenem|dmso-7|1|1|7.0|4|s10', 'dmso-7|dmso-7|0|3|7.0|36|s42')		('tetracycline|water-1b|1|2|1.0|17|s27', 'water-1b|water-1b|0|3|1.0|3|s2')
('doxycycline|dmso-6|1|1|6.3|19|s10', 'dmso-6|dmso-6|0|1|6.3|29|s2')	('zeocin|water-10|1|2|10.0|12|s12', 'water-10|water-10|0|3|10.0|24|s24')	('meropenem|dmso-7|1|2|7.0|5|s11', 'dmso-7|dmso-7|0|1|7.0|34|s40')		('tetracycline|water-1b|1|3|1.0|18|s32', 'water-1b|water-1b|0|2|1.0|2|s1')
('doxycycline|dmso-6|1|1|6.3|20|s11', 'dmso-6|dmso-6|0|1|6.1|28|s28')	('isoniazid|water-10|1|1|10.0|17|s17', 'water-10|water-10|0|1|10.0|22|s22')	('meropenem|dmso-7|1|2|7.0|5|s11', 'dmso-7|dmso-7|0|2|7.0|35|s41')		('tetracycline|water-1b|1|3|1.0|18|s32', 'water-1b|water-1b|0|3|1.0|3|s2')
('doxycycline|dmso-6|1|1|6.3|20|s11', 'dmso-6|dmso-6|0|2|6.1|30|s30')	('isoniazid|water-10|1|1|10.0|17|s17', 'water-10|water-10|0|2|10.0|23|s23')	('meropenem|dmso-7|1|2|7.0|5|s11', 'dmso-7|dmso-7|0|3|7.0|36|s42')		('gentamicin|water-2|1|1|2.0|28|s28', 'water-2|water-2|0|1|2.0|46|s46')
('doxycycline|dmso-6|1|1|6.3|20|s11', 'dmso-6|dmso-6|0|2|6.1|29|s29')	('isoniazid|water-10|1|1|10.0|17|s17', 'water-10|water-10|0|3|10.0|24|s24')	('meropenem|dmso-7|1|3|7.0|6|s12', 'dmso-7|dmso-7|0|1|7.0|34|s40')		('gentamicin|water-2|1|1|2.0|28|s28', 'water-2|water-2|0|2|2.0|47|s47')
('doxycycline|dmso-6|1|1|6.3|20|s11', 'dmso-6|dmso-6|0|1|6.3|29|s2')	('isoniazid|water-10|1|2|10.0|18|s18', 'water-10|water-10|0|1|10.0|22|s22')	('meropenem|dmso-7|1|3|7.0|6|s12', 'dmso-7|dmso-7|0|2|7.0|35|s41')		('gentamicin|water-2|1|1|2.0|28|s28', 'water-2|water-2|0|3|2.0|48|s48')
('metronidazole|dmso-6|1|1|6.3|22|s7', 'dmso-6|dmso-6|0|1|6.1|28|s28')	('isoniazid|water-10|1|2|10.0|18|s18', 'water-10|water-10|0|2|10.0|23|s23')	('meropenem|dmso-7|1|3|7.0|6|s12', 'dmso-7|dmso-7|0|3|7.0|36|s42')		('gentamicin|water-2|1|2|2.0|29|s29', 'water-2|water-2|0|1|2.0|46|s46')
('metronidazole|dmso-6|1|1|6.3|22|s7', 'dmso-6|dmso-6|0|2|6.1|30|s30')	('isoniazid|water-10|1|2|10.0|18|s18', 'water-10|water-10|0|3|10.0|24|s24')	('teixobactin|dmso-7|2|1|7.0|28|s31', 'dmso-7|dmso-7|0|1|7.0|34|s40')		('gentamicin|water-2|1|2|2.0|29|s29', 'water-2|water-2|0|2|2.0|47|s47')
('metronidazole|dmso-6|1|1|6.3|22|s7', 'dmso-6|dmso-6|0|2|6.1|29|s29')	('triclosan|water-10|1|1|10.0|20|s20', 'water-10|water-10|0|1|10.0|22|s22')	('teixobactin|dmso-7|2|1|7.0|28|s31', 'dmso-7|dmso-7|0|2|7.0|35|s41')		('gentamicin|water-2|1|2|2.0|29|s29', 'water-2|water-2|0|3|2.0|48|s48')
('metronidazole|dmso-6|1|1|6.3|22|s7', 'dmso-6|dmso-6|0|1|6.3|29|s2')	('triclosan|water-10|1|1|10.0|20|s20', 'water-10|water-10|0|2|10.0|23|s23')	('teixobactin|dmso-7|2|1|7.0|28|s31', 'dmso-7|dmso-7|0|3|7.0|36|s42')		('gentamicin|water-2|1|3|2.0|30|s30', 'water-2|water-2|0|1|2.0|46|s46')
('metronidazole|dmso-6|1|1|6.3|23|s8', 'dmso-6|dmso-6|0|1|6.1|28|s28')	('triclosan|water-10|1|1|10.0|20|s20', 'water-10|water-10|0|3|10.0|24|s24')	('teixobactin|dmso-7|2|2|7.0|29|s32', 'dmso-7|dmso-7|0|1|7.0|34|s40')		('gentamicin|water-2|1|3|2.0|30|s30', 'water-2|water-2|0|2|2.0|47|s47')
('metronidazole|dmso-6|1|1|6.3|23|s8', 'dmso-6|dmso-6|0|2|6.1|30|s30')	('triclosan|water-10|1|2|10.0|21|s21', 'water-10|water-10|0|1|10.0|22|s22')	('teixobactin|dmso-7|2|2|7.0|29|s32', 'dmso-7|dmso-7|0|2|7.0|35|s41')		('gentamicin|water-2|1|3|2.0|30|s30', 'water-2|water-2|0|3|2.0|48|s48')
('metronidazole|dmso-6|1|1|6.3|23|s8', 'dmso-6|dmso-6|0|2|6.1|29|s29')	('triclosan|water-10|1|2|10.0|21|s21', 'water-10|water-10|0|2|10.0|23|s23')	('teixobactin|dmso-7|2|2|7.0|29|s32', 'dmso-7|dmso-7|0|3|7.0|36|s42')		('streptomycin|water-2|1|1|2.0|37|s37', 'water-2|water-2|0|1|2.0|46|s46')
('metronidazole|dmso-6|1|1|6.3|23|s8', 'dmso-6|dmso-6|0|1|6.3|29|s2')	('triclosan|water-10|1|2|10.0|21|s21', 'water-10|water-10|0|3|10.0|24|s24')	('teixobactin|dmso-7|2|3|7.0|30|s33', 'dmso-7|dmso-7|0|1|7.0|34|s40')		('streptomycin|water-2|1|1|2.0|37|s37', 'water-2|water-2|0|2|2.0|47|s47')
('metronidazole|dmso-6|1|1|6.3|24|s9', 'dmso-6|dmso-6|0|1|6.1|28|s28')	('nalidixic-acid|naoh-2|1|1|2.0|13|s13', 'naoh-2|naoh-2|0|2|2.0|41|s41')	('teixobactin|dmso-7|2|3|7.0|30|s33', 'dmso-7|dmso-7|0|2|7.0|35|s41')		('streptomycin|water-2|1|1|2.0|37|s37', 'water-2|water-2|0|3|2.0|48|s48')
('metronidazole|dmso-6|1|1|6.3|24|s9', 'dmso-6|dmso-6|0|2|6.1|30|s30')	('nalidixic-acid|naoh-2|1|1|2.0|13|s13', 'naoh-2|naoh-2|0|3|2.0|42|s42')	('teixobactin|dmso-7|2|3|7.0|30|s33', 'dmso-7|dmso-7|0|3|7.0|36|s42')		('streptomycin|water-2|1|2|2.0|38|s38', 'water-2|water-2|0|1|2.0|46|s46')
('metronidazole|dmso-6|1|1|6.3|24|s9', 'dmso-6|dmso-6|0|2|6.1|29|s29')	('nalidixic-acid|naoh-2|1|3|2.0|15|s15', 'naoh-2|naoh-2|0|2|2.0|41|s41')	('doxycycline|dmso-9|1|1|9.0|12|s12', 'dmso-9|dmso-9|0|1|9.0|22|s22')		('streptomycin|water-2|1|2|2.0|38|s38', 'water-2|water-2|0|2|2.0|47|s47')
('metronidazole|dmso-6|1|1|6.3|24|s9', 'dmso-6|dmso-6|0|1|6.3|29|s2')	('nalidixic-acid|naoh-2|1|3|2.0|15|s15', 'naoh-2|naoh-2|0|3|2.0|42|s42')	('doxycycline|dmso-9|1|1|9.0|12|s12', 'dmso-9|dmso-9|0|2|9.0|23|s23')		('streptomycin|water-2|1|2|2.0|38|s38', 'water-2|water-2|0|3|2.0|48|s48')
('trimethoprim|dmso-6|1|1|6.3|26|s1', 'dmso-6|dmso-6|0|1|6.1|28|s28')	('ciprofloxacin|naoh-6|1|1|6.1|1|s1', 'naoh-6|naoh-6|0|1|6.1|34|s34')	('doxycycline|dmso-9|1|1|9.0|12|s12', 'dmso-9|dmso-9|0|3|9.0|24|s24')		('streptomycin|water-2|1|3|2.0|39|s39', 'water-2|water-2|0|1|2.0|46|s46')
('trimethoprim|dmso-6|1|1|6.3|26|s1', 'dmso-6|dmso-6|0|2|6.1|30|s30')	('ciprofloxacin|naoh-6|1|1|6.1|1|s1', 'naoh-6|naoh-6|0|2|6.1|35|s35')	('doxycycline|dmso-9|1|2|9.0|13|s13', 'dmso-9|dmso-9|0|1|9.0|22|s22')		('streptomycin|water-2|1|3|2.0|39|s39', 'water-2|water-2|0|2|2.0|47|s47')
('trimethoprim|dmso-6|1|1|6.3|26|s1', 'dmso-6|dmso-6|0|2|6.1|29|s29')	('ciprofloxacin|naoh-6|1|1|6.1|1|s1', 'naoh-6|naoh-6|0|3|6.1|36|s36')	('doxycycline|dmso-9|1|2|9.0|13|s13', 'dmso-9|dmso-9|0|2|9.0|23|s23')		('streptomycin|water-2|1|3|2.0|39|s39', 'water-2|water-2|0|3|2.0|48|s48')
('trimethoprim|dmso-6|1|1|6.3|26|s1', 'dmso-6|dmso-6|0|1|6.3|29|s2')	('ciprofloxacin|naoh-6|1|1|6.1|1|s1', 'naoh-6|naoh-6|0|1|6.3|35|s5')	('doxycycline|dmso-9|1|2|9.0|13|s13', 'dmso-9|dmso-9|0|3|9.0|24|s24')		('rifapentine|water-6|1|1|6.1|31|s31', 'water-6|water-6|0|1|6.1|40|s40')
('retapamulin|dmso-7|1|1|7.0|19|s16', 'dmso-7|dmso-7|0|1|7.0|34|s40')	('ciprofloxacin|naoh-6|1|1|6.1|1|s1', 'naoh-6|naoh-6|0|1|6.3|34|s4')	('linezolid|dmso-9|1|1|9.0|1|s1', 'dmso-9|dmso-9|0|1|9.0|22|s22')		('rifapentine|water-6|1|1|6.1|31|s31', 'water-6|water-6|0|2|6.1|41|s41')
('retapamulin|dmso-7|1|1|7.0|19|s16', 'dmso-7|dmso-7|0|2|7.0|35|s41')	('ciprofloxacin|naoh-6|1|2|6.1|2|s2', 'naoh-6|naoh-6|0|1|6.1|34|s34')	('linezolid|dmso-9|1|1|9.0|1|s1', 'dmso-9|dmso-9|0|2|9.0|23|s23')		('rifapentine|water-6|1|1|6.1|31|s31', 'water-6|water-6|0|3|6.1|42|s42')
('retapamulin|dmso-7|1|1|7.0|19|s16', 'dmso-7|dmso-7|0|3|7.0|36|s42')	('ciprofloxacin|naoh-6|1|2|6.1|2|s2', 'naoh-6|naoh-6|0|2|6.1|35|s35')	('linezolid|dmso-9|1|1|9.0|1|s1', 'dmso-9|dmso-9|0|3|9.0|24|s24')		('rifapentine|water-6|1|2|6.1|32|s32', 'water-6|water-6|0|1|6.1|40|s40')
('retapamulin|dmso-7|1|2|7.0|20|s17', 'dmso-7|dmso-7|0|1|7.0|34|s40')	('ciprofloxacin|naoh-6|1|2|6.1|2|s2', 'naoh-6|naoh-6|0|3|6.1|36|s36')	('retapamulin|dmso-9|1|1|9.0|8|s8', 'dmso-9|dmso-9|0|1|9.0|22|s22')		('rifapentine|water-6|1|2|6.1|32|s32', 'water-6|water-6|0|2|6.1|41|s41')
('retapamulin|dmso-7|1|2|7.0|20|s17', 'dmso-7|dmso-7|0|2|7.0|35|s41')	('ciprofloxacin|naoh-6|1|2|6.1|2|s2', 'naoh-6|naoh-6|0|1|6.3|35|s5')	('retapamulin|dmso-9|1|1|9.0|8|s8', 'dmso-9|dmso-9|0|2|9.0|23|s23')		('rifapentine|water-6|1|2|6.1|32|s32', 'water-6|water-6|0|3|6.1|42|s42')
('retapamulin|dmso-7|1|2|7.0|20|s17', 'dmso-7|dmso-7|0|3|7.0|36|s42')	('ciprofloxacin|naoh-6|1|2|6.1|2|s2', 'naoh-6|naoh-6|0|1|6.3|34|s4')	('retapamulin|dmso-9|1|1|9.0|8|s8', 'dmso-9|dmso-9|0|3|9.0|24|s24')		('rifapentine|water-6|1|3|6.1|33|s33', 'water-6|water-6|0|1|6.1|40|s40')
('retapamulin|dmso-7|1|3|7.0|21|s18', 'dmso-7|dmso-7|0|1|7.0|34|s40')	('ciprofloxacin|naoh-6|1|3|6.1|3|s3', 'naoh-6|naoh-6|0|1|6.1|34|s34')	('thiostrepton|dmso-9|1|1|9.0|9|s9', 'dmso-9|dmso-9|0|1|9.0|22|s22')		('rifapentine|water-6|1|3|6.1|33|s33', 'water-6|water-6|0|2|6.1|41|s41')
('retapamulin|dmso-7|1|3|7.0|21|s18', 'dmso-7|dmso-7|0|2|7.0|35|s41')	('ciprofloxacin|naoh-6|1|3|6.1|3|s3', 'naoh-6|naoh-6|0|2|6.1|35|s35')	('thiostrepton|dmso-9|1|1|9.0|9|s9', 'dmso-9|dmso-9|0|2|9.0|23|s23')		('rifapentine|water-6|1|3|6.1|33|s33', 'water-6|water-6|0|3|6.1|42|s42')
('retapamulin|dmso-7|1|3|7.0|21|s18', 'dmso-7|dmso-7|0|3|7.0|36|s42')	('ciprofloxacin|naoh-6|1|3|6.1|3|s3', 'naoh-6|naoh-6|0|3|6.1|36|s36')	('thiostrepton|dmso-9|1|1|9.0|9|s9', 'dmso-9|dmso-9|0|3|9.0|24|s24')		('rifapentine|water-6|1|1|6.3|31|s3', 'water-6|water-6|0|1|6.1|40|s40')
('thiostrepton|dmso-7|1|1|7.0|22|s19', 'dmso-7|dmso-7|0|1|7.0|34|s40')	('ciprofloxacin|naoh-6|1|3|6.1|3|s3', 'naoh-6|naoh-6|0|1|6.3|35|s5')	('actinomycin-d|dmso-9|1|1|9.0|10|s10', 'dmso-9|dmso-9|0|1|9.0|22|s22')		('rifapentine|water-6|1|1|6.3|31|s3', 'water-6|water-6|0|2|6.1|41|s41')
('thiostrepton|dmso-7|1|1|7.0|22|s19', 'dmso-7|dmso-7|0|2|7.0|35|s41')	('ciprofloxacin|naoh-6|1|3|6.1|3|s3', 'naoh-6|naoh-6|0|1|6.3|34|s4')	('actinomycin-d|dmso-9|1|1|9.0|10|s10', 'dmso-9|dmso-9|0|2|9.0|23|s23')		('rifapentine|water-6|1|1|6.3|31|s3', 'water-6|water-6|0|3|6.1|42|s42')
('thiostrepton|dmso-7|1|1|7.0|22|s19', 'dmso-7|dmso-7|0|3|7.0|36|s42')	('nalidixic-acid|naoh-6|1|1|6.1|43|s43', 'naoh-6|naoh-6|0|1|6.1|34|s34')	('actinomycin-d|dmso-9|1|1|9.0|10|s10', 'dmso-9|dmso-9|0|3|9.0|24|s24')		('erythromycin|water-8a|1|1|8.0|12|s24', 'water-8a|water-8a|0|1|8.0|5|s17')
('thiostrepton|dmso-7|1|2|7.0|23|s20', 'dmso-7|dmso-7|0|1|7.0|34|s40')	('nalidixic-acid|naoh-6|1|1|6.1|43|s43', 'naoh-6|naoh-6|0|2|6.1|35|s35')	('actinomycin-d|dmso-9|1|2|9.0|11|s11', 'dmso-9|dmso-9|0|1|9.0|22|s22')		('erythromycin|water-8a|1|1|8.0|12|s24', 'water-8a|water-8a|0|2|8.0|6|s18')
('thiostrepton|dmso-7|1|2|7.0|23|s20', 'dmso-7|dmso-7|0|2|7.0|35|s41')	('nalidixic-acid|naoh-6|1|1|6.1|43|s43', 'naoh-6|naoh-6|0|3|6.1|36|s36')	('actinomycin-d|dmso-9|1|2|9.0|11|s11', 'dmso-9|dmso-9|0|2|9.0|23|s23')		('erythromycin|water-8a|1|1|8.0|12|s24', 'water-8a|water-8a|0|3|8.0|7|s19')
('thiostrepton|dmso-7|1|2|7.0|23|s20', 'dmso-7|dmso-7|0|3|7.0|36|s42')	('nalidixic-acid|naoh-6|1|1|6.1|43|s43', 'naoh-6|naoh-6|0|1|6.3|35|s5')	('actinomycin-d|dmso-9|1|2|9.0|11|s11', 'dmso-9|dmso-9|0|3|9.0|24|s24')		('tetracycline|water-8a|1|1|8.0|11|s23', 'water-8a|water-8a|0|1|8.0|5|s17')
('thiostrepton|dmso-7|1|3|7.0|24|s21', 'dmso-7|dmso-7|0|1|7.0|34|s40')	('nalidixic-acid|naoh-6|1|1|6.1|43|s43', 'naoh-6|naoh-6|0|1|6.3|34|s4')	('fidaxomicin|dmso-9|1|1|9.0|41|s41', 'dmso-9|dmso-9|0|1|9.0|22|s22')		('tetracycline|water-8a|1|1|8.0|11|s23', 'water-8a|water-8a|0|2|8.0|6|s18')
('thiostrepton|dmso-7|1|3|7.0|24|s21', 'dmso-7|dmso-7|0|2|7.0|35|s41')	('nalidixic-acid|naoh-6|1|2|6.1|44|s44', 'naoh-6|naoh-6|0|1|6.1|34|s34')	('fidaxomicin|dmso-9|1|1|9.0|41|s41', 'dmso-9|dmso-9|0|2|9.0|23|s23')		('tetracycline|water-8a|1|1|8.0|11|s23', 'water-8a|water-8a|0|3|8.0|7|s19')
('thiostrepton|dmso-7|1|3|7.0|24|s21', 'dmso-7|dmso-7|0|3|7.0|36|s42')	('nalidixic-acid|naoh-6|1|2|6.1|44|s44', 'naoh-6|naoh-6|0|2|6.1|35|s35')	('fidaxomicin|dmso-9|1|1|9.0|41|s41', 'dmso-9|dmso-9|0|3|9.0|24|s24')		('chloramphenicol|water-10|1|1|10.0|3|s3', 'water-10|water-10|0|1|10.0|22|s22')
('flavomycin|dmso-7|1|1|7.0|16|s13', 'dmso-7|dmso-7|0|1|7.0|34|s40')	('nalidixic-acid|naoh-6|1|2|6.1|44|s44', 'naoh-6|naoh-6|0|3|6.1|36|s36')	('fidaxomicin|dmso-9|1|2|9.0|42|s42', 'dmso-9|dmso-9|0|1|9.0|22|s22')		('chloramphenicol|water-10|1|1|10.0|3|s3', 'water-10|water-10|0|2|10.0|23|s23')
('flavomycin|dmso-7|1|1|7.0|16|s13', 'dmso-7|dmso-7|0|2|7.0|35|s41')	('nalidixic-acid|naoh-6|1|2|6.1|44|s44', 'naoh-6|naoh-6|0|1|6.3|35|s5')	('fidaxomicin|dmso-9|1|2|9.0|42|s42', 'dmso-9|dmso-9|0|2|9.0|23|s23')		('chloramphenicol|water-10|1|1|10.0|3|s3', 'water-10|water-10|0|3|10.0|24|s24')
('flavomycin|dmso-7|1|1|7.0|16|s13', 'dmso-7|dmso-7|0|3|7.0|36|s42')	('nalidixic-acid|naoh-6|1|2|6.1|44|s44', 'naoh-6|naoh-6|0|1|6.3|34|s4')	('fidaxomicin|dmso-9|1|2|9.0|42|s42', 'dmso-9|dmso-9|0|3|9.0|24|s24')		('chloramphenicol|water-10|1|2|10.0|4|s4', 'water-10|water-10|0|1|10.0|22|s22')
('flavomycin|dmso-7|1|2|7.0|17|s14', 'dmso-7|dmso-7|0|1|7.0|34|s40')	('nalidixic-acid|naoh-6|1|3|6.1|45|s45', 'naoh-6|naoh-6|0|1|6.1|34|s34')	('flavomycin|dmso-9|2|1|9.0|5|s5', 'dmso-9|dmso-9|0|1|9.0|22|s22')		('chloramphenicol|water-10|1|2|10.0|4|s4', 'water-10|water-10|0|2|10.0|23|s23')
('flavomycin|dmso-7|1|2|7.0|17|s14', 'dmso-7|dmso-7|0|2|7.0|35|s41')	('nalidixic-acid|naoh-6|1|3|6.1|45|s45', 'naoh-6|naoh-6|0|2|6.1|35|s35')	('flavomycin|dmso-9|2|1|9.0|5|s5', 'dmso-9|dmso-9|0|2|9.0|23|s23')		('chloramphenicol|water-10|1|2|10.0|4|s4', 'water-10|water-10|0|3|10.0|24|s24')
('flavomycin|dmso-7|1|2|7.0|17|s14', 'dmso-7|dmso-7|0|3|7.0|36|s42')	('nalidixic-acid|naoh-6|1|3|6.1|45|s45', 'naoh-6|naoh-6|0|3|6.1|36|s36')	('flavomycin|dmso-9|2|1|9.0|5|s5', 'dmso-9|dmso-9|0|3|9.0|24|s24')		('streptomycin|water-10|1|1|10.0|7|s7', 'water-10|water-10|0|1|10.0|22|s22')
('flavomycin|dmso-7|1|3|7.0|18|s15', 'dmso-7|dmso-7|0|1|7.0|34|s40')	('nalidixic-acid|naoh-6|1|3|6.1|45|s45', 'naoh-6|naoh-6|0|1|6.3|35|s5')	('meropenem|dmso-9|1|1|9.0|3|s3', 'dmso-9|dmso-9|0|1|9.0|22|s22')		('streptomycin|water-10|1|1|10.0|7|s7', 'water-10|water-10|0|2|10.0|23|s23')
('flavomycin|dmso-7|1|3|7.0|18|s15', 'dmso-7|dmso-7|0|2|7.0|35|s41')	('nalidixic-acid|naoh-6|1|3|6.1|45|s45', 'naoh-6|naoh-6|0|1|6.3|34|s4')	('meropenem|dmso-9|1|1|9.0|3|s3', 'dmso-9|dmso-9|0|2|9.0|23|s23')		('streptomycin|water-10|1|1|10.0|7|s7', 'water-10|water-10|0|3|10.0|24|s24')
('flavomycin|dmso-7|1|3|7.0|18|s15', 'dmso-7|dmso-7|0|3|7.0|36|s42')	('norfloxacin|naoh-6|1|1|6.1|7|s7', 'naoh-6|naoh-6|0|1|6.1|34|s34')	('meropenem|dmso-9|1|1|9.0|3|s3', 'dmso-9|dmso-9|0|3|9.0|24|s24')		('streptomycin|water-10|1|2|10.0|8|s8', 'water-10|water-10|0|1|10.0|22|s22')
('meropenem|dmso-7|1|1|7.0|4|s10', 'dmso-7|dmso-7|0|1|7.0|34|s40')	('norfloxacin|naoh-6|1|1|6.1|7|s7', 'naoh-6|naoh-6|0|2|6.1|35|s35')	('meropenem|dmso-9|1|2|9.0|20|s20', 'dmso-9|dmso-9|0|1|9.0|22|s22')		('streptomycin|water-10|1|2|10.0|8|s8', 'water-10|water-10|0|2|10.0|23|s23')
('meropenem|dmso-7|1|1|7.0|4|s10', 'dmso-7|dmso-7|0|2|7.0|35|s41')	('norfloxacin|naoh-6|1|1|6.1|7|s7', 'naoh-6|naoh-6|0|3|6.1|36|s36')	('meropenem|dmso-9|1|2|9.0|20|s20', 'dmso-9|dmso-9|0|2|9.0|23|s23')		('streptomycin|water-10|1|2|10.0|8|s8', 'water-10|water-10|0|3|10.0|24|s24')
('meropenem|dmso-7|1|1|7.0|4|s10', 'dmso-7|dmso-7|0|3|7.0|36|s42')	('norfloxacin|naoh-6|1|1|6.1|7|s7', 'naoh-6|naoh-6|0|1|6.3|35|s5')	('meropenem|dmso-9|1|2|9.0|20|s20', 'dmso-9|dmso-9|0|3|9.0|24|s24')		('rifapentine|ethanol-8|1|1|8.0|47|s47', 'ethanol-8|ethanol-8|0|1|8.0|39|s40')
('meropenem|dmso-7|1|2|7.0|5|s11', 'dmso-7|dmso-7|0|1|7.0|34|s40')	('norfloxacin|naoh-6|1|1|6.1|7|s7', 'naoh-6|naoh-6|0|1|6.3|34|s4')	('meropenem|dmso-9|1|3|9.0|21|s21', 'dmso-9|dmso-9|0|1|9.0|22|s22')		('rifapentine|ethanol-8|1|1|8.0|47|s47', 'ethanol-8|ethanol-8|0|2|8.0|40|s41')
('meropenem|dmso-7|1|2|7.0|5|s11', 'dmso-7|dmso-7|0|2|7.0|35|s41')	('norfloxacin|naoh-6|1|2|6.1|8|s8', 'naoh-6|naoh-6|0|1|6.1|34|s34')	('meropenem|dmso-9|1|3|9.0|21|s21', 'dmso-9|dmso-9|0|2|9.0|23|s23')		('rifapentine|ethanol-8|1|1|8.0|47|s47', 'ethanol-8|ethanol-8|0|3|8.0|41|s42')
('meropenem|dmso-7|1|2|7.0|5|s11', 'dmso-7|dmso-7|0|3|7.0|36|s42')	('norfloxacin|naoh-6|1|2|6.1|8|s8', 'naoh-6|naoh-6|0|2|6.1|35|s35')	('meropenem|dmso-9|1|3|9.0|21|s21', 'dmso-9|dmso-9|0|3|9.0|24|s24')		('rifapentine|ethanol-8|1|2|8.0|48|s48', 'ethanol-8|ethanol-8|0|1|8.0|39|s40')
('meropenem|dmso-7|1|3|7.0|6|s12', 'dmso-7|dmso-7|0|1|7.0|34|s40')	('norfloxacin|naoh-6|1|2|6.1|8|s8', 'naoh-6|naoh-6|0|3|6.1|36|s36')	('teixobactin|dmso-9|1|1|9.0|16|s16', 'dmso-9|dmso-9|0|1|9.0|22|s22')		('rifapentine|ethanol-8|1|2|8.0|48|s48', 'ethanol-8|ethanol-8|0|2|8.0|40|s41')
('meropenem|dmso-7|1|3|7.0|6|s12', 'dmso-7|dmso-7|0|2|7.0|35|s41')	('norfloxacin|naoh-6|1|2|6.1|8|s8', 'naoh-6|naoh-6|0|1|6.3|35|s5')	('teixobactin|dmso-9|1|1|9.0|16|s16', 'dmso-9|dmso-9|0|2|9.0|23|s23')		('rifapentine|ethanol-8|1|2|8.0|48|s48', 'ethanol-8|ethanol-8|0|3|8.0|41|s42')
('meropenem|dmso-7|1|3|7.0|6|s12', 'dmso-7|dmso-7|0|3|7.0|36|s42')	('norfloxacin|naoh-6|1|2|6.1|8|s8', 'naoh-6|naoh-6|0|1|6.3|34|s4')	('teixobactin|dmso-9|1|1|9.0|16|s16', 'dmso-9|dmso-9|0|3|9.0|24|s24')		[41]:
('teixobactin|dmso-7|2|1|7.0|28|s31', 'dmso-7|dmso-7|0|1|7.0|34|s40')	('norfloxacin|naoh-6|1|3|6.1|9|s9', 'naoh-6|naoh-6|0|1|6.1|34|s34')	('vancomycin|dmso-9|2|1|9.0|33|s33', 'dmso-9|dmso-9|0|1|9.0|22|s22')
('teixobactin|dmso-7|2|1|7.0|28|s31', 'dmso-7|dmso-7|0|2|7.0|35|s41')	('norfloxacin|naoh-6|1|3|6.1|9|s9', 'naoh-6|naoh-6|0|2|6.1|35|s35')	('vancomycin|dmso-9|2|1|9.0|33|s33', 'dmso-9|dmso-9|0|2|9.0|23|s23')
('teixobactin|dmso-7|2|1|7.0|28|s31', 'dmso-7|dmso-7|0|3|7.0|36|s42')	('norfloxacin|naoh-6|1|3|6.1|9|s9', 'naoh-6|naoh-6|0|3|6.1|36|s36')	('vancomycin|dmso-9|2|1|9.0|33|s33', 'dmso-9|dmso-9|0|3|9.0|24|s24')
('teixobactin|dmso-7|2|2|7.0|29|s32', 'dmso-7|dmso-7|0|1|7.0|34|s40')	('norfloxacin|naoh-6|1|3|6.1|9|s9', 'naoh-6|naoh-6|0|1|6.3|35|s5')	('vancomycin|dmso-9|2|2|9.0|34|s34', 'dmso-9|dmso-9|0|1|9.0|22|s22')
('teixobactin|dmso-7|2|2|7.0|29|s32', 'dmso-7|dmso-7|0|2|7.0|35|s41')	('norfloxacin|naoh-6|1|3|6.1|9|s9', 'naoh-6|naoh-6|0|1|6.3|34|s4')	('vancomycin|dmso-9|2|2|9.0|34|s34', 'dmso-9|dmso-9|0|2|9.0|23|s23')
('teixobactin|dmso-7|2|2|7.0|29|s32', 'dmso-7|dmso-7|0|3|7.0|36|s42')	('nalidixic-acid|naoh-6|1|1|6.3|45|s12', 'naoh-6|naoh-6|0|1|6.1|34|s34')	('vancomycin|dmso-9|2|2|9.0|34|s34', 'dmso-9|dmso-9|0|3|9.0|24|s24')
('teixobactin|dmso-7|2|3|7.0|30|s33', 'dmso-7|dmso-7|0|1|7.0|34|s40')	('nalidixic-acid|naoh-6|1|1|6.3|45|s12', 'naoh-6|naoh-6|0|2|6.1|35|s35')	('fidaxomicin|dmso-10|1|1|10.0|37|s37', 'dmso-10|dmso-10|0|1|10.0|44|s44')
('teixobactin|dmso-7|2|3|7.0|30|s33', 'dmso-7|dmso-7|0|2|7.0|35|s41')	('nalidixic-acid|naoh-6|1|1|6.3|45|s12', 'naoh-6|naoh-6|0|3|6.1|36|s36')	('fidaxomicin|dmso-10|1|1|10.0|37|s37', 'dmso-10|dmso-10|0|2|10.0|45|s45')
('teixobactin|dmso-7|2|3|7.0|30|s33', 'dmso-7|dmso-7|0|3|7.0|36|s42')	('nalidixic-acid|naoh-6|1|1|6.3|45|s12', 'naoh-6|naoh-6|0|1|6.3|35|s5')	('fidaxomicin|dmso-10|1|1|10.0|37|s37', 'dmso-10|dmso-10|0|3|10.0|46|s46')
('rachelmycin|dmso-7|2|1|7.0|31|s34', 'dmso-7|dmso-7|0|1|7.0|34|s40')	('nalidixic-acid|naoh-6|1|1|6.3|45|s12', 'naoh-6|naoh-6|0|1|6.3|34|s4')	('fidaxomicin|dmso-10|1|2|10.0|38|s38', 'dmso-10|dmso-10|0|1|10.0|44|s44')
('rachelmycin|dmso-7|2|1|7.0|31|s34', 'dmso-7|dmso-7|0|2|7.0|35|s41')	('ciprofloxacin|naoh-9|1|1|9.0|25|s25', 'naoh-9|naoh-9|0|1|9.0|31|s31')	('fidaxomicin|dmso-10|1|2|10.0|38|s38', 'dmso-10|dmso-10|0|2|10.0|45|s45')
('rachelmycin|dmso-7|2|1|7.0|31|s34', 'dmso-7|dmso-7|0|3|7.0|36|s42')	('ciprofloxacin|naoh-9|1|1|9.0|25|s25', 'naoh-9|naoh-9|0|2|9.0|32|s32')	('fidaxomicin|dmso-10|1|2|10.0|38|s38', 'dmso-10|dmso-10|0|3|10.0|46|s46')
('rachelmycin|dmso-7|2|2|7.0|32|s35', 'dmso-7|dmso-7|0|1|7.0|34|s40')	('ciprofloxacin|naoh-9|1|2|9.0|26|s26', 'naoh-9|naoh-9|0|1|9.0|31|s31')	('teixobactin|dmso-10|1|1|10.0|34|s34', 'dmso-10|dmso-10|0|1|10.0|44|s44')
('rachelmycin|dmso-7|2|2|7.0|32|s35', 'dmso-7|dmso-7|0|2|7.0|35|s41')	('ciprofloxacin|naoh-9|1|2|9.0|26|s26', 'naoh-9|naoh-9|0|2|9.0|32|s32')	('teixobactin|dmso-10|1|1|10.0|34|s34', 'dmso-10|dmso-10|0|2|10.0|45|s45')
('rachelmycin|dmso-7|2|2|7.0|32|s35', 'dmso-7|dmso-7|0|3|7.0|36|s42')	('nalidixic-acid|naoh-9|1|1|9.0|27|s27', 'naoh-9|naoh-9|0|1|9.0|31|s31')	('teixobactin|dmso-10|1|1|10.0|34|s34', 'dmso-10|dmso-10|0|3|10.0|46|s46')
('rachelmycin|dmso-7|2|3|7.0|33|s36', 'dmso-7|dmso-7|0|1|7.0|34|s40')	('nalidixic-acid|naoh-9|1|1|9.0|27|s27', 'naoh-9|naoh-9|0|2|9.0|32|s32')	('teixobactin|dmso-10|2|1|10.0|41|s41', 'dmso-10|dmso-10|0|1|10.0|44|s44')
('rachelmycin|dmso-7|2|3|7.0|33|s36', 'dmso-7|dmso-7|0|2|7.0|35|s41')	('nalidixic-acid|naoh-9|1|2|9.0|28|s28', 'naoh-9|naoh-9|0|1|9.0|31|s31')	('teixobactin|dmso-10|2|1|10.0|41|s41', 'dmso-10|dmso-10|0|2|10.0|45|s45')
('rachelmycin|dmso-7|2|3|7.0|33|s36', 'dmso-7|dmso-7|0|3|7.0|36|s42')	('nalidixic-acid|naoh-9|1|2|9.0|28|s28', 'naoh-9|naoh-9|0|2|9.0|32|s32')	('teixobactin|dmso-10|2|1|10.0|41|s41', 'dmso-10|dmso-10|0|3|10.0|46|s46')
('sulfamethoxazole|dmso-7|1|1|7.0|43|s46', 'dmso-7|dmso-7|0|1|7.0|34|s40')	('norfloxacin|naoh-9|1|1|9.0|29|s29', 'naoh-9|naoh-9|0|1|9.0|31|s31')	('teixobactin|dmso-10|1|2|10.0|35|s35', 'dmso-10|dmso-10|0|1|10.0|44|s44')
('sulfamethoxazole|dmso-7|1|1|7.0|43|s46', 'dmso-7|dmso-7|0|2|7.0|35|s41')	('norfloxacin|naoh-9|1|1|9.0|29|s29', 'naoh-9|naoh-9|0|2|9.0|32|s32')	('teixobactin|dmso-10|1|2|10.0|35|s35', 'dmso-10|dmso-10|0|2|10.0|45|s45')
('sulfamethoxazole|dmso-7|1|1|7.0|43|s46', 'dmso-7|dmso-7|0|3|7.0|36|s42')	('norfloxacin|naoh-9|1|2|9.0|30|s30', 'naoh-9|naoh-9|0|1|9.0|31|s31')	('teixobactin|dmso-10|1|2|10.0|35|s35', 'dmso-10|dmso-10|0|3|10.0|46|s46')
('sulfamethoxazole|dmso-7|1|2|7.0|44|s47', 'dmso-7|dmso-7|0|1|7.0|34|s40')	('norfloxacin|naoh-9|1|2|9.0|30|s30', 'naoh-9|naoh-9|0|2|9.0|32|s32')	('teixobactin|dmso-10|2|2|10.0|42|s42', 'dmso-10|dmso-10|0|1|10.0|44|s44')
('sulfamethoxazole|dmso-7|1|2|7.0|44|s47', 'dmso-7|dmso-7|0|2|7.0|35|s41')	('cerulenin|ethanol-8|1|1|8.0|42|s43', 'ethanol-8|ethanol-8|0|1|8.0|39|s40')	('teixobactin|dmso-10|2|2|10.0|42|s42', 'dmso-10|dmso-10|0|2|10.0|45|s45')
('sulfamethoxazole|dmso-7|1|2|7.0|44|s47', 'dmso-7|dmso-7|0|3|7.0|36|s42')	('cerulenin|ethanol-8|1|1|8.0|42|s43', 'ethanol-8|ethanol-8|0|2|8.0|40|s41')	('teixobactin|dmso-10|2|2|10.0|42|s42', 'dmso-10|dmso-10|0|3|10.0|46|s46')
('sulfamethoxazole|dmso-7|1|3|7.0|45|s48', 'dmso-7|dmso-7|0|1|7.0|34|s40')	('cerulenin|ethanol-8|1|1|8.0|42|s43', 'ethanol-8|ethanol-8|0|3|8.0|41|s42')	('teixobactin|dmso-10|1|3|10.0|36|s36', 'dmso-10|dmso-10|0|1|10.0|44|s44')
('sulfamethoxazole|dmso-7|1|3|7.0|45|s48', 'dmso-7|dmso-7|0|2|7.0|35|s41')	('cerulenin|ethanol-8|1|2|8.0|43|s44', 'ethanol-8|ethanol-8|0|1|8.0|39|s40')	('teixobactin|dmso-10|1|3|10.0|36|s36', 'dmso-10|dmso-10|0|2|10.0|45|s45')
('sulfamethoxazole|dmso-7|1|3|7.0|45|s48', 'dmso-7|dmso-7|0|3|7.0|36|s42')	('cerulenin|ethanol-8|1|2|8.0|43|s44', 'ethanol-8|ethanol-8|0|2|8.0|40|s41')	('teixobactin|dmso-10|1|3|10.0|36|s36', 'dmso-10|dmso-10|0|3|10.0|46|s46')
('doxycycline|dmso-9|1|1|9.0|12|s12', 'dmso-9|dmso-9|0|1|9.0|22|s22')	('cerulenin|ethanol-8|1|2|8.0|43|s44', 'ethanol-8|ethanol-8|0|3|8.0|41|s42')	('teixobactin|dmso-10|2|3|10.0|43|s43', 'dmso-10|dmso-10|0|1|10.0|44|s44')
('doxycycline|dmso-9|1|1|9.0|12|s12', 'dmso-9|dmso-9|0|2|9.0|23|s23')	('triclosan|ethanol-8|1|1|8.0|44|s45', 'ethanol-8|ethanol-8|0|1|8.0|39|s40')	('teixobactin|dmso-10|2|3|10.0|43|s43', 'dmso-10|dmso-10|0|2|10.0|45|s45')
('doxycycline|dmso-9|1|1|9.0|12|s12', 'dmso-9|dmso-9|0|3|9.0|24|s24')	('triclosan|ethanol-8|1|1|8.0|44|s45', 'ethanol-8|ethanol-8|0|2|8.0|40|s41')	('teixobactin|dmso-10|2|3|10.0|43|s43', 'dmso-10|dmso-10|0|3|10.0|46|s46')
('doxycycline|dmso-9|1|2|9.0|13|s13', 'dmso-9|dmso-9|0|1|9.0|22|s22')	('triclosan|ethanol-8|1|1|8.0|44|s45', 'ethanol-8|ethanol-8|0|3|8.0|41|s42')	('chloramphenicol|water-1a|1|1|1.0|34|s15', 'water-1a|water-1a|0|1|1.0|19|s28')
('doxycycline|dmso-9|1|2|9.0|13|s13', 'dmso-9|dmso-9|0|2|9.0|23|s23')	('triclosan|ethanol-8|1|2|8.0|46|s46', 'ethanol-8|ethanol-8|0|1|8.0|39|s40')	('chloramphenicol|water-1a|1|1|1.0|34|s15', 'water-1a|water-1a|0|2|1.0|20|s34')
('doxycycline|dmso-9|1|2|9.0|13|s13', 'dmso-9|dmso-9|0|3|9.0|24|s24')	('triclosan|ethanol-8|1|2|8.0|46|s46', 'ethanol-8|ethanol-8|0|2|8.0|40|s41')	('chloramphenicol|water-1a|1|1|1.0|34|s15', 'water-1a|water-1a|0|3|1.0|21|s29')
('linezolid|dmso-9|1|1|9.0|1|s1', 'dmso-9|dmso-9|0|1|9.0|22|s22')	('triclosan|ethanol-8|1|2|8.0|46|s46', 'ethanol-8|ethanol-8|0|3|8.0|41|s42')	('chloramphenicol|water-1a|1|2|1.0|35|s16', 'water-1a|water-1a|0|1|1.0|19|s28')
('linezolid|dmso-9|1|1|9.0|1|s1', 'dmso-9|dmso-9|0|2|9.0|23|s23')	('cerulenin|ethanol-10|1|1|10.0|15|s15', 'ethanol-10|ethanol-10|0|1|10.0|25|s25')	('chloramphenicol|water-1a|1|2|1.0|35|s16', 'water-1a|water-1a|0|2|1.0|20|s34')
('linezolid|dmso-9|1|1|9.0|1|s1', 'dmso-9|dmso-9|0|3|9.0|24|s24')	('cerulenin|ethanol-10|1|1|10.0|15|s15', 'ethanol-10|ethanol-10|0|2|10.0|26|s26')	('chloramphenicol|water-1a|1|2|1.0|35|s16', 'water-1a|water-1a|0|3|1.0|21|s29')
('retapamulin|dmso-9|1|1|9.0|8|s8', 'dmso-9|dmso-9|0|1|9.0|22|s22')	('cerulenin|ethanol-10|1|1|10.0|15|s15', 'ethanol-10|ethanol-10|0|3|10.0|27|s27')	('chloramphenicol|water-1a|1|3|1.0|36|s17', 'water-1a|water-1a|0|1|1.0|19|s28')
('retapamulin|dmso-9|1|1|9.0|8|s8', 'dmso-9|dmso-9|0|2|9.0|23|s23')	('cerulenin|ethanol-10|1|2|10.0|16|s16', 'ethanol-10|ethanol-10|0|1|10.0|25|s25')	('chloramphenicol|water-1a|1|3|1.0|36|s17', 'water-1a|water-1a|0|2|1.0|20|s34')
('retapamulin|dmso-9|1|1|9.0|8|s8', 'dmso-9|dmso-9|0|3|9.0|24|s24')	('cerulenin|ethanol-10|1|2|10.0|16|s16', 'ethanol-10|ethanol-10|0|2|10.0|26|s26')	('chloramphenicol|water-1a|1|3|1.0|36|s17', 'water-1a|water-1a|0|3|1.0|21|s29')
('thiostrepton|dmso-9|1|1|9.0|9|s9', 'dmso-9|dmso-9|0|1|9.0|22|s22')	('cerulenin|ethanol-10|1|2|10.0|16|s16', 'ethanol-10|ethanol-10|0|3|10.0|27|s27')	('erythromycin|water-1a|1|1|1.0|10|s7', 'water-1a|water-1a|0|1|1.0|19|s28')
('thiostrepton|dmso-9|1|1|9.0|9|s9', 'dmso-9|dmso-9|0|2|9.0|23|s23')		('erythromycin|water-1a|1|1|1.0|10|s7', 'water-1a|water-1a|0|2|1.0|20|s34')
('thiostrepton|dmso-9|1|1|9.0|9|s9', 'dmso-9|dmso-9|0|3|9.0|24|s24')		('erythromycin|water-1a|1|1|1.0|10|s7', 'water-1a|water-1a|0|3|1.0|21|s29')
('actinomycin-d|dmso-9|1|1|9.0|10|s10', 'dmso-9|dmso-9|0|1|9.0|22|s22')		('erythromycin|water-1a|1|2|1.0|11|s8', 'water-1a|water-1a|0|1|1.0|19|s28')
('actinomycin-d|dmso-9|1|1|9.0|10|s10', 'dmso-9|dmso-9|0|2|9.0|23|s23')		('erythromycin|water-1a|1|2|1.0|11|s8', 'water-1a|water-1a|0|2|1.0|20|s34')
('actinomycin-d|dmso-9|1|1|9.0|10|s10', 'dmso-9|dmso-9|0|3|9.0|24|s24')		('erythromycin|water-1a|1|2|1.0|11|s8', 'water-1a|water-1a|0|3|1.0|21|s29')
('actinomycin-d|dmso-9|1|2|9.0|11|s11', 'dmso-9|dmso-9|0|1|9.0|22|s22')		('erythromycin|water-1a|1|3|1.0|12|s39', 'water-1a|water-1a|0|1|1.0|19|s28')
('actinomycin-d|dmso-9|1|2|9.0|11|s11', 'dmso-9|dmso-9|0|2|9.0|23|s23')		('erythromycin|water-1a|1|3|1.0|12|s39', 'water-1a|water-1a|0|2|1.0|20|s34')
('actinomycin-d|dmso-9|1|2|9.0|11|s11', 'dmso-9|dmso-9|0|3|9.0|24|s24')		('erythromycin|water-1a|1|3|1.0|12|s39', 'water-1a|water-1a|0|3|1.0|21|s29')
('fidaxomicin|dmso-9|1|1|9.0|41|s41', 'dmso-9|dmso-9|0|1|9.0|22|s22')		('tetracycline|water-1b|1|1|1.0|16|s31', 'water-1b|water-1b|0|2|1.0|2|s1')
('fidaxomicin|dmso-9|1|1|9.0|41|s41', 'dmso-9|dmso-9|0|2|9.0|23|s23')		('tetracycline|water-1b|1|1|1.0|16|s31', 'water-1b|water-1b|0|3|1.0|3|s2')
('fidaxomicin|dmso-9|1|1|9.0|41|s41', 'dmso-9|dmso-9|0|3|9.0|24|s24')		('tetracycline|water-1b|1|2|1.0|17|s27', 'water-1b|water-1b|0|2|1.0|2|s1')
('fidaxomicin|dmso-9|1|2|9.0|42|s42', 'dmso-9|dmso-9|0|1|9.0|22|s22')		('tetracycline|water-1b|1|2|1.0|17|s27', 'water-1b|water-1b|0|3|1.0|3|s2')
('fidaxomicin|dmso-9|1|2|9.0|42|s42', 'dmso-9|dmso-9|0|2|9.0|23|s23')		('tetracycline|water-1b|1|3|1.0|18|s32', 'water-1b|water-1b|0|2|1.0|2|s1')
('fidaxomicin|dmso-9|1|2|9.0|42|s42', 'dmso-9|dmso-9|0|3|9.0|24|s24')		('tetracycline|water-1b|1|3|1.0|18|s32', 'water-1b|water-1b|0|3|1.0|3|s2')
('flavomycin|dmso-9|2|1|9.0|5|s5', 'dmso-9|dmso-9|0|1|9.0|22|s22')		('penicillin|water-1b|1|1|1.0|7|s23', 'water-1b|water-1b|0|2|1.0|2|s1')
('flavomycin|dmso-9|2|1|9.0|5|s5', 'dmso-9|dmso-9|0|2|9.0|23|s23')		('penicillin|water-1b|1|1|1.0|7|s23', 'water-1b|water-1b|0|3|1.0|3|s2')
('flavomycin|dmso-9|2|1|9.0|5|s5', 'dmso-9|dmso-9|0|3|9.0|24|s24')		('penicillin|water-1b|1|2|1.0|8|s6', 'water-1b|water-1b|0|2|1.0|2|s1')
('meropenem|dmso-9|1|1|9.0|3|s3', 'dmso-9|dmso-9|0|1|9.0|22|s22')		('penicillin|water-1b|1|2|1.0|8|s6', 'water-1b|water-1b|0|3|1.0|3|s2')
('meropenem|dmso-9|1|1|9.0|3|s3', 'dmso-9|dmso-9|0|2|9.0|23|s23')		('penicillin|water-1b|1|3|1.0|9|s24', 'water-1b|water-1b|0|2|1.0|2|s1')
('meropenem|dmso-9|1|1|9.0|3|s3', 'dmso-9|dmso-9|0|3|9.0|24|s24')		('penicillin|water-1b|1|3|1.0|9|s24', 'water-1b|water-1b|0|3|1.0|3|s2')
('meropenem|dmso-9|1|2|9.0|20|s20', 'dmso-9|dmso-9|0|1|9.0|22|s22')		('vancomycin|water-1b|1|1|1.0|4|s3', 'water-1b|water-1b|0|2|1.0|2|s1')
('meropenem|dmso-9|1|2|9.0|20|s20', 'dmso-9|dmso-9|0|2|9.0|23|s23')		('vancomycin|water-1b|1|1|1.0|4|s3', 'water-1b|water-1b|0|3|1.0|3|s2')
('meropenem|dmso-9|1|2|9.0|20|s20', 'dmso-9|dmso-9|0|3|9.0|24|s24')		('vancomycin|water-1b|1|2|1.0|5|s4', 'water-1b|water-1b|0|2|1.0|2|s1')
('meropenem|dmso-9|1|3|9.0|21|s21', 'dmso-9|dmso-9|0|1|9.0|22|s22')		('vancomycin|water-1b|1|2|1.0|5|s4', 'water-1b|water-1b|0|3|1.0|3|s2')
('meropenem|dmso-9|1|3|9.0|21|s21', 'dmso-9|dmso-9|0|2|9.0|23|s23')		('vancomycin|water-1b|1|3|1.0|6|s5', 'water-1b|water-1b|0|2|1.0|2|s1')
('meropenem|dmso-9|1|3|9.0|21|s21', 'dmso-9|dmso-9|0|3|9.0|24|s24')		('vancomycin|water-1b|1|3|1.0|6|s5', 'water-1b|water-1b|0|3|1.0|3|s2')
('teixobactin|dmso-9|1|1|9.0|16|s16', 'dmso-9|dmso-9|0|1|9.0|22|s22')		('gentamicin|water-2|1|1|2.0|28|s28', 'water-2|water-2|0|1|2.0|46|s46')
('teixobactin|dmso-9|1|1|9.0|16|s16', 'dmso-9|dmso-9|0|2|9.0|23|s23')		('gentamicin|water-2|1|1|2.0|28|s28', 'water-2|water-2|0|2|2.0|47|s47')
('teixobactin|dmso-9|1|1|9.0|16|s16', 'dmso-9|dmso-9|0|3|9.0|24|s24')		('gentamicin|water-2|1|1|2.0|28|s28', 'water-2|water-2|0|3|2.0|48|s48')
('vancomycin|dmso-9|2|1|9.0|33|s33', 'dmso-9|dmso-9|0|1|9.0|22|s22')		('gentamicin|water-2|1|2|2.0|29|s29', 'water-2|water-2|0|1|2.0|46|s46')
('vancomycin|dmso-9|2|1|9.0|33|s33', 'dmso-9|dmso-9|0|2|9.0|23|s23')		('gentamicin|water-2|1|2|2.0|29|s29', 'water-2|water-2|0|2|2.0|47|s47')
('vancomycin|dmso-9|2|1|9.0|33|s33', 'dmso-9|dmso-9|0|3|9.0|24|s24')		('gentamicin|water-2|1|2|2.0|29|s29', 'water-2|water-2|0|3|2.0|48|s48')
('vancomycin|dmso-9|2|2|9.0|34|s34', 'dmso-9|dmso-9|0|1|9.0|22|s22')		('gentamicin|water-2|1|3|2.0|30|s30', 'water-2|water-2|0|1|2.0|46|s46')
('vancomycin|dmso-9|2|2|9.0|34|s34', 'dmso-9|dmso-9|0|2|9.0|23|s23')		('gentamicin|water-2|1|3|2.0|30|s30', 'water-2|water-2|0|2|2.0|47|s47')
('vancomycin|dmso-9|2|2|9.0|34|s34', 'dmso-9|dmso-9|0|3|9.0|24|s24')		('gentamicin|water-2|1|3|2.0|30|s30', 'water-2|water-2|0|3|2.0|48|s48')
('levofloxacin|dmso-9|1|1|9.0|14|s14', 'dmso-9|dmso-9|0|1|9.0|22|s22')		('streptomycin|water-2|1|1|2.0|37|s37', 'water-2|water-2|0|1|2.0|46|s46')
('levofloxacin|dmso-9|1|1|9.0|14|s14', 'dmso-9|dmso-9|0|2|9.0|23|s23')		('streptomycin|water-2|1|1|2.0|37|s37', 'water-2|water-2|0|2|2.0|47|s47')
('levofloxacin|dmso-9|1|1|9.0|14|s14', 'dmso-9|dmso-9|0|3|9.0|24|s24')		('streptomycin|water-2|1|1|2.0|37|s37', 'water-2|water-2|0|3|2.0|48|s48')
('levofloxacin|dmso-9|1|2|9.0|15|s15', 'dmso-9|dmso-9|0|1|9.0|22|s22')		('streptomycin|water-2|1|2|2.0|38|s38', 'water-2|water-2|0|1|2.0|46|s46')
('levofloxacin|dmso-9|1|2|9.0|15|s15', 'dmso-9|dmso-9|0|2|9.0|23|s23')		('streptomycin|water-2|1|2|2.0|38|s38', 'water-2|water-2|0|2|2.0|47|s47')
('levofloxacin|dmso-9|1|2|9.0|15|s15', 'dmso-9|dmso-9|0|3|9.0|24|s24')		('streptomycin|water-2|1|2|2.0|38|s38', 'water-2|water-2|0|3|2.0|48|s48')
('rachelmycin|dmso-9|2|1|9.0|6|s6', 'dmso-9|dmso-9|0|1|9.0|22|s22')		('streptomycin|water-2|1|3|2.0|39|s39', 'water-2|water-2|0|1|2.0|46|s46')
('rachelmycin|dmso-9|2|1|9.0|6|s6', 'dmso-9|dmso-9|0|2|9.0|23|s23')		('streptomycin|water-2|1|3|2.0|39|s39', 'water-2|water-2|0|2|2.0|47|s47')
('rachelmycin|dmso-9|2|1|9.0|6|s6', 'dmso-9|dmso-9|0|3|9.0|24|s24')		('streptomycin|water-2|1|3|2.0|39|s39', 'water-2|water-2|0|3|2.0|48|s48')
('sulfamethoxazole|dmso-9|1|1|9.0|7|s7', 'dmso-9|dmso-9|0|1|9.0|22|s22')		('phosphomycin|water-2|1|2|2.0|17|s17', 'water-2|water-2|0|1|2.0|46|s46')
('sulfamethoxazole|dmso-9|1|1|9.0|7|s7', 'dmso-9|dmso-9|0|2|9.0|23|s23')		('phosphomycin|water-2|1|2|2.0|17|s17', 'water-2|water-2|0|2|2.0|47|s47')
('sulfamethoxazole|dmso-9|1|1|9.0|7|s7', 'dmso-9|dmso-9|0|3|9.0|24|s24')		('phosphomycin|water-2|1|2|2.0|17|s17', 'water-2|water-2|0|3|2.0|48|s48')
('trimethoprim|dmso-9|1|1|9.0|18|s18', 'dmso-9|dmso-9|0|1|9.0|22|s22')		('phosphomycin|water-2|1|3|2.0|18|s18', 'water-2|water-2|0|1|2.0|46|s46')
('trimethoprim|dmso-9|1|1|9.0|18|s18', 'dmso-9|dmso-9|0|2|9.0|23|s23')		('phosphomycin|water-2|1|3|2.0|18|s18', 'water-2|water-2|0|2|2.0|47|s47')
('trimethoprim|dmso-9|1|1|9.0|18|s18', 'dmso-9|dmso-9|0|3|9.0|24|s24')		('phosphomycin|water-2|1|3|2.0|18|s18', 'water-2|water-2|0|3|2.0|48|s48')
('trimethoprim|dmso-9|1|2|9.0|19|s19', 'dmso-9|dmso-9|0|1|9.0|22|s22')		('teicoplanin|water-2|1|1|2.0|22|s22', 'water-2|water-2|0|1|2.0|46|s46')
('trimethoprim|dmso-9|1|2|9.0|19|s19', 'dmso-9|dmso-9|0|2|9.0|23|s23')		('teicoplanin|water-2|1|1|2.0|22|s22', 'water-2|water-2|0|2|2.0|47|s47')
('trimethoprim|dmso-9|1|2|9.0|19|s19', 'dmso-9|dmso-9|0|3|9.0|24|s24')		('teicoplanin|water-2|1|1|2.0|22|s22', 'water-2|water-2|0|3|2.0|48|s48')
('fidaxomicin|dmso-10|1|1|10.0|37|s37', 'dmso-10|dmso-10|0|1|10.0|44|s44')		('teicoplanin|water-2|1|2|2.0|23|s23', 'water-2|water-2|0|1|2.0|46|s46')
('fidaxomicin|dmso-10|1|1|10.0|37|s37', 'dmso-10|dmso-10|0|2|10.0|45|s45')		('teicoplanin|water-2|1|2|2.0|23|s23', 'water-2|water-2|0|2|2.0|47|s47')
('fidaxomicin|dmso-10|1|1|10.0|37|s37', 'dmso-10|dmso-10|0|3|10.0|46|s46')		('teicoplanin|water-2|1|2|2.0|23|s23', 'water-2|water-2|0|3|2.0|48|s48')
('fidaxomicin|dmso-10|1|2|10.0|38|s38', 'dmso-10|dmso-10|0|1|10.0|44|s44')		('teicoplanin|water-2|1|3|2.0|24|s24', 'water-2|water-2|0|1|2.0|46|s46')
('fidaxomicin|dmso-10|1|2|10.0|38|s38', 'dmso-10|dmso-10|0|2|10.0|45|s45')		('teicoplanin|water-2|1|3|2.0|24|s24', 'water-2|water-2|0|2|2.0|47|s47')
('fidaxomicin|dmso-10|1|2|10.0|38|s38', 'dmso-10|dmso-10|0|3|10.0|46|s46')		('teicoplanin|water-2|1|3|2.0|24|s24', 'water-2|water-2|0|3|2.0|48|s48')
('teixobactin|dmso-10|1|1|10.0|34|s34', 'dmso-10|dmso-10|0|1|10.0|44|s44')		('rifapentine|water-6|1|1|6.1|31|s31', 'water-6|water-6|0|1|6.1|40|s40')
('teixobactin|dmso-10|1|1|10.0|34|s34', 'dmso-10|dmso-10|0|2|10.0|45|s45')		('rifapentine|water-6|1|1|6.1|31|s31', 'water-6|water-6|0|2|6.1|41|s41')
('teixobactin|dmso-10|1|1|10.0|34|s34', 'dmso-10|dmso-10|0|3|10.0|46|s46')		('rifapentine|water-6|1|1|6.1|31|s31', 'water-6|water-6|0|3|6.1|42|s42')
('teixobactin|dmso-10|2|1|10.0|41|s41', 'dmso-10|dmso-10|0|1|10.0|44|s44')		('rifapentine|water-6|1|2|6.1|32|s32', 'water-6|water-6|0|1|6.1|40|s40')
('teixobactin|dmso-10|2|1|10.0|41|s41', 'dmso-10|dmso-10|0|2|10.0|45|s45')		('rifapentine|water-6|1|2|6.1|32|s32', 'water-6|water-6|0|2|6.1|41|s41')
('teixobactin|dmso-10|2|1|10.0|41|s41', 'dmso-10|dmso-10|0|3|10.0|46|s46')		('rifapentine|water-6|1|2|6.1|32|s32', 'water-6|water-6|0|3|6.1|42|s42')
('teixobactin|dmso-10|1|2|10.0|35|s35', 'dmso-10|dmso-10|0|1|10.0|44|s44')		('rifapentine|water-6|1|3|6.1|33|s33', 'water-6|water-6|0|1|6.1|40|s40')
('teixobactin|dmso-10|1|2|10.0|35|s35', 'dmso-10|dmso-10|0|2|10.0|45|s45')		('rifapentine|water-6|1|3|6.1|33|s33', 'water-6|water-6|0|2|6.1|41|s41')
('teixobactin|dmso-10|1|2|10.0|35|s35', 'dmso-10|dmso-10|0|3|10.0|46|s46')		('rifapentine|water-6|1|3|6.1|33|s33', 'water-6|water-6|0|3|6.1|42|s42')
('teixobactin|dmso-10|2|2|10.0|42|s42', 'dmso-10|dmso-10|0|1|10.0|44|s44')		('bacitracin|water-6|1|1|6.1|16|s16', 'water-6|water-6|0|1|6.1|40|s40')
('teixobactin|dmso-10|2|2|10.0|42|s42', 'dmso-10|dmso-10|0|2|10.0|45|s45')		('bacitracin|water-6|1|1|6.1|16|s16', 'water-6|water-6|0|2|6.1|41|s41')
('teixobactin|dmso-10|2|2|10.0|42|s42', 'dmso-10|dmso-10|0|3|10.0|46|s46')		('bacitracin|water-6|1|1|6.1|16|s16', 'water-6|water-6|0|3|6.1|42|s42')
('teixobactin|dmso-10|1|3|10.0|36|s36', 'dmso-10|dmso-10|0|1|10.0|44|s44')		('bacitracin|water-6|1|2|6.1|17|s17', 'water-6|water-6|0|1|6.1|40|s40')
('teixobactin|dmso-10|1|3|10.0|36|s36', 'dmso-10|dmso-10|0|2|10.0|45|s45')		('bacitracin|water-6|1|2|6.1|17|s17', 'water-6|water-6|0|2|6.1|41|s41')
('teixobactin|dmso-10|1|3|10.0|36|s36', 'dmso-10|dmso-10|0|3|10.0|46|s46')		('bacitracin|water-6|1|2|6.1|17|s17', 'water-6|water-6|0|3|6.1|42|s42')
('teixobactin|dmso-10|2|3|10.0|43|s43', 'dmso-10|dmso-10|0|1|10.0|44|s44')		('bacitracin|water-6|1|3|6.1|18|s18', 'water-6|water-6|0|1|6.1|40|s40')
('teixobactin|dmso-10|2|3|10.0|43|s43', 'dmso-10|dmso-10|0|2|10.0|45|s45')		('bacitracin|water-6|1|3|6.1|18|s18', 'water-6|water-6|0|2|6.1|41|s41')
('teixobactin|dmso-10|2|3|10.0|43|s43', 'dmso-10|dmso-10|0|3|10.0|46|s46')		('bacitracin|water-6|1|3|6.1|18|s18', 'water-6|water-6|0|3|6.1|42|s42')
('chloramphenicol|water-1a|1|1|1.0|34|s15', 'water-1a|water-1a|0|1|1.0|19|s28')		('phosphomycin|water-6|1|1|6.1|10|s10', 'water-6|water-6|0|1|6.1|40|s40')
('chloramphenicol|water-1a|1|1|1.0|34|s15', 'water-1a|water-1a|0|2|1.0|20|s34')		('phosphomycin|water-6|1|1|6.1|10|s10', 'water-6|water-6|0|2|6.1|41|s41')
('chloramphenicol|water-1a|1|1|1.0|34|s15', 'water-1a|water-1a|0|3|1.0|21|s29')		('phosphomycin|water-6|1|1|6.1|10|s10', 'water-6|water-6|0|3|6.1|42|s42')
('chloramphenicol|water-1a|1|2|1.0|35|s16', 'water-1a|water-1a|0|1|1.0|19|s28')		('phosphomycin|water-6|1|2|6.1|11|s11', 'water-6|water-6|0|1|6.1|40|s40')
('chloramphenicol|water-1a|1|2|1.0|35|s16', 'water-1a|water-1a|0|2|1.0|20|s34')		('phosphomycin|water-6|1|2|6.1|11|s11', 'water-6|water-6|0|2|6.1|41|s41')
('chloramphenicol|water-1a|1|2|1.0|35|s16', 'water-1a|water-1a|0|3|1.0|21|s29')		('phosphomycin|water-6|1|2|6.1|11|s11', 'water-6|water-6|0|3|6.1|42|s42')
('chloramphenicol|water-1a|1|3|1.0|36|s17', 'water-1a|water-1a|0|1|1.0|19|s28')		('phosphomycin|water-6|1|3|6.1|12|s12', 'water-6|water-6|0|1|6.1|40|s40')
('chloramphenicol|water-1a|1|3|1.0|36|s17', 'water-1a|water-1a|0|2|1.0|20|s34')		('phosphomycin|water-6|1|3|6.1|12|s12', 'water-6|water-6|0|2|6.1|41|s41')
('chloramphenicol|water-1a|1|3|1.0|36|s17', 'water-1a|water-1a|0|3|1.0|21|s29')		('phosphomycin|water-6|1|3|6.1|12|s12', 'water-6|water-6|0|3|6.1|42|s42')
('erythromycin|water-1a|1|1|1.0|10|s7', 'water-1a|water-1a|0|1|1.0|19|s28')		('rifapentine|water-6|1|1|6.3|31|s3', 'water-6|water-6|0|1|6.1|40|s40')
('erythromycin|water-1a|1|1|1.0|10|s7', 'water-1a|water-1a|0|2|1.0|20|s34')		('rifapentine|water-6|1|1|6.3|31|s3', 'water-6|water-6|0|2|6.1|41|s41')
('erythromycin|water-1a|1|1|1.0|10|s7', 'water-1a|water-1a|0|3|1.0|21|s29')		('rifapentine|water-6|1|1|6.3|31|s3', 'water-6|water-6|0|3|6.1|42|s42')
('erythromycin|water-1a|1|2|1.0|11|s8', 'water-1a|water-1a|0|1|1.0|19|s28')		('cefotaxime|water-7|1|1|7.0|1|s7', 'water-7|water-7|0|1|7.0|37|s37')
('erythromycin|water-1a|1|2|1.0|11|s8', 'water-1a|water-1a|0|2|1.0|20|s34')		('cefotaxime|water-7|1|1|7.0|1|s7', 'water-7|water-7|0|2|7.0|38|s38')
('erythromycin|water-1a|1|2|1.0|11|s8', 'water-1a|water-1a|0|3|1.0|21|s29')		('cefotaxime|water-7|1|1|7.0|1|s7', 'water-7|water-7|0|3|7.0|39|s39')
('erythromycin|water-1a|1|3|1.0|12|s39', 'water-1a|water-1a|0|1|1.0|19|s28')		('cefotaxime|water-7|1|2|7.0|2|s8', 'water-7|water-7|0|1|7.0|37|s37')
('erythromycin|water-1a|1|3|1.0|12|s39', 'water-1a|water-1a|0|2|1.0|20|s34')		('cefotaxime|water-7|1|2|7.0|2|s8', 'water-7|water-7|0|2|7.0|38|s38')
('erythromycin|water-1a|1|3|1.0|12|s39', 'water-1a|water-1a|0|3|1.0|21|s29')		('cefotaxime|water-7|1|2|7.0|2|s8', 'water-7|water-7|0|3|7.0|39|s39')
('tetracycline|water-1b|1|1|1.0|16|s31', 'water-1b|water-1b|0|2|1.0|2|s1')		('cefotaxime|water-7|1|3|7.0|3|s9', 'water-7|water-7|0|1|7.0|37|s37')
('tetracycline|water-1b|1|1|1.0|16|s31', 'water-1b|water-1b|0|3|1.0|3|s2')		('cefotaxime|water-7|1|3|7.0|3|s9', 'water-7|water-7|0|2|7.0|38|s38')
('tetracycline|water-1b|1|2|1.0|17|s27', 'water-1b|water-1b|0|2|1.0|2|s1')		('cefotaxime|water-7|1|3|7.0|3|s9', 'water-7|water-7|0|3|7.0|39|s39')
('tetracycline|water-1b|1|2|1.0|17|s27', 'water-1b|water-1b|0|3|1.0|3|s2')		('ceftriaxone|water-7|1|1|7.0|7|s4', 'water-7|water-7|0|1|7.0|37|s37')
('tetracycline|water-1b|1|3|1.0|18|s32', 'water-1b|water-1b|0|2|1.0|2|s1')		('ceftriaxone|water-7|1|1|7.0|7|s4', 'water-7|water-7|0|2|7.0|38|s38')
('tetracycline|water-1b|1|3|1.0|18|s32', 'water-1b|water-1b|0|3|1.0|3|s2')		('ceftriaxone|water-7|1|1|7.0|7|s4', 'water-7|water-7|0|3|7.0|39|s39')
('penicillin|water-1b|1|1|1.0|7|s23', 'water-1b|water-1b|0|2|1.0|2|s1')		('ceftriaxone|water-7|1|2|7.0|8|s5', 'water-7|water-7|0|1|7.0|37|s37')
('penicillin|water-1b|1|1|1.0|7|s23', 'water-1b|water-1b|0|3|1.0|3|s2')		('ceftriaxone|water-7|1|2|7.0|8|s5', 'water-7|water-7|0|2|7.0|38|s38')
('penicillin|water-1b|1|2|1.0|8|s6', 'water-1b|water-1b|0|2|1.0|2|s1')		('ceftriaxone|water-7|1|2|7.0|8|s5', 'water-7|water-7|0|3|7.0|39|s39')
('penicillin|water-1b|1|2|1.0|8|s6', 'water-1b|water-1b|0|3|1.0|3|s2')		('ceftriaxone|water-7|1|3|7.0|9|s6', 'water-7|water-7|0|1|7.0|37|s37')
('penicillin|water-1b|1|3|1.0|9|s24', 'water-1b|water-1b|0|2|1.0|2|s1')		('ceftriaxone|water-7|1|3|7.0|9|s6', 'water-7|water-7|0|2|7.0|38|s38')
('penicillin|water-1b|1|3|1.0|9|s24', 'water-1b|water-1b|0|3|1.0|3|s2')		('ceftriaxone|water-7|1|3|7.0|9|s6', 'water-7|water-7|0|3|7.0|39|s39')
('vancomycin|water-1b|1|1|1.0|4|s3', 'water-1b|water-1b|0|2|1.0|2|s1')		('erythromycin|water-8a|1|1|8.0|12|s24', 'water-8a|water-8a|0|1|8.0|5|s17')
('vancomycin|water-1b|1|1|1.0|4|s3', 'water-1b|water-1b|0|3|1.0|3|s2')		('erythromycin|water-8a|1|1|8.0|12|s24', 'water-8a|water-8a|0|2|8.0|6|s18')
('vancomycin|water-1b|1|2|1.0|5|s4', 'water-1b|water-1b|0|2|1.0|2|s1')		('erythromycin|water-8a|1|1|8.0|12|s24', 'water-8a|water-8a|0|3|8.0|7|s19')
('vancomycin|water-1b|1|2|1.0|5|s4', 'water-1b|water-1b|0|3|1.0|3|s2')		('tetracycline|water-8a|1|1|8.0|11|s23', 'water-8a|water-8a|0|1|8.0|5|s17')
('vancomycin|water-1b|1|3|1.0|6|s5', 'water-1b|water-1b|0|2|1.0|2|s1')		('tetracycline|water-8a|1|1|8.0|11|s23', 'water-8a|water-8a|0|2|8.0|6|s18')
('vancomycin|water-1b|1|3|1.0|6|s5', 'water-1b|water-1b|0|3|1.0|3|s2')		('tetracycline|water-8a|1|1|8.0|11|s23', 'water-8a|water-8a|0|3|8.0|7|s19')
('colistin|water-1a|1|1|1.0|40|s19', 'water-1a|water-1a|0|1|1.0|19|s28')		('cefotaxime|water-8a|1|1|8.0|27|s33', 'water-8a|water-8a|0|1|8.0|5|s17')
('colistin|water-1a|1|1|1.0|40|s19', 'water-1a|water-1a|0|2|1.0|20|s34')		('cefotaxime|water-8a|1|1|8.0|27|s33', 'water-8a|water-8a|0|2|8.0|6|s18')
('colistin|water-1a|1|1|1.0|40|s19', 'water-1a|water-1a|0|3|1.0|21|s29')		('cefotaxime|water-8a|1|1|8.0|27|s33', 'water-8a|water-8a|0|3|8.0|7|s19')
('colistin|water-1a|1|2|1.0|41|s20', 'water-1a|water-1a|0|1|1.0|19|s28')		('ceftriaxone|water-8a|1|1|8.0|28|s34', 'water-8a|water-8a|0|1|8.0|5|s17')
('colistin|water-1a|1|2|1.0|41|s20', 'water-1a|water-1a|0|2|1.0|20|s34')		('ceftriaxone|water-8a|1|1|8.0|28|s34', 'water-8a|water-8a|0|2|8.0|6|s18')
('colistin|water-1a|1|2|1.0|41|s20', 'water-1a|water-1a|0|3|1.0|21|s29')		('ceftriaxone|water-8a|1|1|8.0|28|s34', 'water-8a|water-8a|0|3|8.0|7|s19')
('colistin|water-1a|1|3|1.0|42|s21', 'water-1a|water-1a|0|1|1.0|19|s28')		('d-cycloserine|water-8b|1|1|8.0|15|s27', 'water-8b|water-8b|0|1|8.0|33|s37')
('colistin|water-1a|1|3|1.0|42|s21', 'water-1a|water-1a|0|2|1.0|20|s34')		('d-cycloserine|water-8b|1|1|8.0|15|s27', 'water-8b|water-8b|0|2|8.0|36|s38')
('colistin|water-1a|1|3|1.0|42|s21', 'water-1a|water-1a|0|3|1.0|21|s29')		('d-cycloserine|water-8b|1|1|8.0|15|s27', 'water-8b|water-8b|0|3|8.0|38|s39')
('novobiocin|water-1b|1|1|1.0|13|s25', 'water-1b|water-1b|0|2|1.0|2|s1')		('d-cycloserine|water-8b|1|2|8.0|16|s28', 'water-8b|water-8b|0|1|8.0|33|s37')
('novobiocin|water-1b|1|1|1.0|13|s25', 'water-1b|water-1b|0|3|1.0|3|s2')		('d-cycloserine|water-8b|1|2|8.0|16|s28', 'water-8b|water-8b|0|2|8.0|36|s38')
('novobiocin|water-1b|1|2|1.0|14|s26', 'water-1b|water-1b|0|2|1.0|2|s1')		('d-cycloserine|water-8b|1|2|8.0|16|s28', 'water-8b|water-8b|0|3|8.0|38|s39')
('novobiocin|water-1b|1|2|1.0|14|s26', 'water-1b|water-1b|0|3|1.0|3|s2')		('penicillin|water-8a|1|1|8.0|9|s21', 'water-8a|water-8a|0|1|8.0|5|s17')
('novobiocin|water-1b|1|3|1.0|15|s38', 'water-1b|water-1b|0|2|1.0|2|s1')		('penicillin|water-8a|1|1|8.0|9|s21', 'water-8a|water-8a|0|2|8.0|6|s18')
('novobiocin|water-1b|1|3|1.0|15|s38', 'water-1b|water-1b|0|3|1.0|3|s2')		('penicillin|water-8a|1|1|8.0|9|s21', 'water-8a|water-8a|0|3|8.0|7|s19')
('gentamicin|water-2|1|1|2.0|28|s28', 'water-2|water-2|0|1|2.0|46|s46')		('penicillin|water-8a|1|2|8.0|10|s22', 'water-8a|water-8a|0|1|8.0|5|s17')
('gentamicin|water-2|1|1|2.0|28|s28', 'water-2|water-2|0|2|2.0|47|s47')		('penicillin|water-8a|1|2|8.0|10|s22', 'water-8a|water-8a|0|2|8.0|6|s18')
('gentamicin|water-2|1|1|2.0|28|s28', 'water-2|water-2|0|3|2.0|48|s48')		('penicillin|water-8a|1|2|8.0|10|s22', 'water-8a|water-8a|0|3|8.0|7|s19')
('gentamicin|water-2|1|2|2.0|29|s29', 'water-2|water-2|0|1|2.0|46|s46')		('phosphomycin|water-8a|1|1|8.0|17|s29', 'water-8a|water-8a|0|1|8.0|5|s17')
('gentamicin|water-2|1|2|2.0|29|s29', 'water-2|water-2|0|2|2.0|47|s47')		('phosphomycin|water-8a|1|1|8.0|17|s29', 'water-8a|water-8a|0|2|8.0|6|s18')
('gentamicin|water-2|1|2|2.0|29|s29', 'water-2|water-2|0|3|2.0|48|s48')		('phosphomycin|water-8a|1|1|8.0|17|s29', 'water-8a|water-8a|0|3|8.0|7|s19')
('gentamicin|water-2|1|3|2.0|30|s30', 'water-2|water-2|0|1|2.0|46|s46')		('phosphomycin|water-8a|1|2|8.0|18|s30', 'water-8a|water-8a|0|1|8.0|5|s17')
('gentamicin|water-2|1|3|2.0|30|s30', 'water-2|water-2|0|2|2.0|47|s47')		('phosphomycin|water-8a|1|2|8.0|18|s30', 'water-8a|water-8a|0|2|8.0|6|s18')
('gentamicin|water-2|1|3|2.0|30|s30', 'water-2|water-2|0|3|2.0|48|s48')		('phosphomycin|water-8a|1|2|8.0|18|s30', 'water-8a|water-8a|0|3|8.0|7|s19')
('streptomycin|water-2|1|1|2.0|37|s37', 'water-2|water-2|0|1|2.0|46|s46')		('ramoplanin|water-8b|1|1|8.0|13|s25', 'water-8b|water-8b|0|1|8.0|33|s37')
('streptomycin|water-2|1|1|2.0|37|s37', 'water-2|water-2|0|2|2.0|47|s47')		('ramoplanin|water-8b|1|1|8.0|13|s25', 'water-8b|water-8b|0|2|8.0|36|s38')
('streptomycin|water-2|1|1|2.0|37|s37', 'water-2|water-2|0|3|2.0|48|s48')		('ramoplanin|water-8b|1|1|8.0|13|s25', 'water-8b|water-8b|0|3|8.0|38|s39')
('streptomycin|water-2|1|2|2.0|38|s38', 'water-2|water-2|0|1|2.0|46|s46')		('ramoplanin|water-8b|1|2|8.0|14|s26', 'water-8b|water-8b|0|1|8.0|33|s37')
('streptomycin|water-2|1|2|2.0|38|s38', 'water-2|water-2|0|2|2.0|47|s47')		('ramoplanin|water-8b|1|2|8.0|14|s26', 'water-8b|water-8b|0|2|8.0|36|s38')
('streptomycin|water-2|1|2|2.0|38|s38', 'water-2|water-2|0|3|2.0|48|s48')		('ramoplanin|water-8b|1|2|8.0|14|s26', 'water-8b|water-8b|0|3|8.0|38|s39')
('streptomycin|water-2|1|3|2.0|39|s39', 'water-2|water-2|0|1|2.0|46|s46')		('teicoplanin|water-8b|1|2|8.0|25|s32', 'water-8b|water-8b|0|1|8.0|33|s37')
('streptomycin|water-2|1|3|2.0|39|s39', 'water-2|water-2|0|2|2.0|47|s47')		('teicoplanin|water-8b|1|2|8.0|25|s32', 'water-8b|water-8b|0|2|8.0|36|s38')
('streptomycin|water-2|1|3|2.0|39|s39', 'water-2|water-2|0|3|2.0|48|s48')		('teicoplanin|water-8b|1|2|8.0|25|s32', 'water-8b|water-8b|0|3|8.0|38|s39')
('phosphomycin|water-2|1|2|2.0|17|s17', 'water-2|water-2|0|1|2.0|46|s46')		('chloramphenicol|water-10|1|1|10.0|3|s3', 'water-10|water-10|0|1|10.0|22|s22')
('phosphomycin|water-2|1|2|2.0|17|s17', 'water-2|water-2|0|2|2.0|47|s47')		('chloramphenicol|water-10|1|1|10.0|3|s3', 'water-10|water-10|0|2|10.0|23|s23')
('phosphomycin|water-2|1|2|2.0|17|s17', 'water-2|water-2|0|3|2.0|48|s48')		('chloramphenicol|water-10|1|1|10.0|3|s3', 'water-10|water-10|0|3|10.0|24|s24')
('phosphomycin|water-2|1|3|2.0|18|s18', 'water-2|water-2|0|1|2.0|46|s46')		('chloramphenicol|water-10|1|2|10.0|4|s4', 'water-10|water-10|0|1|10.0|22|s22')
('phosphomycin|water-2|1|3|2.0|18|s18', 'water-2|water-2|0|2|2.0|47|s47')		('chloramphenicol|water-10|1|2|10.0|4|s4', 'water-10|water-10|0|2|10.0|23|s23')
('phosphomycin|water-2|1|3|2.0|18|s18', 'water-2|water-2|0|3|2.0|48|s48')		('chloramphenicol|water-10|1|2|10.0|4|s4', 'water-10|water-10|0|3|10.0|24|s24')
('teicoplanin|water-2|1|1|2.0|22|s22', 'water-2|water-2|0|1|2.0|46|s46')		('streptomycin|water-10|1|1|10.0|7|s7', 'water-10|water-10|0|1|10.0|22|s22')
('teicoplanin|water-2|1|1|2.0|22|s22', 'water-2|water-2|0|2|2.0|47|s47')		('streptomycin|water-10|1|1|10.0|7|s7', 'water-10|water-10|0|2|10.0|23|s23')
('teicoplanin|water-2|1|1|2.0|22|s22', 'water-2|water-2|0|3|2.0|48|s48')		('streptomycin|water-10|1|1|10.0|7|s7', 'water-10|water-10|0|3|10.0|24|s24')
('teicoplanin|water-2|1|2|2.0|23|s23', 'water-2|water-2|0|1|2.0|46|s46')		('streptomycin|water-10|1|2|10.0|8|s8', 'water-10|water-10|0|1|10.0|22|s22')
('teicoplanin|water-2|1|2|2.0|23|s23', 'water-2|water-2|0|2|2.0|47|s47')		('streptomycin|water-10|1|2|10.0|8|s8', 'water-10|water-10|0|2|10.0|23|s23')
('teicoplanin|water-2|1|2|2.0|23|s23', 'water-2|water-2|0|3|2.0|48|s48')		('streptomycin|water-10|1|2|10.0|8|s8', 'water-10|water-10|0|3|10.0|24|s24')
('teicoplanin|water-2|1|3|2.0|24|s24', 'water-2|water-2|0|1|2.0|46|s46')		('bacitracin|water-10|1|1|10.0|1|s1', 'water-10|water-10|0|1|10.0|22|s22')
('teicoplanin|water-2|1|3|2.0|24|s24', 'water-2|water-2|0|2|2.0|47|s47')		('bacitracin|water-10|1|1|10.0|1|s1', 'water-10|water-10|0|2|10.0|23|s23')
('teicoplanin|water-2|1|3|2.0|24|s24', 'water-2|water-2|0|3|2.0|48|s48')		('bacitracin|water-10|1|1|10.0|1|s1', 'water-10|water-10|0|3|10.0|24|s24')
('polymyxin|water-2|1|1|2.0|10|s10', 'water-2|water-2|0|1|2.0|46|s46')		('bacitracin|water-10|1|2|10.0|2|s2', 'water-10|water-10|0|1|10.0|22|s22')
('polymyxin|water-2|1|1|2.0|10|s10', 'water-2|water-2|0|2|2.0|47|s47')		('bacitracin|water-10|1|2|10.0|2|s2', 'water-10|water-10|0|2|10.0|23|s23')
('polymyxin|water-2|1|1|2.0|10|s10', 'water-2|water-2|0|3|2.0|48|s48')		('bacitracin|water-10|1|2|10.0|2|s2', 'water-10|water-10|0|3|10.0|24|s24')
('polymyxin|water-2|1|2|2.0|11|s11', 'water-2|water-2|0|1|2.0|46|s46')		('d-cycloserine|water-10|1|1|10.0|29|s29', 'water-10|water-10|0|1|10.0|22|s22')
('polymyxin|water-2|1|2|2.0|11|s11', 'water-2|water-2|0|2|2.0|47|s47')		('d-cycloserine|water-10|1|1|10.0|29|s29', 'water-10|water-10|0|2|10.0|23|s23')
('polymyxin|water-2|1|2|2.0|11|s11', 'water-2|water-2|0|3|2.0|48|s48')		('d-cycloserine|water-10|1|1|10.0|29|s29', 'water-10|water-10|0|3|10.0|24|s24')
('polymyxin|water-2|1|3|2.0|12|s12', 'water-2|water-2|0|1|2.0|46|s46')		('d-cycloserine|water-10|1|2|10.0|30|s30', 'water-10|water-10|0|1|10.0|22|s22')
('polymyxin|water-2|1|3|2.0|12|s12', 'water-2|water-2|0|2|2.0|47|s47')		('d-cycloserine|water-10|1|2|10.0|30|s30', 'water-10|water-10|0|2|10.0|23|s23')
('polymyxin|water-2|1|3|2.0|12|s12', 'water-2|water-2|0|3|2.0|48|s48')		('d-cycloserine|water-10|1|2|10.0|30|s30', 'water-10|water-10|0|3|10.0|24|s24')
('sulfacetamide|water-2|1|1|2.0|34|s34', 'water-2|water-2|0|1|2.0|46|s46')		('ramoplanin|water-10|1|1|10.0|28|s28', 'water-10|water-10|0|1|10.0|22|s22')
('sulfacetamide|water-2|1|1|2.0|34|s34', 'water-2|water-2|0|2|2.0|47|s47')		('ramoplanin|water-10|1|1|10.0|28|s28', 'water-10|water-10|0|2|10.0|23|s23')
('sulfacetamide|water-2|1|1|2.0|34|s34', 'water-2|water-2|0|3|2.0|48|s48')		('ramoplanin|water-10|1|1|10.0|28|s28', 'water-10|water-10|0|3|10.0|24|s24')
('sulfacetamide|water-2|1|2|2.0|35|s35', 'water-2|water-2|0|1|2.0|46|s46')		('vancomycin|water-10|1|1|10.0|9|s9', 'water-10|water-10|0|1|10.0|22|s22')
('sulfacetamide|water-2|1|2|2.0|35|s35', 'water-2|water-2|0|2|2.0|47|s47')		('vancomycin|water-10|1|1|10.0|9|s9', 'water-10|water-10|0|2|10.0|23|s23')
('sulfacetamide|water-2|1|2|2.0|35|s35', 'water-2|water-2|0|3|2.0|48|s48')		('vancomycin|water-10|1|1|10.0|9|s9', 'water-10|water-10|0|3|10.0|24|s24')
('zeocin|water-2|1|1|2.0|1|s1', 'water-2|water-2|0|1|2.0|46|s46')		('vancomycin|water-10|1|2|10.0|10|s10', 'water-10|water-10|0|1|10.0|22|s22')
('zeocin|water-2|1|1|2.0|1|s1', 'water-2|water-2|0|2|2.0|47|s47')		('vancomycin|water-10|1|2|10.0|10|s10', 'water-10|water-10|0|2|10.0|23|s23')
('zeocin|water-2|1|1|2.0|1|s1', 'water-2|water-2|0|3|2.0|48|s48')		('vancomycin|water-10|1|2|10.0|10|s10', 'water-10|water-10|0|3|10.0|24|s24')
('zeocin|water-2|1|2|2.0|2|s2', 'water-2|water-2|0|1|2.0|46|s46')		('rifapentine|ethanol-8|1|1|8.0|47|s47', 'ethanol-8|ethanol-8|0|1|8.0|39|s40')
('zeocin|water-2|1|2|2.0|2|s2', 'water-2|water-2|0|2|2.0|47|s47')		('rifapentine|ethanol-8|1|1|8.0|47|s47', 'ethanol-8|ethanol-8|0|2|8.0|40|s41')
('zeocin|water-2|1|2|2.0|2|s2', 'water-2|water-2|0|3|2.0|48|s48')		('rifapentine|ethanol-8|1|1|8.0|47|s47', 'ethanol-8|ethanol-8|0|3|8.0|41|s42')
('zeocin|water-2|1|3|2.0|3|s3', 'water-2|water-2|0|1|2.0|46|s46')		('rifapentine|ethanol-8|1|2|8.0|48|s48', 'ethanol-8|ethanol-8|0|1|8.0|39|s40')
('zeocin|water-2|1|3|2.0|3|s3', 'water-2|water-2|0|2|2.0|47|s47')		('rifapentine|ethanol-8|1|2|8.0|48|s48', 'ethanol-8|ethanol-8|0|2|8.0|40|s41')
('zeocin|water-2|1|3|2.0|3|s3', 'water-2|water-2|0|3|2.0|48|s48')		('rifapentine|ethanol-8|1|2|8.0|48|s48', 'ethanol-8|ethanol-8|0|3|8.0|41|s42')
('rifapentine|water-6|1|1|6.1|31|s31', 'water-6|water-6|0|1|6.1|40|s40')		('phosphomycin|ethanol-10|1|1|10.0|47|s47', 'ethanol-10|ethanol-10|0|1|10.0|25|s25')
('rifapentine|water-6|1|1|6.1|31|s31', 'water-6|water-6|0|2|6.1|41|s41')		('phosphomycin|ethanol-10|1|1|10.0|47|s47', 'ethanol-10|ethanol-10|0|2|10.0|26|s26')
('rifapentine|water-6|1|1|6.1|31|s31', 'water-6|water-6|0|3|6.1|42|s42')		('phosphomycin|ethanol-10|1|1|10.0|47|s47', 'ethanol-10|ethanol-10|0|3|10.0|27|s27')
('rifapentine|water-6|1|2|6.1|32|s32', 'water-6|water-6|0|1|6.1|40|s40')		('phosphomycin|ethanol-10|1|2|10.0|48|s48', 'ethanol-10|ethanol-10|0|1|10.0|25|s25')
('rifapentine|water-6|1|2|6.1|32|s32', 'water-6|water-6|0|2|6.1|41|s41')		('phosphomycin|ethanol-10|1|2|10.0|48|s48', 'ethanol-10|ethanol-10|0|2|10.0|26|s26')
('rifapentine|water-6|1|2|6.1|32|s32', 'water-6|water-6|0|3|6.1|42|s42')		('phosphomycin|ethanol-10|1|2|10.0|48|s48', 'ethanol-10|ethanol-10|0|3|10.0|27|s27')
('rifapentine|water-6|1|3|6.1|33|s33', 'water-6|water-6|0|1|6.1|40|s40')
('rifapentine|water-6|1|3|6.1|33|s33', 'water-6|water-6|0|2|6.1|41|s41')
('rifapentine|water-6|1|3|6.1|33|s33', 'water-6|water-6|0|3|6.1|42|s42')
('bacitracin|water-6|1|1|6.1|16|s16', 'water-6|water-6|0|1|6.1|40|s40')
('bacitracin|water-6|1|1|6.1|16|s16', 'water-6|water-6|0|2|6.1|41|s41')
('bacitracin|water-6|1|1|6.1|16|s16', 'water-6|water-6|0|3|6.1|42|s42')
('bacitracin|water-6|1|2|6.1|17|s17', 'water-6|water-6|0|1|6.1|40|s40')
('bacitracin|water-6|1|2|6.1|17|s17', 'water-6|water-6|0|2|6.1|41|s41')
('bacitracin|water-6|1|2|6.1|17|s17', 'water-6|water-6|0|3|6.1|42|s42')
('bacitracin|water-6|1|3|6.1|18|s18', 'water-6|water-6|0|1|6.1|40|s40')
('bacitracin|water-6|1|3|6.1|18|s18', 'water-6|water-6|0|2|6.1|41|s41')
('bacitracin|water-6|1|3|6.1|18|s18', 'water-6|water-6|0|3|6.1|42|s42')
('phosphomycin|water-6|1|1|6.1|10|s10', 'water-6|water-6|0|1|6.1|40|s40')
('phosphomycin|water-6|1|1|6.1|10|s10', 'water-6|water-6|0|2|6.1|41|s41')
('phosphomycin|water-6|1|1|6.1|10|s10', 'water-6|water-6|0|3|6.1|42|s42')
('phosphomycin|water-6|1|2|6.1|11|s11', 'water-6|water-6|0|1|6.1|40|s40')
('phosphomycin|water-6|1|2|6.1|11|s11', 'water-6|water-6|0|2|6.1|41|s41')
('phosphomycin|water-6|1|2|6.1|11|s11', 'water-6|water-6|0|3|6.1|42|s42')
('phosphomycin|water-6|1|3|6.1|12|s12', 'water-6|water-6|0|1|6.1|40|s40')
('phosphomycin|water-6|1|3|6.1|12|s12', 'water-6|water-6|0|2|6.1|41|s41')
('phosphomycin|water-6|1|3|6.1|12|s12', 'water-6|water-6|0|3|6.1|42|s42')
('novobiocin|water-6|1|1|6.1|37|s37', 'water-6|water-6|0|1|6.1|40|s40')
('novobiocin|water-6|1|1|6.1|37|s37', 'water-6|water-6|0|2|6.1|41|s41')
('novobiocin|water-6|1|1|6.1|37|s37', 'water-6|water-6|0|3|6.1|42|s42')
('novobiocin|water-6|1|2|6.1|38|s38', 'water-6|water-6|0|1|6.1|40|s40')
('novobiocin|water-6|1|2|6.1|38|s38', 'water-6|water-6|0|2|6.1|41|s41')
('novobiocin|water-6|1|2|6.1|38|s38', 'water-6|water-6|0|3|6.1|42|s42')
('novobiocin|water-6|1|3|6.1|39|s39', 'water-6|water-6|0|1|6.1|40|s40')
('novobiocin|water-6|1|3|6.1|39|s39', 'water-6|water-6|0|2|6.1|41|s41')
('novobiocin|water-6|1|3|6.1|39|s39', 'water-6|water-6|0|3|6.1|42|s42')
('rifapentine|water-6|1|1|6.3|31|s3', 'water-6|water-6|0|1|6.1|40|s40')
('rifapentine|water-6|1|1|6.3|31|s3', 'water-6|water-6|0|2|6.1|41|s41')
('rifapentine|water-6|1|1|6.3|31|s3', 'water-6|water-6|0|3|6.1|42|s42')
('novobiocin|water-6|1|1|6.3|37|s6', 'water-6|water-6|0|1|6.1|40|s40')
('novobiocin|water-6|1|1|6.3|37|s6', 'water-6|water-6|0|2|6.1|41|s41')
('novobiocin|water-6|1|1|6.3|37|s6', 'water-6|water-6|0|3|6.1|42|s42')
('cefotaxime|water-7|1|1|7.0|1|s7', 'water-7|water-7|0|1|7.0|37|s37')
('cefotaxime|water-7|1|1|7.0|1|s7', 'water-7|water-7|0|2|7.0|38|s38')
('cefotaxime|water-7|1|1|7.0|1|s7', 'water-7|water-7|0|3|7.0|39|s39')
('cefotaxime|water-7|1|2|7.0|2|s8', 'water-7|water-7|0|1|7.0|37|s37')
('cefotaxime|water-7|1|2|7.0|2|s8', 'water-7|water-7|0|2|7.0|38|s38')
('cefotaxime|water-7|1|2|7.0|2|s8', 'water-7|water-7|0|3|7.0|39|s39')
('cefotaxime|water-7|1|3|7.0|3|s9', 'water-7|water-7|0|1|7.0|37|s37')
('cefotaxime|water-7|1|3|7.0|3|s9', 'water-7|water-7|0|2|7.0|38|s38')
('cefotaxime|water-7|1|3|7.0|3|s9', 'water-7|water-7|0|3|7.0|39|s39')
('ceftriaxone|water-7|1|1|7.0|7|s4', 'water-7|water-7|0|1|7.0|37|s37')
('ceftriaxone|water-7|1|1|7.0|7|s4', 'water-7|water-7|0|2|7.0|38|s38')
('ceftriaxone|water-7|1|1|7.0|7|s4', 'water-7|water-7|0|3|7.0|39|s39')
('ceftriaxone|water-7|1|2|7.0|8|s5', 'water-7|water-7|0|1|7.0|37|s37')
('ceftriaxone|water-7|1|2|7.0|8|s5', 'water-7|water-7|0|2|7.0|38|s38')
('ceftriaxone|water-7|1|2|7.0|8|s5', 'water-7|water-7|0|3|7.0|39|s39')
('ceftriaxone|water-7|1|3|7.0|9|s6', 'water-7|water-7|0|1|7.0|37|s37')
('ceftriaxone|water-7|1|3|7.0|9|s6', 'water-7|water-7|0|2|7.0|38|s38')
('ceftriaxone|water-7|1|3|7.0|9|s6', 'water-7|water-7|0|3|7.0|39|s39')
('erythromycin|water-8a|1|1|8.0|12|s24', 'water-8a|water-8a|0|1|8.0|5|s17')
('erythromycin|water-8a|1|1|8.0|12|s24', 'water-8a|water-8a|0|2|8.0|6|s18')
('erythromycin|water-8a|1|1|8.0|12|s24', 'water-8a|water-8a|0|3|8.0|7|s19')
('tetracycline|water-8a|1|1|8.0|11|s23', 'water-8a|water-8a|0|1|8.0|5|s17')
('tetracycline|water-8a|1|1|8.0|11|s23', 'water-8a|water-8a|0|2|8.0|6|s18')
('tetracycline|water-8a|1|1|8.0|11|s23', 'water-8a|water-8a|0|3|8.0|7|s19')
('cefotaxime|water-8a|1|1|8.0|27|s33', 'water-8a|water-8a|0|1|8.0|5|s17')
('cefotaxime|water-8a|1|1|8.0|27|s33', 'water-8a|water-8a|0|2|8.0|6|s18')
('cefotaxime|water-8a|1|1|8.0|27|s33', 'water-8a|water-8a|0|3|8.0|7|s19')
('ceftriaxone|water-8a|1|1|8.0|28|s34', 'water-8a|water-8a|0|1|8.0|5|s17')
('ceftriaxone|water-8a|1|1|8.0|28|s34', 'water-8a|water-8a|0|2|8.0|6|s18')
('ceftriaxone|water-8a|1|1|8.0|28|s34', 'water-8a|water-8a|0|3|8.0|7|s19')
('d-cycloserine|water-8b|1|1|8.0|15|s27', 'water-8b|water-8b|0|1|8.0|33|s37')
('d-cycloserine|water-8b|1|1|8.0|15|s27', 'water-8b|water-8b|0|2|8.0|36|s38')
('d-cycloserine|water-8b|1|1|8.0|15|s27', 'water-8b|water-8b|0|3|8.0|38|s39')
('d-cycloserine|water-8b|1|2|8.0|16|s28', 'water-8b|water-8b|0|1|8.0|33|s37')
('d-cycloserine|water-8b|1|2|8.0|16|s28', 'water-8b|water-8b|0|2|8.0|36|s38')
('d-cycloserine|water-8b|1|2|8.0|16|s28', 'water-8b|water-8b|0|3|8.0|38|s39')
('penicillin|water-8a|1|1|8.0|9|s21', 'water-8a|water-8a|0|1|8.0|5|s17')
('penicillin|water-8a|1|1|8.0|9|s21', 'water-8a|water-8a|0|2|8.0|6|s18')
('penicillin|water-8a|1|1|8.0|9|s21', 'water-8a|water-8a|0|3|8.0|7|s19')
('penicillin|water-8a|1|2|8.0|10|s22', 'water-8a|water-8a|0|1|8.0|5|s17')
('penicillin|water-8a|1|2|8.0|10|s22', 'water-8a|water-8a|0|2|8.0|6|s18')
('penicillin|water-8a|1|2|8.0|10|s22', 'water-8a|water-8a|0|3|8.0|7|s19')
('phosphomycin|water-8a|1|1|8.0|17|s29', 'water-8a|water-8a|0|1|8.0|5|s17')
('phosphomycin|water-8a|1|1|8.0|17|s29', 'water-8a|water-8a|0|2|8.0|6|s18')
('phosphomycin|water-8a|1|1|8.0|17|s29', 'water-8a|water-8a|0|3|8.0|7|s19')
('phosphomycin|water-8a|1|2|8.0|18|s30', 'water-8a|water-8a|0|1|8.0|5|s17')
('phosphomycin|water-8a|1|2|8.0|18|s30', 'water-8a|water-8a|0|2|8.0|6|s18')
('phosphomycin|water-8a|1|2|8.0|18|s30', 'water-8a|water-8a|0|3|8.0|7|s19')
('ramoplanin|water-8b|1|1|8.0|13|s25', 'water-8b|water-8b|0|1|8.0|33|s37')
('ramoplanin|water-8b|1|1|8.0|13|s25', 'water-8b|water-8b|0|2|8.0|36|s38')
('ramoplanin|water-8b|1|1|8.0|13|s25', 'water-8b|water-8b|0|3|8.0|38|s39')
('ramoplanin|water-8b|1|2|8.0|14|s26', 'water-8b|water-8b|0|1|8.0|33|s37')
('ramoplanin|water-8b|1|2|8.0|14|s26', 'water-8b|water-8b|0|2|8.0|36|s38')
('ramoplanin|water-8b|1|2|8.0|14|s26', 'water-8b|water-8b|0|3|8.0|38|s39')
('teicoplanin|water-8b|1|2|8.0|25|s32', 'water-8b|water-8b|0|1|8.0|33|s37')
('teicoplanin|water-8b|1|2|8.0|25|s32', 'water-8b|water-8b|0|2|8.0|36|s38')
('teicoplanin|water-8b|1|2|8.0|25|s32', 'water-8b|water-8b|0|3|8.0|38|s39')
('colistin|water-8b|1|1|8.0|8|s20', 'water-8b|water-8b|0|1|8.0|33|s37')
('colistin|water-8b|1|1|8.0|8|s20', 'water-8b|water-8b|0|2|8.0|36|s38')
('colistin|water-8b|1|1|8.0|8|s20', 'water-8b|water-8b|0|3|8.0|38|s39')
('polymyxin|water-8a|1|1|8.0|30|s35', 'water-8a|water-8a|0|1|8.0|5|s17')
('polymyxin|water-8a|1|1|8.0|30|s35', 'water-8a|water-8a|0|2|8.0|6|s18')
('polymyxin|water-8a|1|1|8.0|30|s35', 'water-8a|water-8a|0|3|8.0|7|s19')
('polymyxin|water-8a|1|2|8.0|32|s36', 'water-8a|water-8a|0|1|8.0|5|s17')
('polymyxin|water-8a|1|2|8.0|32|s36', 'water-8a|water-8a|0|2|8.0|6|s18')
('polymyxin|water-8a|1|2|8.0|32|s36', 'water-8a|water-8a|0|3|8.0|7|s19')
('isoniazid|water-8a|1|1|8.0|1|s13', 'water-8a|water-8a|0|1|8.0|5|s17')
('isoniazid|water-8a|1|1|8.0|1|s13', 'water-8a|water-8a|0|2|8.0|6|s18')
('isoniazid|water-8a|1|1|8.0|1|s13', 'water-8a|water-8a|0|3|8.0|7|s19')
('isoniazid|water-8a|1|2|8.0|2|s14', 'water-8a|water-8a|0|1|8.0|5|s17')
('isoniazid|water-8a|1|2|8.0|2|s14', 'water-8a|water-8a|0|2|8.0|6|s18')
('isoniazid|water-8a|1|2|8.0|2|s14', 'water-8a|water-8a|0|3|8.0|7|s19')
('chloramphenicol|water-10|1|1|10.0|3|s3', 'water-10|water-10|0|1|10.0|22|s22')
('chloramphenicol|water-10|1|1|10.0|3|s3', 'water-10|water-10|0|2|10.0|23|s23')
('chloramphenicol|water-10|1|1|10.0|3|s3', 'water-10|water-10|0|3|10.0|24|s24')
('chloramphenicol|water-10|1|2|10.0|4|s4', 'water-10|water-10|0|1|10.0|22|s22')
('chloramphenicol|water-10|1|2|10.0|4|s4', 'water-10|water-10|0|2|10.0|23|s23')
('chloramphenicol|water-10|1|2|10.0|4|s4', 'water-10|water-10|0|3|10.0|24|s24')
('streptomycin|water-10|1|1|10.0|7|s7', 'water-10|water-10|0|1|10.0|22|s22')
('streptomycin|water-10|1|1|10.0|7|s7', 'water-10|water-10|0|2|10.0|23|s23')
('streptomycin|water-10|1|1|10.0|7|s7', 'water-10|water-10|0|3|10.0|24|s24')
('streptomycin|water-10|1|2|10.0|8|s8', 'water-10|water-10|0|1|10.0|22|s22')
('streptomycin|water-10|1|2|10.0|8|s8', 'water-10|water-10|0|2|10.0|23|s23')
('streptomycin|water-10|1|2|10.0|8|s8', 'water-10|water-10|0|3|10.0|24|s24')
('bacitracin|water-10|1|1|10.0|1|s1', 'water-10|water-10|0|1|10.0|22|s22')
('bacitracin|water-10|1|1|10.0|1|s1', 'water-10|water-10|0|2|10.0|23|s23')
('bacitracin|water-10|1|1|10.0|1|s1', 'water-10|water-10|0|3|10.0|24|s24')
('bacitracin|water-10|1|2|10.0|2|s2', 'water-10|water-10|0|1|10.0|22|s22')
('bacitracin|water-10|1|2|10.0|2|s2', 'water-10|water-10|0|2|10.0|23|s23')
('bacitracin|water-10|1|2|10.0|2|s2', 'water-10|water-10|0|3|10.0|24|s24')
('d-cycloserine|water-10|1|1|10.0|29|s29', 'water-10|water-10|0|1|10.0|22|s22')
('d-cycloserine|water-10|1|1|10.0|29|s29', 'water-10|water-10|0|2|10.0|23|s23')
('d-cycloserine|water-10|1|1|10.0|29|s29', 'water-10|water-10|0|3|10.0|24|s24')
('d-cycloserine|water-10|1|2|10.0|30|s30', 'water-10|water-10|0|1|10.0|22|s22')
('d-cycloserine|water-10|1|2|10.0|30|s30', 'water-10|water-10|0|2|10.0|23|s23')
('d-cycloserine|water-10|1|2|10.0|30|s30', 'water-10|water-10|0|3|10.0|24|s24')
('ramoplanin|water-10|1|1|10.0|28|s28', 'water-10|water-10|0|1|10.0|22|s22')
('ramoplanin|water-10|1|1|10.0|28|s28', 'water-10|water-10|0|2|10.0|23|s23')
('ramoplanin|water-10|1|1|10.0|28|s28', 'water-10|water-10|0|3|10.0|24|s24')
('vancomycin|water-10|1|1|10.0|9|s9', 'water-10|water-10|0|1|10.0|22|s22')
('vancomycin|water-10|1|1|10.0|9|s9', 'water-10|water-10|0|2|10.0|23|s23')
('vancomycin|water-10|1|1|10.0|9|s9', 'water-10|water-10|0|3|10.0|24|s24')
('vancomycin|water-10|1|2|10.0|10|s10', 'water-10|water-10|0|1|10.0|22|s22')
('vancomycin|water-10|1|2|10.0|10|s10', 'water-10|water-10|0|2|10.0|23|s23')
('vancomycin|water-10|1|2|10.0|10|s10', 'water-10|water-10|0|3|10.0|24|s24')
('polymyxin|water-10|1|1|10.0|13|s13', 'water-10|water-10|0|1|10.0|22|s22')
('polymyxin|water-10|1|1|10.0|13|s13', 'water-10|water-10|0|2|10.0|23|s23')
('polymyxin|water-10|1|1|10.0|13|s13', 'water-10|water-10|0|3|10.0|24|s24')
('polymyxin|water-10|1|2|10.0|14|s14', 'water-10|water-10|0|1|10.0|22|s22')
('polymyxin|water-10|1|2|10.0|14|s14', 'water-10|water-10|0|2|10.0|23|s23')
('polymyxin|water-10|1|2|10.0|14|s14', 'water-10|water-10|0|3|10.0|24|s24')
('zeocin|water-10|1|1|10.0|11|s11', 'water-10|water-10|0|1|10.0|22|s22')
('zeocin|water-10|1|1|10.0|11|s11', 'water-10|water-10|0|2|10.0|23|s23')
('zeocin|water-10|1|1|10.0|11|s11', 'water-10|water-10|0|3|10.0|24|s24')
('zeocin|water-10|1|2|10.0|12|s12', 'water-10|water-10|0|1|10.0|22|s22')
('zeocin|water-10|1|2|10.0|12|s12', 'water-10|water-10|0|2|10.0|23|s23')
('zeocin|water-10|1|2|10.0|12|s12', 'water-10|water-10|0|3|10.0|24|s24')
('isoniazid|water-10|1|1|10.0|17|s17', 'water-10|water-10|0|1|10.0|22|s22')
('isoniazid|water-10|1|1|10.0|17|s17', 'water-10|water-10|0|2|10.0|23|s23')
('isoniazid|water-10|1|1|10.0|17|s17', 'water-10|water-10|0|3|10.0|24|s24')
('isoniazid|water-10|1|2|10.0|18|s18', 'water-10|water-10|0|1|10.0|22|s22')
('isoniazid|water-10|1|2|10.0|18|s18', 'water-10|water-10|0|2|10.0|23|s23')
('isoniazid|water-10|1|2|10.0|18|s18', 'water-10|water-10|0|3|10.0|24|s24')
('triclosan|water-10|1|1|10.0|20|s20', 'water-10|water-10|0|1|10.0|22|s22')
('triclosan|water-10|1|1|10.0|20|s20', 'water-10|water-10|0|2|10.0|23|s23')
('triclosan|water-10|1|1|10.0|20|s20', 'water-10|water-10|0|3|10.0|24|s24')
('triclosan|water-10|1|2|10.0|21|s21', 'water-10|water-10|0|1|10.0|22|s22')
('triclosan|water-10|1|2|10.0|21|s21', 'water-10|water-10|0|2|10.0|23|s23')
('triclosan|water-10|1|2|10.0|21|s21', 'water-10|water-10|0|3|10.0|24|s24')
('nalidixic-acid|naoh-2|1|1|2.0|13|s13', 'naoh-2|naoh-2|0|2|2.0|41|s41')
('nalidixic-acid|naoh-2|1|1|2.0|13|s13', 'naoh-2|naoh-2|0|3|2.0|42|s42')
('nalidixic-acid|naoh-2|1|3|2.0|15|s15', 'naoh-2|naoh-2|0|2|2.0|41|s41')
('nalidixic-acid|naoh-2|1|3|2.0|15|s15', 'naoh-2|naoh-2|0|3|2.0|42|s42')
('ciprofloxacin|naoh-6|1|1|6.1|1|s1', 'naoh-6|naoh-6|0|1|6.1|34|s34')
('ciprofloxacin|naoh-6|1|1|6.1|1|s1', 'naoh-6|naoh-6|0|2|6.1|35|s35')
('ciprofloxacin|naoh-6|1|1|6.1|1|s1', 'naoh-6|naoh-6|0|3|6.1|36|s36')
('ciprofloxacin|naoh-6|1|1|6.1|1|s1', 'naoh-6|naoh-6|0|1|6.3|35|s5')
('ciprofloxacin|naoh-6|1|1|6.1|1|s1', 'naoh-6|naoh-6|0|1|6.3|34|s4')
('ciprofloxacin|naoh-6|1|2|6.1|2|s2', 'naoh-6|naoh-6|0|1|6.1|34|s34')
('ciprofloxacin|naoh-6|1|2|6.1|2|s2', 'naoh-6|naoh-6|0|2|6.1|35|s35')
('ciprofloxacin|naoh-6|1|2|6.1|2|s2', 'naoh-6|naoh-6|0|3|6.1|36|s36')
('ciprofloxacin|naoh-6|1|2|6.1|2|s2', 'naoh-6|naoh-6|0|1|6.3|35|s5')
('ciprofloxacin|naoh-6|1|2|6.1|2|s2', 'naoh-6|naoh-6|0|1|6.3|34|s4')
('ciprofloxacin|naoh-6|1|3|6.1|3|s3', 'naoh-6|naoh-6|0|1|6.1|34|s34')
('ciprofloxacin|naoh-6|1|3|6.1|3|s3', 'naoh-6|naoh-6|0|2|6.1|35|s35')
('ciprofloxacin|naoh-6|1|3|6.1|3|s3', 'naoh-6|naoh-6|0|3|6.1|36|s36')
('ciprofloxacin|naoh-6|1|3|6.1|3|s3', 'naoh-6|naoh-6|0|1|6.3|35|s5')
('ciprofloxacin|naoh-6|1|3|6.1|3|s3', 'naoh-6|naoh-6|0|1|6.3|34|s4')
('nalidixic-acid|naoh-6|1|1|6.1|43|s43', 'naoh-6|naoh-6|0|1|6.1|34|s34')
('nalidixic-acid|naoh-6|1|1|6.1|43|s43', 'naoh-6|naoh-6|0|2|6.1|35|s35')
('nalidixic-acid|naoh-6|1|1|6.1|43|s43', 'naoh-6|naoh-6|0|3|6.1|36|s36')
('nalidixic-acid|naoh-6|1|1|6.1|43|s43', 'naoh-6|naoh-6|0|1|6.3|35|s5')
('nalidixic-acid|naoh-6|1|1|6.1|43|s43', 'naoh-6|naoh-6|0|1|6.3|34|s4')
('nalidixic-acid|naoh-6|1|2|6.1|44|s44', 'naoh-6|naoh-6|0|1|6.1|34|s34')
('nalidixic-acid|naoh-6|1|2|6.1|44|s44', 'naoh-6|naoh-6|0|2|6.1|35|s35')
('nalidixic-acid|naoh-6|1|2|6.1|44|s44', 'naoh-6|naoh-6|0|3|6.1|36|s36')
('nalidixic-acid|naoh-6|1|2|6.1|44|s44', 'naoh-6|naoh-6|0|1|6.3|35|s5')
('nalidixic-acid|naoh-6|1|2|6.1|44|s44', 'naoh-6|naoh-6|0|1|6.3|34|s4')
('nalidixic-acid|naoh-6|1|3|6.1|45|s45', 'naoh-6|naoh-6|0|1|6.1|34|s34')
('nalidixic-acid|naoh-6|1|3|6.1|45|s45', 'naoh-6|naoh-6|0|2|6.1|35|s35')
('nalidixic-acid|naoh-6|1|3|6.1|45|s45', 'naoh-6|naoh-6|0|3|6.1|36|s36')
('nalidixic-acid|naoh-6|1|3|6.1|45|s45', 'naoh-6|naoh-6|0|1|6.3|35|s5')
('nalidixic-acid|naoh-6|1|3|6.1|45|s45', 'naoh-6|naoh-6|0|1|6.3|34|s4')
('norfloxacin|naoh-6|1|1|6.1|7|s7', 'naoh-6|naoh-6|0|1|6.1|34|s34')
('norfloxacin|naoh-6|1|1|6.1|7|s7', 'naoh-6|naoh-6|0|2|6.1|35|s35')
('norfloxacin|naoh-6|1|1|6.1|7|s7', 'naoh-6|naoh-6|0|3|6.1|36|s36')
('norfloxacin|naoh-6|1|1|6.1|7|s7', 'naoh-6|naoh-6|0|1|6.3|35|s5')
('norfloxacin|naoh-6|1|1|6.1|7|s7', 'naoh-6|naoh-6|0|1|6.3|34|s4')
('norfloxacin|naoh-6|1|2|6.1|8|s8', 'naoh-6|naoh-6|0|1|6.1|34|s34')
('norfloxacin|naoh-6|1|2|6.1|8|s8', 'naoh-6|naoh-6|0|2|6.1|35|s35')
('norfloxacin|naoh-6|1|2|6.1|8|s8', 'naoh-6|naoh-6|0|3|6.1|36|s36')
('norfloxacin|naoh-6|1|2|6.1|8|s8', 'naoh-6|naoh-6|0|1|6.3|35|s5')
('norfloxacin|naoh-6|1|2|6.1|8|s8', 'naoh-6|naoh-6|0|1|6.3|34|s4')
('norfloxacin|naoh-6|1|3|6.1|9|s9', 'naoh-6|naoh-6|0|1|6.1|34|s34')
('norfloxacin|naoh-6|1|3|6.1|9|s9', 'naoh-6|naoh-6|0|2|6.1|35|s35')
('norfloxacin|naoh-6|1|3|6.1|9|s9', 'naoh-6|naoh-6|0|3|6.1|36|s36')
('norfloxacin|naoh-6|1|3|6.1|9|s9', 'naoh-6|naoh-6|0|1|6.3|35|s5')
('norfloxacin|naoh-6|1|3|6.1|9|s9', 'naoh-6|naoh-6|0|1|6.3|34|s4')
('nalidixic-acid|naoh-6|1|1|6.3|45|s12', 'naoh-6|naoh-6|0|1|6.1|34|s34')
('nalidixic-acid|naoh-6|1|1|6.3|45|s12', 'naoh-6|naoh-6|0|2|6.1|35|s35')
('nalidixic-acid|naoh-6|1|1|6.3|45|s12', 'naoh-6|naoh-6|0|3|6.1|36|s36')
('nalidixic-acid|naoh-6|1|1|6.3|45|s12', 'naoh-6|naoh-6|0|1|6.3|35|s5')
('nalidixic-acid|naoh-6|1|1|6.3|45|s12', 'naoh-6|naoh-6|0|1|6.3|34|s4')
('ciprofloxacin|naoh-9|1|1|9.0|25|s25', 'naoh-9|naoh-9|0|1|9.0|31|s31')
('ciprofloxacin|naoh-9|1|1|9.0|25|s25', 'naoh-9|naoh-9|0|2|9.0|32|s32')
('ciprofloxacin|naoh-9|1|2|9.0|26|s26', 'naoh-9|naoh-9|0|1|9.0|31|s31')
('ciprofloxacin|naoh-9|1|2|9.0|26|s26', 'naoh-9|naoh-9|0|2|9.0|32|s32')
('nalidixic-acid|naoh-9|1|1|9.0|27|s27', 'naoh-9|naoh-9|0|1|9.0|31|s31')
('nalidixic-acid|naoh-9|1|1|9.0|27|s27', 'naoh-9|naoh-9|0|2|9.0|32|s32')
('nalidixic-acid|naoh-9|1|2|9.0|28|s28', 'naoh-9|naoh-9|0|1|9.0|31|s31')
('nalidixic-acid|naoh-9|1|2|9.0|28|s28', 'naoh-9|naoh-9|0|2|9.0|32|s32')
('norfloxacin|naoh-9|1|1|9.0|29|s29', 'naoh-9|naoh-9|0|1|9.0|31|s31')
('norfloxacin|naoh-9|1|1|9.0|29|s29', 'naoh-9|naoh-9|0|2|9.0|32|s32')
('norfloxacin|naoh-9|1|2|9.0|30|s30', 'naoh-9|naoh-9|0|1|9.0|31|s31')
('norfloxacin|naoh-9|1|2|9.0|30|s30', 'naoh-9|naoh-9|0|2|9.0|32|s32')
('rifapentine|ethanol-8|1|1|8.0|47|s47', 'ethanol-8|ethanol-8|0|1|8.0|39|s40')
('rifapentine|ethanol-8|1|1|8.0|47|s47', 'ethanol-8|ethanol-8|0|2|8.0|40|s41')
('rifapentine|ethanol-8|1|1|8.0|47|s47', 'ethanol-8|ethanol-8|0|3|8.0|41|s42')
('rifapentine|ethanol-8|1|2|8.0|48|s48', 'ethanol-8|ethanol-8|0|1|8.0|39|s40')
('rifapentine|ethanol-8|1|2|8.0|48|s48', 'ethanol-8|ethanol-8|0|2|8.0|40|s41')
('rifapentine|ethanol-8|1|2|8.0|48|s48', 'ethanol-8|ethanol-8|0|3|8.0|41|s42')
('cerulenin|ethanol-8|1|1|8.0|42|s43', 'ethanol-8|ethanol-8|0|1|8.0|39|s40')
('cerulenin|ethanol-8|1|1|8.0|42|s43', 'ethanol-8|ethanol-8|0|2|8.0|40|s41')
('cerulenin|ethanol-8|1|1|8.0|42|s43', 'ethanol-8|ethanol-8|0|3|8.0|41|s42')
('cerulenin|ethanol-8|1|2|8.0|43|s44', 'ethanol-8|ethanol-8|0|1|8.0|39|s40')
('cerulenin|ethanol-8|1|2|8.0|43|s44', 'ethanol-8|ethanol-8|0|2|8.0|40|s41')
('cerulenin|ethanol-8|1|2|8.0|43|s44', 'ethanol-8|ethanol-8|0|3|8.0|41|s42')
('triclosan|ethanol-8|1|1|8.0|44|s45', 'ethanol-8|ethanol-8|0|1|8.0|39|s40')
('triclosan|ethanol-8|1|1|8.0|44|s45', 'ethanol-8|ethanol-8|0|2|8.0|40|s41')
('triclosan|ethanol-8|1|1|8.0|44|s45', 'ethanol-8|ethanol-8|0|3|8.0|41|s42')
('triclosan|ethanol-8|1|2|8.0|46|s46', 'ethanol-8|ethanol-8|0|1|8.0|39|s40')
('triclosan|ethanol-8|1|2|8.0|46|s46', 'ethanol-8|ethanol-8|0|2|8.0|40|s41')
('triclosan|ethanol-8|1|2|8.0|46|s46', 'ethanol-8|ethanol-8|0|3|8.0|41|s42')
('phosphomycin|ethanol-10|1|1|10.0|47|s47', 'ethanol-10|ethanol-10|0|1|10.0|25|s25')
('phosphomycin|ethanol-10|1|1|10.0|47|s47', 'ethanol-10|ethanol-10|0|2|10.0|26|s26')
('phosphomycin|ethanol-10|1|1|10.0|47|s47', 'ethanol-10|ethanol-10|0|3|10.0|27|s27')
('phosphomycin|ethanol-10|1|2|10.0|48|s48', 'ethanol-10|ethanol-10|0|1|10.0|25|s25')
('phosphomycin|ethanol-10|1|2|10.0|48|s48', 'ethanol-10|ethanol-10|0|2|10.0|26|s26')
('phosphomycin|ethanol-10|1|2|10.0|48|s48', 'ethanol-10|ethanol-10|0|3|10.0|27|s27')
('cerulenin|ethanol-10|1|1|10.0|15|s15', 'ethanol-10|ethanol-10|0|1|10.0|25|s25')
('cerulenin|ethanol-10|1|1|10.0|15|s15', 'ethanol-10|ethanol-10|0|2|10.0|26|s26')
('cerulenin|ethanol-10|1|1|10.0|15|s15', 'ethanol-10|ethanol-10|0|3|10.0|27|s27')
('cerulenin|ethanol-10|1|2|10.0|16|s16', 'ethanol-10|ethanol-10|0|1|10.0|25|s25')
('cerulenin|ethanol-10|1|2|10.0|16|s16', 'ethanol-10|ethanol-10|0|2|10.0|26|s26')
('cerulenin|ethanol-10|1|2|10.0|16|s16', 'ethanol-10|ethanol-10|0|3|10.0|27|s27')
[41]:

## Sheet: LCOCV_y1
	Training	Testing
actinomycin-d_producer-strain_seen-pure	[0, 1, 2, 3, 4, 5, 6, 7, 8, 9, 10, 11, 12, 13, 14, 15, 16, 17, 18, 19, 20, 21, 22, 23, 24, 25, 26, 27, 28, 29, 30, 31, 32, 33, 34, 35, 36, 37, 38, 39, 40, 41, 42, 43, 44, 45, 46, 47, 48, 49, 50, 60, 61, 62, 63, 64, 65, 66, 67, 68, 69, 70, 71, 72, 73, 74, 75, 76, 77, 78, 79, 80, 81, 82, 83, 84, 85, 86, 87, 88, 89, 90, 91, 92, 93, 94, 95, 96, 97, 98, 99, 100, 101, 102, 103, 104, 105, 106, 107, 108,…	[51, 52, 53, 54, 55, 56, 57, 58, 59]
actinomycin-d_producer-strain_unseen-pure	[6, 7, 8, 9, 10, 11, 12, 13, 14, 15, 16, 17, 18, 19, 20, 21, 22, 23, 24, 25, 26, 27, 28, 29, 30, 31, 32, 33, 34, 35, 36, 37, 38, 39, 40, 41, 42, 43, 44, 45, 46, 47, 48, 49, 50, 60, 61, 62, 63, 64, 65, 66, 67, 68, 69, 70, 71, 72, 73, 74, 75, 76, 77, 78, 79, 80, 81, 82, 83, 84, 85, 86, 87, 88, 89, 90, 91, 92, 93, 94, 95, 96, 97, 98, 99, 100, 101, 102, 103, 104, 105, 106, 107, 108, 109, 110, 111, 11…	[51, 52, 53, 54, 55, 56, 57, 58, 59]
actinomycin-d	[6, 7, 8, 9, 10, 11, 12, 13, 14, 15, 16, 17, 18, 19, 20, 21, 22, 23, 24, 25, 26, 27, 28, 29, 30, 31, 32, 33, 34, 35, 36, 37, 38, 39, 40, 41, 42, 43, 44, 45, 46, 47, 48, 49, 50, 51, 52, 53, 54, 55, 56, 57, 58, 59, 60, 61, 62, 63, 64, 65, 66, 67, 68, 69, 70, 71, 72, 73, 74, 75, 76, 77, 78, 79, 80, 81, 82, 83, 84, 85, 86, 87, 88, 89, 90, 91, 92, 93, 94, 95, 96, 97, 98, 99, 100, 101, 102, 103, 104, 1…	[0, 1, 2, 3, 4, 5, 263, 264, 265, 266, 267, 268]
rifampicin_producer-strain_seen-pure	[0, 1, 2, 3, 4, 5, 6, 7, 8, 9, 10, 11, 12, 13, 14, 15, 16, 17, 18, 19, 20, 21, 22, 23, 24, 25, 26, 27, 28, 29, 30, 31, 32, 33, 34, 35, 36, 37, 38, 39, 40, 41, 42, 43, 44, 45, 46, 47, 48, 49, 50, 51, 52, 53, 54, 55, 56, 57, 58, 59, 69, 70, 71, 72, 73, 74, 75, 76, 77, 78, 79, 80, 81, 82, 83, 84, 85, 86, 87, 88, 89, 90, 91, 92, 93, 94, 95, 96, 97, 98, 99, 100, 101, 102, 103, 104, 105, 106, 107, 108,…	[60, 61, 62, 63, 64, 65, 66, 67, 68]
rifampicin_producer-strain_unseen-pure	[0, 1, 2, 3, 4, 5, 10, 11, 12, 13, 14, 15, 16, 17, 18, 19, 20, 21, 22, 23, 24, 25, 26, 27, 28, 29, 30, 31, 32, 33, 34, 35, 36, 37, 38, 39, 40, 41, 42, 43, 44, 45, 46, 47, 48, 49, 50, 51, 52, 53, 54, 55, 56, 57, 58, 59, 69, 70, 71, 72, 73, 74, 75, 76, 77, 78, 79, 80, 81, 82, 83, 84, 85, 86, 87, 88, 89, 90, 91, 92, 93, 94, 95, 96, 97, 98, 99, 100, 101, 102, 103, 104, 105, 106, 107, 108, 109, 110, 1…	[60, 61, 62, 63, 64, 65, 66, 67, 68]
rifampicin	[0, 1, 2, 3, 4, 5, 10, 11, 12, 13, 14, 15, 16, 17, 18, 19, 20, 21, 22, 23, 24, 25, 26, 27, 28, 29, 30, 31, 32, 33, 34, 35, 36, 37, 38, 39, 40, 41, 42, 43, 44, 45, 46, 47, 48, 49, 50, 51, 52, 53, 54, 55, 56, 57, 58, 59, 60, 61, 62, 63, 64, 65, 66, 67, 68, 69, 70, 71, 72, 73, 74, 75, 76, 77, 78, 79, 80, 81, 82, 83, 84, 85, 86, 87, 88, 89, 90, 91, 92, 93, 94, 95, 96, 97, 98, 99, 100, 101, 102, 103, …	[128, 6, 7, 8, 9, 117, 118, 119, 120, 121, 122, 123, 124, 125, 126, 127]
teixobactin_producer-strain_seen-pure	[0, 1, 2, 3, 4, 5, 6, 7, 8, 9, 10, 11, 12, 13, 14, 15, 16, 17, 18, 19, 20, 21, 22, 23, 24, 25, 26, 27, 28, 29, 30, 31, 32, 33, 34, 35, 36, 37, 38, 39, 40, 41, 42, 43, 44, 45, 46, 47, 48, 49, 50, 51, 52, 53, 54, 55, 56, 57, 58, 59, 60, 61, 62, 63, 64, 65, 66, 67, 68, 69, 70, 71, 72, 73, 74, 75, 76, 77, 87, 88, 89, 90, 91, 92, 93, 94, 95, 96, 97, 98, 99, 100, 101, 102, 103, 104, 105, 106, 107, 108,…	[78, 79, 80, 81, 82, 83, 84, 85, 86, 221, 222, 223, 224, 225, 226, 227, 228, 229, 323, 324, 325, 329, 330, 331, 335, 336, 337]
teixobactin_producer-strain_unseen-pure	[0, 1, 2, 3, 4, 5, 6, 7, 8, 9, 14, 15, 16, 17, 18, 19, 20, 21, 22, 23, 24, 25, 26, 27, 28, 29, 30, 31, 32, 33, 34, 35, 36, 37, 38, 39, 40, 41, 42, 43, 44, 45, 46, 47, 48, 49, 50, 51, 52, 53, 54, 55, 56, 57, 58, 59, 60, 61, 62, 63, 64, 65, 66, 67, 68, 69, 70, 71, 72, 73, 74, 75, 76, 77, 87, 88, 89, 90, 91, 92, 93, 94, 95, 96, 97, 98, 99, 100, 101, 102, 103, 104, 105, 106, 107, 108, 109, 110, 111, …	[78, 79, 80, 81, 82, 83, 84, 85, 86, 221, 222, 223, 224, 225, 226, 227, 228, 229, 323, 324, 325, 329, 330, 331, 335, 336, 337]
teixobactin	[0, 1, 2, 3, 4, 5, 6, 7, 8, 9, 14, 15, 16, 17, 18, 19, 20, 21, 22, 23, 24, 25, 26, 27, 28, 29, 30, 31, 32, 33, 34, 35, 36, 37, 38, 39, 40, 41, 42, 43, 44, 45, 46, 47, 48, 49, 50, 51, 52, 53, 54, 55, 56, 57, 58, 59, 60, 61, 62, 63, 64, 65, 66, 67, 68, 69, 70, 71, 72, 73, 74, 75, 76, 77, 78, 79, 80, 81, 82, 83, 84, 85, 86, 87, 88, 89, 90, 91, 92, 93, 94, 95, 96, 97, 98, 99, 100, 101, 102, 103, 104,…	[129, 130, 131, 132, 133, 134, 135, 136, 137, 10, 11, 12, 13, 138, 139, 140, 287, 288, 289, 320, 321, 322, 326, 327, 328, 332, 333, 334]
doxycycline	[0, 1, 2, 3, 4, 5, 6, 7, 8, 9, 10, 11, 12, 13, 18, 19, 20, 21, 22, 23, 24, 25, 26, 27, 28, 29, 30, 31, 32, 33, 34, 35, 36, 37, 38, 39, 40, 41, 42, 43, 44, 45, 46, 47, 48, 49, 50, 51, 52, 53, 54, 55, 56, 57, 58, 59, 60, 61, 62, 63, 64, 65, 66, 67, 68, 69, 70, 71, 72, 73, 74, 75, 76, 77, 78, 79, 80, 81, 82, 83, 84, 85, 86, 87, 88, 89, 90, 91, 92, 93, 94, 95, 96, 97, 98, 99, 100, 101, 102, 103, 104,…	[14, 15, 16, 17, 105, 106, 107, 108, 109, 110, 111, 112, 113, 114, 115, 116, 161, 162, 163, 164, 165, 166, 167, 168, 248, 249, 250, 251, 252, 253]
levofloxacin	[0, 1, 2, 3, 4, 5, 6, 7, 8, 9, 10, 11, 12, 13, 14, 15, 16, 17, 24, 25, 26, 27, 28, 29, 30, 31, 32, 33, 34, 35, 36, 37, 38, 39, 40, 41, 42, 43, 44, 45, 46, 47, 48, 49, 50, 51, 52, 53, 54, 55, 56, 57, 58, 59, 60, 61, 62, 63, 64, 65, 66, 67, 68, 69, 70, 71, 72, 73, 74, 75, 76, 77, 78, 79, 80, 81, 82, 83, 84, 85, 86, 87, 88, 89, 90, 91, 92, 93, 94, 95, 96, 97, 98, 99, 100, 101, 102, 103, 104, 105, 10…	[18, 19, 20, 21, 22, 23, 296, 297, 298, 299, 300, 301]
chloramphenicol_producer-strain_seen-pure	[0, 1, 2, 3, 4, 5, 6, 7, 8, 9, 10, 11, 12, 13, 14, 15, 16, 17, 18, 19, 20, 21, 22, 23, 33, 34, 35, 36, 37, 38, 39, 40, 41, 42, 43, 44, 45, 46, 47, 48, 49, 50, 51, 52, 53, 54, 55, 56, 57, 58, 59, 60, 61, 62, 63, 64, 65, 66, 67, 68, 69, 70, 71, 72, 73, 74, 75, 76, 77, 78, 79, 80, 81, 82, 83, 84, 85, 86, 87, 88, 89, 90, 91, 92, 93, 94, 95, 96, 97, 98, 99, 100, 101, 102, 103, 104, 105, 106, 107, 108,…	[24, 25, 26, 27, 28, 29, 30, 31, 32]
chloramphenicol_producer-strain_unseen-pure	[0, 1, 2, 3, 4, 5, 6, 7, 8, 9, 10, 11, 12, 13, 14, 15, 16, 17, 18, 19, 20, 21, 22, 23, 33, 34, 35, 36, 37, 38, 39, 40, 41, 42, 43, 44, 45, 46, 47, 48, 49, 50, 51, 52, 53, 54, 55, 56, 57, 58, 59, 60, 61, 62, 63, 64, 65, 66, 67, 68, 69, 70, 71, 72, 73, 74, 75, 76, 77, 78, 79, 80, 81, 82, 83, 84, 85, 86, 87, 88, 89, 90, 91, 92, 93, 94, 95, 96, 97, 98, 99, 100, 101, 102, 103, 104, 105, 106, 107, 108,…	[24, 25, 26, 27, 28, 29, 30, 31, 32]
chloramphenicol	[0, 1, 2, 3, 4, 5, 6, 7, 8, 9, 10, 11, 12, 13, 14, 15, 16, 17, 18, 19, 20, 21, 22, 23, 24, 25, 26, 27, 28, 29, 30, 31, 32, 33, 34, 35, 36, 37, 38, 39, 40, 41, 42, 43, 44, 45, 46, 47, 48, 49, 50, 51, 52, 53, 54, 55, 56, 57, 58, 59, 60, 61, 62, 63, 64, 65, 66, 67, 68, 69, 70, 71, 72, 73, 74, 75, 76, 77, 78, 79, 80, 81, 82, 83, 84, 85, 86, 87, 88, 89, 90, 91, 92, 93, 94, 95, 96, 97, 98, 99, 100, 101…	[560, 561, 338, 339, 340, 341, 342, 343, 344, 345, 346, 562, 563, 564, 565]
erythromycin_producer-strain_seen-pure	[0, 1, 2, 3, 4, 5, 6, 7, 8, 9, 10, 11, 12, 13, 14, 15, 16, 17, 18, 19, 20, 21, 22, 23, 24, 25, 26, 27, 28, 29, 30, 31, 32, 42, 43, 44, 45, 46, 47, 48, 49, 50, 51, 52, 53, 54, 55, 56, 57, 58, 59, 60, 61, 62, 63, 64, 65, 66, 67, 68, 69, 70, 71, 72, 73, 74, 75, 76, 77, 78, 79, 80, 81, 82, 83, 84, 85, 86, 87, 88, 89, 90, 91, 92, 93, 94, 95, 96, 97, 98, 99, 100, 101, 102, 103, 104, 105, 106, 107, 108,…	[33, 34, 35, 36, 37, 38, 39, 40, 41]
erythromycin_producer-strain_unseen-pure	[0, 1, 2, 3, 4, 5, 6, 7, 8, 9, 10, 11, 12, 13, 14, 15, 16, 17, 18, 19, 20, 21, 22, 23, 24, 25, 26, 27, 28, 29, 30, 31, 32, 42, 43, 44, 45, 46, 47, 48, 49, 50, 51, 52, 53, 54, 55, 56, 57, 58, 59, 60, 61, 62, 63, 64, 65, 66, 67, 68, 69, 70, 71, 72, 73, 74, 75, 76, 77, 78, 79, 80, 81, 82, 83, 84, 85, 86, 87, 88, 89, 90, 91, 92, 93, 94, 95, 96, 97, 98, 99, 100, 101, 102, 103, 104, 105, 106, 107, 108,…	[33, 34, 35, 36, 37, 38, 39, 40, 41]
erythromycin	[0, 1, 2, 3, 4, 5, 6, 7, 8, 9, 10, 11, 12, 13, 14, 15, 16, 17, 18, 19, 20, 21, 22, 23, 24, 25, 26, 27, 28, 29, 30, 31, 32, 33, 34, 35, 36, 37, 38, 39, 40, 41, 42, 43, 44, 45, 46, 47, 48, 49, 50, 51, 52, 53, 54, 55, 56, 57, 58, 59, 60, 61, 62, 63, 64, 65, 66, 67, 68, 69, 70, 71, 72, 73, 74, 75, 76, 77, 78, 79, 80, 81, 82, 83, 84, 85, 86, 87, 88, 89, 90, 91, 92, 93, 94, 95, 96, 97, 98, 99, 100, 101…	[352, 353, 354, 355, 347, 348, 506, 507, 508, 349, 350, 351]
linezolid	[0, 1, 2, 3, 4, 5, 6, 7, 8, 9, 10, 11, 12, 13, 14, 15, 16, 17, 18, 19, 20, 21, 22, 23, 24, 25, 26, 27, 28, 29, 30, 31, 32, 33, 34, 35, 36, 37, 38, 39, 40, 41, 51, 52, 53, 54, 55, 56, 57, 58, 59, 60, 61, 62, 63, 64, 65, 66, 67, 68, 69, 70, 71, 72, 73, 74, 75, 76, 77, 78, 79, 80, 81, 82, 83, 84, 85, 86, 87, 88, 89, 90, 91, 92, 93, 94, 95, 96, 97, 98, 99, 100, 101, 102, 103, 104, 105, 106, 107, 108,…	[42, 43, 44, 45, 46, 47, 48, 49, 50, 254, 255, 256]
bacitracin_producer-strain_seen-pure	[0, 1, 2, 3, 4, 5, 6, 7, 8, 9, 10, 11, 12, 13, 14, 15, 16, 17, 18, 19, 20, 21, 22, 23, 24, 25, 26, 27, 28, 29, 30, 31, 32, 33, 34, 35, 36, 37, 38, 39, 40, 41, 42, 43, 44, 45, 46, 47, 48, 49, 50, 51, 52, 53, 54, 55, 56, 57, 58, 59, 60, 61, 62, 63, 64, 65, 66, 67, 68, 78, 79, 80, 81, 82, 83, 84, 85, 86, 87, 88, 89, 90, 91, 92, 93, 94, 95, 96, 97, 98, 99, 100, 101, 102, 103, 104, 105, 106, 107, 108,…	[69, 70, 71, 72, 73, 74, 75, 76, 77]
bacitracin_producer-strain_unseen-pure	[0, 1, 2, 3, 4, 5, 6, 7, 8, 9, 10, 11, 12, 13, 14, 15, 16, 17, 18, 19, 20, 21, 22, 23, 24, 25, 26, 27, 28, 29, 30, 31, 32, 33, 34, 35, 36, 37, 38, 39, 40, 41, 42, 43, 44, 45, 46, 47, 48, 49, 50, 51, 52, 53, 54, 55, 56, 57, 58, 59, 60, 61, 62, 63, 64, 65, 66, 67, 68, 78, 79, 80, 81, 82, 83, 84, 85, 86, 87, 88, 89, 90, 91, 92, 93, 94, 95, 96, 97, 98, 99, 100, 101, 102, 103, 104, 105, 106, 107, 108,…	[69, 70, 71, 72, 73, 74, 75, 76, 77]
bacitracin	[0, 1, 2, 3, 4, 5, 6, 7, 8, 9, 10, 11, 12, 13, 14, 15, 16, 17, 18, 19, 20, 21, 22, 23, 24, 25, 26, 27, 28, 29, 30, 31, 32, 33, 34, 35, 36, 37, 38, 39, 40, 41, 42, 43, 44, 45, 46, 47, 48, 49, 50, 51, 52, 53, 54, 55, 56, 57, 58, 59, 60, 61, 62, 63, 64, 65, 66, 67, 68, 69, 70, 71, 72, 73, 74, 75, 76, 77, 78, 79, 80, 81, 82, 83, 84, 85, 86, 87, 88, 89, 90, 91, 92, 93, 94, 95, 96, 97, 98, 99, 100, 101…	[576, 577, 455, 456, 457, 458, 459, 460, 461, 462, 463, 572, 573, 574, 575]
vancomycin_producer-strain_seen-pure	[0, 1, 2, 3, 4, 5, 6, 7, 8, 9, 10, 11, 12, 13, 14, 15, 16, 17, 18, 19, 20, 21, 22, 23, 24, 25, 26, 27, 28, 29, 30, 31, 32, 33, 34, 35, 36, 37, 38, 39, 40, 41, 42, 43, 44, 45, 46, 47, 48, 49, 50, 51, 52, 53, 54, 55, 56, 57, 58, 59, 60, 61, 62, 63, 64, 65, 66, 67, 68, 69, 70, 71, 72, 73, 74, 75, 76, 77, 78, 79, 80, 81, 82, 83, 84, 85, 86, 96, 97, 98, 99, 100, 101, 102, 103, 104, 105, 106, 107, 108,…	[87, 88, 89, 90, 91, 92, 93, 94, 95, 290, 291, 292, 293, 294, 295]
vancomycin_producer-strain_unseen-pure	[0, 1, 2, 3, 4, 5, 6, 7, 8, 9, 10, 11, 12, 13, 14, 15, 16, 17, 18, 19, 20, 21, 22, 23, 24, 25, 26, 27, 28, 29, 30, 31, 32, 33, 34, 35, 36, 37, 38, 39, 40, 41, 42, 43, 44, 45, 46, 47, 48, 49, 50, 51, 52, 53, 54, 55, 56, 57, 58, 59, 60, 61, 62, 63, 64, 65, 66, 67, 68, 69, 70, 71, 72, 73, 74, 75, 76, 77, 78, 79, 80, 81, 82, 83, 84, 85, 86, 96, 97, 98, 99, 100, 101, 102, 103, 104, 105, 106, 107, 108,…	[87, 88, 89, 90, 91, 92, 93, 94, 95, 290, 291, 292, 293, 294, 295]
vancomycin	[0, 1, 2, 3, 4, 5, 6, 7, 8, 9, 10, 11, 12, 13, 14, 15, 16, 17, 18, 19, 20, 21, 22, 23, 24, 25, 26, 27, 28, 29, 30, 31, 32, 33, 34, 35, 36, 37, 38, 39, 40, 41, 42, 43, 44, 45, 46, 47, 48, 49, 50, 51, 52, 53, 54, 55, 56, 57, 58, 59, 60, 61, 62, 63, 64, 65, 66, 67, 68, 69, 70, 71, 72, 73, 74, 75, 76, 77, 78, 79, 80, 81, 82, 83, 84, 85, 86, 87, 88, 89, 90, 91, 92, 93, 94, 95, 96, 97, 98, 99, 100, 101…	[587, 588, 589, 590, 591, 368, 369, 370, 371, 372, 373, 592]
novobiocin_producer-strain_seen-pure	[0, 1, 2, 3, 4, 5, 6, 7, 8, 9, 10, 11, 12, 13, 14, 15, 16, 17, 18, 19, 20, 21, 22, 23, 24, 25, 26, 27, 28, 29, 30, 31, 32, 33, 34, 35, 36, 37, 38, 39, 40, 41, 42, 43, 44, 45, 46, 47, 48, 49, 50, 51, 52, 53, 54, 55, 56, 57, 58, 59, 60, 61, 62, 63, 64, 65, 66, 67, 68, 69, 70, 71, 72, 73, 74, 75, 76, 77, 78, 79, 80, 81, 82, 83, 84, 85, 86, 87, 88, 89, 90, 91, 92, 93, 94, 95, 105, 106, 107, 108, 109,…	[96, 97, 98, 99, 100, 101, 102, 103, 104]
novobiocin_producer-strain_unseen-pure	[0, 1, 2, 3, 4, 5, 6, 7, 8, 9, 10, 11, 12, 13, 14, 15, 16, 17, 18, 19, 20, 21, 22, 23, 24, 25, 26, 27, 28, 29, 30, 31, 32, 33, 34, 35, 36, 37, 38, 39, 40, 41, 42, 43, 44, 45, 46, 47, 48, 49, 50, 51, 52, 53, 54, 55, 56, 57, 58, 59, 60, 61, 62, 63, 64, 65, 66, 67, 68, 69, 70, 71, 72, 73, 74, 75, 76, 77, 78, 79, 80, 81, 82, 83, 84, 85, 86, 87, 88, 89, 90, 91, 92, 93, 94, 95, 105, 106, 107, 108, 109,…	[96, 97, 98, 99, 100, 101, 102, 103, 104]
novobiocin	[0, 1, 2, 3, 4, 5, 6, 7, 8, 9, 10, 11, 12, 13, 14, 15, 16, 17, 18, 19, 20, 21, 22, 23, 24, 25, 26, 27, 28, 29, 30, 31, 32, 33, 34, 35, 36, 37, 38, 39, 40, 41, 42, 43, 44, 45, 46, 47, 48, 49, 50, 51, 52, 53, 54, 55, 56, 57, 58, 59, 60, 61, 62, 63, 64, 65, 66, 67, 68, 69, 70, 71, 72, 73, 74, 75, 76, 77, 78, 79, 80, 81, 82, 83, 84, 85, 86, 87, 88, 89, 90, 91, 92, 93, 94, 95, 96, 97, 98, 99, 100, 101…	[384, 385, 386, 387, 388, 480, 481, 485, 486, 487, 383, 473, 474, 475, 476, 477, 478, 479]
metronidazole	[0, 1, 2, 3, 4, 5, 6, 7, 8, 9, 10, 11, 12, 13, 14, 15, 16, 17, 18, 19, 20, 21, 22, 23, 24, 25, 26, 27, 28, 29, 30, 31, 32, 33, 34, 35, 36, 37, 38, 39, 40, 41, 42, 43, 44, 45, 46, 47, 48, 49, 50, 51, 52, 53, 54, 55, 56, 57, 58, 59, 60, 61, 62, 63, 64, 65, 66, 67, 68, 69, 70, 71, 72, 73, 74, 75, 76, 77, 78, 79, 80, 81, 82, 83, 84, 85, 86, 87, 88, 89, 90, 91, 92, 93, 94, 95, 96, 97, 98, 99, 100, 101…	[141, 142, 143, 144, 145, 146, 147, 148, 169, 170, 171, 172, 173, 174, 175, 176, 177, 178, 179, 180]
trimethoprim	[0, 1, 2, 3, 4, 5, 6, 7, 8, 9, 10, 11, 12, 13, 14, 15, 16, 17, 18, 19, 20, 21, 22, 23, 24, 25, 26, 27, 28, 29, 30, 31, 32, 33, 34, 35, 36, 37, 38, 39, 40, 41, 42, 43, 44, 45, 46, 47, 48, 49, 50, 51, 52, 53, 54, 55, 56, 57, 58, 59, 60, 61, 62, 63, 64, 65, 66, 67, 68, 69, 70, 71, 72, 73, 74, 75, 76, 77, 78, 79, 80, 81, 82, 83, 84, 85, 86, 87, 88, 89, 90, 91, 92, 93, 94, 95, 96, 97, 98, 99, 100, 101…	[149, 150, 151, 152, 153, 154, 155, 156, 157, 158, 159, 160, 181, 182, 183, 184, 308, 309, 310, 311, 312, 313]
retapamulin	[0, 1, 2, 3, 4, 5, 6, 7, 8, 9, 10, 11, 12, 13, 14, 15, 16, 17, 18, 19, 20, 21, 22, 23, 24, 25, 26, 27, 28, 29, 30, 31, 32, 33, 34, 35, 36, 37, 38, 39, 40, 41, 42, 43, 44, 45, 46, 47, 48, 49, 50, 51, 52, 53, 54, 55, 56, 57, 58, 59, 60, 61, 62, 63, 64, 65, 66, 67, 68, 69, 70, 71, 72, 73, 74, 75, 76, 77, 78, 79, 80, 81, 82, 83, 84, 85, 86, 87, 88, 89, 90, 91, 92, 93, 94, 95, 96, 97, 98, 99, 100, 101…	[185, 186, 187, 188, 189, 190, 191, 192, 193, 257, 258, 259]
thiostrepton	[0, 1, 2, 3, 4, 5, 6, 7, 8, 9, 10, 11, 12, 13, 14, 15, 16, 17, 18, 19, 20, 21, 22, 23, 24, 25, 26, 27, 28, 29, 30, 31, 32, 33, 34, 35, 36, 37, 38, 39, 40, 41, 42, 43, 44, 45, 46, 47, 48, 49, 50, 51, 52, 53, 54, 55, 56, 57, 58, 59, 60, 61, 62, 63, 64, 65, 66, 67, 68, 69, 70, 71, 72, 73, 74, 75, 76, 77, 78, 79, 80, 81, 82, 83, 84, 85, 86, 87, 88, 89, 90, 91, 92, 93, 94, 95, 96, 97, 98, 99, 100, 101…	[194, 195, 196, 197, 198, 199, 200, 201, 202, 260, 261, 262]
flavomycin_producer-strain_seen-pure	[0, 1, 2, 3, 4, 5, 6, 7, 8, 9, 10, 11, 12, 13, 14, 15, 16, 17, 18, 19, 20, 21, 22, 23, 24, 25, 26, 27, 28, 29, 30, 31, 32, 33, 34, 35, 36, 37, 38, 39, 40, 41, 42, 43, 44, 45, 46, 47, 48, 49, 50, 51, 52, 53, 54, 55, 56, 57, 58, 59, 60, 61, 62, 63, 64, 65, 66, 67, 68, 69, 70, 71, 72, 73, 74, 75, 76, 77, 78, 79, 80, 81, 82, 83, 84, 85, 86, 87, 88, 89, 90, 91, 92, 93, 94, 95, 96, 97, 98, 99, 100, 101…	[275, 276, 277]
flavomycin_producer-strain_unseen-pure	[0, 1, 2, 3, 4, 5, 6, 7, 8, 9, 10, 11, 12, 13, 14, 15, 16, 17, 18, 19, 20, 21, 22, 23, 24, 25, 26, 27, 28, 29, 30, 31, 32, 33, 34, 35, 36, 37, 38, 39, 40, 41, 42, 43, 44, 45, 46, 47, 48, 49, 50, 51, 52, 53, 54, 55, 56, 57, 58, 59, 60, 61, 62, 63, 64, 65, 66, 67, 68, 69, 70, 71, 72, 73, 74, 75, 76, 77, 78, 79, 80, 81, 82, 83, 84, 85, 86, 87, 88, 89, 90, 91, 92, 93, 94, 95, 96, 97, 98, 99, 100, 101…	[275, 276, 277]
flavomycin	[0, 1, 2, 3, 4, 5, 6, 7, 8, 9, 10, 11, 12, 13, 14, 15, 16, 17, 18, 19, 20, 21, 22, 23, 24, 25, 26, 27, 28, 29, 30, 31, 32, 33, 34, 35, 36, 37, 38, 39, 40, 41, 42, 43, 44, 45, 46, 47, 48, 49, 50, 51, 52, 53, 54, 55, 56, 57, 58, 59, 60, 61, 62, 63, 64, 65, 66, 67, 68, 69, 70, 71, 72, 73, 74, 75, 76, 77, 78, 79, 80, 81, 82, 83, 84, 85, 86, 87, 88, 89, 90, 91, 92, 93, 94, 95, 96, 97, 98, 99, 100, 101…	[203, 204, 205, 206, 207, 208, 209, 210, 211]
meropenem	[0, 1, 2, 3, 4, 5, 6, 7, 8, 9, 10, 11, 12, 13, 14, 15, 16, 17, 18, 19, 20, 21, 22, 23, 24, 25, 26, 27, 28, 29, 30, 31, 32, 33, 34, 35, 36, 37, 38, 39, 40, 41, 42, 43, 44, 45, 46, 47, 48, 49, 50, 51, 52, 53, 54, 55, 56, 57, 58, 59, 60, 61, 62, 63, 64, 65, 66, 67, 68, 69, 70, 71, 72, 73, 74, 75, 76, 77, 78, 79, 80, 81, 82, 83, 84, 85, 86, 87, 88, 89, 90, 91, 92, 93, 94, 95, 96, 97, 98, 99, 100, 101…	[212, 213, 214, 215, 216, 217, 218, 219, 220, 278, 279, 280, 281, 282, 283, 284, 285, 286]
rachelmycin	[0, 1, 2, 3, 4, 5, 6, 7, 8, 9, 10, 11, 12, 13, 14, 15, 16, 17, 18, 19, 20, 21, 22, 23, 24, 25, 26, 27, 28, 29, 30, 31, 32, 33, 34, 35, 36, 37, 38, 39, 40, 41, 42, 43, 44, 45, 46, 47, 48, 49, 50, 51, 52, 53, 54, 55, 56, 57, 58, 59, 60, 61, 62, 63, 64, 65, 66, 67, 68, 69, 70, 71, 72, 73, 74, 75, 76, 77, 78, 79, 80, 81, 82, 83, 84, 85, 86, 87, 88, 89, 90, 91, 92, 93, 94, 95, 96, 97, 98, 99, 100, 101…	[230, 231, 232, 233, 234, 235, 236, 237, 238, 302, 303, 304]
sulfamethoxazole	[0, 1, 2, 3, 4, 5, 6, 7, 8, 9, 10, 11, 12, 13, 14, 15, 16, 17, 18, 19, 20, 21, 22, 23, 24, 25, 26, 27, 28, 29, 30, 31, 32, 33, 34, 35, 36, 37, 38, 39, 40, 41, 42, 43, 44, 45, 46, 47, 48, 49, 50, 51, 52, 53, 54, 55, 56, 57, 58, 59, 60, 61, 62, 63, 64, 65, 66, 67, 68, 69, 70, 71, 72, 73, 74, 75, 76, 77, 78, 79, 80, 81, 82, 83, 84, 85, 86, 87, 88, 89, 90, 91, 92, 93, 94, 95, 96, 97, 98, 99, 100, 101…	[239, 240, 241, 242, 243, 244, 245, 246, 247, 305, 306, 307]
fidaxomicin	[0, 1, 2, 3, 4, 5, 6, 7, 8, 9, 10, 11, 12, 13, 14, 15, 16, 17, 18, 19, 20, 21, 22, 23, 24, 25, 26, 27, 28, 29, 30, 31, 32, 33, 34, 35, 36, 37, 38, 39, 40, 41, 42, 43, 44, 45, 46, 47, 48, 49, 50, 51, 52, 53, 54, 55, 56, 57, 58, 59, 60, 61, 62, 63, 64, 65, 66, 67, 68, 69, 70, 71, 72, 73, 74, 75, 76, 77, 78, 79, 80, 81, 82, 83, 84, 85, 86, 87, 88, 89, 90, 91, 92, 93, 94, 95, 96, 97, 98, 99, 100, 101…	[269, 270, 271, 272, 273, 274, 314, 315, 316, 317, 318, 319]
tetracycline	[0, 1, 2, 3, 4, 5, 6, 7, 8, 9, 10, 11, 12, 13, 14, 15, 16, 17, 18, 19, 20, 21, 22, 23, 24, 25, 26, 27, 28, 29, 30, 31, 32, 33, 34, 35, 36, 37, 38, 39, 40, 41, 42, 43, 44, 45, 46, 47, 48, 49, 50, 51, 52, 53, 54, 55, 56, 57, 58, 59, 60, 61, 62, 63, 64, 65, 66, 67, 68, 69, 70, 71, 72, 73, 74, 75, 76, 77, 78, 79, 80, 81, 82, 83, 84, 85, 86, 87, 88, 89, 90, 91, 92, 93, 94, 95, 96, 97, 98, 99, 100, 101…	[356, 357, 358, 359, 360, 361, 509, 510, 511]
penicillin	[0, 1, 2, 3, 4, 5, 6, 7, 8, 9, 10, 11, 12, 13, 14, 15, 16, 17, 18, 19, 20, 21, 22, 23, 24, 25, 26, 27, 28, 29, 30, 31, 32, 33, 34, 35, 36, 37, 38, 39, 40, 41, 42, 43, 44, 45, 46, 47, 48, 49, 50, 51, 52, 53, 54, 55, 56, 57, 58, 59, 60, 61, 62, 63, 64, 65, 66, 67, 68, 69, 70, 71, 72, 73, 74, 75, 76, 77, 78, 79, 80, 81, 82, 83, 84, 85, 86, 87, 88, 89, 90, 91, 92, 93, 94, 95, 96, 97, 98, 99, 100, 101…	[362, 363, 364, 365, 366, 367, 524, 525, 526, 527, 528, 529]
colistin	[0, 1, 2, 3, 4, 5, 6, 7, 8, 9, 10, 11, 12, 13, 14, 15, 16, 17, 18, 19, 20, 21, 22, 23, 24, 25, 26, 27, 28, 29, 30, 31, 32, 33, 34, 35, 36, 37, 38, 39, 40, 41, 42, 43, 44, 45, 46, 47, 48, 49, 50, 51, 52, 53, 54, 55, 56, 57, 58, 59, 60, 61, 62, 63, 64, 65, 66, 67, 68, 69, 70, 71, 72, 73, 74, 75, 76, 77, 78, 79, 80, 81, 82, 83, 84, 85, 86, 87, 88, 89, 90, 91, 92, 93, 94, 95, 96, 97, 98, 99, 100, 101…	[374, 375, 376, 377, 378, 379, 380, 381, 382, 545, 546, 547]
gentamicin	[0, 1, 2, 3, 4, 5, 6, 7, 8, 9, 10, 11, 12, 13, 14, 15, 16, 17, 18, 19, 20, 21, 22, 23, 24, 25, 26, 27, 28, 29, 30, 31, 32, 33, 34, 35, 36, 37, 38, 39, 40, 41, 42, 43, 44, 45, 46, 47, 48, 49, 50, 51, 52, 53, 54, 55, 56, 57, 58, 59, 60, 61, 62, 63, 64, 65, 66, 67, 68, 69, 70, 71, 72, 73, 74, 75, 76, 77, 78, 79, 80, 81, 82, 83, 84, 85, 86, 87, 88, 89, 90, 91, 92, 93, 94, 95, 96, 97, 98, 99, 100, 101…	[389, 390, 391, 392, 393, 394, 395, 396, 397]
streptomycin	[0, 1, 2, 3, 4, 5, 6, 7, 8, 9, 10, 11, 12, 13, 14, 15, 16, 17, 18, 19, 20, 21, 22, 23, 24, 25, 26, 27, 28, 29, 30, 31, 32, 33, 34, 35, 36, 37, 38, 39, 40, 41, 42, 43, 44, 45, 46, 47, 48, 49, 50, 51, 52, 53, 54, 55, 56, 57, 58, 59, 60, 61, 62, 63, 64, 65, 66, 67, 68, 69, 70, 71, 72, 73, 74, 75, 76, 77, 78, 79, 80, 81, 82, 83, 84, 85, 86, 87, 88, 89, 90, 91, 92, 93, 94, 95, 96, 97, 98, 99, 100, 101…	[398, 399, 400, 401, 402, 403, 404, 405, 406, 566, 567, 568, 569, 570, 571]
phosphomycin	[0, 1, 2, 3, 4, 5, 6, 7, 8, 9, 10, 11, 12, 13, 14, 15, 16, 17, 18, 19, 20, 21, 22, 23, 24, 25, 26, 27, 28, 29, 30, 31, 32, 33, 34, 35, 36, 37, 38, 39, 40, 41, 42, 43, 44, 45, 46, 47, 48, 49, 50, 51, 52, 53, 54, 55, 56, 57, 58, 59, 60, 61, 62, 63, 64, 65, 66, 67, 68, 69, 70, 71, 72, 73, 74, 75, 76, 77, 78, 79, 80, 81, 82, 83, 84, 85, 86, 87, 88, 89, 90, 91, 92, 93, 94, 95, 96, 97, 98, 99, 100, 101…	[407, 408, 409, 410, 411, 412, 464, 465, 466, 467, 468, 469, 470, 471, 472, 530, 531, 532, 533, 534, 535, 701, 702, 703, 704, 705, 706]
teicoplanin	[0, 1, 2, 3, 4, 5, 6, 7, 8, 9, 10, 11, 12, 13, 14, 15, 16, 17, 18, 19, 20, 21, 22, 23, 24, 25, 26, 27, 28, 29, 30, 31, 32, 33, 34, 35, 36, 37, 38, 39, 40, 41, 42, 43, 44, 45, 46, 47, 48, 49, 50, 51, 52, 53, 54, 55, 56, 57, 58, 59, 60, 61, 62, 63, 64, 65, 66, 67, 68, 69, 70, 71, 72, 73, 74, 75, 76, 77, 78, 79, 80, 81, 82, 83, 84, 85, 86, 87, 88, 89, 90, 91, 92, 93, 94, 95, 96, 97, 98, 99, 100, 101…	[413, 414, 415, 416, 417, 418, 419, 420, 421, 542, 543, 544]
polymyxin	[0, 1, 2, 3, 4, 5, 6, 7, 8, 9, 10, 11, 12, 13, 14, 15, 16, 17, 18, 19, 20, 21, 22, 23, 24, 25, 26, 27, 28, 29, 30, 31, 32, 33, 34, 35, 36, 37, 38, 39, 40, 41, 42, 43, 44, 45, 46, 47, 48, 49, 50, 51, 52, 53, 54, 55, 56, 57, 58, 59, 60, 61, 62, 63, 64, 65, 66, 67, 68, 69, 70, 71, 72, 73, 74, 75, 76, 77, 78, 79, 80, 81, 82, 83, 84, 85, 86, 87, 88, 89, 90, 91, 92, 93, 94, 95, 96, 97, 98, 99, 100, 101…	[422, 423, 424, 425, 426, 427, 428, 429, 430, 548, 549, 550, 551, 552, 553, 593, 594, 595, 596, 597, 598]
sulfacetamide	[0, 1, 2, 3, 4, 5, 6, 7, 8, 9, 10, 11, 12, 13, 14, 15, 16, 17, 18, 19, 20, 21, 22, 23, 24, 25, 26, 27, 28, 29, 30, 31, 32, 33, 34, 35, 36, 37, 38, 39, 40, 41, 42, 43, 44, 45, 46, 47, 48, 49, 50, 51, 52, 53, 54, 55, 56, 57, 58, 59, 60, 61, 62, 63, 64, 65, 66, 67, 68, 69, 70, 71, 72, 73, 74, 75, 76, 77, 78, 79, 80, 81, 82, 83, 84, 85, 86, 87, 88, 89, 90, 91, 92, 93, 94, 95, 96, 97, 98, 99, 100, 101…	[431, 432, 433, 434, 435, 436]
zeocin	[0, 1, 2, 3, 4, 5, 6, 7, 8, 9, 10, 11, 12, 13, 14, 15, 16, 17, 18, 19, 20, 21, 22, 23, 24, 25, 26, 27, 28, 29, 30, 31, 32, 33, 34, 35, 36, 37, 38, 39, 40, 41, 42, 43, 44, 45, 46, 47, 48, 49, 50, 51, 52, 53, 54, 55, 56, 57, 58, 59, 60, 61, 62, 63, 64, 65, 66, 67, 68, 69, 70, 71, 72, 73, 74, 75, 76, 77, 78, 79, 80, 81, 82, 83, 84, 85, 86, 87, 88, 89, 90, 91, 92, 93, 94, 95, 96, 97, 98, 99, 100, 101…	[437, 438, 439, 440, 441, 442, 443, 444, 445, 599, 600, 601, 602, 603, 604]
rifapentine	[0, 1, 2, 3, 4, 5, 6, 7, 8, 9, 10, 11, 12, 13, 14, 15, 16, 17, 18, 19, 20, 21, 22, 23, 24, 25, 26, 27, 28, 29, 30, 31, 32, 33, 34, 35, 36, 37, 38, 39, 40, 41, 42, 43, 44, 45, 46, 47, 48, 49, 50, 51, 52, 53, 54, 55, 56, 57, 58, 59, 60, 61, 62, 63, 64, 65, 66, 67, 68, 69, 70, 71, 72, 73, 74, 75, 76, 77, 78, 79, 80, 81, 82, 83, 84, 85, 86, 87, 88, 89, 90, 91, 92, 93, 94, 95, 96, 97, 98, 99, 100, 101…	[446, 447, 448, 449, 450, 451, 452, 453, 454, 482, 483, 484, 683, 684, 685, 686, 687, 688]
cefotaxime	[0, 1, 2, 3, 4, 5, 6, 7, 8, 9, 10, 11, 12, 13, 14, 15, 16, 17, 18, 19, 20, 21, 22, 23, 24, 25, 26, 27, 28, 29, 30, 31, 32, 33, 34, 35, 36, 37, 38, 39, 40, 41, 42, 43, 44, 45, 46, 47, 48, 49, 50, 51, 52, 53, 54, 55, 56, 57, 58, 59, 60, 61, 62, 63, 64, 65, 66, 67, 68, 69, 70, 71, 72, 73, 74, 75, 76, 77, 78, 79, 80, 81, 82, 83, 84, 85, 86, 87, 88, 89, 90, 91, 92, 93, 94, 95, 96, 97, 98, 99, 100, 101…	[488, 489, 490, 491, 492, 493, 494, 495, 496, 512, 513, 514]
ceftriaxone	[0, 1, 2, 3, 4, 5, 6, 7, 8, 9, 10, 11, 12, 13, 14, 15, 16, 17, 18, 19, 20, 21, 22, 23, 24, 25, 26, 27, 28, 29, 30, 31, 32, 33, 34, 35, 36, 37, 38, 39, 40, 41, 42, 43, 44, 45, 46, 47, 48, 49, 50, 51, 52, 53, 54, 55, 56, 57, 58, 59, 60, 61, 62, 63, 64, 65, 66, 67, 68, 69, 70, 71, 72, 73, 74, 75, 76, 77, 78, 79, 80, 81, 82, 83, 84, 85, 86, 87, 88, 89, 90, 91, 92, 93, 94, 95, 96, 97, 98, 99, 100, 101…	[497, 498, 499, 500, 501, 502, 503, 504, 505, 515, 516, 517]
d-cycloserine	[0, 1, 2, 3, 4, 5, 6, 7, 8, 9, 10, 11, 12, 13, 14, 15, 16, 17, 18, 19, 20, 21, 22, 23, 24, 25, 26, 27, 28, 29, 30, 31, 32, 33, 34, 35, 36, 37, 38, 39, 40, 41, 42, 43, 44, 45, 46, 47, 48, 49, 50, 51, 52, 53, 54, 55, 56, 57, 58, 59, 60, 61, 62, 63, 64, 65, 66, 67, 68, 69, 70, 71, 72, 73, 74, 75, 76, 77, 78, 79, 80, 81, 82, 83, 84, 85, 86, 87, 88, 89, 90, 91, 92, 93, 94, 95, 96, 97, 98, 99, 100, 101…	[518, 519, 520, 521, 522, 523, 578, 579, 580, 581, 582, 583]
ramoplanin	[0, 1, 2, 3, 4, 5, 6, 7, 8, 9, 10, 11, 12, 13, 14, 15, 16, 17, 18, 19, 20, 21, 22, 23, 24, 25, 26, 27, 28, 29, 30, 31, 32, 33, 34, 35, 36, 37, 38, 39, 40, 41, 42, 43, 44, 45, 46, 47, 48, 49, 50, 51, 52, 53, 54, 55, 56, 57, 58, 59, 60, 61, 62, 63, 64, 65, 66, 67, 68, 69, 70, 71, 72, 73, 74, 75, 76, 77, 78, 79, 80, 81, 82, 83, 84, 85, 86, 87, 88, 89, 90, 91, 92, 93, 94, 95, 96, 97, 98, 99, 100, 101…	[536, 537, 538, 539, 540, 541, 584, 585, 586]
isoniazid	[0, 1, 2, 3, 4, 5, 6, 7, 8, 9, 10, 11, 12, 13, 14, 15, 16, 17, 18, 19, 20, 21, 22, 23, 24, 25, 26, 27, 28, 29, 30, 31, 32, 33, 34, 35, 36, 37, 38, 39, 40, 41, 42, 43, 44, 45, 46, 47, 48, 49, 50, 51, 52, 53, 54, 55, 56, 57, 58, 59, 60, 61, 62, 63, 64, 65, 66, 67, 68, 69, 70, 71, 72, 73, 74, 75, 76, 77, 78, 79, 80, 81, 82, 83, 84, 85, 86, 87, 88, 89, 90, 91, 92, 93, 94, 95, 96, 97, 98, 99, 100, 101…	[554, 555, 556, 557, 558, 559, 605, 606, 607, 608, 609, 610]
triclosan	[0, 1, 2, 3, 4, 5, 6, 7, 8, 9, 10, 11, 12, 13, 14, 15, 16, 17, 18, 19, 20, 21, 22, 23, 24, 25, 26, 27, 28, 29, 30, 31, 32, 33, 34, 35, 36, 37, 38, 39, 40, 41, 42, 43, 44, 45, 46, 47, 48, 49, 50, 51, 52, 53, 54, 55, 56, 57, 58, 59, 60, 61, 62, 63, 64, 65, 66, 67, 68, 69, 70, 71, 72, 73, 74, 75, 76, 77, 78, 79, 80, 81, 82, 83, 84, 85, 86, 87, 88, 89, 90, 91, 92, 93, 94, 95, 96, 97, 98, 99, 100, 101…	[611, 612, 613, 614, 615, 616, 695, 696, 697, 698, 699, 700]
nalidixic-acid	[0, 1, 2, 3, 4, 5, 6, 7, 8, 9, 10, 11, 12, 13, 14, 15, 16, 17, 18, 19, 20, 21, 22, 23, 24, 25, 26, 27, 28, 29, 30, 31, 32, 33, 34, 35, 36, 37, 38, 39, 40, 41, 42, 43, 44, 45, 46, 47, 48, 49, 50, 51, 52, 53, 54, 55, 56, 57, 58, 59, 60, 61, 62, 63, 64, 65, 66, 67, 68, 69, 70, 71, 72, 73, 74, 75, 76, 77, 78, 79, 80, 81, 82, 83, 84, 85, 86, 87, 88, 89, 90, 91, 92, 93, 94, 95, 96, 97, 98, 99, 100, 101…	[617, 618, 619, 620, 636, 637, 638, 639, 640, 641, 642, 643, 644, 645, 646, 647, 648, 649, 650, 666, 667, 668, 669, 670, 675, 676, 677, 678]
ciprofloxacin	[0, 1, 2, 3, 4, 5, 6, 7, 8, 9, 10, 11, 12, 13, 14, 15, 16, 17, 18, 19, 20, 21, 22, 23, 24, 25, 26, 27, 28, 29, 30, 31, 32, 33, 34, 35, 36, 37, 38, 39, 40, 41, 42, 43, 44, 45, 46, 47, 48, 49, 50, 51, 52, 53, 54, 55, 56, 57, 58, 59, 60, 61, 62, 63, 64, 65, 66, 67, 68, 69, 70, 71, 72, 73, 74, 75, 76, 77, 78, 79, 80, 81, 82, 83, 84, 85, 86, 87, 88, 89, 90, 91, 92, 93, 94, 95, 96, 97, 98, 99, 100, 101…	[621, 622, 623, 624, 625, 626, 627, 628, 629, 630, 631, 632, 633, 634, 635, 671, 672, 673, 674]
norfloxacin	[0, 1, 2, 3, 4, 5, 6, 7, 8, 9, 10, 11, 12, 13, 14, 15, 16, 17, 18, 19, 20, 21, 22, 23, 24, 25, 26, 27, 28, 29, 30, 31, 32, 33, 34, 35, 36, 37, 38, 39, 40, 41, 42, 43, 44, 45, 46, 47, 48, 49, 50, 51, 52, 53, 54, 55, 56, 57, 58, 59, 60, 61, 62, 63, 64, 65, 66, 67, 68, 69, 70, 71, 72, 73, 74, 75, 76, 77, 78, 79, 80, 81, 82, 83, 84, 85, 86, 87, 88, 89, 90, 91, 92, 93, 94, 95, 96, 97, 98, 99, 100, 101…	[651, 652, 653, 654, 655, 656, 657, 658, 659, 660, 661, 662, 663, 664, 665, 679, 680, 681, 682]
cerulenin	[0, 1, 2, 3, 4, 5, 6, 7, 8, 9, 10, 11, 12, 13, 14, 15, 16, 17, 18, 19, 20, 21, 22, 23, 24, 25, 26, 27, 28, 29, 30, 31, 32, 33, 34, 35, 36, 37, 38, 39, 40, 41, 42, 43, 44, 45, 46, 47, 48, 49, 50, 51, 52, 53, 54, 55, 56, 57, 58, 59, 60, 61, 62, 63, 64, 65, 66, 67, 68, 69, 70, 71, 72, 73, 74, 75, 76, 77, 78, 79, 80, 81, 82, 83, 84, 85, 86, 87, 88, 89, 90, 91, 92, 93, 94, 95, 96, 97, 98, 99, 100, 101…	[689, 690, 691, 692, 693, 694, 707, 708, 709, 710, 711, 712]

## Sheet: LCOCV_y2
	Training	Testing
levofloxacin	[6, 7, 8, 9, 10, 11, 12, 13, 14, 15, 16, 17, 18, 19, 20, 21, 22, 23, 24, 25, 26, 27, 28, 29, 30, 31, 32, 33, 34, 35, 36, 37, 38, 39, 40, 41, 42, 43, 44, 45, 46, 47, 48, 49, 50, 51, 52, 53, 54, 55, 56, 57, 58, 59, 60, 61, 62, 63, 64, 65, 66, 67, 68, 75, 76, 77, 78, 79, 80, 81, 82, 83, 84, 85, 86, 87, 88, 89, 90, 91, 92, 93, 94, 95, 96, 97, 98, 99, 100, 101, 102, 103, 104, 105, 106, 107, 108, 109, …	[0, 1, 2, 3, 4, 5, 69, 70, 71, 72, 73, 74]
novobiocin_producer-strain_seen-pure	[0, 1, 2, 3, 4, 5, 15, 16, 17, 18, 19, 20, 21, 22, 23, 24, 25, 26, 27, 28, 29, 30, 31, 32, 33, 34, 35, 36, 37, 38, 39, 40, 41, 42, 43, 44, 45, 46, 47, 48, 49, 50, 51, 52, 53, 54, 55, 56, 57, 58, 59, 60, 61, 62, 63, 64, 65, 66, 67, 68, 69, 70, 71, 72, 73, 74, 75, 76, 77, 78, 79, 80, 81, 82, 83, 84, 85, 86, 87, 88, 89, 90, 91, 92, 93, 94, 95, 96, 97, 98, 99, 100, 101, 102, 103, 104, 105, 106, 107, …	[6, 7, 8, 9, 10, 11, 12, 13, 14]
novobiocin_producer-strain_unseen-pure	[0, 1, 2, 3, 4, 5, 15, 16, 17, 18, 19, 20, 21, 22, 23, 24, 25, 26, 27, 28, 29, 30, 31, 32, 33, 34, 35, 36, 37, 38, 39, 40, 41, 42, 43, 44, 45, 46, 47, 48, 49, 50, 51, 52, 53, 54, 55, 56, 57, 58, 59, 60, 61, 62, 63, 64, 65, 66, 67, 68, 69, 70, 71, 72, 73, 74, 75, 76, 77, 78, 79, 80, 81, 82, 83, 84, 85, 86, 87, 88, 89, 90, 91, 92, 93, 94, 95, 102, 103, 104, 105, 106, 107, 108, 109, 110, 111, 112, 1…	[6, 7, 8, 9, 10, 11, 12, 13, 14]
novobiocin	[0, 1, 2, 3, 4, 5, 6, 7, 8, 9, 10, 11, 12, 13, 14, 15, 16, 17, 18, 19, 20, 21, 22, 23, 24, 25, 26, 27, 28, 29, 30, 31, 32, 33, 34, 35, 36, 37, 38, 39, 40, 41, 42, 43, 44, 45, 46, 47, 48, 49, 50, 51, 52, 53, 54, 55, 56, 57, 58, 59, 60, 61, 62, 63, 64, 65, 66, 67, 68, 69, 70, 71, 72, 73, 74, 75, 76, 77, 78, 79, 80, 81, 82, 83, 84, 85, 86, 87, 88, 89, 90, 91, 92, 93, 94, 95, 102, 103, 104, 105, 106,…	[96, 97, 98, 99, 100, 101, 128, 129, 130, 131, 132, 133, 134, 135, 136, 137, 126, 127]
metronidazole	[0, 1, 2, 3, 4, 5, 6, 7, 8, 9, 10, 11, 12, 13, 14, 23, 24, 25, 26, 27, 28, 29, 30, 31, 32, 33, 34, 47, 48, 49, 50, 51, 52, 53, 54, 55, 56, 57, 58, 59, 60, 61, 62, 63, 64, 65, 66, 67, 68, 69, 70, 71, 72, 73, 74, 75, 76, 77, 78, 79, 80, 81, 82, 83, 84, 85, 86, 87, 88, 89, 90, 91, 92, 93, 94, 95, 96, 97, 98, 99, 100, 101, 102, 103, 104, 105, 106, 107, 108, 109, 110, 111, 112, 113, 114, 115, 116, 117…	[15, 16, 17, 18, 19, 20, 21, 22, 35, 36, 37, 38, 39, 40, 41, 42, 43, 44, 45, 46]
trimethoprim	[0, 1, 2, 3, 4, 5, 6, 7, 8, 9, 10, 11, 12, 13, 14, 15, 16, 17, 18, 19, 20, 21, 22, 35, 36, 37, 38, 39, 40, 41, 42, 43, 44, 45, 46, 51, 52, 53, 54, 55, 56, 57, 58, 59, 60, 61, 62, 63, 64, 65, 66, 67, 68, 69, 70, 71, 72, 73, 74, 75, 76, 77, 78, 79, 80, 87, 88, 89, 90, 91, 92, 93, 94, 95, 96, 97, 98, 99, 100, 101, 102, 103, 104, 105, 106, 107, 108, 109, 110, 111, 112, 113, 114, 115, 116, 117, 118, 1…	[23, 24, 25, 26, 27, 28, 29, 30, 31, 32, 33, 34, 47, 48, 49, 50, 81, 82, 83, 84, 85, 86]
rachelmycin	[0, 1, 2, 3, 4, 5, 6, 7, 8, 9, 10, 11, 12, 13, 14, 15, 16, 17, 18, 19, 20, 21, 22, 23, 24, 25, 26, 27, 28, 29, 30, 31, 32, 33, 34, 35, 36, 37, 38, 39, 40, 41, 42, 43, 44, 45, 46, 47, 48, 49, 50, 60, 61, 62, 63, 64, 65, 66, 67, 68, 69, 70, 71, 72, 73, 74, 78, 79, 80, 81, 82, 83, 84, 85, 86, 87, 88, 89, 90, 91, 92, 93, 94, 95, 96, 97, 98, 99, 100, 101, 102, 103, 104, 105, 106, 107, 108, 109, 110, 1…	[51, 52, 53, 54, 55, 56, 57, 58, 59, 75, 76, 77]
sulfamethoxazole	[0, 1, 2, 3, 4, 5, 6, 7, 8, 9, 10, 11, 12, 13, 14, 15, 16, 17, 18, 19, 20, 21, 22, 23, 24, 25, 26, 27, 28, 29, 30, 31, 32, 33, 34, 35, 36, 37, 38, 39, 40, 41, 42, 43, 44, 45, 46, 47, 48, 49, 50, 51, 52, 53, 54, 55, 56, 57, 58, 59, 69, 70, 71, 72, 73, 74, 75, 76, 77, 81, 82, 83, 84, 85, 86, 87, 88, 89, 90, 91, 92, 93, 94, 95, 96, 97, 98, 99, 100, 101, 102, 103, 104, 105, 106, 107, 108, 109, 110, 1…	[60, 61, 62, 63, 64, 65, 66, 67, 68, 78, 79, 80]
colistin	[0, 1, 2, 3, 4, 5, 6, 7, 8, 9, 10, 11, 12, 13, 14, 15, 16, 17, 18, 19, 20, 21, 22, 23, 24, 25, 26, 27, 28, 29, 30, 31, 32, 33, 34, 35, 36, 37, 38, 39, 40, 41, 42, 43, 44, 45, 46, 47, 48, 49, 50, 51, 52, 53, 54, 55, 56, 57, 58, 59, 60, 61, 62, 63, 64, 65, 66, 67, 68, 69, 70, 71, 72, 73, 74, 75, 76, 77, 78, 79, 80, 81, 82, 83, 84, 85, 86, 96, 97, 98, 99, 100, 101, 102, 103, 104, 105, 106, 107, 108,…	[87, 88, 89, 90, 91, 92, 93, 94, 95, 138, 139, 140]
polymyxin	[0, 1, 2, 3, 4, 5, 6, 7, 8, 9, 10, 11, 12, 13, 14, 15, 16, 17, 18, 19, 20, 21, 22, 23, 24, 25, 26, 27, 28, 29, 30, 31, 32, 33, 34, 35, 36, 37, 38, 39, 40, 41, 42, 43, 44, 45, 46, 47, 48, 49, 50, 51, 52, 53, 54, 55, 56, 57, 58, 59, 60, 61, 62, 63, 64, 65, 66, 67, 68, 69, 70, 71, 72, 73, 74, 75, 76, 77, 78, 79, 80, 81, 82, 83, 84, 85, 86, 87, 88, 89, 90, 91, 92, 93, 94, 95, 96, 97, 98, 99, 100, 101…	[102, 103, 104, 105, 106, 107, 108, 109, 110, 141, 142, 143, 144, 145, 146, 153, 154, 155, 156, 157, 158]
sulfacetamide	[0, 1, 2, 3, 4, 5, 6, 7, 8, 9, 10, 11, 12, 13, 14, 15, 16, 17, 18, 19, 20, 21, 22, 23, 24, 25, 26, 27, 28, 29, 30, 31, 32, 33, 34, 35, 36, 37, 38, 39, 40, 41, 42, 43, 44, 45, 46, 47, 48, 49, 50, 51, 52, 53, 54, 55, 56, 57, 58, 59, 60, 61, 62, 63, 64, 65, 66, 67, 68, 69, 70, 71, 72, 73, 74, 75, 76, 77, 78, 79, 80, 81, 82, 83, 84, 85, 86, 87, 88, 89, 90, 91, 92, 93, 94, 95, 96, 97, 98, 99, 100, 101…	[111, 112, 113, 114, 115, 116]
zeocin	[0, 1, 2, 3, 4, 5, 6, 7, 8, 9, 10, 11, 12, 13, 14, 15, 16, 17, 18, 19, 20, 21, 22, 23, 24, 25, 26, 27, 28, 29, 30, 31, 32, 33, 34, 35, 36, 37, 38, 39, 40, 41, 42, 43, 44, 45, 46, 47, 48, 49, 50, 51, 52, 53, 54, 55, 56, 57, 58, 59, 60, 61, 62, 63, 64, 65, 66, 67, 68, 69, 70, 71, 72, 73, 74, 75, 76, 77, 78, 79, 80, 81, 82, 83, 84, 85, 86, 87, 88, 89, 90, 91, 92, 93, 94, 95, 96, 97, 98, 99, 100, 101…	[117, 118, 119, 120, 121, 122, 123, 124, 125, 159, 160, 161, 162, 163, 164]
isoniazid	[0, 1, 2, 3, 4, 5, 6, 7, 8, 9, 10, 11, 12, 13, 14, 15, 16, 17, 18, 19, 20, 21, 22, 23, 24, 25, 26, 27, 28, 29, 30, 31, 32, 33, 34, 35, 36, 37, 38, 39, 40, 41, 42, 43, 44, 45, 46, 47, 48, 49, 50, 51, 52, 53, 54, 55, 56, 57, 58, 59, 60, 61, 62, 63, 64, 65, 66, 67, 68, 69, 70, 71, 72, 73, 74, 75, 76, 77, 78, 79, 80, 81, 82, 83, 84, 85, 86, 87, 88, 89, 90, 91, 92, 93, 94, 95, 96, 97, 98, 99, 100, 101…	[147, 148, 149, 150, 151, 152, 165, 166, 167, 168, 169, 170]
triclosan	[0, 1, 2, 3, 4, 5, 6, 7, 8, 9, 10, 11, 12, 13, 14, 15, 16, 17, 18, 19, 20, 21, 22, 23, 24, 25, 26, 27, 28, 29, 30, 31, 32, 33, 34, 35, 36, 37, 38, 39, 40, 41, 42, 43, 44, 45, 46, 47, 48, 49, 50, 51, 52, 53, 54, 55, 56, 57, 58, 59, 60, 61, 62, 63, 64, 65, 66, 67, 68, 69, 70, 71, 72, 73, 74, 75, 76, 77, 78, 79, 80, 81, 82, 83, 84, 85, 86, 87, 88, 89, 90, 91, 92, 93, 94, 95, 96, 97, 98, 99, 100, 101…	[171, 172, 173, 174, 175, 176, 249, 250, 251, 252, 253, 254]
nalidixic-acid	[0, 1, 2, 3, 4, 5, 6, 7, 8, 9, 10, 11, 12, 13, 14, 15, 16, 17, 18, 19, 20, 21, 22, 23, 24, 25, 26, 27, 28, 29, 30, 31, 32, 33, 34, 35, 36, 37, 38, 39, 40, 41, 42, 43, 44, 45, 46, 47, 48, 49, 50, 51, 52, 53, 54, 55, 56, 57, 58, 59, 60, 61, 62, 63, 64, 65, 66, 67, 68, 69, 70, 71, 72, 73, 74, 75, 76, 77, 78, 79, 80, 81, 82, 83, 84, 85, 86, 87, 88, 89, 90, 91, 92, 93, 94, 95, 96, 97, 98, 99, 100, 101…	[177, 178, 179, 180, 196, 197, 198, 199, 200, 201, 202, 203, 204, 205, 206, 207, 208, 209, 210, 226, 227, 228, 229, 230, 235, 236, 237, 238]
ciprofloxacin	[0, 1, 2, 3, 4, 5, 6, 7, 8, 9, 10, 11, 12, 13, 14, 15, 16, 17, 18, 19, 20, 21, 22, 23, 24, 25, 26, 27, 28, 29, 30, 31, 32, 33, 34, 35, 36, 37, 38, 39, 40, 41, 42, 43, 44, 45, 46, 47, 48, 49, 50, 51, 52, 53, 54, 55, 56, 57, 58, 59, 60, 61, 62, 63, 64, 65, 66, 67, 68, 69, 70, 71, 72, 73, 74, 75, 76, 77, 78, 79, 80, 81, 82, 83, 84, 85, 86, 87, 88, 89, 90, 91, 92, 93, 94, 95, 96, 97, 98, 99, 100, 101…	[181, 182, 183, 184, 185, 186, 187, 188, 189, 190, 191, 192, 193, 194, 195, 231, 232, 233, 234]
norfloxacin	[0, 1, 2, 3, 4, 5, 6, 7, 8, 9, 10, 11, 12, 13, 14, 15, 16, 17, 18, 19, 20, 21, 22, 23, 24, 25, 26, 27, 28, 29, 30, 31, 32, 33, 34, 35, 36, 37, 38, 39, 40, 41, 42, 43, 44, 45, 46, 47, 48, 49, 50, 51, 52, 53, 54, 55, 56, 57, 58, 59, 60, 61, 62, 63, 64, 65, 66, 67, 68, 69, 70, 71, 72, 73, 74, 75, 76, 77, 78, 79, 80, 81, 82, 83, 84, 85, 86, 87, 88, 89, 90, 91, 92, 93, 94, 95, 96, 97, 98, 99, 100, 101…	[211, 212, 213, 214, 215, 216, 217, 218, 219, 220, 221, 222, 223, 224, 225, 239, 240, 241, 242]
cerulenin	[0, 1, 2, 3, 4, 5, 6, 7, 8, 9, 10, 11, 12, 13, 14, 15, 16, 17, 18, 19, 20, 21, 22, 23, 24, 25, 26, 27, 28, 29, 30, 31, 32, 33, 34, 35, 36, 37, 38, 39, 40, 41, 42, 43, 44, 45, 46, 47, 48, 49, 50, 51, 52, 53, 54, 55, 56, 57, 58, 59, 60, 61, 62, 63, 64, 65, 66, 67, 68, 69, 70, 71, 72, 73, 74, 75, 76, 77, 78, 79, 80, 81, 82, 83, 84, 85, 86, 87, 88, 89, 90, 91, 92, 93, 94, 95, 96, 97, 98, 99, 100, 101…	[243, 244, 245, 246, 247, 248, 255, 256, 257, 258, 259, 260]

## Sheet: LCOCV_y3
	Training	Testing
actinomycin-d_producer-strain_seen-pure	[0, 1, 2, 3, 4, 5, 6, 7, 8, 9, 10, 11, 12, 13, 14, 15, 16, 17, 18, 19, 20, 21, 22, 23, 24, 25, 26, 27, 28, 29, 30, 31, 32, 33, 34, 35, 36, 37, 38, 39, 40, 41, 42, 43, 44, 54, 55, 56, 57, 58, 59, 60, 61, 62, 63, 64, 65, 66, 67, 68, 69, 70, 71, 72, 73, 74, 75, 76, 77, 78, 79, 80, 81, 82, 83, 84, 85, 86, 87, 88, 89, 90, 91, 92, 93, 94, 95, 96, 97, 98, 99, 100, 101, 102, 103, 104, 105, 106, 107, 108,…	[45, 46, 47, 48, 49, 50, 51, 52, 53]
actinomycin-d_producer-strain_unseen-pure	[6, 7, 8, 9, 10, 11, 12, 13, 14, 15, 16, 17, 18, 19, 20, 21, 22, 23, 24, 25, 26, 27, 28, 29, 30, 31, 32, 33, 34, 35, 36, 37, 38, 39, 40, 41, 42, 43, 44, 54, 55, 56, 57, 58, 59, 60, 61, 62, 63, 64, 65, 66, 67, 68, 69, 70, 71, 72, 73, 74, 75, 76, 77, 78, 79, 80, 81, 82, 83, 84, 85, 86, 87, 88, 89, 90, 91, 92, 93, 94, 95, 96, 97, 98, 99, 100, 101, 102, 103, 104, 105, 106, 107, 108, 109, 110, 111, 11…	[45, 46, 47, 48, 49, 50, 51, 52, 53]
actinomycin-d	[6, 7, 8, 9, 10, 11, 12, 13, 14, 15, 16, 17, 18, 19, 20, 21, 22, 23, 24, 25, 26, 27, 28, 29, 30, 31, 32, 33, 34, 35, 36, 37, 38, 39, 40, 41, 42, 43, 44, 45, 46, 47, 48, 49, 50, 51, 52, 53, 54, 55, 56, 57, 58, 59, 60, 61, 62, 63, 64, 65, 66, 67, 68, 69, 70, 71, 72, 73, 74, 75, 76, 77, 78, 79, 80, 81, 82, 83, 84, 85, 86, 87, 88, 89, 90, 91, 92, 93, 94, 95, 96, 97, 98, 99, 100, 101, 102, 103, 104, 1…	[0, 1, 2, 3, 4, 5, 194, 195, 196, 197, 198, 199]
rifampicin_producer-strain_seen-pure	[0, 1, 2, 3, 4, 5, 6, 7, 8, 9, 10, 11, 12, 13, 14, 15, 16, 17, 18, 19, 20, 21, 22, 23, 24, 25, 26, 27, 28, 29, 30, 31, 32, 33, 34, 35, 36, 37, 38, 39, 40, 41, 42, 43, 44, 45, 46, 47, 48, 49, 50, 51, 52, 53, 63, 64, 65, 66, 67, 68, 69, 70, 71, 72, 73, 74, 75, 76, 77, 78, 79, 80, 81, 82, 83, 84, 85, 86, 87, 88, 89, 90, 91, 92, 93, 94, 95, 96, 97, 98, 99, 100, 101, 102, 103, 104, 105, 106, 107, 108,…	[54, 55, 56, 57, 58, 59, 60, 61, 62]
rifampicin_producer-strain_unseen-pure	[0, 1, 2, 3, 4, 5, 10, 11, 12, 13, 14, 15, 16, 17, 18, 19, 20, 21, 22, 23, 24, 25, 26, 27, 28, 29, 30, 31, 32, 33, 34, 35, 36, 37, 38, 39, 40, 41, 42, 43, 44, 45, 46, 47, 48, 49, 50, 51, 52, 53, 63, 64, 65, 66, 67, 68, 69, 70, 71, 72, 73, 74, 75, 76, 77, 78, 79, 80, 81, 82, 83, 84, 85, 86, 87, 88, 89, 90, 91, 92, 93, 94, 95, 96, 97, 98, 99, 100, 101, 114, 115, 116, 117, 118, 119, 120, 121, 122, 1…	[54, 55, 56, 57, 58, 59, 60, 61, 62]
rifampicin	[0, 1, 2, 3, 4, 5, 10, 11, 12, 13, 14, 15, 16, 17, 18, 19, 20, 21, 22, 23, 24, 25, 26, 27, 28, 29, 30, 31, 32, 33, 34, 35, 36, 37, 38, 39, 40, 41, 42, 43, 44, 45, 46, 47, 48, 49, 50, 51, 52, 53, 54, 55, 56, 57, 58, 59, 60, 61, 62, 63, 64, 65, 66, 67, 68, 69, 70, 71, 72, 73, 74, 75, 76, 77, 78, 79, 80, 81, 82, 83, 84, 85, 86, 87, 88, 89, 90, 91, 92, 93, 94, 95, 96, 97, 98, 99, 100, 101, 114, 115, …	[102, 7, 8, 9, 6, 103, 104, 105, 106, 107, 108, 109, 110, 111, 112, 113]
teixobactin_producer-strain_seen-pure	[0, 1, 2, 3, 4, 5, 6, 7, 8, 9, 10, 11, 12, 13, 14, 15, 16, 17, 18, 19, 20, 21, 22, 23, 24, 25, 26, 27, 28, 29, 30, 31, 32, 33, 34, 35, 36, 37, 38, 39, 40, 41, 42, 43, 44, 45, 46, 47, 48, 49, 50, 51, 52, 53, 54, 55, 56, 57, 58, 59, 60, 61, 62, 63, 64, 65, 66, 67, 68, 69, 70, 71, 81, 82, 83, 84, 85, 86, 87, 88, 89, 90, 91, 92, 93, 94, 95, 96, 97, 98, 99, 100, 101, 102, 103, 104, 105, 106, 107, 108,…	[72, 73, 74, 75, 76, 77, 78, 79, 80, 170, 171, 172, 173, 174, 175, 176, 177, 178, 236, 237, 238, 242, 243, 244, 248, 249, 250]
teixobactin_producer-strain_unseen-pure	[0, 1, 2, 3, 4, 5, 6, 7, 8, 9, 14, 15, 16, 17, 18, 19, 20, 21, 22, 23, 24, 25, 26, 27, 28, 29, 30, 31, 32, 33, 34, 35, 36, 37, 38, 39, 40, 41, 42, 43, 44, 45, 46, 47, 48, 49, 50, 51, 52, 53, 54, 55, 56, 57, 58, 59, 60, 61, 62, 63, 64, 65, 66, 67, 68, 69, 70, 71, 81, 82, 83, 84, 85, 86, 87, 88, 89, 90, 91, 92, 93, 94, 95, 96, 97, 98, 99, 100, 101, 102, 103, 104, 105, 106, 107, 108, 109, 110, 111, …	[72, 73, 74, 75, 76, 77, 78, 79, 80, 170, 171, 172, 173, 174, 175, 176, 177, 178, 236, 237, 238, 242, 243, 244, 248, 249, 250]
teixobactin	[0, 1, 2, 3, 4, 5, 6, 7, 8, 9, 14, 15, 16, 17, 18, 19, 20, 21, 22, 23, 24, 25, 26, 27, 28, 29, 30, 31, 32, 33, 34, 35, 36, 37, 38, 39, 40, 41, 42, 43, 44, 45, 46, 47, 48, 49, 50, 51, 52, 53, 54, 55, 56, 57, 58, 59, 60, 61, 62, 63, 64, 65, 66, 67, 68, 69, 70, 71, 72, 73, 74, 75, 76, 77, 78, 79, 80, 81, 82, 83, 84, 85, 86, 87, 88, 89, 90, 91, 92, 93, 94, 95, 96, 97, 98, 99, 100, 101, 102, 103, 104,…	[10, 11, 12, 13, 119, 218, 219, 220, 233, 234, 235, 239, 240, 241, 114, 115, 116, 117, 118, 247, 120, 121, 122, 123, 124, 125, 245, 246]
doxycycline	[0, 1, 2, 3, 4, 5, 6, 7, 8, 9, 10, 11, 12, 13, 18, 19, 20, 21, 22, 23, 24, 25, 26, 27, 28, 29, 30, 31, 32, 33, 34, 35, 36, 37, 38, 39, 40, 41, 42, 43, 44, 45, 46, 47, 48, 49, 50, 51, 52, 53, 54, 55, 56, 57, 58, 59, 60, 61, 62, 63, 64, 65, 66, 67, 68, 69, 70, 71, 72, 73, 74, 75, 76, 77, 78, 79, 80, 81, 82, 83, 84, 85, 86, 87, 88, 89, 102, 103, 104, 105, 106, 107, 108, 109, 110, 111, 112, 113, 114,…	[14, 15, 16, 17, 90, 91, 92, 93, 94, 95, 96, 97, 98, 99, 100, 101, 126, 127, 128, 129, 130, 131, 132, 133, 179, 180, 181, 182, 183, 184]
chloramphenicol_producer-strain_seen-pure	[0, 1, 2, 3, 4, 5, 6, 7, 8, 9, 10, 11, 12, 13, 14, 15, 16, 17, 27, 28, 29, 30, 31, 32, 33, 34, 35, 36, 37, 38, 39, 40, 41, 42, 43, 44, 45, 46, 47, 48, 49, 50, 51, 52, 53, 54, 55, 56, 57, 58, 59, 60, 61, 62, 63, 64, 65, 66, 67, 68, 69, 70, 71, 72, 73, 74, 75, 76, 77, 78, 79, 80, 81, 82, 83, 84, 85, 86, 87, 88, 89, 90, 91, 92, 93, 94, 95, 96, 97, 98, 99, 100, 101, 102, 103, 104, 105, 106, 107, 108,…	[18, 19, 20, 21, 22, 23, 24, 25, 26]
chloramphenicol_producer-strain_unseen-pure	[0, 1, 2, 3, 4, 5, 6, 7, 8, 9, 10, 11, 12, 13, 14, 15, 16, 17, 27, 28, 29, 30, 31, 32, 33, 34, 35, 36, 37, 38, 39, 40, 41, 42, 43, 44, 45, 46, 47, 48, 49, 50, 51, 52, 53, 54, 55, 56, 57, 58, 59, 60, 61, 62, 63, 64, 65, 66, 67, 68, 69, 70, 71, 72, 73, 74, 75, 76, 77, 78, 79, 80, 81, 82, 83, 84, 85, 86, 87, 88, 89, 90, 91, 92, 93, 94, 95, 96, 97, 98, 99, 100, 101, 102, 103, 104, 105, 106, 107, 108,…	[18, 19, 20, 21, 22, 23, 24, 25, 26]
chloramphenicol	[0, 1, 2, 3, 4, 5, 6, 7, 8, 9, 10, 11, 12, 13, 14, 15, 16, 17, 18, 19, 20, 21, 22, 23, 24, 25, 26, 27, 28, 29, 30, 31, 32, 33, 34, 35, 36, 37, 38, 39, 40, 41, 42, 43, 44, 45, 46, 47, 48, 49, 50, 51, 52, 53, 54, 55, 56, 57, 58, 59, 60, 61, 62, 63, 64, 65, 66, 67, 68, 69, 70, 71, 72, 73, 74, 75, 76, 77, 78, 79, 80, 81, 82, 83, 84, 85, 86, 87, 88, 89, 90, 91, 92, 93, 94, 95, 96, 97, 98, 99, 100, 101…	[256, 257, 258, 259, 251, 252, 407, 408, 409, 410, 411, 412, 253, 254, 255]
erythromycin_producer-strain_seen-pure	[0, 1, 2, 3, 4, 5, 6, 7, 8, 9, 10, 11, 12, 13, 14, 15, 16, 17, 18, 19, 20, 21, 22, 23, 24, 25, 26, 36, 37, 38, 39, 40, 41, 42, 43, 44, 45, 46, 47, 48, 49, 50, 51, 52, 53, 54, 55, 56, 57, 58, 59, 60, 61, 62, 63, 64, 65, 66, 67, 68, 69, 70, 71, 72, 73, 74, 75, 76, 77, 78, 79, 80, 81, 82, 83, 84, 85, 86, 87, 88, 89, 90, 91, 92, 93, 94, 95, 96, 97, 98, 99, 100, 101, 102, 103, 104, 105, 106, 107, 108,…	[27, 28, 29, 30, 31, 32, 33, 34, 35]
erythromycin_producer-strain_unseen-pure	[0, 1, 2, 3, 4, 5, 6, 7, 8, 9, 10, 11, 12, 13, 14, 15, 16, 17, 18, 19, 20, 21, 22, 23, 24, 25, 26, 36, 37, 38, 39, 40, 41, 42, 43, 44, 45, 46, 47, 48, 49, 50, 51, 52, 53, 54, 55, 56, 57, 58, 59, 60, 61, 62, 63, 64, 65, 66, 67, 68, 69, 70, 71, 72, 73, 74, 75, 76, 77, 78, 79, 80, 81, 82, 83, 84, 85, 86, 87, 88, 89, 90, 91, 92, 93, 94, 95, 96, 97, 98, 99, 100, 101, 102, 103, 104, 105, 106, 107, 108,…	[27, 28, 29, 30, 31, 32, 33, 34, 35]
erythromycin	[0, 1, 2, 3, 4, 5, 6, 7, 8, 9, 10, 11, 12, 13, 14, 15, 16, 17, 18, 19, 20, 21, 22, 23, 24, 25, 26, 27, 28, 29, 30, 31, 32, 33, 34, 35, 36, 37, 38, 39, 40, 41, 42, 43, 44, 45, 46, 47, 48, 49, 50, 51, 52, 53, 54, 55, 56, 57, 58, 59, 60, 61, 62, 63, 64, 65, 66, 67, 68, 69, 70, 71, 72, 73, 74, 75, 76, 77, 78, 79, 80, 81, 82, 83, 84, 85, 86, 87, 88, 89, 90, 91, 92, 93, 94, 95, 96, 97, 98, 99, 100, 101…	[260, 261, 262, 263, 264, 265, 266, 267, 268, 368, 369, 370]
linezolid	[0, 1, 2, 3, 4, 5, 6, 7, 8, 9, 10, 11, 12, 13, 14, 15, 16, 17, 18, 19, 20, 21, 22, 23, 24, 25, 26, 27, 28, 29, 30, 31, 32, 33, 34, 35, 45, 46, 47, 48, 49, 50, 51, 52, 53, 54, 55, 56, 57, 58, 59, 60, 61, 62, 63, 64, 65, 66, 67, 68, 69, 70, 71, 72, 73, 74, 75, 76, 77, 78, 79, 80, 81, 82, 83, 84, 85, 86, 87, 88, 89, 90, 91, 92, 93, 94, 95, 96, 97, 98, 99, 100, 101, 102, 103, 104, 105, 106, 107, 108,…	[36, 37, 38, 39, 40, 41, 42, 43, 44, 185, 186, 187]
bacitracin_producer-strain_seen-pure	[0, 1, 2, 3, 4, 5, 6, 7, 8, 9, 10, 11, 12, 13, 14, 15, 16, 17, 18, 19, 20, 21, 22, 23, 24, 25, 26, 27, 28, 29, 30, 31, 32, 33, 34, 35, 36, 37, 38, 39, 40, 41, 42, 43, 44, 45, 46, 47, 48, 49, 50, 51, 52, 53, 54, 55, 56, 57, 58, 59, 60, 61, 62, 72, 73, 74, 75, 76, 77, 78, 79, 80, 81, 82, 83, 84, 85, 86, 87, 88, 89, 90, 91, 92, 93, 94, 95, 96, 97, 98, 99, 100, 101, 102, 103, 104, 105, 106, 107, 108,…	[63, 64, 65, 66, 67, 68, 69, 70, 71]
bacitracin_producer-strain_unseen-pure	[0, 1, 2, 3, 4, 5, 6, 7, 8, 9, 10, 11, 12, 13, 14, 15, 16, 17, 18, 19, 20, 21, 22, 23, 24, 25, 26, 27, 28, 29, 30, 31, 32, 33, 34, 35, 36, 37, 38, 39, 40, 41, 42, 43, 44, 45, 46, 47, 48, 49, 50, 51, 52, 53, 54, 55, 56, 57, 58, 59, 60, 61, 62, 72, 73, 74, 75, 76, 77, 78, 79, 80, 81, 82, 83, 84, 85, 86, 87, 88, 89, 90, 91, 92, 93, 94, 95, 96, 97, 98, 99, 100, 101, 102, 103, 104, 105, 106, 107, 108,…	[63, 64, 65, 66, 67, 68, 69, 70, 71]
bacitracin	[0, 1, 2, 3, 4, 5, 6, 7, 8, 9, 10, 11, 12, 13, 14, 15, 16, 17, 18, 19, 20, 21, 22, 23, 24, 25, 26, 27, 28, 29, 30, 31, 32, 33, 34, 35, 36, 37, 38, 39, 40, 41, 42, 43, 44, 45, 46, 47, 48, 49, 50, 51, 52, 53, 54, 55, 56, 57, 58, 59, 60, 61, 62, 63, 64, 65, 66, 67, 68, 69, 70, 71, 72, 73, 74, 75, 76, 77, 78, 79, 80, 81, 82, 83, 84, 85, 86, 87, 88, 89, 90, 91, 92, 93, 94, 95, 96, 97, 98, 99, 100, 101…	[419, 420, 421, 422, 423, 424, 329, 330, 331, 332, 333, 334, 335, 336, 337]
vancomycin_producer-strain_seen-pure	[0, 1, 2, 3, 4, 5, 6, 7, 8, 9, 10, 11, 12, 13, 14, 15, 16, 17, 18, 19, 20, 21, 22, 23, 24, 25, 26, 27, 28, 29, 30, 31, 32, 33, 34, 35, 36, 37, 38, 39, 40, 41, 42, 43, 44, 45, 46, 47, 48, 49, 50, 51, 52, 53, 54, 55, 56, 57, 58, 59, 60, 61, 62, 63, 64, 65, 66, 67, 68, 69, 70, 71, 72, 73, 74, 75, 76, 77, 78, 79, 80, 90, 91, 92, 93, 94, 95, 96, 97, 98, 99, 100, 101, 102, 103, 104, 105, 106, 107, 108,…	[81, 82, 83, 84, 85, 86, 87, 88, 89, 221, 222, 223, 224, 225, 226]
vancomycin_producer-strain_unseen-pure	[0, 1, 2, 3, 4, 5, 6, 7, 8, 9, 10, 11, 12, 13, 14, 15, 16, 17, 18, 19, 20, 21, 22, 23, 24, 25, 26, 27, 28, 29, 30, 31, 32, 33, 34, 35, 36, 37, 38, 39, 40, 41, 42, 43, 44, 45, 46, 47, 48, 49, 50, 51, 52, 53, 54, 55, 56, 57, 58, 59, 60, 61, 62, 63, 64, 65, 66, 67, 68, 69, 70, 71, 72, 73, 74, 75, 76, 77, 78, 79, 80, 90, 91, 92, 93, 94, 95, 96, 97, 98, 99, 100, 101, 102, 103, 104, 105, 106, 107, 108,…	[81, 82, 83, 84, 85, 86, 87, 88, 89, 221, 222, 223, 224, 225, 226]
vancomycin	[0, 1, 2, 3, 4, 5, 6, 7, 8, 9, 10, 11, 12, 13, 14, 15, 16, 17, 18, 19, 20, 21, 22, 23, 24, 25, 26, 27, 28, 29, 30, 31, 32, 33, 34, 35, 36, 37, 38, 39, 40, 41, 42, 43, 44, 45, 46, 47, 48, 49, 50, 51, 52, 53, 54, 55, 56, 57, 58, 59, 60, 61, 62, 63, 64, 65, 66, 67, 68, 69, 70, 71, 72, 73, 74, 75, 76, 77, 78, 79, 80, 81, 82, 83, 84, 85, 86, 87, 88, 89, 90, 91, 92, 93, 94, 95, 96, 97, 98, 99, 100, 101…	[434, 435, 436, 437, 438, 439, 281, 282, 283, 284, 285, 286]
retapamulin	[0, 1, 2, 3, 4, 5, 6, 7, 8, 9, 10, 11, 12, 13, 14, 15, 16, 17, 18, 19, 20, 21, 22, 23, 24, 25, 26, 27, 28, 29, 30, 31, 32, 33, 34, 35, 36, 37, 38, 39, 40, 41, 42, 43, 44, 45, 46, 47, 48, 49, 50, 51, 52, 53, 54, 55, 56, 57, 58, 59, 60, 61, 62, 63, 64, 65, 66, 67, 68, 69, 70, 71, 72, 73, 74, 75, 76, 77, 78, 79, 80, 81, 82, 83, 84, 85, 86, 87, 88, 89, 90, 91, 92, 93, 94, 95, 96, 97, 98, 99, 100, 101…	[134, 135, 136, 137, 138, 139, 140, 141, 142, 188, 189, 190]
thiostrepton	[0, 1, 2, 3, 4, 5, 6, 7, 8, 9, 10, 11, 12, 13, 14, 15, 16, 17, 18, 19, 20, 21, 22, 23, 24, 25, 26, 27, 28, 29, 30, 31, 32, 33, 34, 35, 36, 37, 38, 39, 40, 41, 42, 43, 44, 45, 46, 47, 48, 49, 50, 51, 52, 53, 54, 55, 56, 57, 58, 59, 60, 61, 62, 63, 64, 65, 66, 67, 68, 69, 70, 71, 72, 73, 74, 75, 76, 77, 78, 79, 80, 81, 82, 83, 84, 85, 86, 87, 88, 89, 90, 91, 92, 93, 94, 95, 96, 97, 98, 99, 100, 101…	[143, 144, 145, 146, 147, 148, 149, 150, 151, 191, 192, 193]
flavomycin_producer-strain_seen-pure	[0, 1, 2, 3, 4, 5, 6, 7, 8, 9, 10, 11, 12, 13, 14, 15, 16, 17, 18, 19, 20, 21, 22, 23, 24, 25, 26, 27, 28, 29, 30, 31, 32, 33, 34, 35, 36, 37, 38, 39, 40, 41, 42, 43, 44, 45, 46, 47, 48, 49, 50, 51, 52, 53, 54, 55, 56, 57, 58, 59, 60, 61, 62, 63, 64, 65, 66, 67, 68, 69, 70, 71, 72, 73, 74, 75, 76, 77, 78, 79, 80, 81, 82, 83, 84, 85, 86, 87, 88, 89, 90, 91, 92, 93, 94, 95, 96, 97, 98, 99, 100, 101…	[206, 207, 208]
flavomycin_producer-strain_unseen-pure	[0, 1, 2, 3, 4, 5, 6, 7, 8, 9, 10, 11, 12, 13, 14, 15, 16, 17, 18, 19, 20, 21, 22, 23, 24, 25, 26, 27, 28, 29, 30, 31, 32, 33, 34, 35, 36, 37, 38, 39, 40, 41, 42, 43, 44, 45, 46, 47, 48, 49, 50, 51, 52, 53, 54, 55, 56, 57, 58, 59, 60, 61, 62, 63, 64, 65, 66, 67, 68, 69, 70, 71, 72, 73, 74, 75, 76, 77, 78, 79, 80, 81, 82, 83, 84, 85, 86, 87, 88, 89, 90, 91, 92, 93, 94, 95, 96, 97, 98, 99, 100, 101…	[206, 207, 208]
flavomycin	[0, 1, 2, 3, 4, 5, 6, 7, 8, 9, 10, 11, 12, 13, 14, 15, 16, 17, 18, 19, 20, 21, 22, 23, 24, 25, 26, 27, 28, 29, 30, 31, 32, 33, 34, 35, 36, 37, 38, 39, 40, 41, 42, 43, 44, 45, 46, 47, 48, 49, 50, 51, 52, 53, 54, 55, 56, 57, 58, 59, 60, 61, 62, 63, 64, 65, 66, 67, 68, 69, 70, 71, 72, 73, 74, 75, 76, 77, 78, 79, 80, 81, 82, 83, 84, 85, 86, 87, 88, 89, 90, 91, 92, 93, 94, 95, 96, 97, 98, 99, 100, 101…	[160, 152, 153, 154, 155, 156, 157, 158, 159]
meropenem	[0, 1, 2, 3, 4, 5, 6, 7, 8, 9, 10, 11, 12, 13, 14, 15, 16, 17, 18, 19, 20, 21, 22, 23, 24, 25, 26, 27, 28, 29, 30, 31, 32, 33, 34, 35, 36, 37, 38, 39, 40, 41, 42, 43, 44, 45, 46, 47, 48, 49, 50, 51, 52, 53, 54, 55, 56, 57, 58, 59, 60, 61, 62, 63, 64, 65, 66, 67, 68, 69, 70, 71, 72, 73, 74, 75, 76, 77, 78, 79, 80, 81, 82, 83, 84, 85, 86, 87, 88, 89, 90, 91, 92, 93, 94, 95, 96, 97, 98, 99, 100, 101…	[161, 162, 163, 164, 165, 166, 167, 168, 169, 209, 210, 211, 212, 213, 214, 215, 216, 217]
fidaxomicin	[0, 1, 2, 3, 4, 5, 6, 7, 8, 9, 10, 11, 12, 13, 14, 15, 16, 17, 18, 19, 20, 21, 22, 23, 24, 25, 26, 27, 28, 29, 30, 31, 32, 33, 34, 35, 36, 37, 38, 39, 40, 41, 42, 43, 44, 45, 46, 47, 48, 49, 50, 51, 52, 53, 54, 55, 56, 57, 58, 59, 60, 61, 62, 63, 64, 65, 66, 67, 68, 69, 70, 71, 72, 73, 74, 75, 76, 77, 78, 79, 80, 81, 82, 83, 84, 85, 86, 87, 88, 89, 90, 91, 92, 93, 94, 95, 96, 97, 98, 99, 100, 101…	[200, 201, 202, 203, 204, 205, 227, 228, 229, 230, 231, 232]
tetracycline	[0, 1, 2, 3, 4, 5, 6, 7, 8, 9, 10, 11, 12, 13, 14, 15, 16, 17, 18, 19, 20, 21, 22, 23, 24, 25, 26, 27, 28, 29, 30, 31, 32, 33, 34, 35, 36, 37, 38, 39, 40, 41, 42, 43, 44, 45, 46, 47, 48, 49, 50, 51, 52, 53, 54, 55, 56, 57, 58, 59, 60, 61, 62, 63, 64, 65, 66, 67, 68, 69, 70, 71, 72, 73, 74, 75, 76, 77, 78, 79, 80, 81, 82, 83, 84, 85, 86, 87, 88, 89, 90, 91, 92, 93, 94, 95, 96, 97, 98, 99, 100, 101…	[269, 270, 271, 272, 273, 274, 371, 372, 373]
penicillin	[0, 1, 2, 3, 4, 5, 6, 7, 8, 9, 10, 11, 12, 13, 14, 15, 16, 17, 18, 19, 20, 21, 22, 23, 24, 25, 26, 27, 28, 29, 30, 31, 32, 33, 34, 35, 36, 37, 38, 39, 40, 41, 42, 43, 44, 45, 46, 47, 48, 49, 50, 51, 52, 53, 54, 55, 56, 57, 58, 59, 60, 61, 62, 63, 64, 65, 66, 67, 68, 69, 70, 71, 72, 73, 74, 75, 76, 77, 78, 79, 80, 81, 82, 83, 84, 85, 86, 87, 88, 89, 90, 91, 92, 93, 94, 95, 96, 97, 98, 99, 100, 101…	[275, 276, 277, 278, 279, 280, 386, 387, 388, 389, 390, 391]
gentamicin	[0, 1, 2, 3, 4, 5, 6, 7, 8, 9, 10, 11, 12, 13, 14, 15, 16, 17, 18, 19, 20, 21, 22, 23, 24, 25, 26, 27, 28, 29, 30, 31, 32, 33, 34, 35, 36, 37, 38, 39, 40, 41, 42, 43, 44, 45, 46, 47, 48, 49, 50, 51, 52, 53, 54, 55, 56, 57, 58, 59, 60, 61, 62, 63, 64, 65, 66, 67, 68, 69, 70, 71, 72, 73, 74, 75, 76, 77, 78, 79, 80, 81, 82, 83, 84, 85, 86, 87, 88, 89, 90, 91, 92, 93, 94, 95, 96, 97, 98, 99, 100, 101…	[287, 288, 289, 290, 291, 292, 293, 294, 295]
streptomycin	[0, 1, 2, 3, 4, 5, 6, 7, 8, 9, 10, 11, 12, 13, 14, 15, 16, 17, 18, 19, 20, 21, 22, 23, 24, 25, 26, 27, 28, 29, 30, 31, 32, 33, 34, 35, 36, 37, 38, 39, 40, 41, 42, 43, 44, 45, 46, 47, 48, 49, 50, 51, 52, 53, 54, 55, 56, 57, 58, 59, 60, 61, 62, 63, 64, 65, 66, 67, 68, 69, 70, 71, 72, 73, 74, 75, 76, 77, 78, 79, 80, 81, 82, 83, 84, 85, 86, 87, 88, 89, 90, 91, 92, 93, 94, 95, 96, 97, 98, 99, 100, 101…	[296, 297, 298, 299, 300, 301, 302, 303, 304, 413, 414, 415, 416, 417, 418]
phosphomycin	[0, 1, 2, 3, 4, 5, 6, 7, 8, 9, 10, 11, 12, 13, 14, 15, 16, 17, 18, 19, 20, 21, 22, 23, 24, 25, 26, 27, 28, 29, 30, 31, 32, 33, 34, 35, 36, 37, 38, 39, 40, 41, 42, 43, 44, 45, 46, 47, 48, 49, 50, 51, 52, 53, 54, 55, 56, 57, 58, 59, 60, 61, 62, 63, 64, 65, 66, 67, 68, 69, 70, 71, 72, 73, 74, 75, 76, 77, 78, 79, 80, 81, 82, 83, 84, 85, 86, 87, 88, 89, 90, 91, 92, 93, 94, 95, 96, 97, 98, 99, 100, 101…	[305, 306, 307, 308, 309, 310, 338, 339, 340, 341, 342, 343, 344, 345, 346, 392, 393, 394, 395, 396, 397, 446, 447, 448, 449, 450, 451]
teicoplanin	[0, 1, 2, 3, 4, 5, 6, 7, 8, 9, 10, 11, 12, 13, 14, 15, 16, 17, 18, 19, 20, 21, 22, 23, 24, 25, 26, 27, 28, 29, 30, 31, 32, 33, 34, 35, 36, 37, 38, 39, 40, 41, 42, 43, 44, 45, 46, 47, 48, 49, 50, 51, 52, 53, 54, 55, 56, 57, 58, 59, 60, 61, 62, 63, 64, 65, 66, 67, 68, 69, 70, 71, 72, 73, 74, 75, 76, 77, 78, 79, 80, 81, 82, 83, 84, 85, 86, 87, 88, 89, 90, 91, 92, 93, 94, 95, 96, 97, 98, 99, 100, 101…	[311, 312, 313, 314, 315, 316, 317, 318, 319, 404, 405, 406]
rifapentine	[0, 1, 2, 3, 4, 5, 6, 7, 8, 9, 10, 11, 12, 13, 14, 15, 16, 17, 18, 19, 20, 21, 22, 23, 24, 25, 26, 27, 28, 29, 30, 31, 32, 33, 34, 35, 36, 37, 38, 39, 40, 41, 42, 43, 44, 45, 46, 47, 48, 49, 50, 51, 52, 53, 54, 55, 56, 57, 58, 59, 60, 61, 62, 63, 64, 65, 66, 67, 68, 69, 70, 71, 72, 73, 74, 75, 76, 77, 78, 79, 80, 81, 82, 83, 84, 85, 86, 87, 88, 89, 90, 91, 92, 93, 94, 95, 96, 97, 98, 99, 100, 101…	[320, 321, 322, 323, 324, 325, 326, 327, 328, 347, 348, 349, 440, 441, 442, 443, 444, 445]
cefotaxime	[0, 1, 2, 3, 4, 5, 6, 7, 8, 9, 10, 11, 12, 13, 14, 15, 16, 17, 18, 19, 20, 21, 22, 23, 24, 25, 26, 27, 28, 29, 30, 31, 32, 33, 34, 35, 36, 37, 38, 39, 40, 41, 42, 43, 44, 45, 46, 47, 48, 49, 50, 51, 52, 53, 54, 55, 56, 57, 58, 59, 60, 61, 62, 63, 64, 65, 66, 67, 68, 69, 70, 71, 72, 73, 74, 75, 76, 77, 78, 79, 80, 81, 82, 83, 84, 85, 86, 87, 88, 89, 90, 91, 92, 93, 94, 95, 96, 97, 98, 99, 100, 101…	[350, 351, 352, 353, 354, 355, 356, 357, 358, 374, 375, 376]
ceftriaxone	[0, 1, 2, 3, 4, 5, 6, 7, 8, 9, 10, 11, 12, 13, 14, 15, 16, 17, 18, 19, 20, 21, 22, 23, 24, 25, 26, 27, 28, 29, 30, 31, 32, 33, 34, 35, 36, 37, 38, 39, 40, 41, 42, 43, 44, 45, 46, 47, 48, 49, 50, 51, 52, 53, 54, 55, 56, 57, 58, 59, 60, 61, 62, 63, 64, 65, 66, 67, 68, 69, 70, 71, 72, 73, 74, 75, 76, 77, 78, 79, 80, 81, 82, 83, 84, 85, 86, 87, 88, 89, 90, 91, 92, 93, 94, 95, 96, 97, 98, 99, 100, 101…	[359, 360, 361, 362, 363, 364, 365, 366, 367, 377, 378, 379]
d-cycloserine	[0, 1, 2, 3, 4, 5, 6, 7, 8, 9, 10, 11, 12, 13, 14, 15, 16, 17, 18, 19, 20, 21, 22, 23, 24, 25, 26, 27, 28, 29, 30, 31, 32, 33, 34, 35, 36, 37, 38, 39, 40, 41, 42, 43, 44, 45, 46, 47, 48, 49, 50, 51, 52, 53, 54, 55, 56, 57, 58, 59, 60, 61, 62, 63, 64, 65, 66, 67, 68, 69, 70, 71, 72, 73, 74, 75, 76, 77, 78, 79, 80, 81, 82, 83, 84, 85, 86, 87, 88, 89, 90, 91, 92, 93, 94, 95, 96, 97, 98, 99, 100, 101…	[380, 381, 382, 383, 384, 385, 425, 426, 427, 428, 429, 430]
ramoplanin	[0, 1, 2, 3, 4, 5, 6, 7, 8, 9, 10, 11, 12, 13, 14, 15, 16, 17, 18, 19, 20, 21, 22, 23, 24, 25, 26, 27, 28, 29, 30, 31, 32, 33, 34, 35, 36, 37, 38, 39, 40, 41, 42, 43, 44, 45, 46, 47, 48, 49, 50, 51, 52, 53, 54, 55, 56, 57, 58, 59, 60, 61, 62, 63, 64, 65, 66, 67, 68, 69, 70, 71, 72, 73, 74, 75, 76, 77, 78, 79, 80, 81, 82, 83, 84, 85, 86, 87, 88, 89, 90, 91, 92, 93, 94, 95, 96, 97, 98, 99, 100, 101…	[398, 399, 400, 401, 402, 403, 431, 432, 433]

## Sheet: LCOCV_y4
	Training	Testing
colistin	[9, 10, 11, 12, 13, 14, 15, 16, 17, 21, 22, 23, 24, 25, 26, 27, 28, 29, 30, 31, 32, 33, 34, 35, 36, 37, 38, 39, 40, 41, 42, 43, 44, 45, 46, 47, 48, 49, 50, 51, 52, 53, 54, 55, 56, 57, 58, 59, 60, 61, 62, 63, 64, 65, 66, 67, 68]	[0, 1, 2, 3, 4, 5, 6, 7, 8, 18, 19, 20]
polymyxin	[0, 1, 2, 3, 4, 5, 6, 7, 8, 18, 19, 20, 27, 28, 29, 30, 31, 32, 39, 40, 41, 42, 43, 44, 45, 46, 47, 48, 49, 50, 51, 52, 53, 54, 55, 56, 57, 58, 59, 60, 61, 62, 63, 64, 65, 66, 67, 68]	[9, 10, 11, 12, 13, 14, 15, 16, 17, 21, 22, 23, 24, 25, 26, 33, 34, 35, 36, 37, 38]
isoniazid	[0, 1, 2, 3, 4, 5, 6, 7, 8, 9, 10, 11, 12, 13, 14, 15, 16, 17, 18, 19, 20, 21, 22, 23, 24, 25, 26, 33, 34, 35, 36, 37, 38, 45, 46, 47, 48, 49, 50, 51, 52, 53, 54, 55, 56, 57, 58, 59, 60, 61, 62, 63, 64, 65, 66, 67, 68]	[27, 28, 29, 30, 31, 32, 39, 40, 41, 42, 43, 44]
triclosan	[0, 1, 2, 3, 4, 5, 6, 7, 8, 9, 10, 11, 12, 13, 14, 15, 16, 17, 18, 19, 20, 21, 22, 23, 24, 25, 26, 27, 28, 29, 30, 31, 32, 33, 34, 35, 36, 37, 38, 39, 40, 41, 42, 43, 44, 51, 52, 53, 54, 55, 56, 63, 64, 65, 66, 67, 68]	[45, 46, 47, 48, 49, 50, 57, 58, 59, 60, 61, 62]
cerulenin	[0, 1, 2, 3, 4, 5, 6, 7, 8, 9, 10, 11, 12, 13, 14, 15, 16, 17, 18, 19, 20, 21, 22, 23, 24, 25, 26, 27, 28, 29, 30, 31, 32, 33, 34, 35, 36, 37, 38, 39, 40, 41, 42, 43, 44, 45, 46, 47, 48, 49, 50, 57, 58, 59, 60, 61, 62]	[51, 52, 53, 54, 55, 56, 63, 64, 65, 66, 67, 68]

## Sheet: LCOCV_y5
	Training	Testing
actinomycin-d_producer-strain_seen-pure	[0, 1, 2, 3, 4, 5, 6, 7, 8, 9, 10, 11, 12, 13, 14, 15, 16, 17, 18, 19, 20, 21, 22, 23, 24, 25, 26, 27, 28, 29, 30, 31, 32, 33, 34, 35, 36, 37, 38, 39, 40, 50, 51, 52, 53, 54, 55, 56, 57, 58, 59, 60, 61, 62, 63, 64, 65, 66, 67, 68, 69, 70, 71, 72, 73, 74, 75, 76, 77, 78, 79, 80, 81, 82, 83, 84, 85, 86, 87, 88, 89, 90, 91, 92, 93, 94, 95, 96, 97, 98, 99, 100, 101, 102, 103, 104, 105, 106, 107, 108,…	[41, 42, 43, 44, 45, 46, 47, 48, 49]
actinomycin-d_producer-strain_unseen-pure	[6, 7, 8, 9, 10, 11, 12, 13, 14, 15, 16, 17, 18, 19, 20, 21, 22, 23, 24, 25, 26, 27, 28, 29, 30, 31, 32, 33, 34, 35, 36, 37, 38, 39, 40, 50, 51, 52, 53, 54, 55, 56, 57, 58, 59, 60, 61, 62, 63, 64, 65, 66, 67, 68, 69, 70, 71, 72, 73, 74, 75, 76, 77, 78, 79, 80, 81, 82, 83, 84, 85, 86, 87, 88, 89, 90, 91, 92, 93, 94, 95, 96, 97, 98, 99, 100, 101, 102, 103, 104, 105, 106, 107, 108, 109, 110, 111, 11…	[41, 42, 43, 44, 45, 46, 47, 48, 49]
actinomycin-d	[6, 7, 8, 9, 10, 11, 12, 13, 14, 15, 16, 17, 18, 19, 20, 21, 22, 23, 24, 25, 26, 27, 28, 29, 30, 31, 32, 33, 34, 35, 36, 37, 38, 39, 40, 41, 42, 43, 44, 45, 46, 47, 48, 49, 50, 51, 52, 53, 54, 55, 56, 57, 58, 59, 60, 61, 62, 63, 64, 65, 66, 67, 68, 69, 70, 71, 72, 73, 74, 75, 76, 77, 78, 79, 80, 81, 82, 83, 84, 85, 86, 87, 88, 89, 90, 91, 92, 93, 94, 95, 96, 97, 98, 99, 100, 101, 102, 103, 104, 1…	[0, 1, 2, 3, 4, 5, 128, 129, 124, 125, 126, 127]
rifampicin_producer-strain_seen-pure	[0, 1, 2, 3, 4, 5, 6, 7, 8, 9, 10, 11, 12, 13, 14, 15, 16, 17, 18, 19, 20, 21, 22, 23, 24, 25, 26, 27, 28, 29, 30, 31, 32, 33, 34, 35, 36, 37, 38, 39, 40, 41, 42, 43, 44, 45, 46, 47, 48, 49, 59, 60, 61, 62, 63, 64, 65, 66, 67, 68, 69, 70, 71, 72, 73, 74, 75, 76, 77, 78, 79, 80, 81, 82, 83, 84, 85, 86, 87, 88, 89, 90, 91, 92, 93, 94, 95, 96, 97, 98, 99, 100, 101, 102, 103, 104, 105, 106, 107, 108,…	[50, 51, 52, 53, 54, 55, 56, 57, 58]
rifampicin_producer-strain_unseen-pure	[0, 1, 2, 3, 4, 5, 10, 11, 12, 13, 14, 15, 16, 17, 18, 19, 20, 21, 22, 23, 24, 25, 26, 27, 28, 29, 30, 31, 32, 33, 34, 35, 36, 37, 38, 39, 40, 41, 42, 43, 44, 45, 46, 47, 48, 49, 59, 60, 61, 62, 63, 64, 65, 66, 67, 68, 69, 70, 83, 84, 85, 86, 87, 88, 89, 90, 91, 92, 93, 94, 95, 96, 97, 98, 99, 100, 101, 102, 103, 104, 105, 106, 107, 108, 109, 110, 111, 112, 113, 114, 115, 116, 117, 118, 119, 120,…	[50, 51, 52, 53, 54, 55, 56, 57, 58]
rifampicin	[0, 1, 2, 3, 4, 5, 10, 11, 12, 13, 14, 15, 16, 17, 18, 19, 20, 21, 22, 23, 24, 25, 26, 27, 28, 29, 30, 31, 32, 33, 34, 35, 36, 37, 38, 39, 40, 41, 42, 43, 44, 45, 46, 47, 48, 49, 50, 51, 52, 53, 54, 55, 56, 57, 58, 59, 60, 61, 62, 63, 64, 65, 66, 67, 68, 69, 70, 83, 84, 85, 86, 87, 88, 89, 90, 91, 92, 93, 94, 95, 96, 97, 98, 99, 100, 101, 102, 103, 104, 105, 106, 107, 108, 109, 110, 111, 112, 113…	[6, 7, 8, 9, 71, 72, 73, 74, 75, 76, 77, 78, 79, 80, 81, 82]
doxycycline	[0, 1, 2, 3, 4, 5, 6, 7, 8, 9, 14, 15, 16, 17, 18, 19, 20, 21, 22, 23, 24, 25, 26, 27, 28, 29, 30, 31, 32, 33, 34, 35, 36, 37, 38, 39, 40, 41, 42, 43, 44, 45, 46, 47, 48, 49, 50, 51, 52, 53, 54, 55, 56, 57, 58, 71, 72, 73, 74, 75, 76, 77, 78, 79, 80, 81, 82, 91, 92, 93, 94, 95, 96, 97, 98, 99, 100, 101, 102, 103, 104, 105, 106, 107, 108, 115, 116, 117, 118, 119, 120, 121, 122, 123, 124, 125, 126,…	[10, 11, 12, 13, 59, 60, 61, 62, 63, 64, 65, 66, 67, 68, 69, 70, 83, 84, 85, 86, 87, 88, 89, 90, 109, 110, 111, 112, 113, 114]
chloramphenicol_producer-strain_seen-pure	[0, 1, 2, 3, 4, 5, 6, 7, 8, 9, 10, 11, 12, 13, 23, 24, 25, 26, 27, 28, 29, 30, 31, 32, 33, 34, 35, 36, 37, 38, 39, 40, 41, 42, 43, 44, 45, 46, 47, 48, 49, 50, 51, 52, 53, 54, 55, 56, 57, 58, 59, 60, 61, 62, 63, 64, 65, 66, 67, 68, 69, 70, 71, 72, 73, 74, 75, 76, 77, 78, 79, 80, 81, 82, 83, 84, 85, 86, 87, 88, 89, 90, 91, 92, 93, 94, 95, 96, 97, 98, 99, 100, 101, 102, 103, 104, 105, 106, 107, 108,…	[14, 15, 16, 17, 18, 19, 20, 21, 22]
chloramphenicol_producer-strain_unseen-pure	[0, 1, 2, 3, 4, 5, 6, 7, 8, 9, 10, 11, 12, 13, 23, 24, 25, 26, 27, 28, 29, 30, 31, 32, 33, 34, 35, 36, 37, 38, 39, 40, 41, 42, 43, 44, 45, 46, 47, 48, 49, 50, 51, 52, 53, 54, 55, 56, 57, 58, 59, 60, 61, 62, 63, 64, 65, 66, 67, 68, 69, 70, 71, 72, 73, 74, 75, 76, 77, 78, 79, 80, 81, 82, 83, 84, 85, 86, 87, 88, 89, 90, 91, 92, 93, 94, 95, 96, 97, 98, 99, 100, 101, 102, 103, 104, 105, 106, 107, 108,…	[14, 15, 16, 17, 18, 19, 20, 21, 22]
chloramphenicol	[0, 1, 2, 3, 4, 5, 6, 7, 8, 9, 10, 11, 12, 13, 14, 15, 16, 17, 18, 19, 20, 21, 22, 23, 24, 25, 26, 27, 28, 29, 30, 31, 32, 33, 34, 35, 36, 37, 38, 39, 40, 41, 42, 43, 44, 45, 46, 47, 48, 49, 50, 51, 52, 53, 54, 55, 56, 57, 58, 59, 60, 61, 62, 63, 64, 65, 66, 67, 68, 69, 70, 71, 72, 73, 74, 75, 76, 77, 78, 79, 80, 81, 82, 83, 84, 85, 86, 87, 88, 89, 90, 91, 92, 93, 94, 95, 96, 97, 98, 99, 100, 101…	[202, 203, 204, 205, 142, 143, 144, 145, 146, 147, 148, 149, 150, 206, 207]
erythromycin_producer-strain_seen-pure	[0, 1, 2, 3, 4, 5, 6, 7, 8, 9, 10, 11, 12, 13, 14, 15, 16, 17, 18, 19, 20, 21, 22, 32, 33, 34, 35, 36, 37, 38, 39, 40, 41, 42, 43, 44, 45, 46, 47, 48, 49, 50, 51, 52, 53, 54, 55, 56, 57, 58, 59, 60, 61, 62, 63, 64, 65, 66, 67, 68, 69, 70, 71, 72, 73, 74, 75, 76, 77, 78, 79, 80, 81, 82, 83, 84, 85, 86, 87, 88, 89, 90, 91, 92, 93, 94, 95, 96, 97, 98, 99, 100, 101, 102, 103, 104, 105, 106, 107, 108,…	[23, 24, 25, 26, 27, 28, 29, 30, 31]
erythromycin_producer-strain_unseen-pure	[0, 1, 2, 3, 4, 5, 6, 7, 8, 9, 10, 11, 12, 13, 14, 15, 16, 17, 18, 19, 20, 21, 22, 32, 33, 34, 35, 36, 37, 38, 39, 40, 41, 42, 43, 44, 45, 46, 47, 48, 49, 50, 51, 52, 53, 54, 55, 56, 57, 58, 59, 60, 61, 62, 63, 64, 65, 66, 67, 68, 69, 70, 71, 72, 73, 74, 75, 76, 77, 78, 79, 80, 81, 82, 83, 84, 85, 86, 87, 88, 89, 90, 91, 92, 93, 94, 95, 96, 97, 98, 99, 100, 101, 102, 103, 104, 105, 106, 107, 108,…	[23, 24, 25, 26, 27, 28, 29, 30, 31]
erythromycin	[0, 1, 2, 3, 4, 5, 6, 7, 8, 9, 10, 11, 12, 13, 14, 15, 16, 17, 18, 19, 20, 21, 22, 23, 24, 25, 26, 27, 28, 29, 30, 31, 32, 33, 34, 35, 36, 37, 38, 39, 40, 41, 42, 43, 44, 45, 46, 47, 48, 49, 50, 51, 52, 53, 54, 55, 56, 57, 58, 59, 60, 61, 62, 63, 64, 65, 66, 67, 68, 69, 70, 71, 72, 73, 74, 75, 76, 77, 78, 79, 80, 81, 82, 83, 84, 85, 86, 87, 88, 89, 90, 91, 92, 93, 94, 95, 96, 97, 98, 99, 100, 101…	[196, 197, 198, 151, 152, 153, 154, 155, 156, 157, 158, 159]
linezolid	[0, 1, 2, 3, 4, 5, 6, 7, 8, 9, 10, 11, 12, 13, 14, 15, 16, 17, 18, 19, 20, 21, 22, 23, 24, 25, 26, 27, 28, 29, 30, 31, 41, 42, 43, 44, 45, 46, 47, 48, 49, 50, 51, 52, 53, 54, 55, 56, 57, 58, 59, 60, 61, 62, 63, 64, 65, 66, 67, 68, 69, 70, 71, 72, 73, 74, 75, 76, 77, 78, 79, 80, 81, 82, 83, 84, 85, 86, 87, 88, 89, 90, 91, 92, 93, 94, 95, 96, 97, 98, 99, 100, 101, 102, 103, 104, 105, 106, 107, 108,…	[32, 33, 34, 35, 36, 37, 38, 39, 40, 115, 116, 117]
retapamulin	[0, 1, 2, 3, 4, 5, 6, 7, 8, 9, 10, 11, 12, 13, 14, 15, 16, 17, 18, 19, 20, 21, 22, 23, 24, 25, 26, 27, 28, 29, 30, 31, 32, 33, 34, 35, 36, 37, 38, 39, 40, 41, 42, 43, 44, 45, 46, 47, 48, 49, 50, 51, 52, 53, 54, 55, 56, 57, 58, 59, 60, 61, 62, 63, 64, 65, 66, 67, 68, 69, 70, 71, 72, 73, 74, 75, 76, 77, 78, 79, 80, 81, 82, 83, 84, 85, 86, 87, 88, 89, 90, 100, 101, 102, 103, 104, 105, 106, 107, 108,…	[91, 92, 93, 94, 95, 96, 97, 98, 99, 118, 119, 120]
thiostrepton	[0, 1, 2, 3, 4, 5, 6, 7, 8, 9, 10, 11, 12, 13, 14, 15, 16, 17, 18, 19, 20, 21, 22, 23, 24, 25, 26, 27, 28, 29, 30, 31, 32, 33, 34, 35, 36, 37, 38, 39, 40, 41, 42, 43, 44, 45, 46, 47, 48, 49, 50, 51, 52, 53, 54, 55, 56, 57, 58, 59, 60, 61, 62, 63, 64, 65, 66, 67, 68, 69, 70, 71, 72, 73, 74, 75, 76, 77, 78, 79, 80, 81, 82, 83, 84, 85, 86, 87, 88, 89, 90, 91, 92, 93, 94, 95, 96, 97, 98, 99, 109, 110…	[100, 101, 102, 103, 104, 105, 106, 107, 108, 121, 122, 123]
fidaxomicin	[0, 1, 2, 3, 4, 5, 6, 7, 8, 9, 10, 11, 12, 13, 14, 15, 16, 17, 18, 19, 20, 21, 22, 23, 24, 25, 26, 27, 28, 29, 30, 31, 32, 33, 34, 35, 36, 37, 38, 39, 40, 41, 42, 43, 44, 45, 46, 47, 48, 49, 50, 51, 52, 53, 54, 55, 56, 57, 58, 59, 60, 61, 62, 63, 64, 65, 66, 67, 68, 69, 70, 71, 72, 73, 74, 75, 76, 77, 78, 79, 80, 81, 82, 83, 84, 85, 86, 87, 88, 89, 90, 91, 92, 93, 94, 95, 96, 97, 98, 99, 100, 101…	[130, 131, 132, 133, 134, 135, 136, 137, 138, 139, 140, 141]
tetracycline	[0, 1, 2, 3, 4, 5, 6, 7, 8, 9, 10, 11, 12, 13, 14, 15, 16, 17, 18, 19, 20, 21, 22, 23, 24, 25, 26, 27, 28, 29, 30, 31, 32, 33, 34, 35, 36, 37, 38, 39, 40, 41, 42, 43, 44, 45, 46, 47, 48, 49, 50, 51, 52, 53, 54, 55, 56, 57, 58, 59, 60, 61, 62, 63, 64, 65, 66, 67, 68, 69, 70, 71, 72, 73, 74, 75, 76, 77, 78, 79, 80, 81, 82, 83, 84, 85, 86, 87, 88, 89, 90, 91, 92, 93, 94, 95, 96, 97, 98, 99, 100, 101…	[160, 161, 162, 163, 164, 165, 199, 200, 201]
gentamicin	[0, 1, 2, 3, 4, 5, 6, 7, 8, 9, 10, 11, 12, 13, 14, 15, 16, 17, 18, 19, 20, 21, 22, 23, 24, 25, 26, 27, 28, 29, 30, 31, 32, 33, 34, 35, 36, 37, 38, 39, 40, 41, 42, 43, 44, 45, 46, 47, 48, 49, 50, 51, 52, 53, 54, 55, 56, 57, 58, 59, 60, 61, 62, 63, 64, 65, 66, 67, 68, 69, 70, 71, 72, 73, 74, 75, 76, 77, 78, 79, 80, 81, 82, 83, 84, 85, 86, 87, 88, 89, 90, 91, 92, 93, 94, 95, 96, 97, 98, 99, 100, 101…	[166, 167, 168, 169, 170, 171, 172, 173, 174]
streptomycin	[0, 1, 2, 3, 4, 5, 6, 7, 8, 9, 10, 11, 12, 13, 14, 15, 16, 17, 18, 19, 20, 21, 22, 23, 24, 25, 26, 27, 28, 29, 30, 31, 32, 33, 34, 35, 36, 37, 38, 39, 40, 41, 42, 43, 44, 45, 46, 47, 48, 49, 50, 51, 52, 53, 54, 55, 56, 57, 58, 59, 60, 61, 62, 63, 64, 65, 66, 67, 68, 69, 70, 71, 72, 73, 74, 75, 76, 77, 78, 79, 80, 81, 82, 83, 84, 85, 86, 87, 88, 89, 90, 91, 92, 93, 94, 95, 96, 97, 98, 99, 100, 101…	[175, 176, 177, 178, 179, 180, 181, 182, 183, 208, 209, 210, 211, 212, 213]
rifapentine	[0, 1, 2, 3, 4, 5, 6, 7, 8, 9, 10, 11, 12, 13, 14, 15, 16, 17, 18, 19, 20, 21, 22, 23, 24, 25, 26, 27, 28, 29, 30, 31, 32, 33, 34, 35, 36, 37, 38, 39, 40, 41, 42, 43, 44, 45, 46, 47, 48, 49, 50, 51, 52, 53, 54, 55, 56, 57, 58, 59, 60, 61, 62, 63, 64, 65, 66, 67, 68, 69, 70, 71, 72, 73, 74, 75, 76, 77, 78, 79, 80, 81, 82, 83, 84, 85, 86, 87, 88, 89, 90, 91, 92, 93, 94, 95, 96, 97, 98, 99, 100, 101…	[184, 185, 186, 187, 188, 189, 190, 191, 192, 193, 194, 195, 214, 215, 216, 217, 218, 219]
