# Supplementary material for: Predicting antimicrobial mechanism-of-action from transcriptomes: A generalizable explainable artificial intelligence approach
Source: PLoS Comput Biol. 2021 Mar 29;17(3):e1008857. doi: 10.1371/journal.pcbi.1008857 (PMC8031737; doi:10.1371/journal.pcbi.1008857)
Supplement: S2 Table — Classifier parameters for scikit-learn estimators for each sub-model along with gene sets and performance metrics before and after optimization. (XLSX) [file pcbi.1008857.s008.xlsx]

## Sheet: Table_S2
Model	Model	Feature Set Label	Hyperparameters	LCOCV Accuracy(Optimized)	LCOCV Accuracy(Baseline)	LCOCV Accuracy(∆)	N(Genes)	Genes
CoHEC | sub-model = y1	LogisticRegression (Binary)	GeneSet_y1	{'C': 0.8947368421157894, 'class_weight': None, 'dual': False, 'fit_intercept': True, 'intercept_scaling': 1, 'l1_ratio': None, 'max_iter': 100, 'multi_class': 'ovr', 'n_jobs': None, 'penalty': 'l2', 'random_state': 0, 'solver': 'liblinear', 'tol': 0.0001, 'verbose': 0, 'warm_start': False}	0.99866	0.89795	0.10071	102	['EG10112', 'EG10117', 'EG10119', 'EG10120', 'EG10141', 'EG10266', 'EG10325', 'EG10336', 'EG10337', 'EG10413', 'EG10457', 'EG10480', 'EG10484', 'EG10488', 'EG10524', 'EG10531', 'EG10533', 'EG10559', 'EG10565', 'EG10593', 'EG10660', 'EG10661', 'EG10664', 'EG10669', 'EG10670', 'EG10701', 'EG10725', 'EG10771', 'EG10831', 'EG10952', 'EG11062', 'EG11128', 'EG11193', 'EG11208', 'EG11256', 'EG11287', 'E…
CoHEC | sub-model = y2	LogisticRegression (Binary)	GeneSet_y2	{'C': 1.0, 'class_weight': None, 'dual': False, 'fit_intercept': True, 'intercept_scaling': 1, 'l1_ratio': None, 'max_iter': 100, 'multi_class': 'ovr', 'n_jobs': None, 'penalty': 'l2', 'random_state': 0, 'solver': 'liblinear', 'tol': 0.0001, 'verbose': 0, 'warm_start': False}	1	0.87143	0.12857	155	['EG10065', 'EG10098', 'EG10103', 'EG10104', 'EG10105', 'EG10112', 'EG10117', 'EG10118', 'EG10119', 'EG10120', 'EG10121', 'EG10188', 'EG10278', 'EG10307', 'EG10336', 'EG10337', 'EG10352', 'EG10372', 'EG10481', 'EG10533', 'EG10540', 'EG10560', 'EG10655', 'EG10660', 'EG10661', 'EG10747', 'EG10817', 'EG10831', 'EG10841', 'EG10882', 'EG10883', 'EG10902', 'EG10918', 'EG11004', 'EG11061', 'EG11062', 'E…
CoHEC | sub-model = y3	LogisticRegression (Binary)	GeneSet_y3	{'C': 1.0, 'class_weight': None, 'dual': False, 'fit_intercept': True, 'intercept_scaling': 1, 'l1_ratio': None, 'max_iter': 100, 'multi_class': 'ovr', 'n_jobs': None, 'penalty': 'l2', 'random_state': 0, 'solver': 'liblinear', 'tol': 0.0001, 'verbose': 0, 'warm_start': False}	1	0.84485	0.15515	101	['EG10021', 'EG10091', 'EG10092', 'EG10109', 'EG10111', 'EG10118', 'EG10140', 'EG10222', 'EG10283', 'EG10297', 'EG10315', 'EG10356', 'EG10361', 'EG10488', 'EG10489', 'EG10497', 'EG10576', 'EG10593', 'EG10601', 'EG10617', 'EG10652', 'EG10660', 'EG10673', 'EG10725', 'EG10757', 'EG10771', 'EG10773', 'EG10787', 'EG10920', 'EG10961', 'EG10987', 'EG10998', 'EG11095', 'EG11156', 'EG11242', 'EG11302', 'E…
CoHEC | sub-model = y4	LogisticRegression (Binary)	GeneSet_y4	{'C': 1.0, 'class_weight': None, 'dual': False, 'fit_intercept': True, 'intercept_scaling': 1, 'l1_ratio': None, 'max_iter': 100, 'multi_class': 'ovr', 'n_jobs': None, 'penalty': 'l2', 'random_state': 0, 'solver': 'liblinear', 'tol': 0.0001, 'verbose': 0, 'warm_start': False}	1	0.76905	0.23095	24	['EG10117', 'EG10118', 'EG10120', 'EG10121', 'EG10195', 'EG10559', 'EG11156', 'EG11287', 'EG11374', 'EG11398', 'EG11399', 'EG11693', 'EG11908', 'EG11911', 'EG12061', 'EG12062', 'EG12129', 'EG12363', 'G6194', 'G6201', 'G6579', 'G6709', 'G6825', 'G7825']
CoHEC | sub-model = y5	LogisticRegression (Binary)	GeneSet_y5	{'C': 1.0, 'class_weight': None, 'dual': False, 'fit_intercept': True, 'intercept_scaling': 1, 'l1_ratio': None, 'max_iter': 100, 'multi_class': 'ovr', 'n_jobs': None, 'penalty': 'l2', 'random_state': 0, 'solver': 'liblinear', 'tol': 0.0001, 'verbose': 0, 'warm_start': False}	1	0.97275	0.02725	92	['EG10022', 'EG10039', 'EG10117', 'EG10118', 'EG10120', 'EG10121', 'EG10141', 'EG10262', 'EG10282', 'EG10297', 'EG10317', 'EG10321', 'EG10322', 'EG10361', 'EG10386', 'EG10408', 'EG10411', 'EG10422', 'EG10447', 'EG10449', 'EG10464', 'EG10561', 'EG10593', 'EG10637', 'EG10648', 'EG10701', 'EG10816', 'EG10843', 'EG10960', 'EG10962', 'EG11017', 'EG11047', 'EG11108', 'EG11160', 'EG11174', 'EG11241', 'E…
30S/50S	LogisticRegression (Binary)	GeneSet_30S/50S	{'C': 1.0, 'class_weight': None, 'dual': False, 'fit_intercept': True, 'intercept_scaling': 1, 'l1_ratio': None, 'max_iter': 100, 'multi_class': 'auto', 'n_jobs': None, 'penalty': 'l2', 'random_state': None, 'solver': 'liblinear', 'tol': 0.0001, 'verbose': 0, 'warm_start': False}	0.961538	0.758974	0.202564	7	['EG10321', 'EG10386', 'EG10960', 'EG11857', 'EG12117', 'G6511', 'G7346']
Multiclass	LogisticRegression (Multiclass)	GeneSet_Multiclass	{'C': 1.0, 'class_weight': None, 'dual': False, 'fit_intercept': True, 'intercept_scaling': 1, 'l1_ratio': None, 'max_iter': 100, 'multi_class': 'auto', 'n_jobs': None, 'penalty': 'l2', 'random_state': None, 'solver': 'liblinear', 'tol': 0.0001, 'verbose': 0, 'warm_start': False}	0.967735	0.811173	0.156562	98	['EG12004','G6616','G7741','EG12242','G7176','EG10601','EG12287','EG10841','G6118','EG11193','G6413','G6353','EG11095','G7734','G6783','EG10315','G7917','EG10962','EG10670','EG11491','EG11450','EG10669','EG10322','G812','G7467','EG12235','EG11241','EG10593','EG10655','EG10831','G6548','EG11734','EG50009','EG10597','G6822','EG10660','EG11857','EG10415','EG10987','G7685','EG10321','EG12117','EG1044…
