# Supplementary material for: Predicting antimicrobial mechanism-of-action from transcriptomes: A generalizable explainable artificial intelligence approach
Source: PLoS Comput Biol. 2021 Mar 29;17(3):e1008857. doi: 10.1371/journal.pcbi.1008857 (PMC8031737; doi:10.1371/journal.pcbi.1008857)
Supplement: S3 Table — Gene sets used CoHEC model derived from Clairvoyance feature selection with fitted logistic regression coefficients and EcoCyc annotations. Additionally includes multiclass MOA model and 30S/50S protein-synthesis inhibitor model coefficients. (XLSX) [file pcbi.1008857.s009.xlsx]

## Sheet: Table_S3
	Annotations						Coefficients
	ID_Kegg	ID_Uniprot	Name	Protein	Synonyms	Gene_Class	CoHEC | sub-model = y1	CoHEC | sub-model = y2	CoHEC | sub-model = y3	CoHEC | sub-model = y4	CoHEC | sub-model = y5	30S/50S	Multiclass
ID_EcoCyc
EG11398	b3510	P0AES9	hdeA	HdeA monomer, chaperone active form	yhiB ; yhhC	pH ; defense/survival		-0.129381	0.220849	0.238544	0.126513		[0.023596549559204524, -0.20098526624159282, 0.3974744556526832, 0.26765865964430335, 0.017204954776695827, 0.41980274978314]
EG10120	b0778	P13000	bioD	dethiobiotin synthetase monomer		biotin	-0.186944	0.148528		0.382616	0.148376
EG10117	b0774	P12995	bioA	adenosylmethionine-8-amino-7-oxononanoate aminotransferase monomer		biotin	-0.214775	0.164135		0.363566	0.105814
EG10118	b0775	P12996	bioB	biotin synthase monomer		biotin		0.226294	-0.387556	0.371613	0.146911		[-0.3751595868454044, 0.06807265991374668, -0.2650272848241365, 1.1073260919439787, -0.9804637727963883, 0.023565134693521752]
EG10660	b2234	P00452	nrdA	ribonucleoside diphosphate reductase 1, &alpha; subunit	dnaF	nucleotide and nucleoside conversions	-0.253161	-0.146483	-0.373969				[0.17140369578048337, 0.44404303767929315, 0.7458597759818161, -0.2571868237417184, -0.45283880203649574, -0.3287731263006383]
EG10593	b2150	P0AEE5	mglB	galactose ABC transporter - periplasmic binding protein		carbon compounds ; ABC superfamily, periplasmic binding component ; chaperoning, repair (refolding)	0.116892		-0.412396		0.238804		[-0.23741353045322022, 0.45775878528056496, -0.060159240910167444, -0.32319857347083303, -0.1248700308376588, 0.5247759517160548]
G6928	b1722	P76206	ydiY	conserved protein			0.318706		-0.284872		0.128549		[-0.4221919771284693, 0.5462557812590364, -0.23400675758891068, -0.21503303687457392, -0.5087374337006692, 0.3390632327282812]
EG11399	b3509	P0AET2	hdeB	HdeB monomer	yhiC ; yhhD	pH		-0.100276		0.329732	0.139745		[0.1903975348989324, 0.12169615726264899, 0.3772728536417272, 0.36463241988703765, 0.1618867973109215, 0.5277285468029109]
EG10121	b0776	P12998	bioF	8-amino-7-oxononanoate synthase monomer		biotin		0.230209		0.338912	0.126984
EG10337	b2168	P0AEW9	fruK	1-phosphofructokinase monomer	fpk ; fruF	energy metabolism, carbon	0.279494	0.13527					[0.26388093235820653, 0.4200520030025219, -0.37132987631814346, 0.02812685495605137, 0.41967228138788387, -0.17038405633038956]
G6825	b1552	P0A986	cspI	Qin prophage; cold shock protein	cspJ	prophage genes and phage related functions ; temperature extremes		0.232642		-0.191367			[0.6523555608279358, -0.3684438154227706, -0.222840015467314, -0.04478497668591929, -0.048477992377569265, -0.22437396502809134]
G6194	b0329	P75694	yahO	predicted protein						0.20611	0.221103
EG10831	b2616	P05824	recN	protein used in recombination and DNA repair	radB	DNA repair ; DNA recombination ; SOS response	-0.637882	-0.286751					[-0.21716320370016387, -0.3601481392558729, 1.126639442831028, 0.02060464866584741, 0.02062395911717567, -0.2526060240415767]
EG11693	b3673	P31442	emrD	multidrug efflux transporter EmrD	yicQ	membrane ; Porters (Uni-, Sym- and Antiporters) ; drug resistance/sensitivity			-0.213571	-0.312045
G6822	b1549	P76156	ydfO	Qin prophage; predicted protein		prophage genes and phage related functions	0.268865				0.124658		[-0.22744521921526883, 0.05452779922803365, -0.34365030519109513, -0.184232535639167, -0.07342163407625435, 0.25463631053408153]
EG12341	b2572	P0AFX7	rseA	anti-sigma factor	yfiJ ; mclA	sigma factors, anti-sigmafactors ; Transcription related ; temperature extremes ; other (mechanical, nutritional, oxidative stress)		0.0906613	-0.250601
EG11287	b2732	P25728	ygbA	predicted protein			-0.227281			-0.288923
EG11332	b2498	P0A8F0	upp	uracil phosphoribosyltransferase subunit	uraP	nucleotide and nucleoside conversions	0.433037				0.115975		[-0.10189247339220323, -0.01116273077731255, -0.5564519642198912, -0.5221368437904729, -0.20655192209243092, 0.6847507259436487]
EG11734	b1020	P0A9K1	phoH	ATP-binding protein	psiH	regulons or multilayer component regulatory systems ; starvation		0.201692			0.145526		[-0.028663423577385043, -0.27232465318939025, -0.5148640351527409, 0.19715700171876516, -0.4384083434183996, -0.16115035085060037]
EG10361	b2662	P22256	gabT	4-aminobutyrate aminotransferase		putrescine catabolism ; aminobutyrate catabolism			0.172591		0.153112
G6784	b1490	P0AA89	dosC	diguanylate cyclase	yddV ; dgcO	adaptations ; motility, chemotaxis, energytaxis (aerotaxis, redoxtaxis etc) ; regulation			0.293275		0.123778
EG11156	b2825	P08371	ppdB	conserved protein	ygdC	pilus			-0.154753	-0.165717
EG12242	b3515	P63201	gadW	GadW DNA-binding transcriptional dual regulator	yhiW	repressor ; Transcription related	-0.372237		0.270778				[0.06921169044345168, -0.7097853426887065, 0.2709486928183059, -0.07429237168857959, -0.06496065877164303, -0.10243196583118755]
EG10771	b2677	P14175	proV	glycine betaine / proline ABC transporter - ATP binding subunit	osrA ; proU	proline ; ABC superfamily ATP binding cytoplasmic component	-0.40121		0.409329				[0.47560966281392986, -0.8196134761813505, 0.24297742786465137, 0.39755140857094284, 0.5123764987215099, 0.08216936316338089]
EG50009	b3517	P69908	gadA	glutamate decarboxylase A subunit	gadS	pH	-0.274858				0.116059		[0.4002632559911754, -0.2648564699634804, 0.40490503780222514, 0.417820938527642, 0.024673078311355085, 0.5294482662955141]
EG10533	b4043	P0A7C2	lexA	LexA DNA-binding transcriptional repressor	exrA ; spr ; tsl ; umuA	repressor ; regulon ; DNA repair ; Transcription related	-0.332776	-0.127031
EG11491	b4044	P28303	dinF	putative transport protein, multi antimicrobial extrusion (MATE) family		membrane ; Porters (Uni-, Sym- and Antiporters) ; DNA repair ; radiation	-0.374112	-0.15496					[-0.20585188114362926, -0.4977983512664312, 0.6615927141323454, -0.25706074895600295, -0.22643327090793072, -0.3532928519669148]
G7166	b2253	P77690	arnB	UDP-L-Ara4O C-4" transaminase	pmrH ; yfbE	lipid A ; drug resistance/sensitivity			0.264464		0.13431		[-0.02737714188467153, -0.5403757227597058, -0.08675661118184805, -0.1110999245687172, -0.09865984307291342, 0.7106827759175229]
EG10559	b4037	P03841	malM	maltose regulon periplasmic protein	molA	carbon compounds	-0.513113			-0.394217			[0.45222032582262683, -0.7136830782619044, 0.5639105185053127, -0.22477014318413344, 0.030432608247322378, -0.06173399210446004]
G7080	b2000	P39180	flu	CP4-44 prophage; antigen 43 (Ag43) phase-variable biofilm formation autotransporter	agn43 ; yzzX ; yeeQ ; agn	prophage genes and phage related functions			-0.247861		0.180613		[-0.08436236143647036, 0.33576436408995947, 0.28678039179672454, -0.027581589809001803, -0.43285153995153036, 0.3285245860691048]
EG10725	b4092	P16692	phnP	5-phospho-&alpha;-D-ribosyl 1,2-cyclic phosphate phosphodiesterase		phosphorous metabolism	0.40891		-0.247858
EG10701	b0903	P09373	pflB	pyruvate formate-lyase (inactive)	pfl	fermentation	-0.396815				0.154369
G6990	b1806	P0AA91	yeaY	predicted lipoprotein				0.116629	-0.372017				[0.47961352454547396, 0.42913689914405573, -0.2566435926868, -0.10278036014728407, -0.2517343068869243, -0.06948654312736317]
G6115	b0231	Q47155	dinB	DNA polymerase IV (Y-family DNA polymerase; translesion DNA synthesis)	dinP	DNA replication ; SOS response	-0.429094	-0.24461
G6116	b0232	Q47156	yafN	antitoxin of the YafO-YafN toxin-antitoxin system		inhibition / activation of enzymes	-0.420994	-0.150477
EG10488	b2753	P10423	iap	alkaline phosphatase isozyme conversion protein		posttranslational modification	0.413281		-0.24437				[-0.3998587838310527, 1.169894541656153, -0.4975908058992964, -0.2042830793307612, -0.16219793720394837, -0.2536639592831608]
EG10336	b2167	P20966	fruA	fructose PTS permease - FruA subunit	ptsF	membrane ; carbon compounds ; Phosphotransferase Systems (PEP-dependent PTS)	0.286035	0.162625
G7734	b3382	P45551	yhfY	conserved protein					-0.218396		0.141971		[0.0984146181751801, 0.3861673012058915, -0.0694735381078292, -0.5297498381211617, -0.40319279731746827, 0.17685804588547505]
EG10141	b1737	P17334	chbC	chitobiose PTS permease - ChbC subunit	celB ; hic	membrane ; carbon compounds ; Phosphotransferase Systems (PEP-dependent PTS)	0.348769				0.120544		[-0.2926324786039584, 0.04587689750957078, -0.7863456651642907, -0.29012888644164864, -0.1808270603560367, 0.3288621325676075]
EG11062	b0779	P0A8F8	uvrB	DNA repair; excision nuclease subunit B	dar-1 ; dar-6	DNA ; DNA degradation ; DNA repair ; radiation	-0.350896	-0.1434
G812	b4237	P0A9N8	nrdG	anaerobic nucleoside-triphosphate reductase activating system	yjgE	inhibition / activation of enzymes ; nucleotide and nucleoside conversions ; posttranslational modification		-0.173489	-0.323016				[0.33995009867092557, 0.15374190270882337, 0.7176761365568571, -0.24076312181390883, -0.0819627293690423, -0.13913484380886512]
G7921	b4311	P69856	nanC	N-acetylneuraminic acid outer membrane channel	yjhA	Channel-type Transporters		-0.0831984	0.258157
G7917	b4307	P39368	yjhQ	KpLE2 phage-like element; antitoxin of the TopAI-YjhQ toxin-antitoxin system; predicted acetyltransferase		prophage genes and phage related functions	0.719871		0.271625				[-0.5591561758617507, -0.0328604584814535, -0.7056733980417537, -0.21403534884158779, 0.5225167887087087, 0.10421128058033474]
EG11892	b2009	P33012	sbmC	DNA gyrase inhibitor	dgi ; gyrI ; yeeB	plasmid related ; DNA replication ; DNA repair ; cell killing	-0.394846	-0.20798
G6631	b1228	P76023	ychS	predicted protein				0.153437			0.129702		[0.1652419158452991, 0.2799384830749831, -0.5849787268189643, 0.11421259123045752, 0.15642558957313663, 0.6059796187407138]
EG12030	b2162	P33022	rihB	ribonucleoside hydrolase 2 (pyrimidine-specific)	yeiK	nucleotide and nucleoside conversions		-0.12902			0.111631
EG12061	b2203	P0ABL3	napB	subunit of periplasmic nitrate reductase, cytochrome c<SUB>550</SUB> protein	yejY	cytochromes ; anaerobic respiration ; electron acceptors		0.203232		-0.510381			[0.5488076095024558, -0.1960415176945579, -0.45623454741785147, -0.20040111091121024, -0.1837092793378037, -0.3374761454953758]
G6466	b0899	P75835	ycaM	putative transport protein, amino acid-polyamine-organocation (APC) superfamily		membrane ; Porters (Uni-, Sym- and Antiporters)	0.546214		-0.204154				[-0.17357830858902515, 0.6451951763796709, -0.3347324860103453, -0.5517624647382897, -0.18587932571373775, 0.22280050044344088]
G7763	b3446	P46857	yrhB	predicted protein with chaperone-like activity			-0.359936		0.205513				[0.4884028167242382, -0.8235301766644852, 0.19650601144885393, -0.10223431477427734, -0.27813383645716355, 0.11963049866047502]
EG12075	b3476	P33590	nikA	nickel ABC transporter - periplasmic binding protein	hydD ; hydC	ABC superfamily, periplasmic binding component		-0.12176	-0.234182
EG10112	b0314	P0ABC9	betT	choline:H<sup>+</sup> symporter		membrane ; betaine biosynthesis ; Porters (Uni-, Sym- and Antiporters)	-0.406216	0.10851
EG10119	b0777	P12999	bioC	malonyl-[acp] methyltransferase		biotin	-0.341027	0.218356
EG11857	b3893	P0AAJ5	fdoH	formate dehydrogenase-O, &beta; subunit		membrane ; anaerobic respiration ; electron donors			-0.22278		-0.0750339	1.45109	[0.24042863849259352, 0.5087319310117289, 0.16190768192969604, -0.10073611203202285, 0.20438335914437866, -0.4426724087082377]
EG10661	b2235	P69924	nrdB	ribonucleoside diphosphate reductase 1, &beta; subunit, ferritin-like	ftsB	nucleotide and nucleoside conversions	-0.251567	-0.130099					[0.14995031926995606, 0.1478661235681516, 0.7376355245417741, 0.013176703199757367, -0.20777836782527281, -0.2281784893299605]
G6440	b0842	P0AEY8	mdfA	multidrug efflux transporter MdfA (multifunctional)	cmlA ; cmr	membrane ; Porters (Uni-, Sym- and Antiporters) ; drug resistance/sensitivity	0.247235	0.111304
EG11193	b3645	P23840	dinD	DNA-damage-inducible protein	pcsA ; yicD	DNA repair	-0.5773	-0.337421					[-0.6191657324364389, -1.1651363222715647, 1.2157832129947495, -0.2708138572830616, -0.16964605967237148, -0.201358829243409]
EG10297	b0587	P26266	fepE	ferric enterobactin (enterochelin) transport		membrane ; Fe aquisition ; transport			0.170169		0.074593
EG11806	b1846	P33218	yebE	conserved inner membrane protein				0.22933	-0.388382				[0.5304941867480013, 0.23812672866782864, -0.56682598329081, 0.06850479376439554, -0.49677682541421275, -0.4952976480958921]
EG12223	b3486	P37624	rbbA	ribosome-associated ATPase	yhiG ; yhiH	translation	0.262259	0.102024
G7565	b3012	Q46857	dkgA	methylglyoxal reductase [multifunctional]	yqhE	methylglyoxal metabolism ; carbon compounds	-0.313922				0.147693		[-0.013882129069473434, 0.09316922952805756, 0.4145502792100875, 0.148371298016123, -0.7186085593624895, -0.03216208246764898]
EG12129	b2497	P0AGM7	uraA	uracil:H<sup>+</sup> symporter UraA		membrane ; nucleotide and nucleoside conversions ; Porters (Uni-, Sym- and Antiporters)	0.236072			-0.306501
EG11820	b1056	P0A8X2	yceI	predicted protein				0.0986003			0.144518
EG11241	b0897	P21367	ycaC	predicted hydrolase monomer		amino acids					0.235825		[0.04076276644222765, -0.004903047293111605, -0.32875942154329746, -0.32357010910624023, -0.49201596763558647, 0.4139879534466039]
EG11242	b0898	P21503	ycaD	putative transport protein, major facilitator superfamily (MFS)		membrane ; Porters (Uni-, Sym- and Antiporters)			-0.226837
EG11253	b0925	P22525	ldtD	L,D-transpeptidase LdtD	ycbB	murein (peptidoglycan)		0.124228
EG11175	b3124	P23524	garK	glycerate kinase I	yhaD	carbon compounds		0.105049
EG11378	b1684	P77667	sufA	Fe-S cluster assembly, scaffold protein	ydiC	incorporation of metal ions ; sulfur metabolism		0.131579
EG11174	b3121	P11864	yhaC	predicted protein							0.093192
EG11374	b0142	P26281	folK	6-hydroxymethyl-7,8-dihydropterin pyrophosphokinase		folic acid				-0.35243
EG11160	b2924	P0C0S1	mscS	mechanosensitive channel MscS monomer	yggB	membrane ; alpha-type channels ; other (mechanical, nutritional, oxidative stress)					0.123416
EG11357	b0799	P27296	dinG	ATP-dependent helicase	rarB	bent DNA or supercoiling, inversion ; DNA repair ; SOS response ; DNA related		-0.156213
EG11188	b3618	P25666	htrL	involved in lipopolysaccharide biosynthesis	yibB	surface antigens (ECA, O antigen of LPS) ; lipopolysaccharide		-0.0884635
EG11208	b4017	P23325	arpA	regulator of acetyl CoA synthetase	arp ; yjaC	unknown ; fatty acids and phosphatidic acid	-0.301232
EG11256	b0382	P0AAN9	iraP	anti-adaptor protein for &sigma;<sup>S</sup> stabilization	yaiB	posttranscriptional ; adaptations	0.405804
EG11355	b1922	P0AEM6	fliA	RNA polymerase, sigma 28 (sigma F) factor	rpoF ; flaD	sigma factors, anti-sigmafactors ; stimulon ; flagella ; Transcription related					-0.134215
EG11313	b3907	P27125	rhaT	rhamnose / lyxose:H<sup>+</sup> symporter		membrane ; carbon compounds ; Porters (Uni-, Sym- and Antiporters)	-0.245577
EG11176	b3125	P0ABQ2	garR	tartronate semialdehyde reductase	yhaE	carbon compounds		0.13772					[0.2427416116664797, 0.25924757293407164, -0.21331540948885935, 0.40344030210103543, 0.0737195248228202, 0.08964066619310085]
EG11353	b3626	P27129	waaJ	UDP-glucose:(glucosyl)LPS &alpha;-1,2-glucosyltransferase	rfaJ ; waaR	surface antigens (ECA, O antigen of LPS)		-0.0820843
EG11302	b1573	P21418	ydfC	Qin prophage; predicted protein	rzpQ	prophage genes and phage related functions			0.30559
EG11338	b1051	P25738	msyB	acidic protein that suppresses heat sensitivity of a <i>secY</i> mutant		transport					0.166746
EG11235	b0797	P25888	rhlE	ATP-dependent RNA helicase		RNA related		0.101558
EG11310	b1407	P25907	ydbD	protein involved in detoxification of methylglyoxal		detoxification			0.194663
EG11330	b2663	P25527	gabP	4-aminobutyrate:H<sup>+</sup> symporter		membrane ; carbon compounds ; Porters (Uni-, Sym- and Antiporters)			0.1627
EG11228	b1475	P0AAJ3	fdnH	formate dehydrogenase N, &beta; subunit		membrane ; anaerobic respiration ; electron donors		0.103246
RUVB	b1860	P0A812	ruvB	branch migration of Holliday structures; repair helicase		DNA repair ; DNA recombination ; SOS response		-0.115178
EG11436	b4269	P27250	ahr	aldehyde reductase, NADPH-dependent	yjgB	UNCLASSIFIED					0.133674
EG11812	b4186	P33222	yjfC	predicted synthetase/amidase with ATPase activity				0.139103
EG11744	b1494	P31828	pqqL	putative zinc peptidase	pqqM ; pqqE ; yddC	UNCLASSIFIED	0.34931
EG11753	b1216	P31801	chaA	Na<sup>+</sup> / K<sup>+</sup>:H<sup>+</sup> antiporter ChaA		membrane ; Porters (Uni-, Sym- and Antiporters)		0.108767
EG11766	b3595	P32109	yibJ	predicted Rhs-family protein				-0.0993919
EG11769	b0498	P33668	ybbC	predicted protein					0.154432
EG11783	b2622	P32053	intA	CP4-57 prophage; integrase	intX ; slpA	prophage genes and phage related functions					-0.123262
EG11786	b2581	P0AGJ5	yfiF	predicted methyltransferase							0.129735
EG11809	b1849	P33221	purT	phosphoribosylglycinamide formyltransferase 2		purine biosynthesis					0.136288
EG11824	b3009	P0AA60	yghB	membrane transport protein; required for proton-motive force (PMF) dependent drug efflux		membrane ; energy production/transport			-0.252116
EG11733	b3755	P31475	yieP	predicted transcriptional regulator		unknown	-0.414404
EG11858	b3894	P32176	fdoG	formate dehydrogenase-O, &alpha; subunit		anaerobic respiration ; electron donors					-0.0887423
EG11865	b3901	P32156	rhaM	L-rhamnose mutarotase	yiiL	carbon utilization			0.215783
EG11880	b3930	P32166	menA	1,4-dihydroxy-2-naphthoate octaprenyltransferase	yiiW	membrane ; anaerobic respiration ; menaquinone, ubiquinone		-0.0968593
EG11891	b2008	P33011	yeeA	inner membrane protein YeeA		membrane ; Putative uncharacterized transport protein		-0.228134					[-0.5868784526018801, -0.5336423443843684, 0.5542286335225423, -0.09110878125594334, -0.11308850880850718, 0.024767459522993546]
EG11897	b2573	P0AGB6	rpoE	RNA polymerase, sigma 24 (sigma E) factor	sigE	sigma factors, anti-sigmafactors ; stimulon ; Transcription related ; temperature extremes			-0.294779
EG11905	b3946	P32669	fsaB	fructose 6-phosphate aldolase 2	yijG ; talC	metabolism			-0.236411
EG11908	b3949	P32672	frwC	predicted PTS permease - FrwC subunit	yijJ	Phosphotransferase Systems (PEP-dependent PTS)				-0.381436
EG11743	b1495	P31827	yddB	outer membrane protein, putative porin			0.44504
EG11732	b3754	P31474	hsrA	putative transport protein, major facilitator superfamily (MFS)	yieO	membrane ; Porters (Uni-, Sym- and Antiporters)	-0.301008
EG11443	b2914	P0A7Z0	rpiA	ribose-5-phosphate isomerase A	ygfC	non-oxidative branch, pentose pathway ; carbon compounds					0.111006
EG11498	b3262	P28638	yhdJ	DNA adenine methyltransferase	ccrM	cell processes			-0.24134
EG11450	b3764	P0ADN2	yifE	conserved protein		transcriptional level			0.305165				[-0.03278758653695632, -0.53448760301134, 0.11970932294870272, -0.38304079887022446, 0.17753255529991593, -0.1453252116616459]
EG11462	b4482	P27840	yigE	predicted protein	b3815 (obsolete) ; b3814 (obsolete)			-0.19052
EG11471	b3827	P0ADP5	yigM	biotin transporter		membrane ; Transporters of Unknown Classification					0.104233
EG11472	b3832	P0AG71	rmuC	predicted recombination limiting protein	yigN	UNCLASSIFIED		-0.168047
EG11489	b1042	P28307	csgA	curlin, major subunit		fimbri, pili ; defense/survival			0.31898
EG11492	b4051	P28304	qor	quinone oxidoreductase	hzc ; hcz	electron carriers		0.125771
EG11128	b1282	P08245	yciH	translation initiation factor		translation	0.309356
EG11524	b0706	P28916	ybfD	putative DNA ligase							-0.138362
EG11719	b3696	P0ADM6	yidX	predicted lipoprotein				-0.111919
EG11579	b0798	P30176	ybiA	conserved protein			-0.294795
EG11625	b0863	P30859	artI	periplasmic binding protein ArtI		glutamine ; ABC superfamily, periplasmic binding component					0.144239
EG11629	b0854	P31133	potF	putrescine ABC transporter - periplasmic binding protein		amines ; ABC superfamily, periplasmic binding component					0.183043
EG11636	b1528	P31122	ydeA	arabinose efflux transporter		unknown ; operon ; membrane ; carbon compounds		0.0962789
EG11646	b2166	P30235	psuK	predicted pseudouridine kinase	yeiC ; pscK	pyrimidine biosynthesis	-0.327476
EG11662	b1931	P76318	yedK	predicted protein	yedG				0.214583
EG11710	b3683	P31452	glvC	GlvC subunit of predicted PTS permease (pseudogene)	ptiC ; yidO	Phosphotransferase Systems (PEP-dependent PTS)			-0.271931
EG11495	b3511	P0AET5	hdeD	acid-resistance membrane protein	yhiA	pH			0.222032
EG10902	b3314	P0A7V3	rpsC	30S ribosomal subunit protein S3		ribosomes ; translation ; ribosomal proteins		-0.0779091					[-0.09116202906293296, 0.028228120570458107, 0.11175903024830607, -0.5407764097561012, 0.0305741301741993, -0.09601481276179429]
EG11108	b0707	P24252	ybgA	conserved protein	tkp						0.131007
EG11095	b0404	P21515	acpH	acyl carrier protein phosphodiesterase	yajB	acyl carrier protein			0.240437				[-0.03879339147574338, -0.43080481475559157, 0.40817950960344673, 0.36145693492899816, 0.5239508382887341, 0.4854915538811478]
EG10317	b3261	P0A6R3	fis	Fis DNA-binding transcriptional dual regulator	nbp	activator ; repressor ; DNA recombination ; Transcription related					0.107027
EG10321	b1923	P04949	fliC	flagellar biosynthesis; flagellin, filament structural protein	H ; flaF ; hag	flagella ; flagellum ; motility, chemotaxis, energytaxis (aerotaxis, redoxtaxis etc)					0.137112	1.11136	[0.47903453490457826, 0.24650307432089177, 0.15100158378805612, 0.4947104933752772, -0.18028612093257868, 0.5074556470444354]
EG10322	b1944	P0ABX8	fliL	flagellar protein FliL	flaQI ; flaAI ; cheC1	flagella ; flagellum ; motility, chemotaxis, energytaxis (aerotaxis, redoxtaxis etc)					-0.184152		[0.03419480580586932, 0.3482959491148995, 0.1410997848649399, 0.3364975993783234, 0.8270149402967585, -0.4320156217860892]
EG10325	b1334	P0A9E5	fnr	FNR DNA-binding transcriptional dual regulator	frdB ; nirA ; nirR ; ossA	activator ; repressor ; global ; anaerobic respiration	-0.346445
EG10352	b2801	P11551	fucP	fucose:H+ symporter		membrane ; carbon compounds ; Porters (Uni-, Sym- and Antiporters)		-0.147673
EG10356	b1612	P0AC33	fumA	fumarase A monomer		TCA cycle			-0.3151
EG10372	b1761	P00370	gdhA	glutamate dehydrogenase		glutamate		0.111281
EG10386	b0811	P0AEQ3	glnH	glutamine ABC transporter - periplasmic binding protein		glutamine ; ABC superfamily, periplasmic binding component					0.18283	-1.75072
EG10408	b2551	P0A825	glyA	serine hydroxymethyltransferase		formyl-THF biosynthesis ; amino acids ; glycine					0.143907
EG10411	b2029	P00350	gnd	6-phosphogluconate dehydrogenase		pentose pwy, oxidative branch ; carbon compounds					0.209702
EG10413	b3779	P25552	gpp	guanosine-5'-triphosphate, 3'-diphosphate pyrophosphatase	gppA	nucleotide and nucleoside conversions ; phosphorous metabolism ; starvation	-0.343344
EG10422	b0104	P60560	guaC	GMP reductase		nucleotide and nucleoside conversions					0.127959
EG10447	b2020	P06988	hisD	histidinal dehydrogenase / histidinol dehydrogenase		histidine					-0.167654
EG10449	b2019	P60757	hisG	ATP phosphoribosyltransferase		histidine					-0.188046		[0.0010277128384728056, 0.08113238350275333, -0.32698513182467154, 0.34581231241271254, 0.7215340801082133, -0.412554473814307]
EG10457	b1237	P0ACF8	hns	H-NS DNA-binding transcriptional dual regulator	B1 ; H1 ; virR ; topX	activator ; repressor ; Transcription related ; nucleoproteins, basic proteins	0.412729						[-0.36940614846787445, 0.3455420113496639, -0.556972783292831, -0.1365855730903681, 0.09661798096299137, -0.20012487135778942]
EG10464	b1054	P0ACV0	lpxL	lauroyl acyltransferase	htrB ; waaM	membrane ; surface antigens (ECA, O antigen of LPS) ; lipid A					-0.129617
EG10480	b2719	P16433	hycG	hydrogenase 3 and formate hydrogenlyase complex, HycG subunit	hevG	fermentation	-0.323305
EG10481	b2718	P0AEV7	hycH	protein required for maturation of hydrogenase 3	hevH	fermentation		-0.119334
EG10484	b2727	P0AAN3	hypB	accessory protein for nickel incorporation into hydrogenase isoenzymes	hydB	fermentation ; chaperoning, repair (refolding)	-0.315377
EG10315	b4320	P08191	fimH	minor fimbrial subunit, D-mannose specific adhesin	pilE	pilus ; glycoprotein			0.223214				[-0.0902047202173961, -0.12103970583558443, 0.2994480613956648, 0.1734950294347883, -0.033549265005891574, 0.4142164223674716]
EG10307	b3361	P20605	fic	stationary-phase protein with possible role in p-aminobenzoate or folate biosynthesis	fic-1	cell division		0.1233
EG10283	b4232	P0A993	fbp	fructose-1,6-bisphosphatase monomer	fdp	central intermediary metabolism			-0.270409
EG10105	b3735	P0ABA4	atpH	ATP synthase F<sub>1</sub> complex - delta subunit	papE ; uncH	membrane ; ATP proton motive force interconversion ; The H+- or Na+-translocating F-type, V-type and A-type ATPase (F-ATPase) Su		-0.113559
EG10022	b4015	P0A9G6	aceA	isocitrate lyase monomer	icl	glyoxylate bypass					0.109109
EG10039	b1982	P0AE12	amn	AMP nucleosidase		nucleotide and nucleoside conversions					0.136046
EG10065	b3958	P11446	argC	N-acetylglutamylphosphate reductase	Arg2	arginine		0.168788
EG10091	b3744	P00963	asnA	asparagine synthetase A		amino acids ; asparagine			-0.321837				[-0.23410614171982996, 0.5799124578505103, -0.09397221203320166, 0.12373581554518398, -0.34239878368576915, -0.10332657143733438]
EG10092	b0674	P22106	asnB	asparagine synthetase B		amino acids ; asparagine			-0.198702
EG10098	b3734	P0ABB0	atpA	ATP synthase F<sub>1</sub> complex - alpha subunit	papA ; uncA	membrane ; ATP proton motive force interconversion ; The H+- or Na+-translocating F-type, V-type and A-type ATPase (F-ATPase) Su		-0.107686
EG10103	b3736	P0ABA0	atpF	ATP synthase F<sub>0</sub> complex - b subunit	papF ; uncF	membrane ; ATP proton motive force interconversion ; The H+- or Na+-translocating F-type, V-type and A-type ATPase (F-ATPase) Su		-0.0970127
EG10104	b3733	P0ABA6	atpG	ATP synthase F<sub>1</sub> complex - gamma subunit	papC ; uncG	membrane ; ATP proton motive force interconversion ; The H+- or Na+-translocating F-type, V-type and A-type ATPase (F-ATPase) Su		-0.110425
EG10109	b0311	P17444	betA	choline dehydrogenase		membrane ; betaine biosynthesis ; osmotic pressure			0.226397
EG10282	b2925	P0AB71	fbaA	fructose bisphosphate aldolase monomer	ald ; fba ; fda	carbon compounds					0.155497
EG10111	b0313	P17446	betI	BetI DNA-binding transcriptional repressor		repressor ; operon ; Transcription related ; osmotic pressure			0.169816
EG10140	b1738	P69795	chbB	chitobiose PTS permease - ChbB subunit	celA	carbon compounds ; Phosphotransferase Systems (PEP-dependent PTS)			0.210959
EG10188	b3368	P0AEA8	cysG	siroheme synthase subunit		heme, porphyrine		0.0997052
EG10195	b2425	P16700	cysP	sulfate / thiosulfate ABC transporter - periplasmic binding protein CysP		sulfur metabolism ; ABC superfamily, periplasmic binding component				0.21021
EG10222	b4384	P0ABP8	deoD	purine nucleoside phosphorylase	pup	nucleotide and nucleoside conversions ; carbon utilization			-0.185165
EG10262	b0583	P19925	entD	phosphopantetheinyl transferase		membrane ; enterochelin (enterobactin)					0.128587
EG10266	b3265	P24180	acrE	AcrEF-TolC multidrug efflux system - membrane fusion protein	envC	UNCLASSIFIED	-0.411423						[0.49138065070189507, -0.3821349298397128, 0.3815902519201045, 0.06327125352398202, 0.226171302082173, 0.15644968927631267]
EG10278	b3845	P21151	fadA	3-ketoacyl-CoA thiolase	oldA	fatty acids		-0.1145
EG10489	b1136	P08200	icd	isocitrate dehydrogenase	icdE ; icdA	TCA cycle			-0.393011				[-0.20840354788926757, 0.06805609850200363, 0.27213687868375797, 0.05279002249249132, -0.6710641589088139, -0.2560670071803297]
EG10497	b3770	P0AB80	ilvE	branched-chain amino-acid aminotransferase		alanine ; isoleucine/valine ; leucine			0.22239
EG10524	b0342	P07464	lacA	galactoside O-acetyltransferase monomer		carbon compounds	0.36031
EG10961	b2965	P21169	speC	ornithine decarboxylase, biosynthetic		polyamine biosynthesis			-0.278865
EG10843	b3905	P09377	rhaS	RhaS-L-rhamnose DNA-binding transcriptional activator	rhaC2	activator ; operon ; carbon compounds ; Transcription related					-0.16326
EG10882	b3315	P61175	rplV	50S ribosomal subunit protein L22	eryB	ribosomes ; translation ; ribosomal proteins		-0.0848032
EG10883	b3318	P0ADZ0	rplW	50S ribosomal subunit protein L23		ribosomes ; translation ; ribosomal proteins		-0.106417
EG11927	b4038	P32690	yjbI	conserved protein	sgdG?				-0.266368				[0.2568324321560522, 0.4846491030452375, -0.013849357797671458, -0.11734390666879851, -0.21505567978745885, -0.5433438772253756]
EG10918	b3316	P0A7U3	rpsS	30S ribosomal subunit protein S19		ribosomes ; translation ; ribosomal proteins		-0.093869
EG10920	b3065	P68679	rpsU	30S ribosomal subunit protein S21		ribosomes ; translation ; ribosomal proteins			-0.15205
EG10952	b2617	P0A937	bamE	Outer Membrane Protein Assembly Complex - BamE subunit	smpA ; smqA	membrane	-0.313242
EG10960	b2937	P60651	speB	agmatinase		polyamine biosynthesis					0.128024	1.79499
EG10962	b0120	P0A7F6	speD	adenosylmethionine decarboxylase, proenzyme		polyamine biosynthesis					0.175215		[-0.33327309043067727, -0.09591411333493315, -0.34389427470771455, -0.23811624618514918, -0.5402392571956648, 0.5637902122053173]
EG10817	b3748	P04982	rbsD	ribose pyranase	rbsP	carbon compounds		-0.121433
EG10987	b1885	P07018	tap	chemotaxis signaling complex - dipeptide sensing		inhibition / activation of enzymes ; membrane ; motility, chemotaxis, energytaxis (aerotaxis, redoxtaxis etc)			0.254993				[0.44626657200962844, -0.12455448453018769, 0.08214408029608869, 0.3095111856577526, 0.2366139207904839, 0.6197331123754624]
EG10998	b0002	P00561	thrA	aspartate kinase / homoserine dehydrogenase	thrA2 ; Hs ; thrA1 ; thrD	lysine ; homoserine			0.285023				[-0.2249436423371089, 0.03426353321367134, -0.3395924131333721, 0.0681904609234104, 0.8345468426325999, -0.06743075886930643]
EG11004	b1845	P24555	ptrB	oligopeptidase B	tlp	proteins/peptides/glycopeptides ; turnover, degradation		0.0932449
EG11017	b1197	P13482	treA	periplasmic trehalase	osmA ; tre	misc. glucose metabolism ; osmotic pressure					0.163476
EG11047	b3453	P0AG80	ugpB	glycerol-3-phosphate ABC transporter - periplasmic binding protein	psiB ; psiC	phospholipid ; anaerobic respiration ; aerobic respiration ; misc. glycerol metabolism					0.0937834
EG11061	b4058	P0A698	uvrA	excision nuclease subunit A	dar ; dinE	DNA repair ; radiation ; SOS response		-0.150098					[-0.4646895272057672, -0.4121982633929804, 0.39557672333924965, -0.34078500000167444, -0.3825934328420064, -0.37838957387250743]
EG11064	b3813	P03018	uvrD	ssDNA translocase and dsDNA helicase - DNA helicase II	uvr502 ; srjC ; uvrE ; dar-2	DNA replication ; DNA repair ; SOS response		-0.118198
EG11083	b0059	P60240	rapA	RNA polymerase-binding ATPase and RNAP recycling factor	yabA ; hepA	transcriptional level ; Transcription related ; adaptations		-0.100674
EG10841	b1924	P24216	fliD	flagellar cap protein FliD; filament capping protein; enables filament assembly	flbC ; rfs	flagella ; flagellum ; motility, chemotaxis, energytaxis (aerotaxis, redoxtaxis etc)		0.120646					[0.46197804894287203, 0.35743621045470614, 0.06817697933445113, 0.33349440306903466, 0.34227673336792086, 0.2653619175557422]
EG10816	b3750	P0AGI1	rbsC	ribose ABC transporter - membrane subunit	rbsP ; rbsT	membrane ; carbon compounds ; ABC superfamily, membrane component					0.161819
EG10531	b0076	P10151	leuO	LeuO DNA-binding transcriptional dual regulator		activator ; operon ; leucine ; Transcription related	-0.379854
EG10648	b1468	P19319	narZ	nitrate reductase Z, &alpha; subunit	chlZ	anaerobic respiration ; electron acceptors					0.166994
EG10540	b3458	P04816	livK	leucine ABC transporter - periplasmic binding protein	hrbD ; hrbC ; hrbB	leucine ; ABC superfamily, periplasmic binding component		-0.106704
EG10560	b3417	P00490	malP	maltodextrin phosphorylase monomer	malA ; blu	carbon compounds ; polysaccharides		-0.104078
EG10561	b3416	P15977	malQ	amylomaltase	malA	carbon compounds ; polysaccharides					-0.153876
EG10565	b0403	P21517	malZ	maltodextrin glucosidase		carbon compounds ; polysaccharides	-0.309934
EG10576	b3236	P61889	mdh	malate dehydrogenase		TCA cycle ; fermentation ; glyoxylate degradation ; carbon compounds			-0.277025
EG10601	b1890	P09348	motA	MotA protein, proton conductor component of motor; no effect on switching	flaJ	membrane ; alpha-type channels ; motility, chemotaxis, energytaxis (aerotaxis, redoxtaxis etc)			0.27327				[0.35793582110790617, -0.45090551099056597, 0.09456052995360903, 0.28705337315275103, 0.13748481589230843, 0.484869949241366]
EG10617	b3161	P0AAD2	mtr	tryptohan / indole:H+ symporter Mtr		membrane ; tryptophan ; Porters (Uni-, Sym- and Antiporters)			-0.327351				[-0.16967839996170428, 0.8263883912991364, 0.06578891584771945, 0.21317891593384988, -0.1332973981508006, -0.1554124676878605]
EG10637	b3225	P0A6L4	nanA	<i>N</i>-acetylneuraminate lyase	npl	amino sugar conversions					0.138317		[0.5084312507372707, 0.3027080459364996, -0.15177937449641754, 0.1642261619247863, -0.04366222893293688, 0.4167034769319809]
EG10652	b0019	P13738	nhaA	NhaA monomer	ant ; antA ; hyc	membrane ; Porters (Uni-, Sym- and Antiporters) ; pH			-0.211497
EG10787	b1101	P69786	ptsG	glucose PTS permease - PtsG subunit	umgC ; umg ; tgl ; CR	covalent modification, demodification, maturation ; membrane ; carbon compounds ; Phosphotransferase Systems (PEP-dependent PTS)			-0.220896
EG10655	b3366	P0A9I8	nirD	nitrite reductase, small subunit		anaerobic respiration		0.115698					[0.7361525052677896, 0.10488807850883568, 0.08290109113090037, 0.1061472287682132, 0.11878375708945083, 0.37198478413391983]
EG10664	b2964	P0AFF4	nupG	nucleoside:H<sup>+</sup> symporter NupG		membrane ; nucleotide and nucleoside conversions ; Porters (Uni-, Sym- and Antiporters)	-0.527403
EG10669	b0957	P0A910	ompA	outer membrane porin A	con ; tolG ; tut	membrane ; Beta barrel porins (The Outer Membrane Porin (OMP) Functional Superfamily)	0.336441						[-0.4203273132527392, 0.7464111874506215, -0.2296324377603631, -0.08630351501800951, -0.2922877974016612, -0.04569982388175356]
EG10670	b2215	P06996	ompC	OmpC monomer	meoA ; par	Beta barrel porins (The Outer Membrane Porin (OMP) Functional Superfamily)	0.394788						[-0.4731582626170593, 0.6977758993248473, -0.38299908463134574, 0.0883023672859876, 0.05745982081423396, 0.09479366693277172]
EG10673	b0565	P09169	ompT	outer membrane protease VII (outer membrane protein 3b)		membrane ; prophage genes and phage related functions ; proteins/peptides/glycopeptides			0.267424
EG10747	b0060	P21189	polB	DNA polymerase II	dinA	DNA replication ; DNA repair ; radiation ; SOS response		-0.204851
EG10757	b3363	P0AFL3	ppiA	peptidyl-prolyl <i>cis-trans</i> isomerase A (rotamase A)	rot ; rotA	chaperoning, repair (refolding)			-0.265729
EG10773	b2679	P0AFM2	proX	glycine betaine / proline ABC transporter - periplasmic binding protein	osrA ; proU	betaine biosynthesis ; carbon compounds ; glycine ; proline			0.308054				[0.20197892142191856, -0.9100894193769978, -0.14412203065702703, 0.3575555835686697, 0.2055639275050389, 0.19088730497848352]
EG11911	b3952	P32675	pflC	probable pyruvate formate lyase 2 activating enzyme	yijM	inhibition / activation of enzymes ; anaerobic respiration ; posttranslational modification				-0.285021
EG12100	b2465	P33570	tktB	transketolase II		non-oxidative branch, pentose pathway ; carbon compounds					0.210106
EG11943	b4068	P0AF54	yjcH	conserved inner membrane protein							0.126328
G7217	b2347	P37327	yfdC	inner membrane protein YfdC					-0.189548
G7015	b1843	P76280	yobB	conserved protein				0.15148
G7016	b1844	P0AEK0	exoX	exonuclease X	yobC	DNA ; DNA degradation ; DNA repair ; radiation		0.0962618
G7024	b1874	P67826	cutC	protein potentially involved in copper homeostasis		UNCLASSIFIED		0.0921953					[0.7757230911888049, -0.02183167855493387, 0.1733014765717108, 0.03697941802156908, -0.10120487171034258, -0.04051788302515714]
G7031	b1895	P46888	uspC	universal stress protein	yecG	radiation ; adaptations			0.27323
G7055	b1967	P31658	hchA	amino acid deglycase Hsp31	yzzC ; yedU	detoxification ; chaperoning, repair (refolding)					0.129527
G7075	b1995	P76356	yoeA	CP4-44 prophage; predicted disrupted hemin or colicin receptor					0.20998
G7083	b2003	P64521	yeeT	CP4-44 prophage; predicted protein		prophage genes and phage related functions		0.168835
G7181	b2274	P76485	yfbO	predicted protein			-0.406466
G7210	b2339	P77288	yfcV	predicted fimbrial-like adhesin protein		pilus	-0.174092
G7228	b2359	P76512	yfdP	CPS-53 (KpLE1) prophage; predicted protein		prophage genes and phage related functions		-0.133473
G6787	b1497	P76134	ydeM	predicted anaerobic sulfatase maturation enzyme		chaperoning, repair (refolding)			-0.274253
G7229	b2360	P76513	yfdQ	CPS-53 (KpLE1) prophage; predicted protein		prophage genes and phage related functions		-0.146023
G7233	b2368	P52599	emrK	EmrKY-TolC multidrug efflux transport system - membrane fusion protein		Putative uncharacterized transport protein ; drug resistance/sensitivity	-0.164504
G7236	b2373	P0AFI0	oxc	oxalyl-CoA decarboxylase	yfdU	UNCLASSIFIED			0.297863
G7237	b2374	P69902	frc	formyl-CoA transferase monomer	yfdW	metabolism of other compounds		-0.0724944
G7240	b2377	P76521	yfdY	predicted inner membrane protein							-0.127996
G7241	b2378	P0ACV2	lpxP	palmitoleoyl acyltransferase	ddg	membrane ; surface antigens (ECA, O antigen of LPS) ; lipid A ; temperature extremes	-0.235478
G7267	b2432	P76537	yfeY	predicted outer membrane lipoprotein				0.10142
G7282	b2452	P76552	eutH	predicted inner membrane protein	yffU	membrane ; amines ; Putative uncharacterized transport protein	0.427346
G7289	b2459	P65643	eutT	predicted cobalamine adenosyltransferase in ethanolamine utilization	ypfB	amines		-0.180939
G7004	b1828	P76269	yebQ	putative transport protein, major facilitator superfamily		membrane ; Porters (Uni-, Sym- and Antiporters)		0.109361
G6994	b1810	P64490	yoaC	predicted protein			0.347485
G6970	b1784	P76235	yeaH	conserved protein				0.109329					[0.04328001097756341, 0.3568761240538603, -0.35933519772762224, 0.24922173136633902, -0.23171810308163757, -0.019455555355106693]
G6968	b1782	P0A908	mipA	scaffolding protein that interacts with murein polymerase and murein hydrolase	yeaF	murein ; murein (peptidoglycan)					0.143189
G6812	b1526	P77309	yneJ	predicted DNA-binding transcriptional regulator, LysR-type		activator ; repressor ; Transcription related		0.0914123
G6840	b1582	P76169	ynfA	conserved inner membrane protein		UNCLASSIFIED			-0.254483
G6854	b1596	P43531	ynfM	putative transport protein, major facilitator superfamily	yzyC	membrane ; Porters (Uni-, Sym- and Antiporters)		0.106346
G6856	b1598	P76176	ydgD	predicted peptidase				0.0999012
G6859	b1601	P0AFS5	tqsA	quorum signal AI-2 exporter	ydgG	Putative uncharacterized transport protein					-0.117457
G6863	b1607	P0ACX0	ydgC	hypothetical protein		membrane			-0.217925
G6880	b1640	P77570	anmK	anhydro-<i>N</i>-acetylmuramic acid kinase	ydhH	murein turnover, recycling		0.0973233
G6886	b1646	P0AGD1	sodC	superoxide dismutase (Cu-Zn)		detoxification					0.124374
G6907	b1681	P77689	sufD	SufD component of SufBCD Fe-S cluster scaffold complex	ynhC	incorporation of metal ions ; sulfur metabolism		0.130552					[0.7433337879336684, 0.024366534067032843, -0.2217848033476833, -0.06739067593929456, 0.10758626992728358, 0.25003686337546177]
G6918	b1695	P0A9U8	ydiO	predicted enoyl-CoA reductase		fatty acids ; energy production/transport	0.445996
G6920	b1697	P76201	ydiQ	conserved protein		electron carriers ; fatty acids ; Putative uncharacterized transport protein	-0.413954
G6924	b1706	P77649	ydiU	conserved protein			-0.30164
G6933	b1728	P64481	ydjM	predicted inner membrane protein regulated by LexA		SOS response		-0.158235
G6937	b1741	P76213	cho	endonuclease of nucleotide excision repair	ydjQ	DNA repair ; SOS response ; protection		-0.184515
G6940	b1744	P76215	astE	succinylglutamate desuccinylase	ydjS	amino acids		-0.107765
G6941	b1745	P76216	astB	succinylarginine dihydrolase	ydjT	amino acids		-0.15869
G6942	b1746	P76217	astD	aldehyde dehydrogenase	ydjU	amino acids		-0.161962					[-0.7824542684214708, -0.03975994857288935, 0.3285608553805388, -0.17370222049370856, -0.2582034333159401, -0.025659536243878872]
G6943	b1747	P0AE37	astA	arginine succinyltransferase	ydjV	amino acids		-0.158619					[-0.7559276074429201, 0.43951364819994315, 0.2203499294052973, -0.20530517853296748, -0.44800560093228714, -0.15918285623389283]
G6945	b1750	P76219	ydjX	inner membrane protein YdjX		Putative uncharacterized transport protein		0.0974011
G7315	b2504	P64545	yfgG	predicted protein			-0.383316
G7346	b2562	P52102	yfhL	predicted 4Fe-4S cluster-containing protein							0.105846	0.700764
G7367	b2632	P52131	yfjP	CP4-57 prophage; predicted GTP-binding protein		prophage genes and phage related functions	0.336438
G7633	b3134	P42905	agaW	<I>N</I>-acetyl-D-galactosamine PTS permease (cryptic) - AgaW subunit (pseudogene)	yhaZ	Phosphotransferase Systems (PEP-dependent PTS)	0.316186
G7649	b3155	P45472	yhbQ	DNA nuclease / DNA damage response protein		protection		-0.127322
G7685	b3240	P46481	aaeB	hydroxylated, aromatic carboxylic acid efflux transporter - putative membrane subunit	yhcP	membrane ; transport		-0.134032					[-0.3456186455459471, -0.20656146862217922, 0.46093384435514456, 0.03057389264067078, -0.15822257927961766, -0.11750633639115791]
G7687	b3242	P46478	aaeX	hypothetical protein	yhcR		-0.295558
G7693	b3257	P45566	yhdT	conserved inner membrane protein				0.127564
G7706	b3328	P41442	gspG	putative protein secretion protein for export	hofG ; hopG	Putative uncharacterized transport protein	-0.339915
G7716	b3347	P45523	fkpA	peptidyl-prolyl cis-trans isomerase; in protein folding	yzzS	chaperoning, repair (refolding)			-0.257929
G7724	b4474	P45541	frlC	fructoselysine 3-epimerase	b3373 (obsolete) ; yhfP ; yhfO ; b3372 (obsolete)	carbon compounds			-0.469203				[0.07890598780928022, 0.9071036855722153, -0.36743535351781265, -0.12518077261969415, -0.3361081709433446, -0.36948536316171726]
G7741	b3398	P45800	yrfF	inner membrane protein - inhibits the Rcs signaling pathway	igaA	adaptations			-0.252621				[-0.27643587142474296, 0.770562705985806, -0.39692760643856767, -0.1383083354427018, -0.14322628485485736, -0.45278478496304575]
G7752	b3427	P76692	yzgL	predicted protein			-0.383238						[0.711511274719733, -0.26784065543381624, 0.25854777357306474, -0.0570420404070383, -0.18365140402598554, 0.1514051836478547]
G7797	b3776	P56259	yifO	conserved protein				-0.107362
G7808	b3838	P69425	tatB	twin arginine protein translocation system - TatB protein	ysgB ; mttA2	membrane ; Electrochemical potential driven transporters		-0.0905668
G7825	b4121	P39270	yjdF	conserved inner membrane protein						0.277463
G7856	b4193	P39301	ulaA	L-ascorbate PTS permease - UlaA subunit	yjfS ; sgaT	Phosphotransferase Systems (PEP-dependent PTS)			-0.249934
G7861	b4199	P0AF86	yjfY	predicted protein			-0.246161
G7880	b4249	P39333	bdcA	c-di-GMP binding protein involved in biofilm dispersal	yjgI			0.13233
G7916	b4306	P39367	yjhP	KpLE2 phage-like element; predicted methyltransferase		prophage genes and phage related functions	0.425465						[-0.4181442667193682, -0.0530266066831269, -0.4254959527327131, -0.19827848460967767, 0.5163366613750731, -0.1620315464279511]
G8202	b0013	P28696	yaaI	predicted protein					-0.241638
G8207	b2087	P36930	gatR_1	negative DNA-binding transcriptional regulator of galactitol metabolism	gatR	repressor ; Transcription related			-0.267413
G8210	b2702	P56579	srlA	sorbitol PTS permease - SrlA subunit	gutA ; sbl ; srlA-1	carbon compounds ; Phosphotransferase Systems (PEP-dependent PTS)		-0.165455
G7637	b3142	P42913	yraH	predicted fimbrial-like adhesin protein		pilus		-0.106635
G7622	b4470	P42626	yhaM	conserved protein	b3109 (obsolete) ; yhaN ; b3108 (obsolete)			0.107181
G7380	b2645	P52141	yfjZ	CP4-57 prophage; predicted antitoxin of the YpjF-YfjZ toxin-antitoxin system		prophage genes and phage related functions	0.311487
G7615	b3101	P42619	yqjF	predicted quinol oxidase subunit		UNCLASSIFIED					0.14282
G7397	b2667	P77295	ygaV	predicted DNA-binding transcriptional regulator		transcriptional level		0.111887
G7398	b2668	P55734	ygaP	inner membrane protein with thiosulfate sulfurtransferase activity				0.11397
G7417	b2736	Q46888	ygbJ	predicted dehydrogenase, with NAD(P)-binding Rossmann-fold domain				0.159919
G7430	b2760	Q46901	casA	Cascade subunit A	ygcL ; cse1	defense/survival	-0.204279						[0.46312588346082467, 0.2394223820226248, 0.2628281516348371, 0.38261046341808513, 0.2708395099541443, 0.22685717893810048]
G7444	b2778	P55140	ygcG	predicted protein			-0.338736
G7467	b2847	Q46942	yqeI	predicted transcriptional regulator		unknown		-0.174965					[-0.7305442999998514, -0.07087055151090262, 0.571144765123888, 0.11048202420283398, -0.18461125087089203, -0.2644852372776674]
G7468	b2848	Q46943	yqeJ	predicted protein				-0.10124
G7490	b2871	P66899	ygeX	2,3-diaminopropionate ammonia-lyase		metabolism		0.0891043
G7505	b2886	Q46819	ygfS	predicted oxidoreductase, 4Fe-4S ferredoxin-type subunit				0.0975743
G7506	b2887	Q46820	ygfT	fused predicted oxidoreductase, Fe-S subunit and nucleotide-binding subunit				0.130781
G7514	b2902	P52037	ygfF	predicted NAD(P)-binding oxidoreductase with NAD(P)-binding Rossmann-fold domain	yqfD		0.513859						[0.22146147505969113, 0.589333473751415, -0.3414147389732074, 0.009900917217448983, 0.12103966247585785, 0.40191692233289017]
G7542	b2975	Q46839	glcA	glycolate / lactate:H<sup>+</sup> symporter	yghK	membrane ; carbon compounds ; Porters (Uni-, Sym- and Antiporters)					0.0923063
G7545	b2979	P0AEP9	glcD	glycolate oxidase, predicted FAD-linked subunit	yghM ; gox	glycolate metabolism		0.143911
G7554	b2997	P69741	hybO	hydrogenase 2, small subunit	yghV	anaerobic respiration ; electron donors					-0.101397
G7564	b3011	Q46856	yqhD	NADPH-dependent aldehyde reductase		protection	-0.257806
G7567	b3014	P65298	yqhH	predicted outer membrane lipoprotein		UNCLASSIFIED		-0.110918
G7574	b3024	P0ADU5	ygiW	stress-induced protein	visP	other (mechanical, nutritional, oxidative stress)	-0.405595
G7588	b3050	P76657	yqiJ	predicted inner membrane protein				-0.113116
G7610	b3096	P42615	mzrA	MzrA	ecfM ; yqjB	posttranscriptional		0.106481
G6791	b1501	P77561	ydeP	acid resistance protein		pH ; metabolism	0.284371
G6783	b1489	P76129	dosP	c-di-GMP phosphodiesterase, heme-regulated	yddU ; dos ; pdeO	adaptations			0.294324				[-0.05940630250929113, 0.18337794507253824, -0.461403379807396, 0.08684320797341162, 0.05836290861341144, 0.5534331209217452]
EG11991	b2112	P33344	yehE	predicted protein							0.132617
EG12861	b1915	P0AD07	yecF	predicted protein					0.341586
EG12409	b2468	P37127	aegA	putative oxidoreductase, Fe-S subunit	yffG	metabolism		0.0901729
EG12429	b0461	P0AAR0	tomB	protein that modulates Hha toxicity	ybaJ	cell processes					-0.167046
EG12522	b3128	P39829	garD	galactarate dehydratase	yhaG	carbon compounds	-0.489656						[0.567444253950718, -0.5985110064132869, 0.2602862008623421, 0.2840469977697875, 0.015681953149743008, -0.12363007117628622]
EG12656	b3028	P0AEY5	mdaB	NADPH quinone reductase monomer	mda66	electron donors ; drug resistance/sensitivity	-0.367746
EG12689	b1050	P0AB31	yceK	predicted lipoprotein							0.153978
EG12704	b2956	P46142	yggM	conserved protein							0.15014
EG12720	b3078	P42590	ygjI	putative transport protein, glutamate:GABA antiporter family		membrane ; Porters (Uni-, Sym- and Antiporters)		0.122635
EG12837	b3271	P45769	yhdZ	putative transport protein, ABC superfamily - periplasmic binding protein		ABC superfamily ATP binding cytoplasmic component	-0.481603
EG12855	b0956	P0A8N0	matP	macrodomain Ter protein	ycbG	cell division			-0.228788
EG20080	b2976	P37330	glcB	malate synthase G	glc	glyoxylate degradation ; carbon compounds					0.146582
G6781	b1487	P76128	ddpA	YddS	yddS	ABC superfamily, periplasmic binding component		-0.123624
EG20249	b4324	P39161	uxuR	UxuR DNA-binding transcriptional repressor		repressor ; operon ; carbon compounds ; Transcription related			-0.294718				[-0.3331324109938827, 0.6875417502423059, -0.2668731923221366, 0.0036939634383553435, -0.07759043705059267, -0.28663971575451364]
G0-10434	b4506	Q2EEQ2	ykgO	predicted ribosomal protein					-0.289304
G0-10453	b4535	Q2EES1	yniD	small predicted membrane protein			0.383435
G0-10472	b4559	P64646	ghoT	toxin of the GhoTS toxin-antitoxin system	yjdO	cell processes		-0.122726
G0-10473	b4566	Q2EEU2	topAI	KpLE2 phage-like element; toxin of the TopAI-YjhQ toxin-antitoxin system, TopA inhibitor	yjhX	inhibition / activation of enzymes			0.326517
G0-10590	b4594	A5A612	ymgJ	hypothetical protein			0.388939
G0-16640	b4715	P0DN74	ytiA	uncharacterized protein YtiA				0.117815					[-0.03900046756104397, 0.20706003459106653, -0.8396165688795192, -0.02468827698208057, -0.03353948413356672, -0.12080073439717715]
G377	b1941	P52612	fliI	flagellum-specific ATP synthase FliI	fla ; flaAIII ; flaC	flagella ; ATP proton motive force interconversion			-0.239729
G379	b1943	P52614	fliK	flagellar hook-length control protein FliK	flaE	flagella ; flagellum ; motility, chemotaxis, energytaxis (aerotaxis, redoxtaxis etc)		0.150504
EG12363	b3043	P39834	ygiL	predicted fimbrial-like adhesin protein		pilus				-0.298985
EG12360	b2236	P0ABW3	yfaE	2Fe-2S cluster-containing protein involved in diferric-tyrosyl radical cofactor maintenance		posttranslational modification	-0.324977
EG12359	b0719	P37909	ybgD	predicted fimbrial-like adhesin protein		pilus			0.171773
EG12318	b0123	P36649	cueO	multicopper oxidase with role in copper homeostasis	yacK	other (mechanical, nutritional, oxidative stress) ; detoxification ; metabolism		0.161826
EG12003	b2122	P33353	yehQ	predicted protein					-0.310117
EG12005	b2124	P33355	yehS	conserved protein					-0.204931
EG12009	b2128	P33359	yehW	glycine betaine ABC transporter - putative membrane subunit		membrane ; ABC superfamily, membrane component		0.164867
EG12013	b2132	P33363	bglX	&beta;-D-glucoside glucohydrolase, periplasmic	glh ; yohA	carbon compounds	0.293523						[-0.04557475757492766, 0.9432984796666198, -0.2844724826994073, -0.08155644594264208, 0.009378738771877743, -0.14011703667183595]
EG12016	b2135	P0AD17	yohC	predicted inner membrane protein		UNCLASSIFIED		0.195248
EG12062	b2204	P33934	napH	ferredoxin-type protein	yejZ	anaerobic respiration ; electron carriers				-0.300585			[-0.443455315434953, -0.02994480190150288, -0.357227904830329, -0.4784845394234457, -0.3996420010238638, -0.5703422652468229]
EG12070	b2211	P33941	yojI	microcin J25 efflux protein, putative ABC superfamily: membrane component / ATP-binding component	yojJ	membrane ; ABC superfamily, ATP binding and membrane component					0.119277
EG12076	b3477	P33591	nikB	nickel ABC transporter - membrane subunit	hydC ; hydD	membrane ; ABC superfamily, membrane component		-0.124278
RUVA	b1861	P0A809	ruvA	branch migration of Holliday structures; repair		DNA repair ; DNA recombination ; SOS response		-0.157514
EG12117	b0814	P0A917	ompX	outer membrane protein X	ybiG ; ompP	prophage genes and phage related functions					-0.138333	-0.887661	[-0.6614037379638679, 0.4133927609145585, -0.3456218680691476, -0.3009706065333064, 0.009422874936963109, -0.5106445432563433]
EG12205	b1558	P0A976	cspF	Qin prophage; cold shock protein		prophage genes and phage related functions		0.108346
EG12216	b3470	P0A890	tusA	sulfur transfer protein	yhhP ; sirA	molybdenum ; RNA modification			0.223932
EG12225	b3488	P37627	yhiJ	predicted protein			-0.190246
EG12235	b3501	P37309	arsR	ArsR-antimonite	arsE	repressor ; operon ; Transcription related ; drug resistance/sensitivity	-0.325937						[0.10149858252458874, -0.8708467479251377, 0.46990882074012935, -0.4054226073685915, -0.044842393615764566, -0.10647078347251311]
EG12240	b3513	P37636	mdtE	MdtEF-TolC multidrug efflux transport system - membrane fusion protein	yhiU	UNCLASSIFIED		-0.104451
EG12252	b3525	P37646	pdeH	c-di-GMP phosphodiesterase	yhjH	motility, chemotaxis, energytaxis (aerotaxis, redoxtaxis etc) ; regulation	-0.31494
EG12261	b3534	P37655	bcsQ	cellulose biosynthesis protein, pseudogene lacking N-terminal amino acids	yhjQ	biosynthesis of macromolecules (cellular constituents)			0.224543
EG12272	b3553	P37666	ghrB	glyoxylate reductase [multifunctional]	tkrA ; yiaE	carbon compounds					0.136529
EG12287	b3583	P37680	sgbE	L-ribulose-5-phosphate 4-epimerase	yiaS	carbon compounds					0.121946		[-0.47367518515312784, 0.5603249063316721, -0.2296864501868878, -0.3420360870617558, -0.4090461621663853, -0.06929121868379501]
G6097	b0189	P0AFW8	rof	modulator of Rho-dependent transcription termination	yaeO	transcriptional level ; Transcription related		0.130226
G6117	b0233	Q47157	yafO	ribosome-dependent mRNA interferase, toxin of the YafO-YafN toxin-antitoxin system		translation attenuation and efficiency ; cell killing		-0.223837
G6118	b0234	Q47158	yafP	predicted acyltransferase with acyl-CoA N-acyltransferase domain				-0.23707					[-0.856122477771627, 0.2400718510535474, 0.34225352245637647, -0.05301691415311308, 0.04568524246823847, -0.16188005924628146]
G6479	b0937	P80644	ssuE	NADPH-dependent FMN reductase	ssi4 ; ycbP	sulfur metabolism ; starvation	-0.323411
G6511	b0990	P0A978	cspG	cold shock protein CspG		temperature extremes					-0.122544	0.991314
G6546	b1040	P52106	csgD	CsgD DNA-binding transcriptional dual regulator		activator ; repressor ; Transcription related			0.324052
G6548	b1043	P52107	csgC	inhibitor of CsgA amyloid formation	ycdE	fimbri, pili ; defense/survival	0.723866						[-0.5922445410765111, 0.7072520242273553, -0.26393855230343277, -0.05212048574519816, -0.008845493096600834, -0.37238181973355317]
G6579	b1122	P75962	ymfA	predicted inner membrane protein						-0.25965
G6585	b1141	P75970	xisE	e14 prophage; predicted excisionase	ymfG	prophage genes and phage related functions		0.105349
G6586	b1142	P75971	ymfH	e14 prophage; predicted protein		prophage genes and phage related functions	0.330693
G6601	b1161	P75988	ycgX	predicted protein				-0.155966
G6603	b1163	P75990	bluF	blue light-responsive regulator of BluR	ycgF	posttranscriptional		0.103408
G6607	b1167	P75994	ymgC	protein involved in biofilm formation					0.322754
G6633	b1248	P0A8L7	yciU	predicted protein				-0.129899
G6658	b1320	P77615	ycjW	predicted DNA-binding transcriptional regulator, LacI type		repressor ; Transcription related			-0.184346
G6663	b1327	P76049	ycjY	predicted hydrolase					0.166226
G6665	b1329	P77348	mppA	murein tripeptide ABC transporter OppBCDFMppA - periplasmic binding protein	ynaH	murein ; murein turnover, recycling ; Transporters of Unknown Classification	0.340735
G6700	b1377	P77747	ompN	outer membrane pore protein N, non-specific	ynaG	Beta barrel porins (The Outer Membrane Porin (OMP) Functional Superfamily)			-0.279856
G6709	b1388	P76077	paaA	ring 1,2-phenylacetyl-CoA epoxidase, monooxygenase subunit	ydbO	carbon compounds				0.417421
G6712	b1391	P76080	paaD	phenylacetate degradation protein	ydbQ	carbon compounds		-0.129772
G6713	b1392	P76081	paaE	ring 1,2-phenylacetyl-CoA epoxidase, reductase subunit	ydbR	carbon compounds					0.18804
G6775	b1478	P39451	adhP	ethanol dehydrogenase / alcohol dehydrogenase	yddN	anaerobic respiration		0.091257
G6780	b1486	P77308	ddpB	YddR	yddR	membrane ; ABC superfamily, membrane component		-0.178128
G6481	b0939	P75856	elfD	predicted periplasmic pilin chaperone	ycbR	chaperoning, repair (refolding)	-0.249158
G6458	b0874	P75826	lysO	L-lysine efflux transporter	ybjE	Putative uncharacterized transport protein	0.442234
G6135	b0260	Q47689	mmuP	<i>S</i>-methyl-L-methionine transporter	ykfD	membrane ; prophage genes and phage related functions ; methionine ; Porters (Uni-, Sym- and Antiporters)		-0.154215
G6448	b0858	P0AAZ0	ybjO	predicted inner membrane protein				-0.128747
G6140	b0268	P75682	yagE	CP4-6 prophage; probable 2-keto-3-deoxygluconate aldolase		prophage genes and phage related functions	0.308364
G6147	b0276	P77169	yagJ	CP4-6 prophage; predicted protein		prophage genes and phage related functions		-0.109675
G6148	b0277	P77657	yagK	CP4-6 prophage; conserved protein		prophage genes and phage related functions		-0.0987652
G6159	b0288	P0AAL9	ykgJ	predicted ferredoxin					0.243919
G6176	b0306	P77252	ykgE	predicted oxidoreductase							0.128856		[0.274455090688, -0.3220428525281217, -0.14376282314620226, 0.0964887141432017, -0.07259411661453509, 0.5660127601648431]
G6180	b0310	P77180	ykgH	predicted inner membrane protein				-0.1253
G6190	b0325	P75691	yahK	aldehyde reductase, NADPH-dependent		UNCLASSIFIED					0.209781
G6201	b0346	P77569	mhpR	MhpR transcriptional activator		activator ; operon ; fatty acids ; Transcription related				0.321473
G6219	b0367	Q47539	tauC	taurine ABC transporter - membrane subunit	yaiJ ; ssiC	membrane ; amines ; sulfur metabolism ; ABC superfamily, membrane component		0.121272
G6281	b0512	P77671	allB	allantoinase monomer	glxB3 ; ybbX	allantoin assimilation ; nitrogen metabolism					0.146087
G6284	b0515	P75713	allE	<i>S</i>-ureidoglycine aminohydrolase	glxB6 ; ylbA ; ughY	allantoin assimilation ; nitrogen metabolism					0.201403
G6325	b0580	P77506	ybdJ	predicted inner membrane protein					0.255101
G6335	b0608	P77316	ybdR	predicted oxidoreductase, Zn-dependent and NAD(P)-binding			0.354433
G6339	b0613	P77231	citG	triphosphoribosyl-dephospho-CoA synthase	ybdT	protein related		0.116488
G6353	b0646	P77381	djlB	predicted chaperone	ybeS	chaperoning, repair (refolding)			0.363628				[0.25217798767613275, -0.4885485766101203, 7.610599243200572e-05, 0.24453074203683153, 0.5276973178893684, 0.3499163132316483]
G6380	b0711	P0AAV4	ybgJ	predicted enzyme subunit				0.128201
G6397	b0767	P52697	pgl	6-phosphogluconolactonase	ybhE	pentose pwy, oxidative branch					0.110454
G6416	b0807	P75782	rlmF	23S rRNA m<sup>6</sup>A1618 methyltransferase	ybiN	RNA modification		0.08275
G6432	b0832	P75799	gsiD	glutathione ABC transporter - membrane subunit	yliD	membrane ; ABC superfamily, membrane component	-0.35801
EG10021	b4352	P24203	yjiA	P-loop guanosine triphosphatase					0.280034

## Sheet: Notes
Multiclass model is one-vs-rest so there are coefficients for each sub-model. The order for the classes in the array is the following: ['cell-membrane', 'cell-wall', 'dna-synthesis', 'fatty-acid-synthesis', 'protein-synthesis', 'rna-polymerase']
