# Supplementary material for: Predicting antimicrobial mechanism-of-action from transcriptomes: A generalizable explainable artificial intelligence approach
Source: PLoS Comput Biol. 2021 Mar 29;17(3):e1008857. doi: 10.1371/journal.pcbi.1008857 (PMC8031737; doi:10.1371/journal.pcbi.1008857)
Supplement: S4 Table — Prediction probability paths from cross-validation and test set combinations with respect to each sub-model. Cross-validation training and testing pairs for each sub-model included. (XLSX) [file pcbi.1008857.s010.xlsx]

## Sheet: Table_S4
		Sub-model	y1		y2		y3		y4		y5
		Classification	y2	y3	dna-synthesis	y4	cell-wall	y5	cell-membrane	fatty-acid-synthesis	protein-synthesis	rna-polymerase
ID_cross-validation	ID_pairwise-treatment	ID_pairwise-control
actinomycin-d	actinomycin-d|dmso-1|1|1|1.0|37|s40	dmso-1|dmso-1|0|2|1.0|47|s35	0.00012	0.99988	0.5919	0.4081	1e-05	0.99999	0.60509	0.39491	0.00124	0.99876
		dmso-1|dmso-1|0|3|1.0|48|s22	0.00094	0.99906	0.9148	0.0852	2e-05	0.99998	0.82786	0.17214	0.00319	0.99681
	actinomycin-d|dmso-1|1|2|1.0|38|s42	dmso-1|dmso-1|0|2|1.0|47|s35	2e-05	0.99998	0.80211	0.19789	6e-05	0.99994	0.62548	0.37452	0.00077	0.99923
		dmso-1|dmso-1|0|3|1.0|48|s22	0.00016	0.99984	0.96775	0.03225	0.00027	0.99973	0.83979	0.16021	0.002	0.998
	actinomycin-d|dmso-1|1|3|1.0|39|s18	dmso-1|dmso-1|0|2|1.0|47|s35	1e-05	0.99999	0.73585	0.26415	3e-05	0.99997	0.34345	0.65655	0.00155	0.99845
		dmso-1|dmso-1|0|3|1.0|48|s22	4e-05	0.99996	0.95375	0.04625	0.00013	0.99987	0.62148	0.37852	0.00399	0.99601
	actinomycin-d|dmso-9|1|1|9.0|10|s10	dmso-9|dmso-9|0|1|9.0|22|s22	0	1	0.9215	0.0785	0	1	0.00263	0.99737	0.00012	0.99988
		dmso-9|dmso-9|0|2|9.0|23|s23	0	1	0.93583	0.06417	0	1	0.00856	0.99144	0.00042	0.99958
		dmso-9|dmso-9|0|3|9.0|24|s24	0	1	0.97056	0.02944	0	1	0.01273	0.98727	0.00022	0.99978
	actinomycin-d|dmso-9|1|2|9.0|11|s11	dmso-9|dmso-9|0|1|9.0|22|s22	0	1	0.89551	0.10449	0	1	0.00925	0.99075	0.00023	0.99977
		dmso-9|dmso-9|0|2|9.0|23|s23	0	1	0.91416	0.08584	1e-05	0.99999	0.02961	0.97039	0.00083	0.99917
		dmso-9|dmso-9|0|3|9.0|24|s24	0	1	0.96011	0.03989	1e-05	0.99999	0.04359	0.95641	0.00043	0.99957
actinomycin-d_producer-strain_seen-pure	actinomycin-d|dmso-5|2|1|5.0|28|s27	dmso-5|dmso-5|0|1|5.0|43|s42	0.00112	0.99888	0.76354	0.23646	0.00353	0.99647	0.26382	0.73618	0.00045	0.99955
		dmso-5|dmso-5|0|2|5.0|44|s43	0.00072	0.99928	0.57614	0.42386	0.00412	0.99588	0.48536	0.51464	0.00048	0.99952
		dmso-5|dmso-5|0|3|5.0|45|s44	0.00102	0.99898	0.44438	0.55562	0.00476	0.99524	0.73315	0.26685	0.0006	0.9994
	actinomycin-d|dmso-5|2|2|5.0|29|s28	dmso-5|dmso-5|0|1|5.0|43|s42	0.00815	0.99185	0.78883	0.21117	0.00407	0.99593	0.29872	0.70128	0.00067	0.99933
		dmso-5|dmso-5|0|2|5.0|44|s43	0.00523	0.99477	0.61126	0.38874	0.00475	0.99525	0.52853	0.47147	0.00072	0.99928
		dmso-5|dmso-5|0|3|5.0|45|s44	0.00741	0.99259	0.48058	0.51942	0.00548	0.99452	0.76557	0.23443	0.00089	0.99911
	actinomycin-d|dmso-5|2|3|5.0|30|s29	dmso-5|dmso-5|0|1|5.0|43|s42	0.00236	0.99764	0.74614	0.25386	0.00384	0.99616	0.12647	0.87353	0.00067	0.99933
		dmso-5|dmso-5|0|2|5.0|44|s43	0.00151	0.99849	0.55302	0.44698	0.00448	0.99552	0.27591	0.72409	0.00071	0.99929
		dmso-5|dmso-5|0|3|5.0|45|s44	0.00214	0.99786	0.42129	0.57871	0.00517	0.99483	0.52607	0.47393	0.00089	0.99911
actinomycin-d_producer-strain_unseen-pure	actinomycin-d|dmso-5|2|1|5.0|28|s27	dmso-5|dmso-5|0|1|5.0|43|s42	0.00115	0.99885	0.76354	0.23646	0.00358	0.99642	0.26382	0.73618	0.00067	0.99933
		dmso-5|dmso-5|0|2|5.0|44|s43	0.00074	0.99926	0.57614	0.42386	0.00417	0.99583	0.48536	0.51464	0.00076	0.99924
		dmso-5|dmso-5|0|3|5.0|45|s44	0.00104	0.99896	0.44438	0.55562	0.00481	0.99519	0.73315	0.26685	0.00094	0.99906
	actinomycin-d|dmso-5|2|2|5.0|29|s28	dmso-5|dmso-5|0|1|5.0|43|s42	0.00834	0.99166	0.78883	0.21117	0.00412	0.99588	0.29872	0.70128	0.00097	0.99903
		dmso-5|dmso-5|0|2|5.0|44|s43	0.00536	0.99464	0.61126	0.38874	0.0048	0.9952	0.52853	0.47147	0.00109	0.99891
		dmso-5|dmso-5|0|3|5.0|45|s44	0.00756	0.99244	0.48058	0.51942	0.00553	0.99447	0.76557	0.23443	0.00135	0.99865
	actinomycin-d|dmso-5|2|3|5.0|30|s29	dmso-5|dmso-5|0|1|5.0|43|s42	0.00242	0.99758	0.74614	0.25386	0.0039	0.9961	0.12647	0.87353	0.00099	0.99901
		dmso-5|dmso-5|0|2|5.0|44|s43	0.00155	0.99845	0.55302	0.44698	0.00454	0.99546	0.27591	0.72409	0.00112	0.99888
		dmso-5|dmso-5|0|3|5.0|45|s44	0.00219	0.99781	0.42129	0.57871	0.00524	0.99476	0.52607	0.47393	0.00139	0.99861
bacitracin	bacitracin|water-10|1|2|10.0|2|s2	water-10|water-10|0|2|10.0|23|s23	0.0026	0.9974	4e-05	0.99996	0.99988	0.00012	0.07025	0.92975	0.55	0.45
		water-10|water-10|0|3|10.0|24|s24	0.0016	0.9984	4e-05	0.99996	0.99973	0.00027	0.02592	0.97408	0.63914	0.36086
	bacitracin|water-6|1|1|6.1|16|s16	water-6|water-6|0|1|6.1|40|s40	0.00032	0.99968	0.00072	0.99928	0.99998	2e-05	0.34379	0.65621	0.23921	0.76079
		water-6|water-6|0|2|6.1|41|s41	0.00068	0.99932	0.00076	0.99924	0.99998	2e-05	0.23577	0.76423	0.30163	0.69837
		water-6|water-6|0|3|6.1|42|s42	0.00062	0.99938	0.00068	0.99932	0.99998	2e-05	0.37289	0.62711	0.35817	0.64183
	bacitracin|water-6|1|2|6.1|17|s17	water-6|water-6|0|1|6.1|40|s40	0.00144	0.99856	0.04485	0.95515	0.99741	0.00259	0.8567	0.1433	0.00256	0.99744
		water-6|water-6|0|2|6.1|41|s41	0.00302	0.99698	0.04702	0.95298	0.99671	0.00329	0.77878	0.22122	0.00352	0.99648
		water-6|water-6|0|3|6.1|42|s42	0.00275	0.99725	0.04228	0.95772	0.99724	0.00276	0.87156	0.12844	0.00454	0.99546
	bacitracin|water-6|1|3|6.1|18|s18	water-6|water-6|0|1|6.1|40|s40	0.00025	0.99975	0.00138	0.99862	1	0	0.15714	0.84286	0.14642	0.85358
		water-6|water-6|0|2|6.1|41|s41	0.00053	0.99947	0.00145	0.99855	1	0	0.09892	0.90108	0.1907	0.8093
		water-6|water-6|0|3|6.1|42|s42	0.00049	0.99951	0.0013	0.9987	1	0	0.17464	0.82536	0.23339	0.76661
	bacitracin|water-10|1|1|10.0|1|s1	water-10|water-10|0|1|10.0|22|s22	0.01156	0.98844	1e-05	0.99999	0.99977	0.00023	0.1313	0.8687	0.85075	0.14925
		water-10|water-10|0|2|10.0|23|s23	0.01798	0.98202	1e-05	0.99999	0.99977	0.00023	0.11154	0.88846	0.67205	0.32795
		water-10|water-10|0|3|10.0|24|s24	0.01115	0.98885	1e-05	0.99999	0.99949	0.00051	0.04234	0.95766	0.74809	0.25191
	bacitracin|water-10|1|2|10.0|2|s2	water-10|water-10|0|1|10.0|22|s22	0.00166	0.99834	5e-05	0.99995	0.99988	0.00012	0.08338	0.91662	0.77271	0.22729
bacitracin_producer-strain_seen-pure	bacitracin|dmso-5|2|1|5.0|4|s4	dmso-5|dmso-5|0|1|5.0|43|s42	0.00342	0.99658	0.13505	0.86495	0.96529	0.03471	0.57343	0.42657	0.06344	0.93656
		dmso-5|dmso-5|0|2|5.0|44|s43	0.00219	0.99781	0.06167	0.93833	0.96784	0.03216	0.77963	0.22037	0.0674	0.9326
		dmso-5|dmso-5|0|3|5.0|45|s44	0.00327	0.99673	0.03723	0.96277	0.97409	0.02591	0.91155	0.08845	0.08204	0.91796
	bacitracin|dmso-5|2|2|5.0|5|s5	dmso-5|dmso-5|0|1|5.0|43|s42	0.00919	0.99081	0.48804	0.51196	0.93605	0.06395	0.49753	0.50247	0.10254	0.89746
		dmso-5|dmso-5|0|2|5.0|44|s43	0.0059	0.9941	0.28637	0.71363	0.94061	0.05939	0.72267	0.27733	0.10865	0.89135
		dmso-5|dmso-5|0|3|5.0|45|s44	0.00879	0.99121	0.19101	0.80899	0.9519	0.0481	0.8836	0.1164	0.13099	0.86901
	bacitracin|dmso-5|2|3|5.0|6|s8	dmso-5|dmso-5|0|1|5.0|43|s42	0.00079	0.99921	0.3555	0.6445	0.93267	0.06733	0.74463	0.25537	0.01128	0.98872
		dmso-5|dmso-5|0|2|5.0|44|s43	0.00051	0.99949	0.18844	0.81156	0.93746	0.06254	0.88471	0.11529	0.01203	0.98797
		dmso-5|dmso-5|0|3|5.0|45|s44	0.00076	0.99924	0.1202	0.8798	0.94931	0.05069	0.95718	0.04282	0.01483	0.98517
bacitracin_producer-strain_unseen-pure	bacitracin|dmso-5|2|1|5.0|4|s4	dmso-5|dmso-5|0|1|5.0|43|s42	0.00409	0.99591	0.13505	0.86495	0.93919	0.06081	0.57343	0.42657	0.06344	0.93656
		dmso-5|dmso-5|0|2|5.0|44|s43	0.00263	0.99737	0.06167	0.93833	0.93967	0.06033	0.77963	0.22037	0.0674	0.9326
		dmso-5|dmso-5|0|3|5.0|45|s44	0.00386	0.99614	0.03723	0.96277	0.95443	0.04557	0.91155	0.08845	0.08204	0.91796
	bacitracin|dmso-5|2|2|5.0|5|s5	dmso-5|dmso-5|0|1|5.0|43|s42	0.01055	0.98945	0.48804	0.51196	0.90025	0.09975	0.49753	0.50247	0.10254	0.89746
		dmso-5|dmso-5|0|2|5.0|44|s43	0.0068	0.9932	0.28637	0.71363	0.90101	0.09899	0.72267	0.27733	0.10865	0.89135
		dmso-5|dmso-5|0|3|5.0|45|s44	0.00996	0.99004	0.19101	0.80899	0.92447	0.07553	0.8836	0.1164	0.13099	0.86901
	bacitracin|dmso-5|2|3|5.0|6|s8	dmso-5|dmso-5|0|1|5.0|43|s42	0.00099	0.99901	0.3555	0.6445	0.8595	0.1405	0.74463	0.25537	0.01128	0.98872
		dmso-5|dmso-5|0|2|5.0|44|s43	0.00064	0.99936	0.18844	0.81156	0.86053	0.13947	0.88471	0.11529	0.01203	0.98797
		dmso-5|dmso-5|0|3|5.0|45|s44	0.00093	0.99907	0.1202	0.8798	0.89243	0.10757	0.95718	0.04282	0.01483	0.98517
cefotaxime	cefotaxime|water-7|1|1|7.0|1|s7	water-7|water-7|0|1|7.0|37|s37	0.01192	0.98808	0.02869	0.97131	0.99993	7e-05	0.93539	0.06461	0.73554	0.26446
		water-7|water-7|0|2|7.0|38|s38	0.01207	0.98793	0.00912	0.99088	0.99987	0.00013	0.85686	0.14314	0.76394	0.23606
		water-7|water-7|0|3|7.0|39|s39	0.02704	0.97296	0.00558	0.99442	0.99994	6e-05	0.83642	0.16358	0.62558	0.37442
	cefotaxime|water-7|1|2|7.0|2|s8	water-7|water-7|0|1|7.0|37|s37	0.00556	0.99444	0.13938	0.86062	0.99949	0.00051	0.9428	0.0572	0.69004	0.30996
		water-7|water-7|0|2|7.0|38|s38	0.00563	0.99437	0.04801	0.95199	0.99911	0.00089	0.87204	0.12796	0.72148	0.27852
		water-7|water-7|0|3|7.0|39|s39	0.01271	0.98729	0.02985	0.97015	0.99959	0.00041	0.85341	0.14659	0.57218	0.42782
	cefotaxime|water-7|1|3|7.0|3|s9	water-7|water-7|0|1|7.0|37|s37	0.00223	0.99777	0.00781	0.99219	1	0	0.93755	0.06245	0.70965	0.29035
		water-7|water-7|0|2|7.0|38|s38	0.00225	0.99775	0.00245	0.99755	0.99999	1e-05	0.86124	0.13876	0.73985	0.26015
		water-7|water-7|0|3|7.0|39|s39	0.00511	0.99489	0.00149	0.99851	1	0	0.84132	0.15868	0.59486	0.40514
	cefotaxime|water-8a|1|1|8.0|27|s33	water-8a|water-8a|0|1|8.0|5|s17	0.04677	0.95323	0.57752	0.42248	0.98815	0.01185	0.99788	0.00212	0.37805	0.62195
		water-8a|water-8a|0|2|8.0|6|s18	0.08107	0.91893	0.56885	0.43115	0.99395	0.00605	0.9956	0.0044	0.62648	0.37352
		water-8a|water-8a|0|3|8.0|7|s19	0.03884	0.96116	0.38856	0.61144	0.99661	0.00339	0.99447	0.00553	0.4996	0.5004
ceftriaxone	ceftriaxone|water-7|1|1|7.0|7|s4	water-7|water-7|0|1|7.0|37|s37	0.02449	0.97551	0.06435	0.93565	0.99937	0.00063	0.92709	0.07291	0.53274	0.46726
		water-7|water-7|0|2|7.0|38|s38	0.02606	0.97394	0.02097	0.97903	0.99888	0.00112	0.84018	0.15982	0.57019	0.42981
		water-7|water-7|0|3|7.0|39|s39	0.06156	0.93844	0.0129	0.9871	0.99948	0.00052	0.81787	0.18213	0.4065	0.5935
	ceftriaxone|water-7|1|2|7.0|8|s5	water-7|water-7|0|1|7.0|37|s37	0.00118	0.99882	0.07553	0.92447	0.99797	0.00203	0.91077	0.08923	0.51096	0.48904
		water-7|water-7|0|2|7.0|38|s38	0.00126	0.99874	0.02481	0.97519	0.99637	0.00363	0.80843	0.19157	0.54867	0.45133
		water-7|water-7|0|3|7.0|39|s39	0.00307	0.99693	0.01529	0.98471	0.9983	0.0017	0.78283	0.21717	0.38562	0.61438
	ceftriaxone|water-7|1|3|7.0|9|s6	water-7|water-7|0|1|7.0|37|s37	0.03413	0.96587	0.06395	0.93605	0.9998	0.0002	0.87331	0.12669	0.29029	0.70971
		water-7|water-7|0|2|7.0|38|s38	0.0363	0.9637	0.02083	0.97917	0.99963	0.00037	0.74026	0.25974	0.32245	0.67755
		water-7|water-7|0|3|7.0|39|s39	0.08452	0.91548	0.01281	0.98719	0.99983	0.00017	0.70884	0.29116	0.19725	0.80275
	ceftriaxone|water-8a|1|1|8.0|28|s34	water-8a|water-8a|0|1|8.0|5|s17	0.01166	0.98834	0.43797	0.56203	0.9846	0.0154	0.99547	0.00453	0.23841	0.76159
		water-8a|water-8a|0|2|8.0|6|s18	0.01797	0.98203	0.42927	0.57073	0.99217	0.00783	0.99059	0.00941	0.46345	0.53655
		water-8a|water-8a|0|3|8.0|7|s19	0.01007	0.98993	0.26593	0.73407	0.99541	0.00459	0.9882	0.0118	0.33957	0.66043
cerulenin	cerulenin|ethanol-8|1|1|8.0|42|s43	ethanol-8|ethanol-8|0|1|8.0|39|s40	0.9963	0.0037	0.00413	0.99587	0.00071	0.99929	6e-05	0.99994	0.00933	0.99067
		ethanol-8|ethanol-8|0|2|8.0|40|s41	0.97705	0.02295	0.00089	0.99911	6e-05	0.99994	1e-05	0.99999	0.00289	0.99711
		ethanol-8|ethanol-8|0|3|8.0|41|s42	0.98782	0.01218	0.00879	0.99121	0.0001	0.9999	2e-05	0.99998	0.00653	0.99347
	cerulenin|ethanol-8|1|2|8.0|43|s44	ethanol-8|ethanol-8|0|1|8.0|39|s40	0.99948	0.00052	0.01035	0.98965	4e-05	0.99996	0.00032	0.99968	0.01251	0.98749
		ethanol-8|ethanol-8|0|2|8.0|40|s41	0.99671	0.00329	0.00224	0.99776	0	1	4e-05	0.99996	0.00388	0.99612
		ethanol-8|ethanol-8|0|3|8.0|41|s42	0.99827	0.00173	0.02186	0.97814	1e-05	0.99999	0.0001	0.9999	0.00877	0.99123
	cerulenin|ethanol-10|1|1|10.0|15|s15	ethanol-10|ethanol-10|0|1|10.0|25|s25	0.99976	0.00024	0.01605	0.98395	0.02958	0.97042	0.04886	0.95114	0.01764	0.98236
		ethanol-10|ethanol-10|0|2|10.0|26|s26	0.99996	4e-05	0.04313	0.95687	0.04615	0.95385	0.04054	0.95946	0.05206	0.94794
		ethanol-10|ethanol-10|0|3|10.0|27|s27	0.99985	0.00015	0.01614	0.98386	0.118	0.882	0.01339	0.98661	0.00839	0.99161
	cerulenin|ethanol-10|1|2|10.0|16|s16	ethanol-10|ethanol-10|0|1|10.0|25|s25	0.99971	0.00029	4e-05	0.99996	0.00134	0.99866	0.00525	0.99475	0.04775	0.95225
		ethanol-10|ethanol-10|0|2|10.0|26|s26	0.99995	5e-05	0.00011	0.99989	0.00213	0.99787	0.00432	0.99568	0.13293	0.86707
		ethanol-10|ethanol-10|0|3|10.0|27|s27	0.99982	0.00018	4e-05	0.99996	0.00587	0.99413	0.00139	0.99861	0.02307	0.97693
chloramphenicol	chloramphenicol|water-10|1|1|10.0|3|s3	water-10|water-10|0|1|10.0|22|s22	0	1	0.26694	0.73306	0	1	0.98879	0.01121	0.99999	1e-05
		water-10|water-10|0|2|10.0|23|s23	0	1	0.21804	0.78196	0	1	0.98654	0.01346	0.99997	3e-05
	chloramphenicol|water-1a|1|1|1.0|34|s15	water-1a|water-1a|0|1|1.0|19|s28	0.01494	0.98506	0.45156	0.54844	0	1	0.96995	0.03005	0.999	0.001
		water-1a|water-1a|0|2|1.0|20|s34	0.00897	0.99103	0.38537	0.61463	0	1	0.98709	0.01291	0.9993	0.0007
		water-1a|water-1a|0|3|1.0|21|s29	0.00992	0.99008	0.13691	0.86309	0	1	0.99109	0.00891	0.99954	0.00046
	chloramphenicol|water-1a|1|2|1.0|35|s16	water-1a|water-1a|0|1|1.0|19|s28	0.01599	0.98401	0.37964	0.62036	0	1	0.98739	0.01261	0.99903	0.00097
		water-1a|water-1a|0|2|1.0|20|s34	0.00961	0.99039	0.31788	0.68212	0	1	0.99464	0.00536	0.99932	0.00068
		water-1a|water-1a|0|3|1.0|21|s29	0.01063	0.98937	0.10547	0.89453	0	1	0.99631	0.00369	0.99956	0.00044
	chloramphenicol|water-1a|1|3|1.0|36|s17	water-1a|water-1a|0|1|1.0|19|s28	0.00149	0.99851	0.7729	0.2271	0	1	0.98412	0.01588	0.99915	0.00085
		water-1a|water-1a|0|2|1.0|20|s34	0.00089	0.99911	0.72158	0.27842	0	1	0.99323	0.00677	0.9994	0.0006
		water-1a|water-1a|0|3|1.0|21|s29	0.00099	0.99901	0.39602	0.60398	0	1	0.99534	0.00466	0.99961	0.00039
	chloramphenicol|water-10|1|1|10.0|3|s3	water-10|water-10|0|3|10.0|24|s24	0	1	0.25701	0.74299	0	1	0.96269	0.03731	0.99998	2e-05
	chloramphenicol|water-10|1|2|10.0|4|s4	water-10|water-10|0|1|10.0|22|s22	0	1	0.61209	0.38791	0	1	0.98958	0.01042	0.99999	1e-05
		water-10|water-10|0|2|10.0|23|s23	0	1	0.54717	0.45283	0	1	0.98749	0.01251	0.99996	4e-05
		water-10|water-10|0|3|10.0|24|s24	0	1	0.59983	0.40017	0	1	0.96527	0.03473	0.99997	3e-05
chloramphenicol_producer-strain_seen-pure	chloramphenicol|dmso-5|2|1|5.0|19|s18	dmso-5|dmso-5|0|1|5.0|43|s42	0.00042	0.99958	0.30658	0.69342	0.0002	0.9998	0.20766	0.79234	0.99956	0.00044
		dmso-5|dmso-5|0|2|5.0|44|s43	0.00027	0.99973	0.15691	0.84309	0.00023	0.99977	0.40819	0.59181	0.99959	0.00041
		dmso-5|dmso-5|0|3|5.0|45|s44	0.00038	0.99962	0.0987	0.9013	0.00026	0.99974	0.66769	0.33231	0.99967	0.00033
	chloramphenicol|dmso-5|2|2|5.0|20|s19	dmso-5|dmso-5|0|1|5.0|43|s42	7e-05	0.99993	0.13812	0.86188	7e-05	0.99993	0.4016	0.5984	0.99945	0.00055
		dmso-5|dmso-5|0|2|5.0|44|s43	5e-05	0.99995	0.0632	0.9368	8e-05	0.99992	0.6385	0.3615	0.99949	0.00051
		dmso-5|dmso-5|0|3|5.0|45|s44	7e-05	0.99993	0.03818	0.96182	9e-05	0.99991	0.83727	0.16273	0.99958	0.00042
	chloramphenicol|dmso-5|2|3|5.0|21|s20	dmso-5|dmso-5|0|1|5.0|43|s42	0.00058	0.99942	0.54245	0.45755	1e-05	0.99999	0.6731	0.3269	0.99978	0.00022
		dmso-5|dmso-5|0|2|5.0|44|s43	0.00037	0.99963	0.33291	0.66709	1e-05	0.99999	0.84421	0.15579	0.9998	0.0002
		dmso-5|dmso-5|0|3|5.0|45|s44	0.00053	0.99947	0.22699	0.77301	1e-05	0.99999	0.94042	0.05958	0.99984	0.00016
chloramphenicol_producer-strain_unseen-pure	chloramphenicol|dmso-5|2|1|5.0|19|s18	dmso-5|dmso-5|0|1|5.0|43|s42	0.0007	0.9993	0.30658	0.69342	0.0002	0.9998	0.20766	0.79234	0.99949	0.00051
		dmso-5|dmso-5|0|2|5.0|44|s43	0.00045	0.99955	0.15691	0.84309	0.00022	0.99978	0.40819	0.59181	0.99951	0.00049
		dmso-5|dmso-5|0|3|5.0|45|s44	0.00065	0.99935	0.0987	0.9013	0.00026	0.99974	0.66769	0.33231	0.99961	0.00039
	chloramphenicol|dmso-5|2|2|5.0|20|s19	dmso-5|dmso-5|0|1|5.0|43|s42	0.00012	0.99988	0.13812	0.86188	7e-05	0.99993	0.4016	0.5984	0.99938	0.00062
		dmso-5|dmso-5|0|2|5.0|44|s43	8e-05	0.99992	0.0632	0.9368	8e-05	0.99992	0.6385	0.3615	0.9994	0.0006
		dmso-5|dmso-5|0|3|5.0|45|s44	0.00011	0.99989	0.03818	0.96182	9e-05	0.99991	0.83727	0.16273	0.99952	0.00048
	chloramphenicol|dmso-5|2|3|5.0|21|s20	dmso-5|dmso-5|0|1|5.0|43|s42	0.00101	0.99899	0.54245	0.45755	1e-05	0.99999	0.6731	0.3269	0.99976	0.00024
		dmso-5|dmso-5|0|2|5.0|44|s43	0.00065	0.99935	0.33291	0.66709	1e-05	0.99999	0.84421	0.15579	0.99977	0.00023
		dmso-5|dmso-5|0|3|5.0|45|s44	0.00093	0.99907	0.22699	0.77301	1e-05	0.99999	0.94042	0.05958	0.99981	0.00019
ciprofloxacin	ciprofloxacin|naoh-6|1|1|6.1|1|s1	naoh-6|naoh-6|0|1|6.1|34|s34	0.99992	8e-05	0.9996	0.0004	0.13101	0.86899	0.94117	0.05883	0.53105	0.46895
		naoh-6|naoh-6|0|2|6.1|35|s35	0.99989	0.00011	0.99963	0.00037	0.19215	0.80785	0.92934	0.07066	0.28654	0.71346
		naoh-6|naoh-6|0|3|6.1|36|s36	0.99996	4e-05	0.99974	0.00026	0.57025	0.42975	0.98168	0.01832	0.53425	0.46575
		naoh-6|naoh-6|0|1|6.3|35|s5	0.99997	3e-05	0.99955	0.00045	0.38702	0.61298	0.97842	0.02158	0.52987	0.47013
		naoh-6|naoh-6|0|1|6.3|34|s4	0.99999	1e-05	0.99931	0.00069	0.587	0.413	0.92223	0.07777	0.51816	0.48184
	ciprofloxacin|naoh-6|1|2|6.1|2|s2	naoh-6|naoh-6|0|1|6.1|34|s34	0.99961	0.00039	0.99766	0.00234	0.03412	0.96588	0.27217	0.72783	0.25156	0.74844
		naoh-6|naoh-6|0|2|6.1|35|s35	0.99947	0.00053	0.99781	0.00219	0.0528	0.9472	0.23515	0.76485	0.10651	0.89349
		naoh-6|naoh-6|0|3|6.1|36|s36	0.99982	0.00018	0.9985	0.0015	0.2372	0.7628	0.55611	0.44389	0.254	0.746
		naoh-6|naoh-6|0|1|6.3|35|s5	0.99984	0.00016	0.99734	0.00266	0.12889	0.87111	0.51446	0.48554	0.25068	0.74932
		naoh-6|naoh-6|0|1|6.3|34|s4	0.99994	6e-05	0.996	0.004	0.24986	0.75014	0.21703	0.78297	0.24196	0.75804
	ciprofloxacin|naoh-6|1|3|6.1|3|s3	naoh-6|naoh-6|0|1|6.1|34|s34	0.99879	0.00121	0.9995	0.0005	0.46681	0.53319	0.87808	0.12192	0.56431	0.43569
		naoh-6|naoh-6|0|2|6.1|35|s35	0.99833	0.00167	0.99953	0.00047	0.58006	0.41994	0.85552	0.14448	0.31477	0.68523
		naoh-6|naoh-6|0|3|6.1|36|s36	0.99942	0.00058	0.99968	0.00032	0.88513	0.11487	0.96021	0.03979	0.56748	0.43252
		naoh-6|naoh-6|0|1|6.3|35|s5	0.99949	0.00051	0.99943	0.00057	0.78571	0.21429	0.95329	0.04671	0.56315	0.43685
		naoh-6|naoh-6|0|1|6.3|34|s4	0.99982	0.00018	0.99914	0.00086	0.89194	0.10806	0.84224	0.15776	0.55156	0.44844
	ciprofloxacin|naoh-9|1|1|9.0|25|s25	naoh-9|naoh-9|0|1|9.0|31|s31	1	0	0.99996	4e-05	0.99744	0.00256	0.8814	0.1186	0.7491	0.2509
		naoh-9|naoh-9|0|2|9.0|32|s32	1	0	0.99999	1e-05	0.95505	0.04495	0.793	0.207	0.92318	0.07682
	ciprofloxacin|naoh-9|1|2|9.0|26|s26	naoh-9|naoh-9|0|1|9.0|31|s31	1	0	0.99997	3e-05	0.99641	0.00359	0.82632	0.17368	0.25182	0.74818
		naoh-9|naoh-9|0|2|9.0|32|s32	1	0	0.99999	1e-05	0.93791	0.06209	0.71034	0.28966	0.57531	0.42469
colistin	colistin|water-1a|1|1|1.0|40|s19	water-1a|water-1a|0|1|1.0|19|s28	0.93032	0.06968	0.01058	0.98942	0.99042	0.00958	0.93985	0.06015	0.44682	0.55318
		water-1a|water-1a|0|2|1.0|20|s34	0.87794	0.12206	0.00752	0.99248	0.99601	0.00399	0.97533	0.02467	0.53968	0.46032
		water-1a|water-1a|0|3|1.0|21|s29	0.88174	0.11826	0.00171	0.99829	0.99787	0.00213	0.98157	0.01843	0.64843	0.35157
	colistin|water-1a|1|2|1.0|41|s20	water-1a|water-1a|0|1|1.0|19|s28	0.78537	0.21463	0.08214	0.91786	0.91087	0.08913	0.93876	0.06124	0.15849	0.84151
		water-1a|water-1a|0|2|1.0|20|s34	0.66343	0.33657	0.05962	0.94038	0.96102	0.03898	0.97487	0.02513	0.21468	0.78532
		water-1a|water-1a|0|3|1.0|21|s29	0.6714	0.3286	0.01415	0.98585	0.97881	0.02119	0.98122	0.01878	0.30073	0.69927
	colistin|water-1a|1|3|1.0|42|s21	water-1a|water-1a|0|1|1.0|19|s28	0.83429	0.16571	0.01091	0.98909	0.99709	0.00291	0.95854	0.04146	0.66827	0.33173
		water-1a|water-1a|0|2|1.0|20|s34	0.73061	0.26939	0.00776	0.99224	0.99879	0.00121	0.9832	0.0168	0.74515	0.25485
		water-1a|water-1a|0|3|1.0|21|s29	0.73762	0.26238	0.00177	0.99823	0.99935	0.00065	0.98747	0.01253	0.82142	0.17858
	colistin|water-8b|1|1|8.0|8|s20	water-8b|water-8b|0|1|8.0|33|s37	0.87222	0.12778	0.06	0.94	0.94989	0.05011	0.93394	0.06606	0.08925	0.91075
		water-8b|water-8b|0|2|8.0|36|s38	0.54599	0.45401	0.01947	0.98053	0.5307	0.4693	0.71989	0.28011	0.18747	0.81253
		water-8b|water-8b|0|3|8.0|38|s39	0.71018	0.28982	0.09474	0.90526	0.84722	0.15278	0.91764	0.08236	0.50152	0.49848
d-cycloserine	d-cycloserine|water-8b|1|1|8.0|15|s27	water-8b|water-8b|0|1|8.0|33|s37	0.05791	0.94209	0.01357	0.98643	0.99895	0.00105	0.93025	0.06975	0.15562	0.84438
		water-8b|water-8b|0|2|8.0|36|s38	0.02678	0.97322	0.00568	0.99432	0.98169	0.01831	0.76798	0.23202	0.30264	0.69736
		water-8b|water-8b|0|3|8.0|38|s39	0.03722	0.96278	0.0244	0.9756	0.99571	0.00429	0.90083	0.09917	0.65426	0.34574
	d-cycloserine|water-8b|1|2|8.0|16|s28	water-8b|water-8b|0|1|8.0|33|s37	0.007	0.993	0.0314	0.9686	0.99991	9e-05	0.90479	0.09521	0.06243	0.93757
		water-8b|water-8b|0|2|8.0|36|s38	0.00315	0.99685	0.01328	0.98672	0.99848	0.00152	0.70224	0.29776	0.13554	0.86446
		water-8b|water-8b|0|3|8.0|38|s39	0.00442	0.99558	0.05563	0.94437	0.99965	0.00035	0.86617	0.13383	0.40606	0.59394
	d-cycloserine|water-10|1|1|10.0|29|s29	water-10|water-10|0|1|10.0|22|s22	0.09446	0.90554	0.31658	0.68342	0.99172	0.00828	0.93542	0.06458	0.97724	0.02276
		water-10|water-10|0|2|10.0|23|s23	0.12405	0.87595	0.26184	0.73816	0.99248	0.00752	0.92327	0.07673	0.93916	0.06084
		water-10|water-10|0|3|10.0|24|s24	0.09465	0.90535	0.30558	0.69442	0.98213	0.01787	0.80905	0.19095	0.95721	0.04279
	d-cycloserine|water-10|1|2|10.0|30|s30	water-10|water-10|0|1|10.0|22|s22	0.02741	0.97259	0.36231	0.63769	0.99125	0.00875	0.94325	0.05675	0.98686	0.01314
		water-10|water-10|0|2|10.0|23|s23	0.03685	0.96315	0.30317	0.69683	0.99205	0.00795	0.93246	0.06754	0.9643	0.0357
		water-10|water-10|0|3|10.0|24|s24	0.02747	0.97253	0.35053	0.64947	0.98113	0.01887	0.82939	0.17061	0.97509	0.02491
doxycycline	doxycycline|dmso-2|1|1|2.0|25|s25	dmso-2|dmso-2|0|2|2.0|44|s44	0.82862	0.17138	0.89511	0.10489	0	1	0.98	0.02	0.99666	0.00334
		dmso-2|dmso-2|0|3|2.0|45|s45	0.18682	0.81318	0.95541	0.04459	0.00024	0.99976	0.96077	0.03923	0.99949	0.00051
	doxycycline|dmso-2|1|3|2.0|27|s27	dmso-2|dmso-2|0|2|2.0|44|s44	0.29297	0.70703	0.47292	0.52708	0.001	0.999	0.99571	0.00429	0.99924	0.00076
		dmso-2|dmso-2|0|3|2.0|45|s45	0.01931	0.98069	0.69255	0.30745	0.16706	0.83294	0.99144	0.00856	0.99988	0.00012
	doxycycline|dmso-6|1|1|6.1|19|s19	dmso-6|dmso-6|0|1|6.1|28|s28	0.00193	0.99807	0.99867	0.00133	0.00342	0.99658	0.9979	0.0021	0.99987	0.00013
		dmso-6|dmso-6|0|2|6.1|30|s30	0.00076	0.99924	0.99466	0.00534	0.00546	0.99454	0.99606	0.00394	0.99996	4e-05
		dmso-6|dmso-6|0|2|6.1|29|s29	0.00252	0.99748	0.99824	0.00176	0.00151	0.99849	0.99986	0.00014	0.9999	0.0001
		dmso-6|dmso-6|0|1|6.3|29|s2	0.00139	0.99861	0.9933	0.0067	0.00799	0.99201	0.99841	0.00159	0.99993	7e-05
	doxycycline|dmso-6|1|2|6.1|20|s20	dmso-6|dmso-6|0|1|6.1|28|s28	0.01024	0.98976	0.99996	4e-05	0.00935	0.99065	0.99819	0.00181	0.99726	0.00274
		dmso-6|dmso-6|0|2|6.1|30|s30	0.00404	0.99596	0.99983	0.00017	0.01487	0.98513	0.9966	0.0034	0.99925	0.00075
		dmso-6|dmso-6|0|2|6.1|29|s29	0.01336	0.98664	0.99994	6e-05	0.00415	0.99585	0.99988	0.00012	0.99797	0.00203
		dmso-6|dmso-6|0|1|6.3|29|s2	0.00741	0.99259	0.99979	0.00021	0.0217	0.9783	0.99863	0.00137	0.99853	0.00147
	doxycycline|dmso-6|1|3|6.1|21|s21	dmso-6|dmso-6|0|1|6.1|28|s28	0.02781	0.97219	0.99951	0.00049	0.05494	0.94506	0.98593	0.01407	0.9955	0.0045
		dmso-6|dmso-6|0|2|6.1|30|s30	0.0111	0.9889	0.99803	0.00197	0.08512	0.91488	0.97393	0.02607	0.99877	0.00123
		dmso-6|dmso-6|0|2|6.1|29|s29	0.0361	0.9639	0.99935	0.00065	0.02503	0.97497	0.99902	0.00098	0.99665	0.00335
		dmso-6|dmso-6|0|1|6.3|29|s2	0.02023	0.97977	0.99753	0.00247	0.12022	0.87978	0.98932	0.01068	0.99758	0.00242
	doxycycline|dmso-6|1|1|6.3|19|s10	dmso-6|dmso-6|0|1|6.1|28|s28	0.02568	0.97432	0.99966	0.00034	0.06944	0.93056	0.99423	0.00577	0.99903	0.00097
		dmso-6|dmso-6|0|2|6.1|30|s30	0.01024	0.98976	0.99864	0.00136	0.10669	0.89331	0.98923	0.01077	0.99974	0.00026
		dmso-6|dmso-6|0|2|6.1|29|s29	0.03337	0.96663	0.99955	0.00045	0.0319	0.9681	0.9996	0.0004	0.99928	0.00072
		dmso-6|dmso-6|0|1|6.3|29|s2	0.01868	0.98132	0.99829	0.00171	0.14925	0.85075	0.99563	0.00437	0.99948	0.00052
	doxycycline|dmso-6|1|1|6.3|20|s11	dmso-6|dmso-6|0|1|6.1|28|s28	0.01477	0.98523	0.99986	0.00014	0.02101	0.97899	0.99445	0.00555	0.9589	0.0411
		dmso-6|dmso-6|0|2|6.1|30|s30	0.00585	0.99415	0.99942	0.00058	0.0332	0.9668	0.98964	0.01036	0.9885	0.0115
		dmso-6|dmso-6|0|2|6.1|29|s29	0.01925	0.98075	0.99981	0.00019	0.00939	0.99061	0.99962	0.00038	0.96918	0.03082
		dmso-6|dmso-6|0|1|6.3|29|s2	0.01071	0.98929	0.99927	0.00073	0.04802	0.95198	0.9958	0.0042	0.97749	0.02251
	doxycycline|dmso-9|1|1|9.0|12|s12	dmso-9|dmso-9|0|1|9.0|22|s22	0.00559	0.99441	0.87766	0.12234	0.01399	0.98601	0.9631	0.0369	0.99628	0.00372
		dmso-9|dmso-9|0|2|9.0|23|s23	0.00482	0.99518	0.89913	0.10087	0.03802	0.96198	0.98842	0.01158	0.99906	0.00094
		dmso-9|dmso-9|0|3|9.0|24|s24	0.00432	0.99568	0.95272	0.04728	0.02529	0.97471	0.99222	0.00778	0.998	0.002
	doxycycline|dmso-9|1|2|9.0|13|s13	dmso-9|dmso-9|0|1|9.0|22|s22	0.00203	0.99797	0.59992	0.40008	0.00654	0.99346	0.94258	0.05742	0.99864	0.00136
		dmso-9|dmso-9|0|2|9.0|23|s23	0.00175	0.99825	0.65074	0.34926	0.018	0.982	0.98171	0.01829	0.99966	0.00034
		dmso-9|dmso-9|0|3|9.0|24|s24	0.00157	0.99843	0.80812	0.19188	0.01189	0.98811	0.98768	0.01232	0.99927	0.00073
erythromycin	erythromycin|water-1a|1|2|1.0|11|s8	water-1a|water-1a|0|3|1.0|21|s29	2e-05	0.99998	0.36464	0.63536	0.00022	0.99978	0.99965	0.00035	0.99994	6e-05
	erythromycin|water-1a|1|3|1.0|12|s39	water-1a|water-1a|0|1|1.0|19|s28	0.00112	0.99888	0.99384	0.00616	0	1	0.99965	0.00035	0.99718	0.00282
		water-1a|water-1a|0|2|1.0|20|s34	0.0007	0.9993	0.99192	0.00808	0	1	0.99985	0.00015	0.99803	0.00197
		water-1a|water-1a|0|3|1.0|21|s29	0.00077	0.99923	0.96883	0.03117	0	1	0.9999	0.0001	0.99878	0.00122
	erythromycin|water-1a|1|1|1.0|10|s7	water-1a|water-1a|0|1|1.0|19|s28	7e-05	0.99993	0.74641	0.25359	1e-05	0.99999	0.99944	0.00056	0.99979	0.00021
		water-1a|water-1a|0|2|1.0|20|s34	5e-05	0.99995	0.69149	0.30851	3e-05	0.99997	0.99976	0.00024	0.99985	0.00015
	erythromycin|water-8a|1|1|8.0|12|s24	water-8a|water-8a|0|1|8.0|5|s17	0	1	0.19547	0.80453	0	1	0.9489	0.0511	0.99351	0.00649
		water-8a|water-8a|0|2|8.0|6|s18	0	1	0.18996	0.81004	0	1	0.89899	0.10101	0.9976	0.0024
		water-8a|water-8a|0|3|8.0|7|s19	0	1	0.10149	0.89851	0	1	0.87619	0.12381	0.99598	0.00402
	erythromycin|water-1a|1|1|1.0|10|s7	water-1a|water-1a|0|3|1.0|21|s29	5e-05	0.99995	0.36187	0.63813	6e-05	0.99994	0.99984	0.00016	0.99991	9e-05
	erythromycin|water-1a|1|2|1.0|11|s8	water-1a|water-1a|0|1|1.0|19|s28	3e-05	0.99997	0.74867	0.25133	5e-05	0.99995	0.99878	0.00122	0.99986	0.00014
		water-1a|water-1a|0|2|1.0|20|s34	2e-05	0.99998	0.69405	0.30595	0.00012	0.99988	0.99949	0.00051	0.99991	9e-05
erythromycin_producer-strain_seen-pure	erythromycin|dmso-5|2|1|5.0|7|s6	dmso-5|dmso-5|0|1|5.0|43|s42	0.0003	0.9997	0.95206	0.04794	0.00023	0.99977	0.89162	0.10838	0.99978	0.00022
		dmso-5|dmso-5|0|2|5.0|44|s43	0.00019	0.99981	0.89315	0.10685	0.00026	0.99974	0.95585	0.04415	0.99979	0.00021
		dmso-5|dmso-5|0|3|5.0|45|s44	0.00027	0.99973	0.83104	0.16896	0.0003	0.9997	0.98439	0.01561	0.99983	0.00017
	erythromycin|dmso-5|2|2|5.0|8|s7	dmso-5|dmso-5|0|1|5.0|43|s42	1e-05	0.99999	0.96539	0.03461	0.00024	0.99976	0.91517	0.08483	0.9955	0.0045
		dmso-5|dmso-5|0|2|5.0|44|s43	0	1	0.92151	0.07849	0.00028	0.99972	0.96598	0.03402	0.99573	0.00427
		dmso-5|dmso-5|0|3|5.0|45|s44	1e-05	0.99999	0.87355	0.12645	0.00032	0.99968	0.98805	0.01195	0.99655	0.00345
	erythromycin|dmso-5|2|3|5.0|9|s48	dmso-5|dmso-5|0|1|5.0|43|s42	7e-05	0.99993	0.98661	0.01339	1e-05	0.99999	0.99516	0.00484	0.99997	3e-05
		dmso-5|dmso-5|0|2|5.0|44|s43	5e-05	0.99995	0.96878	0.03122	1e-05	0.99999	0.99815	0.00185	0.99997	3e-05
		dmso-5|dmso-5|0|3|5.0|45|s44	7e-05	0.99993	0.94807	0.05193	1e-05	0.99999	0.99937	0.00063	0.99997	3e-05
erythromycin_producer-strain_unseen-pure	erythromycin|dmso-5|2|1|5.0|7|s6	dmso-5|dmso-5|0|1|5.0|43|s42	0.00031	0.99969	0.95206	0.04794	0.00023	0.99977	0.89162	0.10838	0.99975	0.00025
		dmso-5|dmso-5|0|2|5.0|44|s43	0.0002	0.9998	0.89315	0.10685	0.00026	0.99974	0.95585	0.04415	0.99974	0.00026
		dmso-5|dmso-5|0|3|5.0|45|s44	0.00028	0.99972	0.83104	0.16896	0.0003	0.9997	0.98439	0.01561	0.9998	0.0002
	erythromycin|dmso-5|2|2|5.0|8|s7	dmso-5|dmso-5|0|1|5.0|43|s42	1e-05	0.99999	0.96539	0.03461	0.00025	0.99975	0.91517	0.08483	0.9953	0.0047
		dmso-5|dmso-5|0|2|5.0|44|s43	1e-05	0.99999	0.92151	0.07849	0.00028	0.99972	0.96598	0.03402	0.99515	0.00485
		dmso-5|dmso-5|0|3|5.0|45|s44	1e-05	0.99999	0.87355	0.12645	0.00032	0.99968	0.98805	0.01195	0.99616	0.00384
	erythromycin|dmso-5|2|3|5.0|9|s48	dmso-5|dmso-5|0|1|5.0|43|s42	7e-05	0.99993	0.98661	0.01339	1e-05	0.99999	0.99516	0.00484	0.99997	3e-05
		dmso-5|dmso-5|0|2|5.0|44|s43	5e-05	0.99995	0.96878	0.03122	1e-05	0.99999	0.99815	0.00185	0.99996	4e-05
		dmso-5|dmso-5|0|3|5.0|45|s44	7e-05	0.99993	0.94807	0.05193	1e-05	0.99999	0.99937	0.00063	0.99997	3e-05
fidaxomicin	fidaxomicin|dmso-9|1|1|9.0|41|s41	dmso-9|dmso-9|0|1|9.0|22|s22	0.05504	0.94496	0.77	0.23	0.01342	0.98658	0.21301	0.78699	0.01197	0.98803
		dmso-9|dmso-9|0|2|9.0|23|s23	0.04555	0.95445	0.80619	0.19381	0.0316	0.9684	0.46949	0.53051	0.0429	0.9571
		dmso-9|dmso-9|0|3|9.0|24|s24	0.04535	0.95465	0.90387	0.09613	0.01862	0.98138	0.56931	0.43069	0.02605	0.97395
	fidaxomicin|dmso-9|1|2|9.0|42|s42	dmso-9|dmso-9|0|1|9.0|22|s22	0.02089	0.97911	0.4305	0.5695	0.01384	0.98616	0.09066	0.90934	0.01526	0.98474
		dmso-9|dmso-9|0|2|9.0|23|s23	0.01718	0.98282	0.48433	0.51567	0.03256	0.96744	0.24584	0.75416	0.05421	0.94579
		dmso-9|dmso-9|0|3|9.0|24|s24	0.0171	0.9829	0.6798	0.3202	0.01919	0.98081	0.32746	0.67254	0.03307	0.96693
	fidaxomicin|dmso-10|1|1|10.0|37|s37	dmso-10|dmso-10|0|1|10.0|44|s44	0.00963	0.99037	0.35176	0.64824	0.08869	0.91131	0.7203	0.2797	0.06257	0.93743
		dmso-10|dmso-10|0|2|10.0|45|s45	0.00531	0.99469	0.33484	0.66516	0.06513	0.93487	0.70301	0.29699	0.08815	0.91185
		dmso-10|dmso-10|0|3|10.0|46|s46	0.00326	0.99674	0.10453	0.89547	0.15204	0.84796	0.64727	0.35273	0.06586	0.93414
	fidaxomicin|dmso-10|1|2|10.0|38|s38	dmso-10|dmso-10|0|1|10.0|44|s44	0.04318	0.95682	0.71526	0.28474	0.19521	0.80479	0.74041	0.25959	0.05188	0.94812
		dmso-10|dmso-10|0|2|10.0|45|s45	0.02417	0.97583	0.69973	0.30027	0.14796	0.85204	0.72389	0.27611	0.07344	0.92656
		dmso-10|dmso-10|0|3|10.0|46|s46	0.01497	0.98503	0.3508	0.6492	0.30885	0.69115	0.67023	0.32977	0.05465	0.94535
flavomycin	flavomycin|dmso-7|1|1|7.0|16|s13	dmso-7|dmso-7|0|1|7.0|34|s40	0.00209	0.99791	0.9987	0.0013	0.99281	0.00719	0.97192	0.02808	0.97152	0.02848
		dmso-7|dmso-7|0|2|7.0|35|s41	0.0022	0.9978	0.99859	0.00141	0.98459	0.01541	0.98501	0.01499	0.97473	0.02527
		dmso-7|dmso-7|0|3|7.0|36|s42	0.00052	0.99948	0.99182	0.00818	0.99856	0.00144	0.982	0.018	0.99029	0.00971
	flavomycin|dmso-7|1|2|7.0|17|s14	dmso-7|dmso-7|0|1|7.0|34|s40	0.001	0.999	0.99389	0.00611	0.99937	0.00063	0.99146	0.00854	0.9739	0.0261
		dmso-7|dmso-7|0|2|7.0|35|s41	0.00105	0.99895	0.99334	0.00666	0.99864	0.00136	0.99548	0.00452	0.97684	0.02316
		dmso-7|dmso-7|0|3|7.0|36|s42	0.00025	0.99975	0.96242	0.03758	0.99987	0.00013	0.99456	0.00544	0.99112	0.00888
	flavomycin|dmso-7|1|3|7.0|18|s15	dmso-7|dmso-7|0|1|7.0|34|s40	0.00523	0.99477	0.99321	0.00679	0.99461	0.00539	0.98452	0.01548	0.96312	0.03688
		dmso-7|dmso-7|0|2|7.0|35|s41	0.00549	0.99451	0.9926	0.0074	0.98842	0.01158	0.99179	0.00821	0.96724	0.03276
		dmso-7|dmso-7|0|3|7.0|36|s42	0.00129	0.99871	0.9584	0.0416	0.99892	0.00108	0.99012	0.00988	0.98736	0.01264
flavomycin_producer-strain_seen-pure	flavomycin|dmso-9|2|1|9.0|5|s5	dmso-9|dmso-9|0|1|9.0|22|s22	5e-05	0.99995	0.00808	0.99192	0.99683	0.00317	0.32786	0.67214	0.6048	0.3952
		dmso-9|dmso-9|0|2|9.0|23|s23	4e-05	0.99996	0.01002	0.98998	0.99864	0.00136	0.61462	0.38538	0.84475	0.15525
		dmso-9|dmso-9|0|3|9.0|24|s24	4e-05	0.99996	0.02238	0.97762	0.99781	0.00219	0.70433	0.29567	0.73281	0.26719
flavomycin_producer-strain_unseen-pure	flavomycin|dmso-9|2|1|9.0|5|s5	dmso-9|dmso-9|0|1|9.0|22|s22	4e-05	0.99996	0.00808	0.99192	0.99664	0.00336	0.32786	0.67214	0.6048	0.3952
		dmso-9|dmso-9|0|2|9.0|23|s23	4e-05	0.99996	0.01002	0.98998	0.99852	0.00148	0.61462	0.38538	0.84475	0.15525
		dmso-9|dmso-9|0|3|9.0|24|s24	4e-05	0.99996	0.02238	0.97762	0.99759	0.00241	0.70433	0.29567	0.73281	0.26719
gentamicin	gentamicin|water-2|1|1|2.0|28|s28	water-2|water-2|0|1|2.0|46|s46	6e-05	0.99994	0.08774	0.91226	0.00157	0.99843	0.84361	0.15639	0.99911	0.00089
		water-2|water-2|0|2|2.0|47|s47	0.0001	0.9999	0.11154	0.88846	0.00367	0.99633	0.93142	0.06858	0.99991	9e-05
		water-2|water-2|0|3|2.0|48|s48	8e-05	0.99992	0.09401	0.90599	0.0025	0.9975	0.96439	0.03561	0.99973	0.00027
	gentamicin|water-2|1|2|2.0|29|s29	water-2|water-2|0|1|2.0|46|s46	4e-05	0.99996	0.18985	0.81015	0.00117	0.99883	0.5505	0.4495	0.99881	0.00119
		water-2|water-2|0|2|2.0|47|s47	7e-05	0.99993	0.23424	0.76576	0.00273	0.99727	0.75509	0.24491	0.99987	0.00013
		water-2|water-2|0|3|2.0|48|s48	6e-05	0.99994	0.2018	0.7982	0.00186	0.99814	0.86009	0.13991	0.99964	0.00036
	gentamicin|water-2|1|3|2.0|30|s30	water-2|water-2|0|1|2.0|46|s46	1e-05	0.99999	0.0363	0.9637	0.01832	0.98168	0.96765	0.03235	0.99991	9e-05
		water-2|water-2|0|2|2.0|47|s47	1e-05	0.99999	0.04687	0.95313	0.04199	0.95801	0.9869	0.0131	0.99999	1e-05
		water-2|water-2|0|3|2.0|48|s48	1e-05	0.99999	0.03905	0.96095	0.029	0.971	0.99338	0.00662	0.99997	3e-05
isoniazid	isoniazid|water-8a|1|1|8.0|1|s13	water-8a|water-8a|0|1|8.0|5|s17	1	0	0.00035	0.99965	0.04636	0.95364	0.027	0.973	0.06994	0.93006
		water-8a|water-8a|0|2|8.0|6|s18	1	0	0.00035	0.99965	0.0854	0.9146	0.0127	0.9873	0.17184	0.82816
		water-8a|water-8a|0|3|8.0|7|s19	1	0	0.00017	0.99983	0.14041	0.85959	0.00955	0.99045	0.10994	0.89006
	isoniazid|water-8a|1|2|8.0|2|s14	water-8a|water-8a|0|1|8.0|5|s17	0.99984	0.00016	0.00049	0.99951	0.01044	0.98956	0.00079	0.99921	0.06096	0.93904
		water-8a|water-8a|0|2|8.0|6|s18	0.9999	0.0001	0.0005	0.9995	0.01987	0.98013	0.00037	0.99963	0.15191	0.84809
		water-8a|water-8a|0|3|8.0|7|s19	0.99981	0.00019	0.00023	0.99977	0.03425	0.96575	0.00028	0.99972	0.09635	0.90365
	isoniazid|water-10|1|1|10.0|17|s17	water-10|water-10|0|1|10.0|22|s22	0.95587	0.04413	0.02637	0.97363	0.93635	0.06365	0.13535	0.86465	0.59524	0.40476
		water-10|water-10|0|2|10.0|23|s23	0.9715	0.0285	0.02057	0.97943	0.93858	0.06142	0.10356	0.89644	0.34585	0.65415
		water-10|water-10|0|3|10.0|24|s24	0.95827	0.04173	0.02626	0.97374	0.86963	0.13037	0.03514	0.96486	0.4338	0.5662
	isoniazid|water-10|1|2|10.0|18|s18	water-10|water-10|0|1|10.0|22|s22	0.98862	0.01138	0.00948	0.99052	0.99036	0.00964	0.16803	0.83197	0.72806	0.27194
		water-10|water-10|0|2|10.0|23|s23	0.99274	0.00726	0.00737	0.99263	0.99072	0.00928	0.12972	0.87028	0.49046	0.50954
		water-10|water-10|0|3|10.0|24|s24	0.98926	0.01074	0.00944	0.99056	0.97899	0.02101	0.04488	0.95512	0.58243	0.41757
levofloxacin	levofloxacin|dmso-2|1|1|2.0|7|s7	dmso-2|dmso-2|0|2|2.0|44|s44	0.99998	2e-05	0.99946	0.00054	0.00037	0.99963	0.95606	0.04394	0.12317	0.87683
		dmso-2|dmso-2|0|3|2.0|45|s45	0.9999	0.0001	0.99979	0.00021	0.04464	0.95536	0.91578	0.08422	0.55631	0.44369
	levofloxacin|dmso-2|1|2|2.0|8|s8	dmso-2|dmso-2|0|2|2.0|44|s44	1	0	0.9984	0.0016	0.06568	0.93432	0.9972	0.0028	0.2627	0.7373
		dmso-2|dmso-2|0|3|2.0|45|s45	0.99999	1e-05	0.99938	0.00062	0.89786	0.10214	0.99442	0.00558	0.76078	0.23922
	levofloxacin|dmso-2|1|3|2.0|9|s9	dmso-2|dmso-2|0|2|2.0|44|s44	1	0	0.99989	0.00011	0.00382	0.99618	0.99803	0.00197	0.54659	0.45341
		dmso-2|dmso-2|0|3|2.0|45|s45	1	0	0.99996	4e-05	0.32422	0.67578	0.99607	0.00393	0.91497	0.08503
	levofloxacin|dmso-9|1|1|9.0|14|s14	dmso-9|dmso-9|0|1|9.0|22|s22	0.98171	0.01829	0.98958	0.01042	0.99107	0.00893	0.81844	0.18156	0.46378	0.53622
		dmso-9|dmso-9|0|2|9.0|23|s23	0.98003	0.01997	0.99102	0.00898	0.99619	0.00381	0.93646	0.06354	0.75461	0.24539
		dmso-9|dmso-9|0|3|9.0|24|s24	0.97711	0.02289	0.99651	0.00349	0.99388	0.00612	0.95655	0.04345	0.60785	0.39215
	levofloxacin|dmso-9|1|2|9.0|15|s15	dmso-9|dmso-9|0|1|9.0|22|s22	0.96224	0.03776	0.99454	0.00546	0.86569	0.13431	0.55462	0.44538	0.09041	0.90959
		dmso-9|dmso-9|0|2|9.0|23|s23	0.95886	0.04114	0.99529	0.00471	0.93821	0.06179	0.80282	0.19718	0.26113	0.73887
		dmso-9|dmso-9|0|3|9.0|24|s24	0.95298	0.04702	0.99817	0.00183	0.90404	0.09596	0.85879	0.14121	0.1512	0.8488
linezolid	linezolid|dmso-5|1|1|5.0|40|s39	dmso-5|dmso-5|0|1|5.0|43|s42	0	1	0.87317	0.12683	0.00016	0.99984	0.9986	0.0014	0.99997	3e-05
		dmso-5|dmso-5|0|2|5.0|44|s43	0	1	0.74347	0.25653	0.00018	0.99982	0.99947	0.00053	0.99997	3e-05
		dmso-5|dmso-5|0|3|5.0|45|s44	0	1	0.63035	0.36965	0.00021	0.99979	0.99982	0.00018	0.99998	2e-05
	linezolid|dmso-5|1|2|5.0|41|s40	dmso-5|dmso-5|0|1|5.0|43|s42	1e-05	0.99999	0.95634	0.04366	0.00097	0.99903	0.99909	0.00091	0.99993	7e-05
		dmso-5|dmso-5|0|2|5.0|44|s43	0	1	0.90215	0.09785	0.0011	0.9989	0.99965	0.00035	0.99993	7e-05
		dmso-5|dmso-5|0|3|5.0|45|s44	1e-05	0.99999	0.84435	0.15565	0.0013	0.9987	0.99988	0.00012	0.99995	5e-05
	linezolid|dmso-5|1|3|5.0|42|s41	dmso-5|dmso-5|0|1|5.0|43|s42	0	1	0.97818	0.02182	0.00908	0.99092	0.99633	0.00367	0.99985	0.00015
		dmso-5|dmso-5|0|2|5.0|44|s43	0	1	0.94967	0.05033	0.01028	0.98972	0.9986	0.0014	0.99986	0.00014
		dmso-5|dmso-5|0|3|5.0|45|s44	0	1	0.91737	0.08263	0.01217	0.98783	0.99952	0.00048	0.99989	0.00011
	linezolid|dmso-9|1|1|9.0|1|s1	dmso-9|dmso-9|0|1|9.0|22|s22	0	1	0.97427	0.02573	7e-05	0.99993	0.96735	0.03265	0.99998	2e-05
		dmso-9|dmso-9|0|2|9.0|23|s23	0	1	0.97918	0.02082	0.00017	0.99983	0.98978	0.01022	0.99999	1e-05
		dmso-9|dmso-9|0|3|9.0|24|s24	0	1	0.99068	0.00932	0.00011	0.99989	0.99314	0.00686	0.99999	1e-05
meropenem	meropenem|dmso-7|1|1|7.0|4|s10	dmso-7|dmso-7|0|1|7.0|34|s40	0.00093	0.99907	0.99079	0.00921	0.99928	0.00072	0.99152	0.00848	0.9922	0.0078
		dmso-7|dmso-7|0|2|7.0|35|s41	0.00087	0.99913	0.98997	0.01003	0.99839	0.00161	0.99552	0.00448	0.99309	0.00691
		dmso-7|dmso-7|0|3|7.0|36|s42	0.00022	0.99978	0.94427	0.05573	0.99984	0.00016	0.99461	0.00539	0.99738	0.00262
	meropenem|dmso-7|1|2|7.0|5|s11	dmso-7|dmso-7|0|1|7.0|34|s40	0.00372	0.99628	0.99838	0.00162	0.98745	0.01255	0.99434	0.00566	0.97407	0.02593
		dmso-7|dmso-7|0|2|7.0|35|s41	0.00348	0.99652	0.99823	0.00177	0.97218	0.02782	0.99701	0.00299	0.97699	0.02301
		dmso-7|dmso-7|0|3|7.0|36|s42	0.00088	0.99912	0.9898	0.0102	0.99722	0.00278	0.9964	0.0036	0.99117	0.00883
	meropenem|dmso-7|1|3|7.0|6|s12	dmso-7|dmso-7|0|1|7.0|34|s40	0.01146	0.98854	0.99872	0.00128	0.99328	0.00672	0.99206	0.00794	0.9854	0.0146
		dmso-7|dmso-7|0|2|7.0|35|s41	0.01074	0.98926	0.9986	0.0014	0.985	0.015	0.9958	0.0042	0.98706	0.01294
		dmso-7|dmso-7|0|3|7.0|36|s42	0.00273	0.99727	0.99191	0.00809	0.99852	0.00148	0.99495	0.00505	0.99507	0.00493
	meropenem|dmso-9|1|1|9.0|3|s3	dmso-9|dmso-9|0|1|9.0|22|s22	0.02755	0.97245	0.97809	0.02191	0.96555	0.03445	0.79496	0.20504	0.47905	0.52095
		dmso-9|dmso-9|0|2|9.0|23|s23	0.02143	0.97857	0.98229	0.01771	0.98786	0.01214	0.92688	0.07312	0.76578	0.23422
		dmso-9|dmso-9|0|3|9.0|24|s24	0.01858	0.98142	0.99209	0.00791	0.97985	0.02015	0.94984	0.05016	0.62235	0.37765
	meropenem|dmso-9|1|2|9.0|20|s20	dmso-9|dmso-9|0|1|9.0|22|s22	0.01868	0.98132	0.23829	0.76171	0.95647	0.04353	0.61061	0.38939	0.1967	0.8033
		dmso-9|dmso-9|0|2|9.0|23|s23	0.0145	0.9855	0.27991	0.72009	0.98457	0.01543	0.83679	0.16321	0.46541	0.53459
		dmso-9|dmso-9|0|3|9.0|24|s24	0.01256	0.98744	0.4677	0.5323	0.97444	0.02556	0.8845	0.1155	0.30499	0.69501
	meropenem|dmso-9|1|3|9.0|21|s21	dmso-9|dmso-9|0|1|9.0|22|s22	0.13007	0.86993	0.34485	0.65515	0.93555	0.06445	0.28394	0.71606	0.32604	0.67396
		dmso-9|dmso-9|0|2|9.0|23|s23	0.10359	0.89641	0.39541	0.60459	0.97682	0.02318	0.56455	0.43545	0.63236	0.36764
		dmso-9|dmso-9|0|3|9.0|24|s24	0.09084	0.90916	0.5965	0.4035	0.96182	0.03818	0.65946	0.34054	0.46438	0.53562
metronidazole	metronidazole|dmso-6|1|1|6.1|22|s22	dmso-6|dmso-6|0|1|6.1|28|s28	0.99885	0.00115	0.99961	0.00039	0.3427	0.6573	0.93082	0.06918	0.96734	0.03266
		dmso-6|dmso-6|0|2|6.1|30|s30	0.99779	0.00221	0.9984	0.0016	0.39713	0.60287	0.87763	0.12237	0.98771	0.01229
		dmso-6|dmso-6|0|2|6.1|29|s29	0.99903	0.00097	0.99944	0.00056	0.15549	0.84451	0.99492	0.00508	0.97867	0.02133
		dmso-6|dmso-6|0|1|6.3|29|s2	0.9986	0.0014	0.99799	0.00201	0.54173	0.45827	0.94676	0.05324	0.98102	0.01898
	metronidazole|dmso-6|1|3|6.1|24|s24	dmso-6|dmso-6|0|1|6.1|28|s28	0.99999	1e-05	0.99959	0.00041	0.14915	0.85085	0.87291	0.12709	0.88939	0.11061
		dmso-6|dmso-6|0|2|6.1|30|s30	0.99997	3e-05	0.99831	0.00169	0.18132	0.81868	0.78545	0.21455	0.95616	0.04384
		dmso-6|dmso-6|0|2|6.1|29|s29	0.99999	1e-05	0.99941	0.00059	0.0583	0.9417	0.9901	0.0099	0.92567	0.07433
		dmso-6|dmso-6|0|1|6.3|29|s2	0.99998	2e-05	0.99788	0.00212	0.28441	0.71559	0.90076	0.09924	0.93345	0.06655
	metronidazole|dmso-6|1|1|6.3|22|s7	dmso-6|dmso-6|0|1|6.1|28|s28	0.998	0.002	0.99944	0.00056	0.17171	0.82829	0.92042	0.07958	0.96269	0.03731
		dmso-6|dmso-6|0|2|6.1|30|s30	0.99617	0.00383	0.9977	0.0023	0.20756	0.79244	0.86043	0.13957	0.98591	0.01409
		dmso-6|dmso-6|0|2|6.1|29|s29	0.99832	0.00168	0.9992	0.0008	0.06822	0.93178	0.9941	0.0059	0.97559	0.02441
		dmso-6|dmso-6|0|1|6.3|29|s2	0.99757	0.00243	0.99712	0.00288	0.31974	0.68026	0.93859	0.06141	0.97827	0.02173
	metronidazole|dmso-6|1|1|6.3|23|s8	dmso-6|dmso-6|0|1|6.1|28|s28	0.99722	0.00278	0.99944	0.00056	0.35308	0.64692	0.8353	0.1647	0.95021	0.04979
		dmso-6|dmso-6|0|2|6.1|30|s30	0.99468	0.00532	0.99771	0.00229	0.40814	0.59186	0.72997	0.27003	0.98104	0.01896
		dmso-6|dmso-6|0|2|6.1|29|s29	0.99766	0.00234	0.9992	0.0008	0.1616	0.8384	0.98664	0.01336	0.96727	0.03273
		dmso-6|dmso-6|0|1|6.3|29|s2	0.99663	0.00337	0.99713	0.00287	0.55307	0.44693	0.87017	0.12983	0.97084	0.02916
	metronidazole|dmso-6|1|1|6.3|24|s9	dmso-6|dmso-6|0|1|6.1|28|s28	0.99497	0.00503	0.99983	0.00017	0.0914	0.9086	0.90468	0.09532	0.76574	0.23426
		dmso-6|dmso-6|0|2|6.1|30|s30	0.9904	0.0096	0.9993	0.0007	0.11277	0.88723	0.83495	0.16505	0.89864	0.10136
		dmso-6|dmso-6|0|2|6.1|29|s29	0.99577	0.00423	0.99976	0.00024	0.03431	0.96569	0.99281	0.00719	0.83505	0.16495
		dmso-6|dmso-6|0|1|6.3|29|s2	0.9939	0.0061	0.99912	0.00088	0.18572	0.81428	0.92616	0.07384	0.8508	0.1492
nalidixic-acid	nalidixic-acid|naoh-2|1|1|2.0|13|s13	naoh-2|naoh-2|0|2|2.0|41|s41	1	0	0.99957	0.00043	0.99977	0.00023	0.56779	0.43221	0.86634	0.13366
		naoh-2|naoh-2|0|3|2.0|42|s42	1	0	0.99971	0.00029	0.99912	0.00088	0.54157	0.45843	0.83514	0.16486
	nalidixic-acid|naoh-2|1|3|2.0|15|s15	naoh-2|naoh-2|0|2|2.0|41|s41	0.99987	0.00013	0.99994	6e-05	0.99414	0.00586	0.41681	0.58319	0.82216	0.17784
		naoh-2|naoh-2|0|3|2.0|42|s42	0.99987	0.00013	0.99996	4e-05	0.97803	0.02197	0.39125	0.60875	0.78323	0.21677
	nalidixic-acid|naoh-6|1|1|6.1|43|s43	naoh-6|naoh-6|0|1|6.1|34|s34	0.99998	2e-05	0.99983	0.00017	0.8697	0.1303	0.87751	0.12249	0.80987	0.19013
		naoh-6|naoh-6|0|2|6.1|35|s35	0.99997	3e-05	0.99984	0.00016	0.91327	0.08673	0.85486	0.14514	0.6017	0.3983
		naoh-6|naoh-6|0|3|6.1|36|s36	0.99999	1e-05	0.99987	0.00013	0.98326	0.01674	0.96	0.04	0.81185	0.18815
		naoh-6|naoh-6|0|1|6.3|35|s5	0.99999	1e-05	0.99979	0.00021	0.96546	0.03454	0.95305	0.04695	0.80914	0.19086
		naoh-6|naoh-6|0|1|6.3|34|s4	1	0	0.9997	0.0003	0.98436	0.01564	0.84153	0.15847	0.80178	0.19822
	nalidixic-acid|naoh-6|1|2|6.1|44|s44	naoh-6|naoh-6|0|1|6.1|34|s34	0.99993	7e-05	0.99969	0.00031	0.71877	0.28123	0.80355	0.19645	0.7443	0.2557
		naoh-6|naoh-6|0|2|6.1|35|s35	0.99987	0.00013	0.9997	0.0003	0.80129	0.19871	0.77079	0.22921	0.50796	0.49204
		naoh-6|naoh-6|0|3|6.1|36|s36	0.99996	4e-05	0.99976	0.00024	0.95744	0.04256	0.93199	0.06801	0.74675	0.25325
		naoh-6|naoh-6|0|1|6.3|35|s5	0.99996	4e-05	0.99961	0.00039	0.91456	0.08544	0.92057	0.07943	0.74341	0.25659
		naoh-6|naoh-6|0|1|6.3|34|s4	0.99999	1e-05	0.99945	0.00055	0.96015	0.03985	0.75198	0.24802	0.73434	0.26566
	nalidixic-acid|naoh-6|1|3|6.1|45|s45	naoh-6|naoh-6|0|1|6.1|34|s34	1	0	0.99947	0.00053	0.34549	0.65451	0.71932	0.28068	0.79222	0.20778
		naoh-6|naoh-6|0|2|6.1|35|s35	0.99999	1e-05	0.99949	0.00051	0.45439	0.54561	0.67814	0.32186	0.57488	0.42512
		naoh-6|naoh-6|0|3|6.1|36|s36	1	0	0.9996	0.0004	0.82288	0.17712	0.89568	0.10432	0.79434	0.20566
		naoh-6|naoh-6|0|1|6.3|35|s5	1	0	0.99934	0.00066	0.68854	0.31146	0.87895	0.12105	0.79145	0.20855
		naoh-6|naoh-6|0|1|6.3|34|s4	1	0	0.99907	0.00093	0.83268	0.16732	0.65512	0.34488	0.78359	0.21641
	nalidixic-acid|naoh-6|1|1|6.3|45|s12	naoh-6|naoh-6|0|1|6.1|34|s34	0.99997	3e-05	0.99952	0.00048	0.63791	0.36209	0.6431	0.3569	0.67366	0.32634
		naoh-6|naoh-6|0|2|6.1|35|s35	0.99994	6e-05	0.99954	0.00046	0.73542	0.26458	0.597	0.403	0.42267	0.57733
		naoh-6|naoh-6|0|3|6.1|36|s36	0.99998	2e-05	0.99964	0.00036	0.93942	0.06058	0.85789	0.14211	0.67648	0.32352
		naoh-6|naoh-6|0|1|6.3|35|s5	0.99998	2e-05	0.99941	0.00059	0.88064	0.11936	0.83621	0.16379	0.67262	0.32738
		naoh-6|naoh-6|0|1|6.3|34|s4	0.99999	1e-05	0.99917	0.00083	0.94321	0.05679	0.57185	0.42815	0.66219	0.33781
	nalidixic-acid|naoh-9|1|1|9.0|27|s27	naoh-9|naoh-9|0|1|9.0|31|s31	0.72132	0.27868	0.94541	0.05459	0.64619	0.35381	0.70874	0.29126	0.46476	0.53524
		naoh-9|naoh-9|0|2|9.0|32|s32	0.95468	0.04532	0.97891	0.02109	0.09048	0.90952	0.5564	0.4436	0.77752	0.22248
	nalidixic-acid|naoh-9|1|2|9.0|28|s28	naoh-9|naoh-9|0|1|9.0|31|s31	0.99947	0.00053	0.99902	0.00098	0.96796	0.03204	0.69177	0.30823	0.49747	0.50253
		naoh-9|naoh-9|0|2|9.0|32|s32	0.99993	7e-05	0.99963	0.00037	0.622	0.378	0.53636	0.46364	0.79937	0.20063
norfloxacin	norfloxacin|naoh-6|1|1|6.1|7|s7	naoh-6|naoh-6|0|1|6.1|34|s34	1	0	0.99991	9e-05	0.08551	0.91449	0.91512	0.08488	0.59208	0.40792
		naoh-6|naoh-6|0|2|6.1|35|s35	0.99999	1e-05	0.99992	8e-05	0.12855	0.87145	0.89862	0.10138	0.33984	0.66016
		naoh-6|naoh-6|0|3|6.1|36|s36	1	0	0.99994	6e-05	0.45144	0.54856	0.97306	0.02694	0.59519	0.40481
		naoh-6|naoh-6|0|1|6.3|35|s5	1	0	0.9999	0.0001	0.2814	0.7186	0.9683	0.0317	0.59095	0.40905
		naoh-6|naoh-6|0|1|6.3|34|s4	1	0	0.99985	0.00015	0.46851	0.53149	0.88878	0.11122	0.57954	0.42046
	norfloxacin|naoh-6|1|2|6.1|8|s8	naoh-6|naoh-6|0|1|6.1|34|s34	1	0	0.99992	8e-05	0.10427	0.89573	0.75605	0.24395	0.55269	0.44731
		naoh-6|naoh-6|0|2|6.1|35|s35	1	0	0.99992	8e-05	0.15516	0.84484	0.71814	0.28186	0.30469	0.69531
		naoh-6|naoh-6|0|3|6.1|36|s36	1	0	0.99994	6e-05	0.50606	0.49394	0.91215	0.08785	0.55587	0.44413
		naoh-6|naoh-6|0|1|6.3|35|s5	1	0	0.9999	0.0001	0.32773	0.67227	0.89776	0.10224	0.55153	0.44847
		naoh-6|naoh-6|0|1|6.3|34|s4	1	0	0.99985	0.00015	0.52323	0.47677	0.69671	0.30329	0.53988	0.46012
	norfloxacin|naoh-6|1|3|6.1|9|s9	naoh-6|naoh-6|0|1|6.1|34|s34	0.99996	4e-05	0.99988	0.00012	0.04145	0.95855	0.88852	0.11148	0.63924	0.36076
		naoh-6|naoh-6|0|2|6.1|35|s35	0.99994	6e-05	0.99989	0.00011	0.06387	0.93613	0.8676	0.1324	0.38591	0.61409
		naoh-6|naoh-6|0|3|6.1|36|s36	0.99998	2e-05	0.99992	8e-05	0.27567	0.72433	0.9639	0.0361	0.64221	0.35779
		naoh-6|naoh-6|0|1|6.3|35|s5	0.99998	2e-05	0.99986	0.00014	0.15333	0.84667	0.9576	0.0424	0.63815	0.36185
		naoh-6|naoh-6|0|1|6.3|34|s4	0.99999	1e-05	0.99979	0.00021	0.28961	0.71039	0.85524	0.14476	0.62724	0.37276
	norfloxacin|naoh-9|1|1|9.0|29|s29	naoh-9|naoh-9|0|1|9.0|31|s31	0.99864	0.00136	0.99662	0.00338	0.98199	0.01801	0.87716	0.12284	0.59737	0.40263
		naoh-9|naoh-9|0|2|9.0|32|s32	0.99982	0.00018	0.99894	0.00106	0.74815	0.25185	0.78636	0.21364	0.85656	0.14344
	norfloxacin|naoh-9|1|2|9.0|30|s30	naoh-9|naoh-9|0|1|9.0|31|s31	0.99846	0.00154	0.9979	0.0021	0.66505	0.33495	0.69079	0.30921	0.17536	0.82464
		naoh-9|naoh-9|0|2|9.0|32|s32	0.99979	0.00021	0.99934	0.00066	0.0976	0.9024	0.53522	0.46478	0.46117	0.53883
novobiocin	novobiocin|water-1b|1|1|1.0|13|s25	water-1b|water-1b|0|3|1.0|3|s2	0.99997	3e-05	1	0	0.77268	0.22732	0.97811	0.02189	0.98018	0.01982
	novobiocin|water-1b|1|2|1.0|14|s26	water-1b|water-1b|0|2|1.0|2|s1	0.99979	0.00021	1	0	0.82122	0.17878	0.94854	0.05146	0.71136	0.28864
		water-1b|water-1b|0|3|1.0|3|s2	0.99988	0.00012	1	0	0.9056	0.0944	0.98442	0.01558	0.91381	0.08619
	novobiocin|water-1b|1|3|1.0|15|s38	water-1b|water-1b|0|2|1.0|2|s1	0.94687	0.05313	1	0	0.04739	0.95261	0.51812	0.48188	0.04849	0.95151
		water-1b|water-1b|0|3|1.0|3|s2	0.96925	0.03075	1	0	0.09412	0.90588	0.78664	0.21336	0.1798	0.8202
	novobiocin|water-6|1|3|6.1|39|s39	water-6|water-6|0|2|6.1|41|s41	0.99999	1e-05	1	0	0.80286	0.19714	0.72138	0.27862	0.42891	0.57109
		water-6|water-6|0|3|6.1|42|s42	0.99999	1e-05	1	0	0.82988	0.17012	0.83307	0.16693	0.49249	0.50751
	novobiocin|water-6|1|1|6.3|37|s6	water-6|water-6|0|1|6.1|40|s40	0.99999	1e-05	1	0	0.92044	0.07956	0.5513	0.4487	0.67334	0.32666
		water-6|water-6|0|2|6.1|41|s41	1	0	1	0	0.90059	0.09941	0.41979	0.58021	0.73901	0.26099
		water-6|water-6|0|3|6.1|42|s42	1	0	1	0	0.91562	0.08438	0.58238	0.41762	0.78534	0.21466
	novobiocin|water-1b|1|1|1.0|13|s25	water-1b|water-1b|0|2|1.0|2|s1	0.99995	5e-05	1	0	0.61941	0.38059	0.92874	0.07126	0.91996	0.08004
	novobiocin|water-6|1|1|6.1|37|s37	water-6|water-6|0|1|6.1|40|s40	1	0	1	0	0.9057	0.0943	0.5907	0.4093	0.76599	0.23401
		water-6|water-6|0|2|6.1|41|s41	1	0	1	0	0.88264	0.11736	0.45941	0.54059	0.81807	0.18193
		water-6|water-6|0|3|6.1|42|s42	1	0	1	0	0.90008	0.09992	0.62093	0.37907	0.85315	0.14685
	novobiocin|water-6|1|2|6.1|38|s38	water-6|water-6|0|1|6.1|40|s40	0.99997	3e-05	1	0	0.97966	0.02034	0.8975	0.1025	0.47064	0.52936
		water-6|water-6|0|2|6.1|41|s41	0.99999	1e-05	1	0	0.97417	0.02583	0.83756	0.16244	0.54981	0.45019
		water-6|water-6|0|3|6.1|42|s42	0.99999	1e-05	1	0	0.97834	0.02166	0.90857	0.09143	0.6121	0.3879
	novobiocin|water-6|1|3|6.1|39|s39	water-6|water-6|0|1|6.1|40|s40	0.99999	1e-05	1	0	0.83873	0.16127	0.81471	0.18529	0.35348	0.64652
novobiocin_producer-strain_seen-pure	novobiocin|dmso-5|2|1|5.0|13|s12	dmso-5|dmso-5|0|1|5.0|43|s42	0.99981	0.00019	1	0	0.86665	0.13335	0.39748	0.60252	0.99765	0.00235
		dmso-5|dmso-5|0|2|5.0|44|s43	0.9997	0.0003	1	0	0.88076	0.11924	0.63452	0.36548	0.9978	0.0022
		dmso-5|dmso-5|0|3|5.0|45|s44	0.99979	0.00021	1	0	0.89407	0.10593	0.83492	0.16508	0.99822	0.00178
	novobiocin|dmso-5|2|2|5.0|14|s13	dmso-5|dmso-5|0|1|5.0|43|s42	0.99961	0.00039	1	0	0.98236	0.01764	0.57224	0.42776	0.99647	0.00353
		dmso-5|dmso-5|0|2|5.0|44|s43	0.99938	0.00062	1	0	0.98444	0.01556	0.77879	0.22121	0.99669	0.00331
		dmso-5|dmso-5|0|3|5.0|45|s44	0.99957	0.00043	1	0	0.98636	0.01364	0.91116	0.08884	0.99732	0.00268
	novobiocin|dmso-5|2|3|5.0|15|s14	dmso-5|dmso-5|0|1|5.0|43|s42	0.99987	0.00013	1	0	0.92575	0.07425	0.65821	0.34179	0.99253	0.00747
		dmso-5|dmso-5|0|2|5.0|44|s43	0.99979	0.00021	1	0	0.93409	0.06591	0.8352	0.1648	0.99299	0.00701
		dmso-5|dmso-5|0|3|5.0|45|s44	0.99985	0.00015	1	0	0.94184	0.05816	0.93656	0.06344	0.99433	0.00567
novobiocin_producer-strain_unseen-pure	novobiocin|dmso-5|2|1|5.0|13|s12	dmso-5|dmso-5|0|1|5.0|43|s42	0.99956	0.00044	1	0	0.86665	0.13335	0.39748	0.60252	0.99765	0.00235
		dmso-5|dmso-5|0|2|5.0|44|s43	0.99932	0.00068	1	0	0.88076	0.11924	0.63452	0.36548	0.9978	0.0022
		dmso-5|dmso-5|0|3|5.0|45|s44	0.99952	0.00048	1	0	0.89407	0.10593	0.83492	0.16508	0.99822	0.00178
	novobiocin|dmso-5|2|2|5.0|14|s13	dmso-5|dmso-5|0|1|5.0|43|s42	0.9991	0.0009	1	0	0.98236	0.01764	0.57224	0.42776	0.99647	0.00353
		dmso-5|dmso-5|0|2|5.0|44|s43	0.99861	0.00139	1	0	0.98444	0.01556	0.77879	0.22121	0.99669	0.00331
		dmso-5|dmso-5|0|3|5.0|45|s44	0.99903	0.00097	1	0	0.98636	0.01364	0.91116	0.08884	0.99732	0.00268
	novobiocin|dmso-5|2|3|5.0|15|s14	dmso-5|dmso-5|0|1|5.0|43|s42	0.99968	0.00032	1	0	0.92575	0.07425	0.65821	0.34179	0.99253	0.00747
		dmso-5|dmso-5|0|2|5.0|44|s43	0.9995	0.0005	1	0	0.93409	0.06591	0.8352	0.1648	0.99299	0.00701
		dmso-5|dmso-5|0|3|5.0|45|s44	0.99965	0.00035	1	0	0.94184	0.05816	0.93656	0.06344	0.99433	0.00567
penicillin	penicillin|water-1b|1|1|1.0|7|s23	water-1b|water-1b|0|2|1.0|2|s1	0.00696	0.99304	0.97891	0.02109	0.99319	0.00681	0.80953	0.19047	0.06335	0.93665
		water-1b|water-1b|0|3|1.0|3|s2	0.01075	0.98925	0.48807	0.51193	0.99728	0.00272	0.93579	0.06421	0.22539	0.77461
	penicillin|water-1b|1|2|1.0|8|s6	water-1b|water-1b|0|2|1.0|2|s1	0.00157	0.99843	0.98154	0.01846	0.99195	0.00805	0.90493	0.09507	0.02164	0.97836
		water-1b|water-1b|0|3|1.0|3|s2	0.00244	0.99756	0.52198	0.47802	0.99678	0.00322	0.97027	0.02973	0.08689	0.91311
	penicillin|water-1b|1|3|1.0|9|s24	water-1b|water-1b|0|2|1.0|2|s1	0.00341	0.99659	0.99696	0.00304	0.98402	0.01598	0.86312	0.13688	0.04666	0.95334
		water-1b|water-1b|0|3|1.0|3|s2	0.00527	0.99473	0.87063	0.12937	0.99358	0.00642	0.95579	0.04421	0.17394	0.82606
	penicillin|water-8a|1|1|8.0|9|s21	water-8a|water-8a|0|1|8.0|5|s17	0.00033	0.99967	0.00799	0.99201	0.99995	5e-05	0.83727	0.16273	0.61005	0.38995
		water-8a|water-8a|0|2|8.0|6|s18	0.00055	0.99945	0.00771	0.99229	0.99998	2e-05	0.71148	0.28852	0.81191	0.18809
		water-8a|water-8a|0|3|8.0|7|s19	0.00027	0.99973	0.00373	0.99627	0.99999	1e-05	0.66227	0.33773	0.71986	0.28014
	penicillin|water-8a|1|2|8.0|10|s22	water-8a|water-8a|0|1|8.0|5|s17	0.00477	0.99523	0.42864	0.57136	0.99999	1e-05	0.98202	0.01798	0.91179	0.08821
		water-8a|water-8a|0|2|8.0|6|s18	0.00781	0.99219	0.41999	0.58001	1	0	0.96321	0.03679	0.96612	0.03388
		water-8a|water-8a|0|3|8.0|7|s19	0.00389	0.99611	0.25858	0.74142	1	0	0.95417	0.04583	0.94437	0.05563
phosphomycin	phosphomycin|water-2|1|2|2.0|17|s17	water-2|water-2|0|1|2.0|46|s46	0.00059	0.99941	0.69371	0.30629	0.90961	0.09039	0.84094	0.15906	0.26956	0.73044
		water-2|water-2|0|2|2.0|47|s47	0.00172	0.99828	0.74724	0.25276	0.97069	0.02931	0.93012	0.06988	0.77526	0.22474
		water-2|water-2|0|3|2.0|48|s48	0.00101	0.99899	0.70959	0.29041	0.91948	0.08052	0.96369	0.03631	0.54959	0.45041
	phosphomycin|water-2|1|3|2.0|18|s18	water-2|water-2|0|1|2.0|46|s46	0.04095	0.95905	0.49261	0.50739	0.95593	0.04407	0.70433	0.29567	0.14415	0.85585
		water-2|water-2|0|2|2.0|47|s47	0.11132	0.88868	0.55895	0.44105	0.98618	0.01382	0.85709	0.14291	0.61156	0.38844
		water-2|water-2|0|3|2.0|48|s48	0.06832	0.93168	0.51158	0.48842	0.96096	0.03904	0.92283	0.07717	0.3577	0.6423
	phosphomycin|water-6|1|1|6.1|10|s10	water-6|water-6|0|1|6.1|40|s40	0.01738	0.98262	0.60119	0.39881	0.96226	0.03774	0.83876	0.16124	0.53288	0.46712
		water-6|water-6|0|2|6.1|41|s41	0.0397	0.9603	0.613	0.387	0.95762	0.04238	0.75388	0.24612	0.61045	0.38955
		water-6|water-6|0|3|6.1|42|s42	0.05655	0.94345	0.58627	0.41373	0.96549	0.03451	0.85516	0.14484	0.6694	0.3306
	phosphomycin|water-6|1|2|6.1|11|s11	water-6|water-6|0|1|6.1|40|s40	0.00626	0.99374	0.67589	0.32411	0.9796	0.0204	0.73824	0.26176	0.42521	0.57479
		water-6|water-6|0|2|6.1|41|s41	0.0145	0.9855	0.68664	0.31336	0.97703	0.02297	0.62417	0.37583	0.50402	0.49598
		water-6|water-6|0|3|6.1|42|s42	0.02089	0.97911	0.66219	0.33781	0.98137	0.01863	0.76196	0.23804	0.56767	0.43233
	phosphomycin|water-6|1|3|6.1|12|s12	water-6|water-6|0|1|6.1|40|s40	0.04855	0.95145	0.70804	0.29196	0.97951	0.02049	0.65892	0.34108	0.38996	0.61004
		water-6|water-6|0|2|6.1|41|s41	0.10653	0.89347	0.71817	0.28183	0.97694	0.02306	0.53218	0.46782	0.46755	0.53245
		water-6|water-6|0|3|6.1|42|s42	0.14739	0.85261	0.69509	0.30491	0.98129	0.01871	0.68678	0.31322	0.53153	0.46847
	phosphomycin|water-8a|1|1|8.0|17|s29	water-8a|water-8a|0|1|8.0|5|s17	0.01027	0.98973	0.38039	0.61961	0.95421	0.04579	0.93819	0.06181	0.72781	0.27219
		water-8a|water-8a|0|2|8.0|6|s18	0.01761	0.98239	0.37207	0.62793	0.97042	0.02958	0.87916	0.12084	0.88064	0.11936
		water-8a|water-8a|0|3|8.0|7|s19	0.00887	0.99113	0.22203	0.77797	0.98298	0.01702	0.85263	0.14737	0.81453	0.18547
	phosphomycin|water-8a|1|2|8.0|18|s30	water-8a|water-8a|0|1|8.0|5|s17	0.02983	0.97017	0.42212	0.57788	0.99787	0.00213	0.99248	0.00752	0.88441	0.11559
		water-8a|water-8a|0|2|8.0|6|s18	0.05044	0.94956	0.4135	0.5865	0.99865	0.00135	0.98444	0.01556	0.95477	0.04523
		water-8a|water-8a|0|3|8.0|7|s19	0.02583	0.97417	0.25349	0.74651	0.99923	0.00077	0.98051	0.01949	0.92629	0.07371
	phosphomycin|ethanol-10|1|1|10.0|47|s47	ethanol-10|ethanol-10|0|1|10.0|25|s25	0.02879	0.97121	0.26751	0.73249	0.92446	0.07554	0.9777	0.0223	0.84821	0.15179
		ethanol-10|ethanol-10|0|2|10.0|26|s26	0.2171	0.7829	0.45208	0.54792	0.95525	0.04475	0.97308	0.02692	0.94471	0.05529
		ethanol-10|ethanol-10|0|3|10.0|27|s27	0.05762	0.94238	0.22348	0.77652	0.98659	0.01341	0.93269	0.06731	0.72463	0.27537
	phosphomycin|ethanol-10|1|2|10.0|48|s48	ethanol-10|ethanol-10|0|1|10.0|25|s25	0.00385	0.99615	0.32137	0.67863	0.99028	0.00972	0.98268	0.01732	0.9349	0.0651
		ethanol-10|ethanol-10|0|2|10.0|26|s26	0.03488	0.96512	0.51688	0.48312	0.99441	0.00559	0.97907	0.02093	0.97773	0.02227
		ethanol-10|ethanol-10|0|3|10.0|27|s27	0.00791	0.99209	0.27177	0.72823	0.99837	0.00163	0.94719	0.05281	0.87118	0.12882
polymyxin	polymyxin|water-2|1|1|2.0|10|s10	water-2|water-2|0|1|2.0|46|s46	0.99335	0.00665	0.02287	0.97713	0.74119	0.25881	0.99488	0.00512	0.63493	0.36507
		water-2|water-2|0|2|2.0|47|s47	0.99681	0.00319	0.04189	0.95811	0.8639	0.1361	0.99873	0.00127	0.94205	0.05795
		water-2|water-2|0|3|2.0|48|s48	0.99529	0.00471	0.05656	0.94344	0.81794	0.18206	0.99863	0.00137	0.85186	0.14814
	polymyxin|water-2|1|2|2.0|11|s11	water-2|water-2|0|1|2.0|46|s46	0.93131	0.06869	0.01346	0.98654	0.95356	0.04644	0.95492	0.04508	0.60162	0.39838
		water-2|water-2|0|2|2.0|47|s47	0.96595	0.03405	0.02485	0.97515	0.9785	0.0215	0.98846	0.01154	0.93385	0.06615
		water-2|water-2|0|3|2.0|48|s48	0.95047	0.04953	0.03377	0.96623	0.96989	0.03011	0.98759	0.01241	0.83315	0.16685
	polymyxin|water-2|1|3|2.0|12|s12	water-2|water-2|0|1|2.0|46|s46	0.99308	0.00692	0.02152	0.97848	0.90022	0.09978	0.99509	0.00491	0.59386	0.40614
		water-2|water-2|0|2|2.0|47|s47	0.99668	0.00332	0.03946	0.96054	0.95237	0.04763	0.99878	0.00122	0.93182	0.06818
		water-2|water-2|0|3|2.0|48|s48	0.9951	0.0049	0.05333	0.94667	0.93401	0.06599	0.99869	0.00131	0.82861	0.17139
	polymyxin|water-8a|1|1|8.0|30|s35	water-8a|water-8a|0|1|8.0|5|s17	0.66987	0.33013	0.13213	0.86787	0.8641	0.1359	0.92566	0.07434	0.37528	0.62472
		water-8a|water-8a|0|2|8.0|6|s18	0.78203	0.21797	0.12845	0.87155	0.92431	0.07569	0.86522	0.13478	0.62371	0.37629
		water-8a|water-8a|0|3|8.0|7|s19	0.63808	0.36192	0.0553	0.9447	0.95528	0.04472	0.80638	0.19362	0.49665	0.50335
	polymyxin|water-8a|1|2|8.0|32|s36	water-8a|water-8a|0|1|8.0|5|s17	0.8747	0.1253	0.08037	0.91963	0.97053	0.02947	0.96042	0.03958	0.7606	0.2394
		water-8a|water-8a|0|2|8.0|6|s18	0.92505	0.07495	0.078	0.922	0.98444	0.01556	0.92597	0.07403	0.89761	0.10239
		water-8a|water-8a|0|3|8.0|7|s19	0.85846	0.14154	0.03251	0.96749	0.99104	0.00896	0.8903	0.1097	0.83918	0.16082
	polymyxin|water-10|1|1|10.0|13|s13	water-10|water-10|0|1|10.0|22|s22	0.84414	0.15586	0.18166	0.81834	0.99884	0.00116	0.96515	0.03485	0.93361	0.06639
		water-10|water-10|0|2|10.0|23|s23	0.88884	0.11116	0.09615	0.90385	0.99888	0.00112	0.95614	0.04386	0.83487	0.16513
		water-10|water-10|0|3|10.0|24|s24	0.84606	0.15394	0.13929	0.86071	0.99744	0.00256	0.88871	0.11129	0.8799	0.1201
	polymyxin|water-10|1|2|10.0|14|s14	water-10|water-10|0|1|10.0|22|s22	0.83064	0.16936	0.00749	0.99251	0.99851	0.00149	0.97287	0.02713	0.84794	0.15206
		water-10|water-10|0|2|10.0|23|s23	0.87866	0.12134	0.0036	0.9964	0.99856	0.00144	0.96578	0.03422	0.66719	0.33281
		water-10|water-10|0|3|10.0|24|s24	0.83269	0.16731	0.00547	0.99453	0.99671	0.00329	0.91181	0.08819	0.74392	0.25608
rachelmycin	rachelmycin|dmso-7|2|1|7.0|31|s34	dmso-7|dmso-7|0|1|7.0|34|s40	0.99975	0.00025	0.99977	0.00023	0.99881	0.00119	0.73504	0.26496	0.54323	0.45677
		dmso-7|dmso-7|0|2|7.0|35|s41	0.99972	0.00028	0.99975	0.00025	0.99756	0.00244	0.84043	0.15957	0.57347	0.42653
		dmso-7|dmso-7|0|3|7.0|36|s42	0.99893	0.00107	0.99846	0.00154	0.99975	0.00025	0.81386	0.18614	0.78052	0.21948
	rachelmycin|dmso-7|2|2|7.0|32|s35	dmso-7|dmso-7|0|1|7.0|34|s40	0.99931	0.00069	0.99986	0.00014	0.99448	0.00552	0.42321	0.57679	0.56685	0.43315
		dmso-7|dmso-7|0|2|7.0|35|s41	0.99922	0.00078	0.99986	0.00014	0.98871	0.01129	0.58212	0.41788	0.59669	0.40331
		dmso-7|dmso-7|0|3|7.0|36|s42	0.99697	0.00303	0.9991	0.0009	0.99881	0.00119	0.53626	0.46374	0.79647	0.20353
	rachelmycin|dmso-7|2|3|7.0|33|s36	dmso-7|dmso-7|0|1|7.0|34|s40	1	0	0.99993	7e-05	0.82457	0.17543	0.21614	0.78386	0.57486	0.42514
		dmso-7|dmso-7|0|2|7.0|35|s41	1	0	0.99993	7e-05	0.69562	0.30438	0.34362	0.65638	0.60454	0.39546
		dmso-7|dmso-7|0|3|7.0|36|s42	0.99999	1e-05	0.99957	0.00043	0.95637	0.04363	0.30293	0.69707	0.80172	0.19828
	rachelmycin|dmso-9|2|1|9.0|6|s6	dmso-9|dmso-9|0|1|9.0|22|s22	0.93522	0.06478	0.99907	0.00093	0.86111	0.13889	0.51526	0.48474	0.68851	0.31149
		dmso-9|dmso-9|0|2|9.0|23|s23	0.92383	0.07617	0.99923	0.00077	0.93592	0.06408	0.77656	0.22344	0.88712	0.11288
		dmso-9|dmso-9|0|3|9.0|24|s24	0.92178	0.07822	0.99967	0.00033	0.90062	0.09938	0.83848	0.16152	0.79844	0.20156
ramoplanin	ramoplanin|water-8b|1|1|8.0|13|s25	water-8b|water-8b|0|1|8.0|33|s37	4e-05	0.99996	0.00116	0.99884	0.99999	1e-05	0.72714	0.27286	0.04876	0.95124
		water-8b|water-8b|0|2|8.0|36|s38	2e-05	0.99998	0.00048	0.99952	0.99983	0.00017	0.39809	0.60191	0.10769	0.89231
		water-8b|water-8b|0|3|8.0|38|s39	2e-05	0.99998	0.00211	0.99789	0.99996	4e-05	0.64477	0.35523	0.34479	0.65521
	ramoplanin|water-8b|1|2|8.0|14|s26	water-8b|water-8b|0|1|8.0|33|s37	2e-05	0.99998	0.0009	0.9991	0.99998	2e-05	0.66807	0.33193	0.12544	0.87456
		water-8b|water-8b|0|2|8.0|36|s38	1e-05	0.99999	0.00038	0.99962	0.99963	0.00037	0.33312	0.66688	0.25246	0.74754
		water-8b|water-8b|0|3|8.0|38|s39	1e-05	0.99999	0.00164	0.99836	0.99992	8e-05	0.57822	0.42178	0.59557	0.40443
	ramoplanin|water-10|1|1|10.0|28|s28	water-10|water-10|0|1|10.0|22|s22	0.0024	0.9976	0.0294	0.9706	0.99996	4e-05	0.86316	0.13684	0.85292	0.14708
		water-10|water-10|0|2|10.0|23|s23	0.00363	0.99637	0.02267	0.97733	0.99996	4e-05	0.83973	0.16027	0.67583	0.32417
		water-10|water-10|0|3|10.0|24|s24	0.00237	0.99763	0.02797	0.97203	0.9999	0.0001	0.64851	0.35149	0.75131	0.24869
retapamulin	retapamulin|dmso-7|1|1|7.0|19|s16	dmso-7|dmso-7|0|1|7.0|34|s40	0	1	0.99965	0.00035	0	1	0.99894	0.00106	0.99977	0.00023
		dmso-7|dmso-7|0|2|7.0|35|s41	0	1	0.99962	0.00038	0	1	0.99944	0.00056	0.9998	0.0002
		dmso-7|dmso-7|0|3|7.0|36|s42	0	1	0.99778	0.00222	0	1	0.99933	0.00067	0.99992	7e-05
	retapamulin|dmso-7|1|2|7.0|20|s17	dmso-7|dmso-7|0|1|7.0|34|s40	0	1	0.99901	0.00099	0	1	0.99899	0.00101	0.99943	0.00057
		dmso-7|dmso-7|0|2|7.0|35|s41	0	1	0.99892	0.00108	0	1	0.99947	0.00053	0.99949	0.00051
		dmso-7|dmso-7|0|3|7.0|36|s42	0	1	0.99374	0.00626	0	1	0.99936	0.00064	0.99981	0.00019
	retapamulin|dmso-7|1|3|7.0|21|s18	dmso-7|dmso-7|0|1|7.0|34|s40	0	1	0.99997	3e-05	0	1	0.99957	0.00043	0.99973	0.00027
		dmso-7|dmso-7|0|2|7.0|35|s41	0	1	0.99997	3e-05	0	1	0.99977	0.00023	0.99976	0.00024
		dmso-7|dmso-7|0|3|7.0|36|s42	0	1	0.99982	0.00018	0	1	0.99973	0.00027	0.99991	9e-05
	retapamulin|dmso-9|1|1|9.0|8|s8	dmso-9|dmso-9|0|1|9.0|22|s22	0	1	0.99646	0.00354	0	1	0.99092	0.00908	0.99945	0.00055
		dmso-9|dmso-9|0|2|9.0|23|s23	0	1	0.99715	0.00285	0	1	0.9972	0.0028	0.99985	0.00015
		dmso-9|dmso-9|0|3|9.0|24|s24	0	1	0.99874	0.00126	0	1	0.99813	0.00187	0.99969	0.00031
rifampicin	rifampicin|dmso-6|1|3|6.1|15|s15	dmso-6|dmso-6|0|1|6.3|29|s2	0.00691	0.99309	0.9975	0.0025	0.02091	0.97909	0.96365	0.03635	0.05781	0.94219
	rifampicin|dmso-1|1|2|1.0|32|s14	dmso-1|dmso-1|0|2|1.0|47|s35	0.00098	0.99902	0.90949	0.09051	5e-05	0.99995	0.89135	0.10865	1e-05	0.99999
		dmso-1|dmso-1|0|3|1.0|48|s22	0.00766	0.99234	0.98674	0.01326	0.00024	0.99976	0.96262	0.03738	2e-05	0.99998
	rifampicin|dmso-1|1|3|1.0|33|s30	dmso-1|dmso-1|0|2|1.0|47|s35	4e-05	0.99996	0.9293	0.0707	2e-05	0.99998	0.53593	0.46407	0	1
		dmso-1|dmso-1|0|3|1.0|48|s22	0.00028	0.99972	0.98983	0.01017	0.0001	0.9999	0.78377	0.21623	0	1
	rifampicin|dmso-6|1|1|6.1|13|s13	dmso-6|dmso-6|0|1|6.1|28|s28	0.00412	0.99588	0.99972	0.00028	0.00012	0.99988	0.94873	0.05127	0.02347	0.97653
		dmso-6|dmso-6|0|2|6.1|30|s30	0.00207	0.99793	0.99887	0.00113	0.00013	0.99987	0.90795	0.09205	0.05596	0.94404
		dmso-6|dmso-6|0|2|6.1|29|s29	0.00565	0.99435	0.99963	0.00037	4e-05	0.99996	0.9963	0.0037	0.06162	0.93838
		dmso-6|dmso-6|0|1|6.3|29|s2	0.0034	0.9966	0.99859	0.00141	0.00026	0.99974	0.96072	0.03928	0.04471	0.95529
	rifampicin|dmso-6|1|2|6.1|14|s14	dmso-6|dmso-6|0|1|6.1|28|s28	0.00182	0.99818	0.99963	0.00037	0.00558	0.99442	0.99071	0.00929	0.01516	0.98484
		dmso-6|dmso-6|0|2|6.1|30|s30	0.00091	0.99909	0.99853	0.00147	0.00614	0.99386	0.98272	0.01728	0.03657	0.96343
		dmso-6|dmso-6|0|2|6.1|29|s29	0.00249	0.99751	0.99951	0.00049	0.00208	0.99792	0.99936	0.00064	0.04036	0.95964
		dmso-6|dmso-6|0|1|6.3|29|s2	0.0015	0.9985	0.99815	0.00185	0.01185	0.98815	0.99296	0.00704	0.0291	0.9709
	rifampicin|dmso-6|1|3|6.1|15|s15	dmso-6|dmso-6|0|1|6.1|28|s28	0.00836	0.99164	0.99951	0.00049	0.00989	0.99011	0.95252	0.04748	0.03054	0.96946
		dmso-6|dmso-6|0|2|6.1|30|s30	0.0042	0.9958	0.99801	0.00199	0.01089	0.98911	0.91447	0.08553	0.0721	0.9279
		dmso-6|dmso-6|0|2|6.1|29|s29	0.01143	0.98857	0.99934	0.00066	0.00371	0.99629	0.99659	0.00341	0.07927	0.92073
rifampicin_producer-strain_seen-pure	rifampicin|dmso-5|2|1|5.0|22|s21	dmso-5|dmso-5|0|1|5.0|43|s42	0.00091	0.99909	0.97421	0.02579	0.00221	0.99779	0.6384	0.3616	8e-05	0.99992
		dmso-5|dmso-5|0|2|5.0|44|s43	0.00058	0.99942	0.94083	0.05917	0.00263	0.99737	0.82289	0.17711	9e-05	0.99991
		dmso-5|dmso-5|0|3|5.0|45|s44	0.00083	0.99917	0.90344	0.09656	0.00307	0.99693	0.9312	0.0688	0.00011	0.99989
	rifampicin|dmso-5|2|2|5.0|23|s22	dmso-5|dmso-5|0|1|5.0|43|s42	0.00058	0.99942	0.95633	0.04367	0.01201	0.98799	0.87502	0.12498	5e-05	0.99995
		dmso-5|dmso-5|0|2|5.0|44|s43	0.00038	0.99962	0.90213	0.09787	0.01429	0.98571	0.94852	0.05148	5e-05	0.99995
		dmso-5|dmso-5|0|3|5.0|45|s44	0.00053	0.99947	0.84433	0.15567	0.01665	0.98335	0.98171	0.01829	7e-05	0.99993
	rifampicin|dmso-5|2|3|5.0|24|s23	dmso-5|dmso-5|0|1|5.0|43|s42	0.00015	0.99985	0.96824	0.03176	0.00566	0.99434	0.43877	0.56123	0	1
		dmso-5|dmso-5|0|2|5.0|44|s43	0.0001	0.9999	0.9277	0.0723	0.00674	0.99326	0.67294	0.32706	0	1
		dmso-5|dmso-5|0|3|5.0|45|s44	0.00014	0.99986	0.88304	0.11696	0.00786	0.99214	0.85702	0.14298	0	1
rifampicin_producer-strain_unseen-pure	rifampicin|dmso-5|2|1|5.0|22|s21	dmso-5|dmso-5|0|1|5.0|43|s42	0.00135	0.99865	0.97421	0.02579	0.00477	0.99523	0.6384	0.3616	0.0006	0.9994
		dmso-5|dmso-5|0|2|5.0|44|s43	0.00091	0.99909	0.94083	0.05917	0.0061	0.9939	0.82289	0.17711	0.00073	0.99927
		dmso-5|dmso-5|0|3|5.0|45|s44	0.00125	0.99875	0.90344	0.09656	0.00757	0.99243	0.9312	0.0688	0.00074	0.99926
	rifampicin|dmso-5|2|2|5.0|23|s22	dmso-5|dmso-5|0|1|5.0|43|s42	0.0009	0.9991	0.95633	0.04367	0.02565	0.97435	0.87502	0.12498	0.0004	0.9996
		dmso-5|dmso-5|0|2|5.0|44|s43	0.0006	0.9994	0.90213	0.09787	0.03261	0.96739	0.94852	0.05148	0.00049	0.99951
		dmso-5|dmso-5|0|3|5.0|45|s44	0.00082	0.99918	0.84433	0.15567	0.04021	0.95979	0.98171	0.01829	0.00049	0.99951
	rifampicin|dmso-5|2|3|5.0|24|s23	dmso-5|dmso-5|0|1|5.0|43|s42	0.00024	0.99976	0.96824	0.03176	0.01351	0.98649	0.43877	0.56123	3e-05	0.99997
		dmso-5|dmso-5|0|2|5.0|44|s43	0.00016	0.99984	0.9277	0.0723	0.01723	0.98277	0.67294	0.32706	3e-05	0.99997
		dmso-5|dmso-5|0|3|5.0|45|s44	0.00022	0.99978	0.88304	0.11696	0.02133	0.97867	0.85702	0.14298	3e-05	0.99997
rifapentine	rifapentine|water-6|1|1|6.1|31|s31	water-6|water-6|0|1|6.1|40|s40	0	1	0.36556	0.63444	1e-05	0.99999	0.98043	0.01957	0	1
		water-6|water-6|0|2|6.1|41|s41	0	1	0.37712	0.62288	1e-05	0.99999	0.96722	0.03278	0	1
		water-6|water-6|0|3|6.1|42|s42	0	1	0.35133	0.64867	1e-05	0.99999	0.98272	0.01728	0	1
	rifapentine|water-6|1|2|6.1|32|s32	water-6|water-6|0|1|6.1|40|s40	0.00075	0.99925	0.95575	0.04425	1e-05	0.99999	0.66306	0.33694	0	1
		water-6|water-6|0|2|6.1|41|s41	0.00159	0.99841	0.9578	0.0422	0	1	0.53678	0.46322	0	1
		water-6|water-6|0|3|6.1|42|s42	0.00154	0.99846	0.95306	0.04694	1e-05	0.99999	0.69074	0.30926	0	1
	rifapentine|water-6|1|3|6.1|33|s33	water-6|water-6|0|1|6.1|40|s40	0.00302	0.99698	0.94267	0.05733	1e-05	0.99999	0.60471	0.39529	0	1
		water-6|water-6|0|2|6.1|41|s41	0.0064	0.9936	0.94529	0.05471	1e-05	0.99999	0.47391	0.52609	0	1
		water-6|water-6|0|3|6.1|42|s42	0.0062	0.9938	0.93923	0.06077	1e-05	0.99999	0.63454	0.36546	0	1
	rifapentine|water-6|1|1|6.3|31|s3	water-6|water-6|0|1|6.1|40|s40	0.00059	0.99941	0.891	0.109	1e-05	0.99999	0.78325	0.21675	0	1
		water-6|water-6|0|2|6.1|41|s41	0.00125	0.99875	0.89571	0.10429	0	1	0.68029	0.31971	0	1
		water-6|water-6|0|3|6.1|42|s42	0.00121	0.99879	0.88484	0.11516	1e-05	0.99999	0.80397	0.19603	0	1
	rifapentine|ethanol-8|1|1|8.0|47|s47	ethanol-8|ethanol-8|0|1|8.0|39|s40	0.46787	0.53213	0.68201	0.31799	0.00025	0.99975	0.65752	0.34248	0.01543	0.98457
		ethanol-8|ethanol-8|0|2|8.0|40|s41	0.12132	0.87868	0.28797	0.71203	2e-05	0.99998	0.15146	0.84854	0.00513	0.99487
		ethanol-8|ethanol-8|0|3|8.0|41|s42	0.22415	0.77585	0.81566	0.18434	3e-05	0.99997	0.35545	0.64455	0.0123	0.9877
	rifapentine|ethanol-8|1|2|8.0|48|s48	ethanol-8|ethanol-8|0|1|8.0|39|s40	0.00047	0.99953	0.63602	0.36398	0.00764	0.99236	0.72314	0.27686	0.01233	0.98767
		ethanol-8|ethanol-8|0|2|8.0|40|s41	7e-05	0.99993	0.24784	0.75216	0.00058	0.99942	0.19539	0.80461	0.00409	0.99591
		ethanol-8|ethanol-8|0|3|8.0|41|s42	0.00015	0.99985	0.78285	0.21715	0.00108	0.99892	0.42865	0.57135	0.00983	0.99017
streptomycin	streptomycin|water-2|1|1|2.0|37|s37	water-2|water-2|0|1|2.0|46|s46	0.0006	0.9994	0.49545	0.50455	0.00149	0.99851	0.9995	0.0005	0.98906	0.01094
		water-2|water-2|0|2|2.0|47|s47	0.001	0.999	0.56175	0.43825	0.00548	0.99452	0.9998	0.0002	0.9988	0.0012
		water-2|water-2|0|3|2.0|48|s48	0.00076	0.99924	0.51442	0.48558	0.00376	0.99624	0.9999	0.0001	0.99499	0.00501
	streptomycin|water-2|1|2|2.0|38|s38	water-2|water-2|0|1|2.0|46|s46	0	1	0.87466	0.12534	0.02633	0.97367	0.99759	0.00241	0.9911	0.0089
		water-2|water-2|0|2|2.0|47|s47	1e-05	0.99999	0.90108	0.09892	0.09095	0.90905	0.99904	0.00096	0.99903	0.00097
		water-2|water-2|0|3|2.0|48|s48	1e-05	0.99999	0.88275	0.11725	0.06417	0.93583	0.99952	0.00048	0.99593	0.00407
	streptomycin|water-2|1|3|2.0|39|s39	water-2|water-2|0|1|2.0|46|s46	0.00012	0.99988	0.82712	0.17288	0.00264	0.99736	0.99985	0.00015	0.98963	0.01037
		water-2|water-2|0|2|2.0|47|s47	0.0002	0.9998	0.86198	0.13802	0.00971	0.99029	0.99994	6e-05	0.99886	0.00114
		water-2|water-2|0|3|2.0|48|s48	0.00015	0.99985	0.83771	0.16229	0.00668	0.99332	0.99997	3e-05	0.99525	0.00475
	streptomycin|water-10|1|1|10.0|7|s7	water-10|water-10|0|1|10.0|22|s22	0.0302	0.9698	0.81953	0.18047	0.04528	0.95472	0.97556	0.02444	0.98534	0.01466
		water-10|water-10|0|2|10.0|23|s23	0.04514	0.95486	0.77665	0.22335	0.05432	0.94568	0.97072	0.02928	0.95112	0.04888
		water-10|water-10|0|3|10.0|24|s24	0.0286	0.9714	0.81181	0.18819	0.02039	0.97961	0.92109	0.07891	0.96576	0.03424
	streptomycin|water-10|1|2|10.0|8|s8	water-10|water-10|0|1|10.0|22|s22	0.01291	0.98709	0.7603	0.2397	0.1889	0.8111	0.9655	0.0345	0.99033	0.00967
		water-10|water-10|0|2|10.0|23|s23	0.01947	0.98053	0.70836	0.29164	0.22004	0.77996	0.95876	0.04124	0.96739	0.03261
		water-10|water-10|0|3|10.0|24|s24	0.01221	0.98779	0.75082	0.24918	0.09273	0.90727	0.89113	0.10887	0.97727	0.02273
sulfacetamide	sulfacetamide|water-2|1|1|2.0|34|s34	water-2|water-2|0|1|2.0|46|s46	0.99996	4e-05	0.65382	0.34618	0.00038	0.99962	0.01529	0.98471	0.01618	0.98382
		water-2|water-2|0|2|2.0|47|s47	0.99997	3e-05	0.71399	0.28601	0.00083	0.99917	0.03763	0.96237	0.13322	0.86678
		water-2|water-2|0|3|2.0|48|s48	0.99997	3e-05	0.60208	0.39792	0.00059	0.99941	0.07232	0.92768	0.05156	0.94844
	sulfacetamide|water-2|1|2|2.0|35|s35	water-2|water-2|0|1|2.0|46|s46	0.99994	6e-05	0.71405	0.28595	0.00032	0.99968	0.10789	0.89211	0.03697	0.96303
		water-2|water-2|0|2|2.0|47|s47	0.99996	4e-05	0.76747	0.23253	0.00071	0.99929	0.2334	0.7666	0.26407	0.73593
		water-2|water-2|0|3|2.0|48|s48	0.99995	5e-05	0.66672	0.33328	0.0005	0.9995	0.37774	0.62226	0.11263	0.88737
sulfamethoxazole	sulfamethoxazole|dmso-7|1|1|7.0|43|s46	dmso-7|dmso-7|0|1|7.0|34|s40	0.95838	0.04162	0.99948	0.00052	0.42405	0.57595	0.79701	0.20299	0.95317	0.04683
		dmso-7|dmso-7|0|2|7.0|35|s41	0.96408	0.03592	0.99943	0.00057	0.26362	0.73638	0.88172	0.11828	0.95835	0.04165
		dmso-7|dmso-7|0|3|7.0|36|s42	0.84102	0.15898	0.9957	0.0043	0.77446	0.22554	0.86088	0.13912	0.98383	0.01617
	sulfamethoxazole|dmso-7|1|2|7.0|44|s47	dmso-7|dmso-7|0|1|7.0|34|s40	0.95595	0.04405	0.99613	0.00387	0.854	0.146	0.44619	0.55381	0.95067	0.04933
		dmso-7|dmso-7|0|2|7.0|35|s41	0.96197	0.03803	0.99579	0.00421	0.73986	0.26014	0.60468	0.39532	0.95612	0.04388
		dmso-7|dmso-7|0|3|7.0|36|s42	0.83294	0.16706	0.96884	0.03116	0.96464	0.03536	0.55943	0.44057	0.98294	0.01706
	sulfamethoxazole|dmso-7|1|3|7.0|45|s48	dmso-7|dmso-7|0|1|7.0|34|s40	0.97104	0.02896	0.99874	0.00126	0.87997	0.12003	0.47504	0.52496	0.97672	0.02328
		dmso-7|dmso-7|0|2|7.0|35|s41	0.97506	0.02494	0.99863	0.00137	0.78093	0.21907	0.63208	0.36792	0.97935	0.02065
		dmso-7|dmso-7|0|3|7.0|36|s42	0.88511	0.11489	0.98967	0.01033	0.97159	0.02841	0.58783	0.41217	0.99209	0.00791
	sulfamethoxazole|dmso-9|1|1|9.0|7|s7	dmso-9|dmso-9|0|1|9.0|22|s22	0.98705	0.01295	0.99173	0.00827	0.85768	0.14232	0.27788	0.72212	0.57701	0.42299
		dmso-9|dmso-9|0|2|9.0|23|s23	0.98462	0.01538	0.99249	0.00751	0.9342	0.0658	0.55717	0.44283	0.82906	0.17094
		dmso-9|dmso-9|0|3|9.0|24|s24	0.98325	0.01675	0.99705	0.00295	0.89805	0.10195	0.6527	0.3473	0.7097	0.2903
teicoplanin	teicoplanin|water-2|1|1|2.0|22|s22	water-2|water-2|0|1|2.0|46|s46	0.00118	0.99882	0.00313	0.99687	1	0	0.92758	0.07242	0.96306	0.03694
		water-2|water-2|0|2|2.0|47|s47	0.00213	0.99787	0.00408	0.99592	1	0	0.96992	0.03008	0.99591	0.00409
		water-2|water-2|0|3|2.0|48|s48	0.00179	0.99821	0.00338	0.99662	1	0	0.98469	0.01531	0.98853	0.01147
	teicoplanin|water-2|1|2|2.0|23|s23	water-2|water-2|0|1|2.0|46|s46	0.02754	0.97246	0.00234	0.99766	0.99998	2e-05	0.74694	0.25306	0.96877	0.03123
		water-2|water-2|0|2|2.0|47|s47	0.04856	0.95144	0.00306	0.99694	0.99999	1e-05	0.88139	0.11861	0.99656	0.00344
		water-2|water-2|0|3|2.0|48|s48	0.04109	0.95891	0.00253	0.99747	0.99999	1e-05	0.93677	0.06323	0.99034	0.00966
	teicoplanin|water-2|1|3|2.0|24|s24	water-2|water-2|0|1|2.0|46|s46	0.00151	0.99849	0.00445	0.99555	1	0	0.97269	0.02731	0.99847	0.00153
		water-2|water-2|0|2|2.0|47|s47	0.00271	0.99729	0.00581	0.99419	1	0	0.98897	0.01103	0.99984	0.00016
		water-2|water-2|0|3|2.0|48|s48	0.00228	0.99772	0.0048	0.9952	1	0	0.99444	0.00556	0.99954	0.00046
	teicoplanin|water-8b|1|2|8.0|25|s32	water-8b|water-8b|0|1|8.0|33|s37	0.00032	0.99968	0.00045	0.99955	1	0	0.95905	0.04095	0.72461	0.27539
		water-8b|water-8b|0|2|8.0|36|s38	0.00016	0.99984	0.00019	0.99981	1	0	0.8532	0.1468	0.86103	0.13897
		water-8b|water-8b|0|3|8.0|38|s39	0.0002	0.9998	0.00081	0.99919	1	0	0.941	0.059	0.96431	0.03569
teixobactin	teixobactin|dmso-6|1|1|6.1|4|s4	dmso-6|dmso-6|0|1|6.1|28|s28	4e-05	0.99996	0.99176	0.00824	0.99965	0.00035	0.99655	0.00345	0.97856	0.02144
		dmso-6|dmso-6|0|2|6.1|30|s30	2e-05	0.99998	0.96754	0.03246	0.9997	0.0003	0.99355	0.00645	0.99199	0.00801
		dmso-6|dmso-6|0|2|6.1|29|s29	5e-05	0.99995	0.98907	0.01093	0.99881	0.00119	0.99976	0.00024	0.98605	0.01395
		dmso-6|dmso-6|0|1|6.3|29|s2	4e-05	0.99996	0.95955	0.04045	0.99983	0.00017	0.99739	0.00261	0.9876	0.0124
	teixobactin|dmso-6|1|2|6.1|5|s5	dmso-6|dmso-6|0|1|6.1|28|s28	3e-05	0.99997	0.99221	0.00779	0.9986	0.0014	0.99284	0.00716	0.98229	0.01771
		dmso-6|dmso-6|0|2|6.1|30|s30	2e-05	0.99998	0.96927	0.03073	0.99882	0.00118	0.98664	0.01336	0.9934	0.0066
		dmso-6|dmso-6|0|2|6.1|29|s29	3e-05	0.99997	0.98967	0.01033	0.9953	0.0047	0.9995	0.0005	0.98849	0.01151
		dmso-6|dmso-6|0|1|6.3|29|s2	3e-05	0.99997	0.96169	0.03831	0.99932	0.00068	0.99457	0.00543	0.98977	0.01023
	teixobactin|dmso-6|1|3|6.1|6|s6	dmso-6|dmso-6|0|1|6.1|28|s28	1e-05	0.99999	0.99386	0.00614	0.99887	0.00113	0.98724	0.01276	0.98104	0.01896
	teixobactin|dmso-1|1|1|1.0|28|s11	dmso-1|dmso-1|0|2|1.0|47|s35	0.01531	0.98469	0.58733	0.41267	0.95258	0.04742	0.89281	0.10719	0.28085	0.71915
		dmso-1|dmso-1|0|3|1.0|48|s22	0.1309	0.8691	0.91332	0.08668	0.99061	0.00939	0.96316	0.03684	0.49972	0.50028
	teixobactin|dmso-1|1|2|1.0|29|s12	dmso-1|dmso-1|0|2|1.0|47|s35	0.00425	0.99575	0.52529	0.47471	0.99793	0.00207	0.98542	0.01458	0.67784	0.32216
		dmso-1|dmso-1|0|3|1.0|48|s22	0.0397	0.9603	0.89121	0.10879	0.99961	0.00039	0.99531	0.00469	0.8433	0.1567
	teixobactin|dmso-6|1|3|6.1|6|s6	dmso-6|dmso-6|0|2|6.1|30|s30	1e-05	0.99999	0.97566	0.02434	0.99906	0.00094	0.97633	0.02367	0.99293	0.00707
		dmso-6|dmso-6|0|2|6.1|29|s29	1e-05	0.99999	0.99185	0.00815	0.99623	0.00377	0.99911	0.00089	0.98768	0.01232
		dmso-6|dmso-6|0|1|6.3|29|s2	1e-05	0.99999	0.96961	0.03039	0.99946	0.00054	0.99032	0.00968	0.98904	0.01096
	teixobactin|dmso-9|1|1|9.0|16|s16	dmso-9|dmso-9|0|1|9.0|22|s22	0.00948	0.99052	0.42632	0.57368	0.99987	0.00013	0.83977	0.16023	0.52895	0.47105
		dmso-9|dmso-9|0|2|9.0|23|s23	0.00857	0.99143	0.48008	0.51992	0.99994	6e-05	0.94486	0.05514	0.7997	0.2003
		dmso-9|dmso-9|0|3|9.0|24|s24	0.00801	0.99199	0.67608	0.32392	0.99991	9e-05	0.9624	0.0376	0.66804	0.33196
	teixobactin|dmso-10|1|1|10.0|34|s34	dmso-10|dmso-10|0|1|10.0|44|s44	0.02077	0.97923	0.61527	0.38473	0.99646	0.00354	0.73337	0.26663	0.50067	0.49933
		dmso-10|dmso-10|0|2|10.0|45|s45	0.01262	0.98738	0.59736	0.40264	0.9955	0.0045	0.71657	0.28343	0.60694	0.39306
		dmso-10|dmso-10|0|3|10.0|46|s46	0.00989	0.99011	0.25596	0.74404	0.99715	0.00285	0.66216	0.33784	0.48214	0.51786
	teixobactin|dmso-10|1|2|10.0|35|s35	dmso-10|dmso-10|0|1|10.0|44|s44	0.0007	0.9993	0.81013	0.18987	0.99511	0.00489	0.80478	0.19522	0.49419	0.50581
		dmso-10|dmso-10|0|2|10.0|45|s45	0.00042	0.99958	0.79831	0.20169	0.99377	0.00623	0.7912	0.2088	0.60074	0.39926
		dmso-10|dmso-10|0|3|10.0|46|s46	0.00033	0.99967	0.47858	0.52142	0.99606	0.00394	0.74604	0.25396	0.47567	0.52433
	teixobactin|dmso-10|1|3|10.0|36|s36	dmso-10|dmso-10|0|1|10.0|44|s44	0.00253	0.99747	0.70672	0.29328	0.98332	0.01668	0.81095	0.18905	0.42879	0.57121
		dmso-10|dmso-10|0|2|10.0|45|s45	0.00153	0.99847	0.69093	0.30907	0.97884	0.02116	0.79769	0.20231	0.53619	0.46381
		dmso-10|dmso-10|0|3|10.0|46|s46	0.00119	0.99881	0.3414	0.6586	0.98653	0.01347	0.75349	0.24651	0.41074	0.58926
teixobactin_producer-strain_seen-pure	teixobactin|dmso-5|2|1|5.0|25|s24	dmso-5|dmso-5|0|1|5.0|43|s42	0.00702	0.99298	0.56327	0.43673	0.99737	0.00263	0.53435	0.46565	0.2025	0.7975
		dmso-5|dmso-5|0|2|5.0|44|s43	0.0044	0.9956	0.35188	0.64812	0.9974	0.0026	0.75124	0.24876	0.21315	0.78685
		dmso-5|dmso-5|0|3|5.0|45|s44	0.00694	0.99306	0.24212	0.75788	0.99764	0.00236	0.89793	0.10207	0.25093	0.74907
	teixobactin|dmso-5|2|2|5.0|26|s25	dmso-5|dmso-5|0|1|5.0|43|s42	0.01196	0.98804	0.61483	0.38517	0.997	0.003	0.61526	0.38474	0.32135	0.67865
		dmso-5|dmso-5|0|2|5.0|44|s43	0.00751	0.99249	0.4019	0.5981	0.99703	0.00297	0.80801	0.19199	0.33562	0.66438
		dmso-5|dmso-5|0|3|5.0|45|s44	0.01183	0.98817	0.28335	0.71665	0.99731	0.00269	0.92458	0.07542	0.3845	0.6155
	teixobactin|dmso-5|2|3|5.0|27|s26	dmso-5|dmso-5|0|1|5.0|43|s42	0.00538	0.99462	0.69152	0.30848	0.9859	0.0141	0.58828	0.41172	0.39867	0.60133
		dmso-5|dmso-5|0|2|5.0|44|s43	0.00337	0.99663	0.4855	0.5145	0.98607	0.01393	0.78993	0.21007	0.41427	0.58573
		dmso-5|dmso-5|0|3|5.0|45|s44	0.00532	0.99468	0.35701	0.64299	0.98733	0.01267	0.91635	0.08365	0.46656	0.53344
	teixobactin|dmso-7|2|1|7.0|28|s31	dmso-7|dmso-7|0|1|7.0|34|s40	0	1	0.0198	0.9802	0.99999	1e-05	0.42045	0.57955	0.15108	0.84892
		dmso-7|dmso-7|0|2|7.0|35|s41	0	1	0.0182	0.9818	0.99999	1e-05	0.57936	0.42064	0.1675	0.8325
		dmso-7|dmso-7|0|3|7.0|36|s42	0	1	0.00317	0.99683	1	0	0.53345	0.46655	0.34733	0.65267
	teixobactin|dmso-7|2|2|7.0|29|s32	dmso-7|dmso-7|0|1|7.0|34|s40	0	1	0.11804	0.88196	0.99999	1e-05	0.73525	0.26475	0.57127	0.42873
		dmso-7|dmso-7|0|2|7.0|35|s41	0	1	0.10938	0.89062	0.99999	1e-05	0.84058	0.15942	0.60102	0.39898
		dmso-7|dmso-7|0|3|7.0|36|s42	0	1	0.02064	0.97936	1	0	0.81402	0.18598	0.79937	0.20063
	teixobactin|dmso-7|2|3|7.0|30|s33	dmso-7|dmso-7|0|1|7.0|34|s40	0	1	0.03794	0.96206	0.99997	3e-05	0.60011	0.39989	0.17802	0.82198
		dmso-7|dmso-7|0|2|7.0|35|s41	0	1	0.03492	0.96508	0.99994	6e-05	0.7402	0.2598	0.19669	0.80331
		dmso-7|dmso-7|0|3|7.0|36|s42	0	1	0.00617	0.99383	0.99999	1e-05	0.70284	0.29716	0.39307	0.60693
	teixobactin|dmso-10|2|1|10.0|41|s41	dmso-10|dmso-10|0|1|10.0|44|s44	0.00281	0.99719	0.60923	0.39077	0.99052	0.00948	0.79264	0.20736	0.73784	0.26216
		dmso-10|dmso-10|0|2|10.0|45|s45	0.00176	0.99824	0.59122	0.40878	0.98763	0.01237	0.77845	0.22155	0.81254	0.18746
		dmso-10|dmso-10|0|3|10.0|46|s46	0.00123	0.99877	0.25114	0.74886	0.99276	0.00724	0.73146	0.26854	0.72325	0.27675
	teixobactin|dmso-10|2|2|10.0|42|s42	dmso-10|dmso-10|0|1|10.0|44|s44	0.0075	0.9925	0.22627	0.77373	0.99568	0.00432	0.89205	0.10795	0.65464	0.34536
		dmso-10|dmso-10|0|2|10.0|45|s45	0.00471	0.99529	0.2134	0.7866	0.99435	0.00565	0.88366	0.11634	0.74485	0.25515
		dmso-10|dmso-10|0|3|10.0|46|s46	0.00329	0.99671	0.05918	0.94082	0.9967	0.0033	0.85483	0.14517	0.6377	0.3623
	teixobactin|dmso-10|2|3|10.0|43|s43	dmso-10|dmso-10|0|1|10.0|44|s44	0.01125	0.98875	0.7738	0.2262	0.92651	0.07349	0.72994	0.27006	0.40457	0.59543
		dmso-10|dmso-10|0|2|10.0|45|s45	0.00707	0.99293	0.7604	0.2396	0.90592	0.09408	0.71301	0.28699	0.51133	0.48867
		dmso-10|dmso-10|0|3|10.0|46|s46	0.00494	0.99506	0.42393	0.57607	0.94299	0.05701	0.65824	0.34176	0.38684	0.61316
teixobactin_producer-strain_unseen-pure	teixobactin|dmso-5|2|1|5.0|25|s24	dmso-5|dmso-5|0|1|5.0|43|s42	0.00859	0.99141	0.56327	0.43673	0.9961	0.0039	0.53435	0.46565	0.2025	0.7975
		dmso-5|dmso-5|0|2|5.0|44|s43	0.00571	0.99429	0.35188	0.64812	0.99559	0.00441	0.75124	0.24876	0.21315	0.78685
		dmso-5|dmso-5|0|3|5.0|45|s44	0.00916	0.99084	0.24212	0.75788	0.99574	0.00426	0.89793	0.10207	0.25093	0.74907
	teixobactin|dmso-5|2|2|5.0|26|s25	dmso-5|dmso-5|0|1|5.0|43|s42	0.01584	0.98416	0.61483	0.38517	0.99547	0.00453	0.61526	0.38474	0.32135	0.67865
		dmso-5|dmso-5|0|2|5.0|44|s43	0.01057	0.98943	0.4019	0.5981	0.99487	0.00513	0.80801	0.19199	0.33562	0.66438
		dmso-5|dmso-5|0|3|5.0|45|s44	0.01689	0.98311	0.28335	0.71665	0.99505	0.00495	0.92458	0.07542	0.3845	0.6155
	teixobactin|dmso-5|2|3|5.0|27|s26	dmso-5|dmso-5|0|1|5.0|43|s42	0.00652	0.99348	0.69152	0.30848	0.98278	0.01722	0.58828	0.41172	0.39867	0.60133
		dmso-5|dmso-5|0|2|5.0|44|s43	0.00434	0.99566	0.4855	0.5145	0.98054	0.01946	0.78993	0.21007	0.41427	0.58573
		dmso-5|dmso-5|0|3|5.0|45|s44	0.00696	0.99304	0.35701	0.64299	0.98121	0.01879	0.91635	0.08365	0.46656	0.53344
	teixobactin|dmso-7|2|1|7.0|28|s31	dmso-7|dmso-7|0|1|7.0|34|s40	0	1	0.0198	0.9802	0.99999	1e-05	0.42045	0.57955	0.15108	0.84892
		dmso-7|dmso-7|0|2|7.0|35|s41	0	1	0.0182	0.9818	0.99998	2e-05	0.57936	0.42064	0.1675	0.8325
		dmso-7|dmso-7|0|3|7.0|36|s42	0	1	0.00317	0.99683	1	0	0.53345	0.46655	0.34733	0.65267
	teixobactin|dmso-7|2|2|7.0|29|s32	dmso-7|dmso-7|0|1|7.0|34|s40	0	1	0.11804	0.88196	0.99999	1e-05	0.73525	0.26475	0.57127	0.42873
		dmso-7|dmso-7|0|2|7.0|35|s41	0	1	0.10938	0.89062	0.99998	2e-05	0.84058	0.15942	0.60102	0.39898
		dmso-7|dmso-7|0|3|7.0|36|s42	0	1	0.02064	0.97936	1	0	0.81402	0.18598	0.79937	0.20063
	teixobactin|dmso-7|2|3|7.0|30|s33	dmso-7|dmso-7|0|1|7.0|34|s40	0	1	0.03794	0.96206	0.99996	4e-05	0.60011	0.39989	0.17802	0.82198
		dmso-7|dmso-7|0|2|7.0|35|s41	0	1	0.03492	0.96508	0.99993	7e-05	0.7402	0.2598	0.19669	0.80331
		dmso-7|dmso-7|0|3|7.0|36|s42	0	1	0.00617	0.99383	0.99999	1e-05	0.70284	0.29716	0.39307	0.60693
	teixobactin|dmso-10|2|1|10.0|41|s41	dmso-10|dmso-10|0|1|10.0|44|s44	0.0039	0.9961	0.60923	0.39077	0.98254	0.01746	0.79264	0.20736	0.73784	0.26216
		dmso-10|dmso-10|0|2|10.0|45|s45	0.00229	0.99771	0.59122	0.40878	0.97697	0.02303	0.77845	0.22155	0.81254	0.18746
		dmso-10|dmso-10|0|3|10.0|46|s46	0.00175	0.99825	0.25114	0.74886	0.98819	0.01181	0.73146	0.26854	0.72325	0.27675
	teixobactin|dmso-10|2|2|10.0|42|s42	dmso-10|dmso-10|0|1|10.0|44|s44	0.01011	0.98989	0.22627	0.77373	0.9926	0.0074	0.89205	0.10795	0.65464	0.34536
		dmso-10|dmso-10|0|2|10.0|45|s45	0.00597	0.99403	0.2134	0.7866	0.99021	0.00979	0.88366	0.11634	0.74485	0.25515
		dmso-10|dmso-10|0|3|10.0|46|s46	0.00456	0.99544	0.05918	0.94082	0.99501	0.00499	0.85483	0.14517	0.6377	0.3623
	teixobactin|dmso-10|2|3|10.0|43|s43	dmso-10|dmso-10|0|1|10.0|44|s44	0.01497	0.98503	0.7738	0.2262	0.8893	0.1107	0.72994	0.27006	0.40457	0.59543
		dmso-10|dmso-10|0|2|10.0|45|s45	0.00885	0.99115	0.7604	0.2396	0.85826	0.14174	0.71301	0.28699	0.51133	0.48867
		dmso-10|dmso-10|0|3|10.0|46|s46	0.00677	0.99323	0.42393	0.57607	0.92276	0.07724	0.65824	0.34176	0.38684	0.61316
tetracycline	tetracycline|water-1b|1|1|1.0|16|s31	water-1b|water-1b|0|2|1.0|2|s1	0	1	0.99997	3e-05	0	1	0.99805	0.00195	0.99497	0.00503
		water-1b|water-1b|0|3|1.0|3|s2	0	1	0.99851	0.00149	0	1	0.99943	0.00057	0.99899	0.00101
	tetracycline|water-1b|1|2|1.0|17|s27	water-1b|water-1b|0|2|1.0|2|s1	0	1	0.99977	0.00023	0	1	0.99431	0.00569	0.99846	0.00154
		water-1b|water-1b|0|3|1.0|3|s2	0	1	0.98889	0.01111	0	1	0.99834	0.00166	0.99969	0.00031
	tetracycline|water-1b|1|3|1.0|18|s32	water-1b|water-1b|0|2|1.0|2|s1	0	1	0.99997	3e-05	0	1	0.99749	0.00251	0.9968	0.0032
		water-1b|water-1b|0|3|1.0|3|s2	0	1	0.99858	0.00142	0	1	0.99927	0.00073	0.99936	0.00064
	tetracycline|water-8a|1|1|8.0|11|s23	water-8a|water-8a|0|1|8.0|5|s17	0	1	0.20543	0.79457	0	1	0.98426	0.01574	0.99246	0.00754
		water-8a|water-8a|0|2|8.0|6|s18	0	1	0.19971	0.80029	0	1	0.96772	0.03228	0.99743	0.00257
		water-8a|water-8a|0|3|8.0|7|s19	0	1	0.1073	0.8927	0	1	0.95974	0.04026	0.99575	0.00425
thiostrepton	thiostrepton|dmso-7|1|1|7.0|22|s19	dmso-7|dmso-7|0|1|7.0|34|s40	0	1	0.99995	5e-05	0.00053	0.99947	0.99974	0.00026	0.99998	2e-05
		dmso-7|dmso-7|0|2|7.0|35|s41	0	1	0.99994	6e-05	0.00025	0.99975	0.99986	0.00014	0.99998	2e-05
		dmso-7|dmso-7|0|3|7.0|36|s42	0	1	0.99966	0.00034	0.00251	0.99749	0.99984	0.00016	0.99999	1e-05
	thiostrepton|dmso-7|1|2|7.0|23|s20	dmso-7|dmso-7|0|1|7.0|34|s40	0	1	0.9996	0.0004	0.00041	0.99959	0.99952	0.00048	0.99999	1e-05
		dmso-7|dmso-7|0|2|7.0|35|s41	0	1	0.99956	0.00044	0.0002	0.9998	0.99975	0.00025	0.99999	1e-05
		dmso-7|dmso-7|0|3|7.0|36|s42	0	1	0.99744	0.00256	0.00194	0.99806	0.99969	0.00031	1	0
	thiostrepton|dmso-7|1|3|7.0|24|s21	dmso-7|dmso-7|0|1|7.0|34|s40	0	1	0.99978	0.00022	5e-05	0.99995	0.99951	0.00049	0.99999	1e-05
		dmso-7|dmso-7|0|2|7.0|35|s41	0	1	0.99976	0.00024	2e-05	0.99998	0.99974	0.00026	0.99999	1e-05
		dmso-7|dmso-7|0|3|7.0|36|s42	0	1	0.99861	0.00139	0.00023	0.99977	0.99969	0.00031	1	0
	thiostrepton|dmso-9|1|1|9.0|9|s9	dmso-9|dmso-9|0|1|9.0|22|s22	0	1	0.85037	0.14963	0	1	0.80304	0.19696	0.99987	0.00013
		dmso-9|dmso-9|0|2|9.0|23|s23	0	1	0.87596	0.12404	0	1	0.93022	0.06978	0.99996	4e-05
		dmso-9|dmso-9|0|3|9.0|24|s24	0	1	0.94105	0.05895	0	1	0.95218	0.04782	0.99993	7e-05
triclosan	triclosan|water-10|1|1|10.0|20|s20	water-10|water-10|0|1|10.0|22|s22	0.99911	0.00089	0.0007	0.9993	0.00528	0.99472	0.00449	0.99551	0.23971	0.76029
		water-10|water-10|0|2|10.0|23|s23	0.99946	0.00054	0.00054	0.99946	0.00548	0.99452	0.00378	0.99622	0.10181	0.89819
		water-10|water-10|0|3|10.0|24|s24	0.99913	0.00087	0.00066	0.99934	0.0024	0.9976	0.00136	0.99864	0.14108	0.85892
	triclosan|water-10|1|2|10.0|21|s21	water-10|water-10|0|1|10.0|22|s22	0.9994	0.0006	0.00038	0.99962	0.06131	0.93869	0.0042	0.9958	0.19921	0.80079
		water-10|water-10|0|2|10.0|23|s23	0.99964	0.00036	0.00029	0.99971	0.06353	0.93647	0.00354	0.99646	0.08209	0.91791
		water-10|water-10|0|3|10.0|24|s24	0.99941	0.00059	0.00036	0.99964	0.02876	0.97124	0.00127	0.99873	0.11473	0.88527
	triclosan|ethanol-8|1|1|8.0|44|s45	ethanol-8|ethanol-8|0|1|8.0|39|s40	0.98905	0.01095	0.00064	0.99936	0.01576	0.98424	0.00294	0.99706	0.00104	0.99896
		ethanol-8|ethanol-8|0|2|8.0|40|s41	0.93648	0.06352	0.00012	0.99988	0.00128	0.99872	0.00027	0.99973	0.00032	0.99968
		ethanol-8|ethanol-8|0|3|8.0|41|s42	0.96643	0.03357	0.00133	0.99867	0.00226	0.99774	0.00083	0.99917	0.00073	0.99927
	triclosan|ethanol-8|1|2|8.0|46|s46	ethanol-8|ethanol-8|0|1|8.0|39|s40	0.98914	0.01086	3e-05	0.99997	0.03906	0.96094	0.00412	0.99588	0.00235	0.99765
		ethanol-8|ethanol-8|0|2|8.0|40|s41	0.93695	0.06305	0	1	0.00325	0.99675	0.00038	0.99962	0.00072	0.99928
		ethanol-8|ethanol-8|0|3|8.0|41|s42	0.96668	0.03332	5e-05	0.99995	0.00572	0.99428	0.00117	0.99883	0.00164	0.99836
trimethoprim	trimethoprim|dmso-6|1|1|6.1|25|s25	dmso-6|dmso-6|0|1|6.1|28|s28	0.71688	0.28312	0.99999	1e-05	0.99144	0.00856	0.99869	0.00131	0.99053	0.00947
		dmso-6|dmso-6|0|2|6.1|30|s30	0.51663	0.48337	0.99994	6e-05	0.99321	0.00679	0.99755	0.00245	0.99649	0.00351
		dmso-6|dmso-6|0|2|6.1|29|s29	0.67914	0.32086	0.99998	2e-05	0.97614	0.02386	0.99991	9e-05	0.99386	0.00614
		dmso-6|dmso-6|0|1|6.3|29|s2	0.56701	0.43299	0.99992	8e-05	0.99621	0.00379	0.99901	0.00099	0.99455	0.00545
	trimethoprim|dmso-6|1|2|6.1|26|s26	dmso-6|dmso-6|0|1|6.1|28|s28	0.85037	0.14963	1	0	0.98708	0.01292	0.99624	0.00376	0.99265	0.00735
		dmso-6|dmso-6|0|2|6.1|30|s30	0.70579	0.29421	0.99999	1e-05	0.98974	0.01026	0.99296	0.00704	0.99728	0.00272
		dmso-6|dmso-6|0|2|6.1|29|s29	0.82611	0.17389	1	0	0.96425	0.03575	0.99974	0.00026	0.99524	0.00476
		dmso-6|dmso-6|0|1|6.3|29|s2	0.74614	0.25386	0.99998	2e-05	0.99426	0.00574	0.99715	0.00285	0.99578	0.00422
	trimethoprim|dmso-6|1|3|6.1|27|s27	dmso-6|dmso-6|0|1|6.1|28|s28	0.90103	0.09897	0.99997	3e-05	0.9679	0.0321	0.9824	0.0176	0.98173	0.01827
		dmso-6|dmso-6|0|2|6.1|30|s30	0.7935	0.2065	0.99987	0.00013	0.97442	0.02558	0.96749	0.03251	0.99318	0.00682
		dmso-6|dmso-6|0|2|6.1|29|s29	0.88385	0.11615	0.99996	4e-05	0.91415	0.08585	0.99877	0.00123	0.98812	0.01188
		dmso-6|dmso-6|0|1|6.3|29|s2	0.82481	0.17519	0.99982	0.00018	0.98558	0.01442	0.98663	0.01337	0.98944	0.01056
	trimethoprim|dmso-6|1|1|6.3|26|s1	dmso-6|dmso-6|0|1|6.1|28|s28	0.68087	0.31913	0.99999	1e-05	0.92284	0.07716	0.99628	0.00372	0.97219	0.02781
		dmso-6|dmso-6|0|2|6.1|30|s30	0.47384	0.52616	0.99996	4e-05	0.93793	0.06207	0.99305	0.00695	0.98956	0.01044
		dmso-6|dmso-6|0|2|6.1|29|s29	0.64073	0.35927	0.99999	1e-05	0.80855	0.19145	0.99974	0.00026	0.98187	0.01813
		dmso-6|dmso-6|0|1|6.3|29|s2	0.52457	0.47543	0.99995	5e-05	0.96443	0.03557	0.99718	0.00282	0.98387	0.01613
	trimethoprim|dmso-9|1|1|9.0|18|s18	dmso-9|dmso-9|0|1|9.0|22|s22	0.74661	0.25338	0.99631	0.00369	0.99884	0.00116	0.9867	0.0133	0.92216	0.07784
		dmso-9|dmso-9|0|2|9.0|23|s23	0.68859	0.31141	0.9969	0.0031	0.99951	0.00049	0.99589	0.00411	0.97681	0.02319
		dmso-9|dmso-9|0|3|9.0|24|s24	0.65288	0.34712	0.99858	0.00142	0.99921	0.00079	0.99725	0.00275	0.95502	0.04498
	trimethoprim|dmso-9|1|2|9.0|19|s19	dmso-9|dmso-9|0|1|9.0|22|s22	0.81035	0.18965	0.97668	0.02332	0.95885	0.04115	0.63551	0.36449	0.71923	0.28077
		dmso-9|dmso-9|0|2|9.0|23|s23	0.76227	0.23773	0.98037	0.01963	0.98211	0.01789	0.85076	0.14924	0.90107	0.09893
		dmso-9|dmso-9|0|3|9.0|24|s24	0.73172	0.26828	0.99092	0.00908	0.97148	0.02852	0.8949	0.1051	0.82113	0.17887
vancomycin	vancomycin|water-10|1|1|10.0|9|s9	water-10|water-10|0|1|10.0|22|s22	0.00015	0.99985	0.00263	0.99737	1	0	0.97983	0.02017	0.90711	0.09289
		water-10|water-10|0|2|10.0|23|s23	0.00023	0.99977	0.00202	0.99798	1	0	0.97581	0.02419	0.77832	0.22168
		water-10|water-10|0|3|10.0|24|s24	0.00015	0.99985	0.0025	0.9975	1	0	0.93424	0.06576	0.83573	0.16427
	vancomycin|water-10|1|2|10.0|10|s10	water-10|water-10|0|1|10.0|22|s22	0.00098	0.99902	0.00845	0.99155	1	0	0.99105	0.00895	0.87586	0.12414
		water-10|water-10|0|2|10.0|23|s23	0.00149	0.99851	0.00649	0.99351	1	0	0.98924	0.01076	0.71725	0.28275
	vancomycin|water-1b|1|1|1.0|4|s3	water-1b|water-1b|0|2|1.0|2|s1	4e-05	0.99996	0.93528	0.06472	0.99954	0.00046	0.5152	0.4848	0.02645	0.97355
		water-1b|water-1b|0|3|1.0|3|s2	6e-05	0.99994	0.22889	0.77111	0.99978	0.00022	0.78467	0.21533	0.10464	0.89536
	vancomycin|water-1b|1|2|1.0|5|s4	water-1b|water-1b|0|2|1.0|2|s1	1e-05	0.99999	0.89549	0.10451	0.9997	0.0003	0.39698	0.60302	0.01122	0.98878
		water-1b|water-1b|0|3|1.0|3|s2	1e-05	0.99999	0.14967	0.85033	0.99986	0.00014	0.693	0.307	0.04655	0.95345
	vancomycin|water-1b|1|3|1.0|6|s5	water-1b|water-1b|0|2|1.0|2|s1	1e-05	0.99999	0.97962	0.02038	0.99937	0.00063	0.2786	0.7214	0.03444	0.96556
		water-1b|water-1b|0|3|1.0|3|s2	1e-05	0.99999	0.49687	0.50313	0.9997	0.0003	0.56974	0.43026	0.13304	0.86696
	vancomycin|water-10|1|2|10.0|10|s10	water-10|water-10|0|3|10.0|24|s24	0.00097	0.99903	0.00803	0.99197	1	0	0.97004	0.02996	0.78614	0.21386
vancomycin_producer-strain_seen-pure	vancomycin|dmso-5|2|1|5.0|16|s15	dmso-5|dmso-5|0|1|5.0|43|s42	0.00191	0.99809	0.97892	0.02108	0.91954	0.08046	0.52959	0.47041	0.72552	0.27448
		dmso-5|dmso-5|0|2|5.0|44|s43	0.00121	0.99879	0.95133	0.04867	0.91955	0.08045	0.74766	0.25234	0.73821	0.26179
		dmso-5|dmso-5|0|3|5.0|45|s44	0.00179	0.99821	0.92001	0.07999	0.93112	0.06888	0.89617	0.10383	0.77714	0.22286
	vancomycin|dmso-5|2|2|5.0|17|s16	dmso-5|dmso-5|0|1|5.0|43|s42	0.00298	0.99702	0.99501	0.00499	0.99702	0.00298	0.64328	0.35672	0.85753	0.14247
		dmso-5|dmso-5|0|2|5.0|44|s43	0.00189	0.99811	0.98822	0.01178	0.99702	0.00298	0.82596	0.17404	0.86525	0.13475
		dmso-5|dmso-5|0|3|5.0|45|s44	0.00278	0.99722	0.98015	0.01985	0.99748	0.00252	0.93255	0.06745	0.88815	0.11185
	vancomycin|dmso-5|2|3|5.0|18|s17	dmso-5|dmso-5|0|1|5.0|43|s42	0.0012	0.9988	0.99706	0.00294	0.9058	0.0942	0.50255	0.49745	0.91709	0.08291
		dmso-5|dmso-5|0|2|5.0|44|s43	0.00076	0.99924	0.99303	0.00697	0.90582	0.09418	0.72668	0.27332	0.92188	0.07812
		dmso-5|dmso-5|0|3|5.0|45|s44	0.00112	0.99888	0.98822	0.01178	0.91918	0.08082	0.88565	0.11435	0.93587	0.06413
	vancomycin|dmso-9|2|1|9.0|33|s33	dmso-9|dmso-9|0|1|9.0|22|s22	0	1	0.97242	0.02758	0.76862	0.23138	0.9443	0.0557	0.99062	0.00938
		dmso-9|dmso-9|0|2|9.0|23|s23	0	1	0.97768	0.02232	0.90207	0.09793	0.98228	0.01772	0.99735	0.00265
		dmso-9|dmso-9|0|3|9.0|24|s24	0	1	0.99	0.01	0.82326	0.17674	0.98807	0.01193	0.99475	0.00525
	vancomycin|dmso-9|2|2|9.0|34|s34	dmso-9|dmso-9|0|1|9.0|22|s22	1e-05	0.99999	0.97762	0.02238	0.87737	0.12263	0.94389	0.05611	0.99907	0.00093
		dmso-9|dmso-9|0|2|9.0|23|s23	1e-05	0.99999	0.98191	0.01809	0.95201	0.04799	0.98215	0.01785	0.99974	0.00026
		dmso-9|dmso-9|0|3|9.0|24|s24	1e-05	0.99999	0.99191	0.00809	0.90936	0.09064	0.98798	0.01202	0.99948	0.00052
vancomycin_producer-strain_unseen-pure	vancomycin|dmso-5|2|1|5.0|16|s15	dmso-5|dmso-5|0|1|5.0|43|s42	0.00194	0.99806	0.97892	0.02108	0.9179	0.0821	0.52959	0.47041	0.72552	0.27448
		dmso-5|dmso-5|0|2|5.0|44|s43	0.00122	0.99878	0.95133	0.04867	0.91834	0.08166	0.74766	0.25234	0.73821	0.26179
		dmso-5|dmso-5|0|3|5.0|45|s44	0.0018	0.9982	0.92001	0.07999	0.93048	0.06952	0.89617	0.10383	0.77714	0.22286
	vancomycin|dmso-5|2|2|5.0|17|s16	dmso-5|dmso-5|0|1|5.0|43|s42	0.00304	0.99696	0.99501	0.00499	0.99687	0.00313	0.64328	0.35672	0.85753	0.14247
		dmso-5|dmso-5|0|2|5.0|44|s43	0.00192	0.99808	0.98822	0.01178	0.99689	0.00311	0.82596	0.17404	0.86525	0.13475
		dmso-5|dmso-5|0|3|5.0|45|s44	0.00283	0.99717	0.98015	0.01985	0.99738	0.00262	0.93255	0.06745	0.88815	0.11185
	vancomycin|dmso-5|2|3|5.0|18|s17	dmso-5|dmso-5|0|1|5.0|43|s42	0.00122	0.99878	0.99706	0.00294	0.90271	0.09729	0.50255	0.49745	0.91709	0.08291
		dmso-5|dmso-5|0|2|5.0|44|s43	0.00077	0.99923	0.99303	0.00697	0.90323	0.09677	0.72668	0.27332	0.92188	0.07812
		dmso-5|dmso-5|0|3|5.0|45|s44	0.00114	0.99886	0.98822	0.01178	0.91741	0.08259	0.88565	0.11435	0.93587	0.06413
	vancomycin|dmso-9|2|1|9.0|33|s33	dmso-9|dmso-9|0|1|9.0|22|s22	0	1	0.97242	0.02758	0.76877	0.23123	0.9443	0.0557	0.99062	0.00938
		dmso-9|dmso-9|0|2|9.0|23|s23	0	1	0.97768	0.02232	0.90149	0.09851	0.98228	0.01772	0.99735	0.00265
		dmso-9|dmso-9|0|3|9.0|24|s24	0	1	0.99	0.01	0.82334	0.17666	0.98807	0.01193	0.99475	0.00525
	vancomycin|dmso-9|2|2|9.0|34|s34	dmso-9|dmso-9|0|1|9.0|22|s22	1e-05	0.99999	0.97762	0.02238	0.87508	0.12492	0.94389	0.05611	0.99907	0.00093
		dmso-9|dmso-9|0|2|9.0|23|s23	1e-05	0.99999	0.98191	0.01809	0.95069	0.04931	0.98215	0.01785	0.99974	0.00026
		dmso-9|dmso-9|0|3|9.0|24|s24	1e-05	0.99999	0.99191	0.00809	0.90758	0.09242	0.98798	0.01202	0.99948	0.00052
zeocin	zeocin|water-2|1|1|2.0|1|s1	water-2|water-2|0|1|2.0|46|s46	0.99734	0.00266	0.88701	0.11299	0.00587	0.99413	0.99961	0.00039	0.00853	0.99147
		water-2|water-2|0|2|2.0|47|s47	0.99848	0.00152	0.92074	0.07926	0.01291	0.98709	0.99985	0.00015	0.07443	0.92557
		water-2|water-2|0|3|2.0|48|s48	0.99805	0.00195	0.9	0.1	0.00917	0.99083	0.99992	8e-05	0.02766	0.97234
	zeocin|water-2|1|2|2.0|2|s2	water-2|water-2|0|1|2.0|46|s46	0.99697	0.00303	0.88951	0.11049	0.10939	0.89061	0.99849	0.00151	0.00788	0.99212
		water-2|water-2|0|2|2.0|47|s47	0.99827	0.00173	0.92256	0.07744	0.21399	0.78601	0.9994	0.0006	0.06912	0.93088
		water-2|water-2|0|3|2.0|48|s48	0.99778	0.00222	0.90224	0.09776	0.16156	0.83844	0.9997	0.0003	0.02559	0.97441
	zeocin|water-2|1|3|2.0|3|s3	water-2|water-2|0|1|2.0|46|s46	0.99995	5e-05	0.94101	0.05899	0.26638	0.73362	0.99803	0.00197	0.01444	0.98556
		water-2|water-2|0|2|2.0|47|s47	0.99997	3e-05	0.95936	0.04064	0.44592	0.55408	0.99922	0.00078	0.12047	0.87953
		water-2|water-2|0|3|2.0|48|s48	0.99996	4e-05	0.94816	0.05184	0.36291	0.63709	0.99961	0.00039	0.04621	0.95379
	zeocin|water-10|1|1|10.0|11|s11	water-10|water-10|0|1|10.0|22|s22	0.99335	0.00665	0.53483	0.46517	0.9942	0.0058	0.97232	0.02768	0.90979	0.09021
		water-10|water-10|0|2|10.0|23|s23	0.99559	0.00441	0.52993	0.47007	0.99441	0.00559	0.96686	0.03314	0.78383	0.21617
		water-10|water-10|0|3|10.0|24|s24	0.99333	0.00667	0.59781	0.40219	0.9873	0.0127	0.9113	0.0887	0.84011	0.15989
	zeocin|water-10|1|2|10.0|12|s12	water-10|water-10|0|1|10.0|22|s22	0.99519	0.00481	0.67684	0.32316	0.98326	0.01674	0.97782	0.02218	0.85345	0.14655
		water-10|water-10|0|2|10.0|23|s23	0.99681	0.00319	0.67253	0.32747	0.98388	0.01612	0.97342	0.02658	0.67675	0.32325
		water-10|water-10|0|3|10.0|24|s24	0.99517	0.00483	0.73029	0.26971	0.96381	0.03619	0.92803	0.07197	0.7521	0.2479
darobactin	ADC56-NUC9-T-30MIN-BR1-W0153-PE-P5-1_S5_001	SOLVENT-T-30MIN-BR1-W0153-PE-P4-1_S4_001	0.92912	0.07088	0.11345	0.88655	0.97779	0.02221	0.14275	0.85725	0.04887	0.95113
		SOLVENT-T-30MIN-BR2-W0153-PE-P12-1_S12_001	0.8486	0.1514	0.19703	0.80297	0.77029	0.22971	0.36165	0.63835	0.26963	0.73037
		SOLVENT-T-30MIN-BR3-W0153-PE-P20-1_S20_001	0.76693	0.23307	0.11109	0.88891	0.82304	0.17696	0.72894	0.27106	0.48522	0.51478
	ADC56-NUC9-T-30MIN-BR2-W0153-PE-P13-1_S13_001	SOLVENT-T-30MIN-BR1-W0153-PE-P4-1_S4_001	0.96563	0.03437	0.05182	0.94818	0.96788	0.03212	0.0098	0.9902	0.00401	0.99599
		SOLVENT-T-30MIN-BR2-W0153-PE-P12-1_S12_001	0.92315	0.07685	0.09484	0.90516	0.69656	0.30344	0.03257	0.96743	0.02809	0.97191
		SOLVENT-T-30MIN-BR3-W0153-PE-P20-1_S20_001	0.87581	0.12419	0.05066	0.94934	0.76099	0.23901	0.1378	0.8622	0.06872	0.93128
	ADC56-NUC9-T-30MIN-BR3-W0153-PE-P21-1_S21_001	SOLVENT-T-30MIN-BR1-W0153-PE-P4-1_S4_001	0.98717	0.01283	0.05095	0.94905	0.95436	0.04564	0.00741	0.99259	0.00088	0.99912
		SOLVENT-T-30MIN-BR2-W0153-PE-P12-1_S12_001	0.97049	0.02951	0.09333	0.90667	0.6143	0.3857	0.02478	0.97522	0.0063	0.9937
		SOLVENT-T-30MIN-BR3-W0153-PE-P20-1_S20_001	0.95076	0.04924	0.04981	0.95019	0.68839	0.31161	0.10763	0.89237	0.01593	0.98407
kirromycin	1-NU-C-6-KIRROMYCIN-NCATS-52B7-1_S1	4-DMSO-RUN4-1_S4	2e-05	0.99998	0.96465	0.03535	0	1	0.80538	0.19462	1	0
		5-DMSO-RUN4-2_S5	6e-05	0.99994	0.97757	0.02243	0	1	0.85197	0.14803	1	0
		6-DMSO-RUN4-3_S6	0.00017	0.99983	0.95955	0.04045	0	1	0.63553	0.36447	1	0
	2-NU-C-6-KIRROMYCIN-NCATS-52B7-2_S2	4-DMSO-RUN4-1_S4	0	1	0.98371	0.01629	0	1	0.98134	0.01866	1	0
		5-DMSO-RUN4-2_S5	0	1	0.98974	0.01026	0	1	0.98651	0.01349	1	0
		6-DMSO-RUN4-3_S6	1e-05	0.99999	0.98131	0.01869	0	1	0.95682	0.04318	1	0
	3-NU-C-6-KIRROMYCIN-NCATS-52B7-3_S3	4-DMSO-RUN4-1_S4	0	1	0.98768	0.01232	0	1	0.97674	0.02326	1	0
		5-DMSO-RUN4-2_S5	1e-05	0.99999	0.99225	0.00775	0	1	0.98317	0.01683	1	0
		6-DMSO-RUN4-3_S6	3e-05	0.99997	0.98585	0.01415	0	1	0.94651	0.05349	1	0

## Sheet: Index
y1	y2	y3	y4	y5
('actinomycin-d|dmso-1|1|1|1.0|37|s40', 'dmso-1|dmso-1|0|2|1.0|47|s35')	('levofloxacin|dmso-2|1|1|2.0|7|s7', 'dmso-2|dmso-2|0|2|2.0|44|s44')	('actinomycin-d|dmso-1|1|1|1.0|37|s40', 'dmso-1|dmso-1|0|2|1.0|47|s35')	('colistin|water-1a|1|1|1.0|40|s19', 'water-1a|water-1a|0|1|1.0|19|s28')	('actinomycin-d|dmso-1|1|1|1.0|37|s40', 'dmso-1|dmso-1|0|2|1.0|47|s35')
('actinomycin-d|dmso-1|1|1|1.0|37|s40', 'dmso-1|dmso-1|0|3|1.0|48|s22')	('levofloxacin|dmso-2|1|1|2.0|7|s7', 'dmso-2|dmso-2|0|3|2.0|45|s45')	('actinomycin-d|dmso-1|1|1|1.0|37|s40', 'dmso-1|dmso-1|0|3|1.0|48|s22')	('colistin|water-1a|1|1|1.0|40|s19', 'water-1a|water-1a|0|2|1.0|20|s34')	('actinomycin-d|dmso-1|1|1|1.0|37|s40', 'dmso-1|dmso-1|0|3|1.0|48|s22')
('actinomycin-d|dmso-1|1|2|1.0|38|s42', 'dmso-1|dmso-1|0|2|1.0|47|s35')	('levofloxacin|dmso-2|1|2|2.0|8|s8', 'dmso-2|dmso-2|0|2|2.0|44|s44')	('actinomycin-d|dmso-1|1|2|1.0|38|s42', 'dmso-1|dmso-1|0|2|1.0|47|s35')	('colistin|water-1a|1|1|1.0|40|s19', 'water-1a|water-1a|0|3|1.0|21|s29')	('actinomycin-d|dmso-1|1|2|1.0|38|s42', 'dmso-1|dmso-1|0|2|1.0|47|s35')
('actinomycin-d|dmso-1|1|2|1.0|38|s42', 'dmso-1|dmso-1|0|3|1.0|48|s22')	('levofloxacin|dmso-2|1|2|2.0|8|s8', 'dmso-2|dmso-2|0|3|2.0|45|s45')	('actinomycin-d|dmso-1|1|2|1.0|38|s42', 'dmso-1|dmso-1|0|3|1.0|48|s22')	('colistin|water-1a|1|2|1.0|41|s20', 'water-1a|water-1a|0|1|1.0|19|s28')	('actinomycin-d|dmso-1|1|2|1.0|38|s42', 'dmso-1|dmso-1|0|3|1.0|48|s22')
('actinomycin-d|dmso-1|1|3|1.0|39|s18', 'dmso-1|dmso-1|0|2|1.0|47|s35')	('levofloxacin|dmso-2|1|3|2.0|9|s9', 'dmso-2|dmso-2|0|2|2.0|44|s44')	('actinomycin-d|dmso-1|1|3|1.0|39|s18', 'dmso-1|dmso-1|0|2|1.0|47|s35')	('colistin|water-1a|1|2|1.0|41|s20', 'water-1a|water-1a|0|2|1.0|20|s34')	('actinomycin-d|dmso-1|1|3|1.0|39|s18', 'dmso-1|dmso-1|0|2|1.0|47|s35')
('actinomycin-d|dmso-1|1|3|1.0|39|s18', 'dmso-1|dmso-1|0|3|1.0|48|s22')	('levofloxacin|dmso-2|1|3|2.0|9|s9', 'dmso-2|dmso-2|0|3|2.0|45|s45')	('actinomycin-d|dmso-1|1|3|1.0|39|s18', 'dmso-1|dmso-1|0|3|1.0|48|s22')	('colistin|water-1a|1|2|1.0|41|s20', 'water-1a|water-1a|0|3|1.0|21|s29')	('actinomycin-d|dmso-1|1|3|1.0|39|s18', 'dmso-1|dmso-1|0|3|1.0|48|s22')
('rifampicin|dmso-1|1|2|1.0|32|s14', 'dmso-1|dmso-1|0|2|1.0|47|s35')	('novobiocin|dmso-5|2|1|5.0|13|s12', 'dmso-5|dmso-5|0|1|5.0|43|s42')	('rifampicin|dmso-1|1|2|1.0|32|s14', 'dmso-1|dmso-1|0|2|1.0|47|s35')	('colistin|water-1a|1|3|1.0|42|s21', 'water-1a|water-1a|0|1|1.0|19|s28')	('rifampicin|dmso-1|1|2|1.0|32|s14', 'dmso-1|dmso-1|0|2|1.0|47|s35')
('rifampicin|dmso-1|1|2|1.0|32|s14', 'dmso-1|dmso-1|0|3|1.0|48|s22')	('novobiocin|dmso-5|2|1|5.0|13|s12', 'dmso-5|dmso-5|0|2|5.0|44|s43')	('rifampicin|dmso-1|1|2|1.0|32|s14', 'dmso-1|dmso-1|0|3|1.0|48|s22')	('colistin|water-1a|1|3|1.0|42|s21', 'water-1a|water-1a|0|2|1.0|20|s34')	('rifampicin|dmso-1|1|2|1.0|32|s14', 'dmso-1|dmso-1|0|3|1.0|48|s22')
('rifampicin|dmso-1|1|3|1.0|33|s30', 'dmso-1|dmso-1|0|2|1.0|47|s35')	('novobiocin|dmso-5|2|1|5.0|13|s12', 'dmso-5|dmso-5|0|3|5.0|45|s44')	('rifampicin|dmso-1|1|3|1.0|33|s30', 'dmso-1|dmso-1|0|2|1.0|47|s35')	('colistin|water-1a|1|3|1.0|42|s21', 'water-1a|water-1a|0|3|1.0|21|s29')	('rifampicin|dmso-1|1|3|1.0|33|s30', 'dmso-1|dmso-1|0|2|1.0|47|s35')
('rifampicin|dmso-1|1|3|1.0|33|s30', 'dmso-1|dmso-1|0|3|1.0|48|s22')	('novobiocin|dmso-5|2|2|5.0|14|s13', 'dmso-5|dmso-5|0|1|5.0|43|s42')	('rifampicin|dmso-1|1|3|1.0|33|s30', 'dmso-1|dmso-1|0|3|1.0|48|s22')	('polymyxin|water-2|1|1|2.0|10|s10', 'water-2|water-2|0|1|2.0|46|s46')	('rifampicin|dmso-1|1|3|1.0|33|s30', 'dmso-1|dmso-1|0|3|1.0|48|s22')
('teixobactin|dmso-1|1|1|1.0|28|s11', 'dmso-1|dmso-1|0|2|1.0|47|s35')	('novobiocin|dmso-5|2|2|5.0|14|s13', 'dmso-5|dmso-5|0|2|5.0|44|s43')	('teixobactin|dmso-1|1|1|1.0|28|s11', 'dmso-1|dmso-1|0|2|1.0|47|s35')	('polymyxin|water-2|1|1|2.0|10|s10', 'water-2|water-2|0|2|2.0|47|s47')	('doxycycline|dmso-2|1|1|2.0|25|s25', 'dmso-2|dmso-2|0|2|2.0|44|s44')
('teixobactin|dmso-1|1|1|1.0|28|s11', 'dmso-1|dmso-1|0|3|1.0|48|s22')	('novobiocin|dmso-5|2|2|5.0|14|s13', 'dmso-5|dmso-5|0|3|5.0|45|s44')	('teixobactin|dmso-1|1|1|1.0|28|s11', 'dmso-1|dmso-1|0|3|1.0|48|s22')	('polymyxin|water-2|1|1|2.0|10|s10', 'water-2|water-2|0|3|2.0|48|s48')	('doxycycline|dmso-2|1|1|2.0|25|s25', 'dmso-2|dmso-2|0|3|2.0|45|s45')
('teixobactin|dmso-1|1|2|1.0|29|s12', 'dmso-1|dmso-1|0|2|1.0|47|s35')	('novobiocin|dmso-5|2|3|5.0|15|s14', 'dmso-5|dmso-5|0|1|5.0|43|s42')	('teixobactin|dmso-1|1|2|1.0|29|s12', 'dmso-1|dmso-1|0|2|1.0|47|s35')	('polymyxin|water-2|1|2|2.0|11|s11', 'water-2|water-2|0|1|2.0|46|s46')	('doxycycline|dmso-2|1|3|2.0|27|s27', 'dmso-2|dmso-2|0|2|2.0|44|s44')
('teixobactin|dmso-1|1|2|1.0|29|s12', 'dmso-1|dmso-1|0|3|1.0|48|s22')	('novobiocin|dmso-5|2|3|5.0|15|s14', 'dmso-5|dmso-5|0|2|5.0|44|s43')	('teixobactin|dmso-1|1|2|1.0|29|s12', 'dmso-1|dmso-1|0|3|1.0|48|s22')	('polymyxin|water-2|1|2|2.0|11|s11', 'water-2|water-2|0|2|2.0|47|s47')	('doxycycline|dmso-2|1|3|2.0|27|s27', 'dmso-2|dmso-2|0|3|2.0|45|s45')
('doxycycline|dmso-2|1|1|2.0|25|s25', 'dmso-2|dmso-2|0|2|2.0|44|s44')	('novobiocin|dmso-5|2|3|5.0|15|s14', 'dmso-5|dmso-5|0|3|5.0|45|s44')	('doxycycline|dmso-2|1|1|2.0|25|s25', 'dmso-2|dmso-2|0|2|2.0|44|s44')	('polymyxin|water-2|1|2|2.0|11|s11', 'water-2|water-2|0|3|2.0|48|s48')	('chloramphenicol|dmso-5|2|1|5.0|19|s18', 'dmso-5|dmso-5|0|1|5.0|43|s42')
('doxycycline|dmso-2|1|1|2.0|25|s25', 'dmso-2|dmso-2|0|3|2.0|45|s45')	('metronidazole|dmso-6|1|1|6.1|22|s22', 'dmso-6|dmso-6|0|1|6.1|28|s28')	('doxycycline|dmso-2|1|1|2.0|25|s25', 'dmso-2|dmso-2|0|3|2.0|45|s45')	('polymyxin|water-2|1|3|2.0|12|s12', 'water-2|water-2|0|1|2.0|46|s46')	('chloramphenicol|dmso-5|2|1|5.0|19|s18', 'dmso-5|dmso-5|0|2|5.0|44|s43')
('doxycycline|dmso-2|1|3|2.0|27|s27', 'dmso-2|dmso-2|0|2|2.0|44|s44')	('metronidazole|dmso-6|1|1|6.1|22|s22', 'dmso-6|dmso-6|0|2|6.1|30|s30')	('doxycycline|dmso-2|1|3|2.0|27|s27', 'dmso-2|dmso-2|0|2|2.0|44|s44')	('polymyxin|water-2|1|3|2.0|12|s12', 'water-2|water-2|0|2|2.0|47|s47')	('chloramphenicol|dmso-5|2|1|5.0|19|s18', 'dmso-5|dmso-5|0|3|5.0|45|s44')
('doxycycline|dmso-2|1|3|2.0|27|s27', 'dmso-2|dmso-2|0|3|2.0|45|s45')	('metronidazole|dmso-6|1|1|6.1|22|s22', 'dmso-6|dmso-6|0|2|6.1|29|s29')	('doxycycline|dmso-2|1|3|2.0|27|s27', 'dmso-2|dmso-2|0|3|2.0|45|s45')	('polymyxin|water-2|1|3|2.0|12|s12', 'water-2|water-2|0|3|2.0|48|s48')	('chloramphenicol|dmso-5|2|2|5.0|20|s19', 'dmso-5|dmso-5|0|1|5.0|43|s42')
('levofloxacin|dmso-2|1|1|2.0|7|s7', 'dmso-2|dmso-2|0|2|2.0|44|s44')	('metronidazole|dmso-6|1|1|6.1|22|s22', 'dmso-6|dmso-6|0|1|6.3|29|s2')	('chloramphenicol|dmso-5|2|1|5.0|19|s18', 'dmso-5|dmso-5|0|1|5.0|43|s42')	('colistin|water-8b|1|1|8.0|8|s20', 'water-8b|water-8b|0|1|8.0|33|s37')	('chloramphenicol|dmso-5|2|2|5.0|20|s19', 'dmso-5|dmso-5|0|2|5.0|44|s43')
('levofloxacin|dmso-2|1|1|2.0|7|s7', 'dmso-2|dmso-2|0|3|2.0|45|s45')	('metronidazole|dmso-6|1|3|6.1|24|s24', 'dmso-6|dmso-6|0|1|6.1|28|s28')	('chloramphenicol|dmso-5|2|1|5.0|19|s18', 'dmso-5|dmso-5|0|2|5.0|44|s43')	('colistin|water-8b|1|1|8.0|8|s20', 'water-8b|water-8b|0|2|8.0|36|s38')	('chloramphenicol|dmso-5|2|2|5.0|20|s19', 'dmso-5|dmso-5|0|3|5.0|45|s44')
('levofloxacin|dmso-2|1|2|2.0|8|s8', 'dmso-2|dmso-2|0|2|2.0|44|s44')	('metronidazole|dmso-6|1|3|6.1|24|s24', 'dmso-6|dmso-6|0|2|6.1|30|s30')	('chloramphenicol|dmso-5|2|1|5.0|19|s18', 'dmso-5|dmso-5|0|3|5.0|45|s44')	('colistin|water-8b|1|1|8.0|8|s20', 'water-8b|water-8b|0|3|8.0|38|s39')	('chloramphenicol|dmso-5|2|3|5.0|21|s20', 'dmso-5|dmso-5|0|1|5.0|43|s42')
('levofloxacin|dmso-2|1|2|2.0|8|s8', 'dmso-2|dmso-2|0|3|2.0|45|s45')	('metronidazole|dmso-6|1|3|6.1|24|s24', 'dmso-6|dmso-6|0|2|6.1|29|s29')	('chloramphenicol|dmso-5|2|2|5.0|20|s19', 'dmso-5|dmso-5|0|1|5.0|43|s42')	('polymyxin|water-8a|1|1|8.0|30|s35', 'water-8a|water-8a|0|1|8.0|5|s17')	('chloramphenicol|dmso-5|2|3|5.0|21|s20', 'dmso-5|dmso-5|0|2|5.0|44|s43')
('levofloxacin|dmso-2|1|3|2.0|9|s9', 'dmso-2|dmso-2|0|2|2.0|44|s44')	('metronidazole|dmso-6|1|3|6.1|24|s24', 'dmso-6|dmso-6|0|1|6.3|29|s2')	('chloramphenicol|dmso-5|2|2|5.0|20|s19', 'dmso-5|dmso-5|0|2|5.0|44|s43')	('polymyxin|water-8a|1|1|8.0|30|s35', 'water-8a|water-8a|0|2|8.0|6|s18')	('chloramphenicol|dmso-5|2|3|5.0|21|s20', 'dmso-5|dmso-5|0|3|5.0|45|s44')
('levofloxacin|dmso-2|1|3|2.0|9|s9', 'dmso-2|dmso-2|0|3|2.0|45|s45')	('trimethoprim|dmso-6|1|1|6.1|25|s25', 'dmso-6|dmso-6|0|1|6.1|28|s28')	('chloramphenicol|dmso-5|2|2|5.0|20|s19', 'dmso-5|dmso-5|0|3|5.0|45|s44')	('polymyxin|water-8a|1|1|8.0|30|s35', 'water-8a|water-8a|0|3|8.0|7|s19')	('erythromycin|dmso-5|2|1|5.0|7|s6', 'dmso-5|dmso-5|0|1|5.0|43|s42')
('chloramphenicol|dmso-5|2|1|5.0|19|s18', 'dmso-5|dmso-5|0|1|5.0|43|s42')	('trimethoprim|dmso-6|1|1|6.1|25|s25', 'dmso-6|dmso-6|0|2|6.1|30|s30')	('chloramphenicol|dmso-5|2|3|5.0|21|s20', 'dmso-5|dmso-5|0|1|5.0|43|s42')	('polymyxin|water-8a|1|2|8.0|32|s36', 'water-8a|water-8a|0|1|8.0|5|s17')	('erythromycin|dmso-5|2|1|5.0|7|s6', 'dmso-5|dmso-5|0|2|5.0|44|s43')
('chloramphenicol|dmso-5|2|1|5.0|19|s18', 'dmso-5|dmso-5|0|2|5.0|44|s43')	('trimethoprim|dmso-6|1|1|6.1|25|s25', 'dmso-6|dmso-6|0|2|6.1|29|s29')	('chloramphenicol|dmso-5|2|3|5.0|21|s20', 'dmso-5|dmso-5|0|2|5.0|44|s43')	('polymyxin|water-8a|1|2|8.0|32|s36', 'water-8a|water-8a|0|2|8.0|6|s18')	('erythromycin|dmso-5|2|1|5.0|7|s6', 'dmso-5|dmso-5|0|3|5.0|45|s44')
('chloramphenicol|dmso-5|2|1|5.0|19|s18', 'dmso-5|dmso-5|0|3|5.0|45|s44')	('trimethoprim|dmso-6|1|1|6.1|25|s25', 'dmso-6|dmso-6|0|1|6.3|29|s2')	('chloramphenicol|dmso-5|2|3|5.0|21|s20', 'dmso-5|dmso-5|0|3|5.0|45|s44')	('polymyxin|water-8a|1|2|8.0|32|s36', 'water-8a|water-8a|0|3|8.0|7|s19')	('erythromycin|dmso-5|2|2|5.0|8|s7', 'dmso-5|dmso-5|0|1|5.0|43|s42')
('chloramphenicol|dmso-5|2|2|5.0|20|s19', 'dmso-5|dmso-5|0|1|5.0|43|s42')	('trimethoprim|dmso-6|1|2|6.1|26|s26', 'dmso-6|dmso-6|0|1|6.1|28|s28')	('erythromycin|dmso-5|2|1|5.0|7|s6', 'dmso-5|dmso-5|0|1|5.0|43|s42')	('isoniazid|water-8a|1|1|8.0|1|s13', 'water-8a|water-8a|0|1|8.0|5|s17')	('erythromycin|dmso-5|2|2|5.0|8|s7', 'dmso-5|dmso-5|0|2|5.0|44|s43')
('chloramphenicol|dmso-5|2|2|5.0|20|s19', 'dmso-5|dmso-5|0|2|5.0|44|s43')	('trimethoprim|dmso-6|1|2|6.1|26|s26', 'dmso-6|dmso-6|0|2|6.1|30|s30')	('erythromycin|dmso-5|2|1|5.0|7|s6', 'dmso-5|dmso-5|0|2|5.0|44|s43')	('isoniazid|water-8a|1|1|8.0|1|s13', 'water-8a|water-8a|0|2|8.0|6|s18')	('erythromycin|dmso-5|2|2|5.0|8|s7', 'dmso-5|dmso-5|0|3|5.0|45|s44')
('chloramphenicol|dmso-5|2|2|5.0|20|s19', 'dmso-5|dmso-5|0|3|5.0|45|s44')	('trimethoprim|dmso-6|1|2|6.1|26|s26', 'dmso-6|dmso-6|0|2|6.1|29|s29')	('erythromycin|dmso-5|2|1|5.0|7|s6', 'dmso-5|dmso-5|0|3|5.0|45|s44')	('isoniazid|water-8a|1|1|8.0|1|s13', 'water-8a|water-8a|0|3|8.0|7|s19')	('erythromycin|dmso-5|2|3|5.0|9|s48', 'dmso-5|dmso-5|0|1|5.0|43|s42')
('chloramphenicol|dmso-5|2|3|5.0|21|s20', 'dmso-5|dmso-5|0|1|5.0|43|s42')	('trimethoprim|dmso-6|1|2|6.1|26|s26', 'dmso-6|dmso-6|0|1|6.3|29|s2')	('erythromycin|dmso-5|2|2|5.0|8|s7', 'dmso-5|dmso-5|0|1|5.0|43|s42')	('isoniazid|water-8a|1|2|8.0|2|s14', 'water-8a|water-8a|0|1|8.0|5|s17')	('erythromycin|dmso-5|2|3|5.0|9|s48', 'dmso-5|dmso-5|0|2|5.0|44|s43')
('chloramphenicol|dmso-5|2|3|5.0|21|s20', 'dmso-5|dmso-5|0|2|5.0|44|s43')	('trimethoprim|dmso-6|1|3|6.1|27|s27', 'dmso-6|dmso-6|0|1|6.1|28|s28')	('erythromycin|dmso-5|2|2|5.0|8|s7', 'dmso-5|dmso-5|0|2|5.0|44|s43')	('isoniazid|water-8a|1|2|8.0|2|s14', 'water-8a|water-8a|0|2|8.0|6|s18')	('erythromycin|dmso-5|2|3|5.0|9|s48', 'dmso-5|dmso-5|0|3|5.0|45|s44')
('chloramphenicol|dmso-5|2|3|5.0|21|s20', 'dmso-5|dmso-5|0|3|5.0|45|s44')	('trimethoprim|dmso-6|1|3|6.1|27|s27', 'dmso-6|dmso-6|0|2|6.1|30|s30')	('erythromycin|dmso-5|2|2|5.0|8|s7', 'dmso-5|dmso-5|0|3|5.0|45|s44')	('isoniazid|water-8a|1|2|8.0|2|s14', 'water-8a|water-8a|0|3|8.0|7|s19')	('linezolid|dmso-5|1|1|5.0|40|s39', 'dmso-5|dmso-5|0|1|5.0|43|s42')
('erythromycin|dmso-5|2|1|5.0|7|s6', 'dmso-5|dmso-5|0|1|5.0|43|s42')	('trimethoprim|dmso-6|1|3|6.1|27|s27', 'dmso-6|dmso-6|0|2|6.1|29|s29')	('erythromycin|dmso-5|2|3|5.0|9|s48', 'dmso-5|dmso-5|0|1|5.0|43|s42')	('polymyxin|water-10|1|1|10.0|13|s13', 'water-10|water-10|0|1|10.0|22|s22')	('linezolid|dmso-5|1|1|5.0|40|s39', 'dmso-5|dmso-5|0|2|5.0|44|s43')
('erythromycin|dmso-5|2|1|5.0|7|s6', 'dmso-5|dmso-5|0|2|5.0|44|s43')	('trimethoprim|dmso-6|1|3|6.1|27|s27', 'dmso-6|dmso-6|0|1|6.3|29|s2')	('erythromycin|dmso-5|2|3|5.0|9|s48', 'dmso-5|dmso-5|0|2|5.0|44|s43')	('polymyxin|water-10|1|1|10.0|13|s13', 'water-10|water-10|0|2|10.0|23|s23')	('linezolid|dmso-5|1|1|5.0|40|s39', 'dmso-5|dmso-5|0|3|5.0|45|s44')
('erythromycin|dmso-5|2|1|5.0|7|s6', 'dmso-5|dmso-5|0|3|5.0|45|s44')	('metronidazole|dmso-6|1|1|6.3|22|s7', 'dmso-6|dmso-6|0|1|6.1|28|s28')	('erythromycin|dmso-5|2|3|5.0|9|s48', 'dmso-5|dmso-5|0|3|5.0|45|s44')	('polymyxin|water-10|1|1|10.0|13|s13', 'water-10|water-10|0|3|10.0|24|s24')	('linezolid|dmso-5|1|2|5.0|41|s40', 'dmso-5|dmso-5|0|1|5.0|43|s42')
('erythromycin|dmso-5|2|2|5.0|8|s7', 'dmso-5|dmso-5|0|1|5.0|43|s42')	('metronidazole|dmso-6|1|1|6.3|22|s7', 'dmso-6|dmso-6|0|2|6.1|30|s30')	('linezolid|dmso-5|1|1|5.0|40|s39', 'dmso-5|dmso-5|0|1|5.0|43|s42')	('polymyxin|water-10|1|2|10.0|14|s14', 'water-10|water-10|0|1|10.0|22|s22')	('linezolid|dmso-5|1|2|5.0|41|s40', 'dmso-5|dmso-5|0|2|5.0|44|s43')
('erythromycin|dmso-5|2|2|5.0|8|s7', 'dmso-5|dmso-5|0|2|5.0|44|s43')	('metronidazole|dmso-6|1|1|6.3|22|s7', 'dmso-6|dmso-6|0|2|6.1|29|s29')	('linezolid|dmso-5|1|1|5.0|40|s39', 'dmso-5|dmso-5|0|2|5.0|44|s43')	('polymyxin|water-10|1|2|10.0|14|s14', 'water-10|water-10|0|2|10.0|23|s23')	('linezolid|dmso-5|1|2|5.0|41|s40', 'dmso-5|dmso-5|0|3|5.0|45|s44')
('erythromycin|dmso-5|2|2|5.0|8|s7', 'dmso-5|dmso-5|0|3|5.0|45|s44')	('metronidazole|dmso-6|1|1|6.3|22|s7', 'dmso-6|dmso-6|0|1|6.3|29|s2')	('linezolid|dmso-5|1|1|5.0|40|s39', 'dmso-5|dmso-5|0|3|5.0|45|s44')	('polymyxin|water-10|1|2|10.0|14|s14', 'water-10|water-10|0|3|10.0|24|s24')	('linezolid|dmso-5|1|3|5.0|42|s41', 'dmso-5|dmso-5|0|1|5.0|43|s42')
('erythromycin|dmso-5|2|3|5.0|9|s48', 'dmso-5|dmso-5|0|1|5.0|43|s42')	('metronidazole|dmso-6|1|1|6.3|23|s8', 'dmso-6|dmso-6|0|1|6.1|28|s28')	('linezolid|dmso-5|1|2|5.0|41|s40', 'dmso-5|dmso-5|0|1|5.0|43|s42')	('isoniazid|water-10|1|1|10.0|17|s17', 'water-10|water-10|0|1|10.0|22|s22')	('linezolid|dmso-5|1|3|5.0|42|s41', 'dmso-5|dmso-5|0|2|5.0|44|s43')
('erythromycin|dmso-5|2|3|5.0|9|s48', 'dmso-5|dmso-5|0|2|5.0|44|s43')	('metronidazole|dmso-6|1|1|6.3|23|s8', 'dmso-6|dmso-6|0|2|6.1|30|s30')	('linezolid|dmso-5|1|2|5.0|41|s40', 'dmso-5|dmso-5|0|2|5.0|44|s43')	('isoniazid|water-10|1|1|10.0|17|s17', 'water-10|water-10|0|2|10.0|23|s23')	('linezolid|dmso-5|1|3|5.0|42|s41', 'dmso-5|dmso-5|0|3|5.0|45|s44')
('erythromycin|dmso-5|2|3|5.0|9|s48', 'dmso-5|dmso-5|0|3|5.0|45|s44')	('metronidazole|dmso-6|1|1|6.3|23|s8', 'dmso-6|dmso-6|0|2|6.1|29|s29')	('linezolid|dmso-5|1|2|5.0|41|s40', 'dmso-5|dmso-5|0|3|5.0|45|s44')	('isoniazid|water-10|1|1|10.0|17|s17', 'water-10|water-10|0|3|10.0|24|s24')	('actinomycin-d|dmso-5|2|1|5.0|28|s27', 'dmso-5|dmso-5|0|1|5.0|43|s42')
('linezolid|dmso-5|1|1|5.0|40|s39', 'dmso-5|dmso-5|0|1|5.0|43|s42')	('metronidazole|dmso-6|1|1|6.3|23|s8', 'dmso-6|dmso-6|0|1|6.3|29|s2')	('linezolid|dmso-5|1|3|5.0|42|s41', 'dmso-5|dmso-5|0|1|5.0|43|s42')	('isoniazid|water-10|1|2|10.0|18|s18', 'water-10|water-10|0|1|10.0|22|s22')	('actinomycin-d|dmso-5|2|1|5.0|28|s27', 'dmso-5|dmso-5|0|2|5.0|44|s43')
('linezolid|dmso-5|1|1|5.0|40|s39', 'dmso-5|dmso-5|0|2|5.0|44|s43')	('metronidazole|dmso-6|1|1|6.3|24|s9', 'dmso-6|dmso-6|0|1|6.1|28|s28')	('linezolid|dmso-5|1|3|5.0|42|s41', 'dmso-5|dmso-5|0|2|5.0|44|s43')	('isoniazid|water-10|1|2|10.0|18|s18', 'water-10|water-10|0|2|10.0|23|s23')	('actinomycin-d|dmso-5|2|1|5.0|28|s27', 'dmso-5|dmso-5|0|3|5.0|45|s44')
('linezolid|dmso-5|1|1|5.0|40|s39', 'dmso-5|dmso-5|0|3|5.0|45|s44')	('metronidazole|dmso-6|1|1|6.3|24|s9', 'dmso-6|dmso-6|0|2|6.1|30|s30')	('linezolid|dmso-5|1|3|5.0|42|s41', 'dmso-5|dmso-5|0|3|5.0|45|s44')	('isoniazid|water-10|1|2|10.0|18|s18', 'water-10|water-10|0|3|10.0|24|s24')	('actinomycin-d|dmso-5|2|2|5.0|29|s28', 'dmso-5|dmso-5|0|1|5.0|43|s42')
('linezolid|dmso-5|1|2|5.0|41|s40', 'dmso-5|dmso-5|0|1|5.0|43|s42')	('metronidazole|dmso-6|1|1|6.3|24|s9', 'dmso-6|dmso-6|0|2|6.1|29|s29')	('actinomycin-d|dmso-5|2|1|5.0|28|s27', 'dmso-5|dmso-5|0|1|5.0|43|s42')	('triclosan|water-10|1|1|10.0|20|s20', 'water-10|water-10|0|1|10.0|22|s22')	('actinomycin-d|dmso-5|2|2|5.0|29|s28', 'dmso-5|dmso-5|0|2|5.0|44|s43')
('linezolid|dmso-5|1|2|5.0|41|s40', 'dmso-5|dmso-5|0|2|5.0|44|s43')	('metronidazole|dmso-6|1|1|6.3|24|s9', 'dmso-6|dmso-6|0|1|6.3|29|s2')	('actinomycin-d|dmso-5|2|1|5.0|28|s27', 'dmso-5|dmso-5|0|2|5.0|44|s43')	('triclosan|water-10|1|1|10.0|20|s20', 'water-10|water-10|0|2|10.0|23|s23')	('actinomycin-d|dmso-5|2|2|5.0|29|s28', 'dmso-5|dmso-5|0|3|5.0|45|s44')
('linezolid|dmso-5|1|2|5.0|41|s40', 'dmso-5|dmso-5|0|3|5.0|45|s44')	('trimethoprim|dmso-6|1|1|6.3|26|s1', 'dmso-6|dmso-6|0|1|6.1|28|s28')	('actinomycin-d|dmso-5|2|1|5.0|28|s27', 'dmso-5|dmso-5|0|3|5.0|45|s44')	('triclosan|water-10|1|1|10.0|20|s20', 'water-10|water-10|0|3|10.0|24|s24')	('actinomycin-d|dmso-5|2|3|5.0|30|s29', 'dmso-5|dmso-5|0|1|5.0|43|s42')
('linezolid|dmso-5|1|3|5.0|42|s41', 'dmso-5|dmso-5|0|1|5.0|43|s42')	('trimethoprim|dmso-6|1|1|6.3|26|s1', 'dmso-6|dmso-6|0|2|6.1|30|s30')	('actinomycin-d|dmso-5|2|2|5.0|29|s28', 'dmso-5|dmso-5|0|1|5.0|43|s42')	('triclosan|water-10|1|2|10.0|21|s21', 'water-10|water-10|0|1|10.0|22|s22')	('actinomycin-d|dmso-5|2|3|5.0|30|s29', 'dmso-5|dmso-5|0|2|5.0|44|s43')
('linezolid|dmso-5|1|3|5.0|42|s41', 'dmso-5|dmso-5|0|2|5.0|44|s43')	('trimethoprim|dmso-6|1|1|6.3|26|s1', 'dmso-6|dmso-6|0|2|6.1|29|s29')	('actinomycin-d|dmso-5|2|2|5.0|29|s28', 'dmso-5|dmso-5|0|2|5.0|44|s43')	('triclosan|water-10|1|2|10.0|21|s21', 'water-10|water-10|0|2|10.0|23|s23')	('actinomycin-d|dmso-5|2|3|5.0|30|s29', 'dmso-5|dmso-5|0|3|5.0|45|s44')
('linezolid|dmso-5|1|3|5.0|42|s41', 'dmso-5|dmso-5|0|3|5.0|45|s44')	('trimethoprim|dmso-6|1|1|6.3|26|s1', 'dmso-6|dmso-6|0|1|6.3|29|s2')	('actinomycin-d|dmso-5|2|2|5.0|29|s28', 'dmso-5|dmso-5|0|3|5.0|45|s44')	('triclosan|water-10|1|2|10.0|21|s21', 'water-10|water-10|0|3|10.0|24|s24')	('rifampicin|dmso-5|2|1|5.0|22|s21', 'dmso-5|dmso-5|0|1|5.0|43|s42')
('actinomycin-d|dmso-5|2|1|5.0|28|s27', 'dmso-5|dmso-5|0|1|5.0|43|s42')	('rachelmycin|dmso-7|2|1|7.0|31|s34', 'dmso-7|dmso-7|0|1|7.0|34|s40')	('actinomycin-d|dmso-5|2|3|5.0|30|s29', 'dmso-5|dmso-5|0|1|5.0|43|s42')	('cerulenin|ethanol-8|1|1|8.0|42|s43', 'ethanol-8|ethanol-8|0|1|8.0|39|s40')	('rifampicin|dmso-5|2|1|5.0|22|s21', 'dmso-5|dmso-5|0|2|5.0|44|s43')
('actinomycin-d|dmso-5|2|1|5.0|28|s27', 'dmso-5|dmso-5|0|2|5.0|44|s43')	('rachelmycin|dmso-7|2|1|7.0|31|s34', 'dmso-7|dmso-7|0|2|7.0|35|s41')	('actinomycin-d|dmso-5|2|3|5.0|30|s29', 'dmso-5|dmso-5|0|2|5.0|44|s43')	('cerulenin|ethanol-8|1|1|8.0|42|s43', 'ethanol-8|ethanol-8|0|2|8.0|40|s41')	('rifampicin|dmso-5|2|1|5.0|22|s21', 'dmso-5|dmso-5|0|3|5.0|45|s44')
('actinomycin-d|dmso-5|2|1|5.0|28|s27', 'dmso-5|dmso-5|0|3|5.0|45|s44')	('rachelmycin|dmso-7|2|1|7.0|31|s34', 'dmso-7|dmso-7|0|3|7.0|36|s42')	('actinomycin-d|dmso-5|2|3|5.0|30|s29', 'dmso-5|dmso-5|0|3|5.0|45|s44')	('cerulenin|ethanol-8|1|1|8.0|42|s43', 'ethanol-8|ethanol-8|0|3|8.0|41|s42')	('rifampicin|dmso-5|2|2|5.0|23|s22', 'dmso-5|dmso-5|0|1|5.0|43|s42')
('actinomycin-d|dmso-5|2|2|5.0|29|s28', 'dmso-5|dmso-5|0|1|5.0|43|s42')	('rachelmycin|dmso-7|2|2|7.0|32|s35', 'dmso-7|dmso-7|0|1|7.0|34|s40')	('rifampicin|dmso-5|2|1|5.0|22|s21', 'dmso-5|dmso-5|0|1|5.0|43|s42')	('cerulenin|ethanol-8|1|2|8.0|43|s44', 'ethanol-8|ethanol-8|0|1|8.0|39|s40')	('rifampicin|dmso-5|2|2|5.0|23|s22', 'dmso-5|dmso-5|0|2|5.0|44|s43')
('actinomycin-d|dmso-5|2|2|5.0|29|s28', 'dmso-5|dmso-5|0|2|5.0|44|s43')	('rachelmycin|dmso-7|2|2|7.0|32|s35', 'dmso-7|dmso-7|0|2|7.0|35|s41')	('rifampicin|dmso-5|2|1|5.0|22|s21', 'dmso-5|dmso-5|0|2|5.0|44|s43')	('cerulenin|ethanol-8|1|2|8.0|43|s44', 'ethanol-8|ethanol-8|0|2|8.0|40|s41')	('rifampicin|dmso-5|2|2|5.0|23|s22', 'dmso-5|dmso-5|0|3|5.0|45|s44')
('actinomycin-d|dmso-5|2|2|5.0|29|s28', 'dmso-5|dmso-5|0|3|5.0|45|s44')	('rachelmycin|dmso-7|2|2|7.0|32|s35', 'dmso-7|dmso-7|0|3|7.0|36|s42')	('rifampicin|dmso-5|2|1|5.0|22|s21', 'dmso-5|dmso-5|0|3|5.0|45|s44')	('cerulenin|ethanol-8|1|2|8.0|43|s44', 'ethanol-8|ethanol-8|0|3|8.0|41|s42')	('rifampicin|dmso-5|2|3|5.0|24|s23', 'dmso-5|dmso-5|0|1|5.0|43|s42')
('actinomycin-d|dmso-5|2|3|5.0|30|s29', 'dmso-5|dmso-5|0|1|5.0|43|s42')	('rachelmycin|dmso-7|2|3|7.0|33|s36', 'dmso-7|dmso-7|0|1|7.0|34|s40')	('rifampicin|dmso-5|2|2|5.0|23|s22', 'dmso-5|dmso-5|0|1|5.0|43|s42')	('triclosan|ethanol-8|1|1|8.0|44|s45', 'ethanol-8|ethanol-8|0|1|8.0|39|s40')	('rifampicin|dmso-5|2|3|5.0|24|s23', 'dmso-5|dmso-5|0|2|5.0|44|s43')
('actinomycin-d|dmso-5|2|3|5.0|30|s29', 'dmso-5|dmso-5|0|2|5.0|44|s43')	('rachelmycin|dmso-7|2|3|7.0|33|s36', 'dmso-7|dmso-7|0|2|7.0|35|s41')	('rifampicin|dmso-5|2|2|5.0|23|s22', 'dmso-5|dmso-5|0|2|5.0|44|s43')	('triclosan|ethanol-8|1|1|8.0|44|s45', 'ethanol-8|ethanol-8|0|2|8.0|40|s41')	('rifampicin|dmso-5|2|3|5.0|24|s23', 'dmso-5|dmso-5|0|3|5.0|45|s44')
('actinomycin-d|dmso-5|2|3|5.0|30|s29', 'dmso-5|dmso-5|0|3|5.0|45|s44')	('rachelmycin|dmso-7|2|3|7.0|33|s36', 'dmso-7|dmso-7|0|3|7.0|36|s42')	('rifampicin|dmso-5|2|2|5.0|23|s22', 'dmso-5|dmso-5|0|3|5.0|45|s44')	('triclosan|ethanol-8|1|1|8.0|44|s45', 'ethanol-8|ethanol-8|0|3|8.0|41|s42')	('doxycycline|dmso-6|1|1|6.1|19|s19', 'dmso-6|dmso-6|0|1|6.1|28|s28')
('rifampicin|dmso-5|2|1|5.0|22|s21', 'dmso-5|dmso-5|0|1|5.0|43|s42')	('sulfamethoxazole|dmso-7|1|1|7.0|43|s46', 'dmso-7|dmso-7|0|1|7.0|34|s40')	('rifampicin|dmso-5|2|3|5.0|24|s23', 'dmso-5|dmso-5|0|1|5.0|43|s42')	('triclosan|ethanol-8|1|2|8.0|46|s46', 'ethanol-8|ethanol-8|0|1|8.0|39|s40')	('doxycycline|dmso-6|1|1|6.1|19|s19', 'dmso-6|dmso-6|0|2|6.1|30|s30')
('rifampicin|dmso-5|2|1|5.0|22|s21', 'dmso-5|dmso-5|0|2|5.0|44|s43')	('sulfamethoxazole|dmso-7|1|1|7.0|43|s46', 'dmso-7|dmso-7|0|2|7.0|35|s41')	('rifampicin|dmso-5|2|3|5.0|24|s23', 'dmso-5|dmso-5|0|2|5.0|44|s43')	('triclosan|ethanol-8|1|2|8.0|46|s46', 'ethanol-8|ethanol-8|0|2|8.0|40|s41')	('doxycycline|dmso-6|1|1|6.1|19|s19', 'dmso-6|dmso-6|0|2|6.1|29|s29')
('rifampicin|dmso-5|2|1|5.0|22|s21', 'dmso-5|dmso-5|0|3|5.0|45|s44')	('sulfamethoxazole|dmso-7|1|1|7.0|43|s46', 'dmso-7|dmso-7|0|3|7.0|36|s42')	('rifampicin|dmso-5|2|3|5.0|24|s23', 'dmso-5|dmso-5|0|3|5.0|45|s44')	('triclosan|ethanol-8|1|2|8.0|46|s46', 'ethanol-8|ethanol-8|0|3|8.0|41|s42')	('doxycycline|dmso-6|1|1|6.1|19|s19', 'dmso-6|dmso-6|0|1|6.3|29|s2')
('rifampicin|dmso-5|2|2|5.0|23|s22', 'dmso-5|dmso-5|0|1|5.0|43|s42')	('sulfamethoxazole|dmso-7|1|2|7.0|44|s47', 'dmso-7|dmso-7|0|1|7.0|34|s40')	('bacitracin|dmso-5|2|1|5.0|4|s4', 'dmso-5|dmso-5|0|1|5.0|43|s42')	('cerulenin|ethanol-10|1|1|10.0|15|s15', 'ethanol-10|ethanol-10|0|1|10.0|25|s25')	('doxycycline|dmso-6|1|2|6.1|20|s20', 'dmso-6|dmso-6|0|1|6.1|28|s28')
('rifampicin|dmso-5|2|2|5.0|23|s22', 'dmso-5|dmso-5|0|2|5.0|44|s43')	('sulfamethoxazole|dmso-7|1|2|7.0|44|s47', 'dmso-7|dmso-7|0|2|7.0|35|s41')	('bacitracin|dmso-5|2|1|5.0|4|s4', 'dmso-5|dmso-5|0|2|5.0|44|s43')	('cerulenin|ethanol-10|1|1|10.0|15|s15', 'ethanol-10|ethanol-10|0|2|10.0|26|s26')	('doxycycline|dmso-6|1|2|6.1|20|s20', 'dmso-6|dmso-6|0|2|6.1|30|s30')
('rifampicin|dmso-5|2|2|5.0|23|s22', 'dmso-5|dmso-5|0|3|5.0|45|s44')	('sulfamethoxazole|dmso-7|1|2|7.0|44|s47', 'dmso-7|dmso-7|0|3|7.0|36|s42')	('bacitracin|dmso-5|2|1|5.0|4|s4', 'dmso-5|dmso-5|0|3|5.0|45|s44')	('cerulenin|ethanol-10|1|1|10.0|15|s15', 'ethanol-10|ethanol-10|0|3|10.0|27|s27')	('doxycycline|dmso-6|1|2|6.1|20|s20', 'dmso-6|dmso-6|0|2|6.1|29|s29')
('rifampicin|dmso-5|2|3|5.0|24|s23', 'dmso-5|dmso-5|0|1|5.0|43|s42')	('sulfamethoxazole|dmso-7|1|3|7.0|45|s48', 'dmso-7|dmso-7|0|1|7.0|34|s40')	('bacitracin|dmso-5|2|2|5.0|5|s5', 'dmso-5|dmso-5|0|1|5.0|43|s42')	('cerulenin|ethanol-10|1|2|10.0|16|s16', 'ethanol-10|ethanol-10|0|1|10.0|25|s25')	('doxycycline|dmso-6|1|2|6.1|20|s20', 'dmso-6|dmso-6|0|1|6.3|29|s2')
('rifampicin|dmso-5|2|3|5.0|24|s23', 'dmso-5|dmso-5|0|2|5.0|44|s43')	('sulfamethoxazole|dmso-7|1|3|7.0|45|s48', 'dmso-7|dmso-7|0|2|7.0|35|s41')	('bacitracin|dmso-5|2|2|5.0|5|s5', 'dmso-5|dmso-5|0|2|5.0|44|s43')	('cerulenin|ethanol-10|1|2|10.0|16|s16', 'ethanol-10|ethanol-10|0|2|10.0|26|s26')	('doxycycline|dmso-6|1|3|6.1|21|s21', 'dmso-6|dmso-6|0|1|6.1|28|s28')
('rifampicin|dmso-5|2|3|5.0|24|s23', 'dmso-5|dmso-5|0|3|5.0|45|s44')	('sulfamethoxazole|dmso-7|1|3|7.0|45|s48', 'dmso-7|dmso-7|0|3|7.0|36|s42')	('bacitracin|dmso-5|2|2|5.0|5|s5', 'dmso-5|dmso-5|0|3|5.0|45|s44')	('cerulenin|ethanol-10|1|2|10.0|16|s16', 'ethanol-10|ethanol-10|0|3|10.0|27|s27')	('doxycycline|dmso-6|1|3|6.1|21|s21', 'dmso-6|dmso-6|0|2|6.1|30|s30')
('bacitracin|dmso-5|2|1|5.0|4|s4', 'dmso-5|dmso-5|0|1|5.0|43|s42')	('levofloxacin|dmso-9|1|1|9.0|14|s14', 'dmso-9|dmso-9|0|1|9.0|22|s22')	('bacitracin|dmso-5|2|3|5.0|6|s8', 'dmso-5|dmso-5|0|1|5.0|43|s42')		('doxycycline|dmso-6|1|3|6.1|21|s21', 'dmso-6|dmso-6|0|2|6.1|29|s29')
('bacitracin|dmso-5|2|1|5.0|4|s4', 'dmso-5|dmso-5|0|2|5.0|44|s43')	('levofloxacin|dmso-9|1|1|9.0|14|s14', 'dmso-9|dmso-9|0|2|9.0|23|s23')	('bacitracin|dmso-5|2|3|5.0|6|s8', 'dmso-5|dmso-5|0|2|5.0|44|s43')		('doxycycline|dmso-6|1|3|6.1|21|s21', 'dmso-6|dmso-6|0|1|6.3|29|s2')
('bacitracin|dmso-5|2|1|5.0|4|s4', 'dmso-5|dmso-5|0|3|5.0|45|s44')	('levofloxacin|dmso-9|1|1|9.0|14|s14', 'dmso-9|dmso-9|0|3|9.0|24|s24')	('bacitracin|dmso-5|2|3|5.0|6|s8', 'dmso-5|dmso-5|0|3|5.0|45|s44')		('rifampicin|dmso-6|1|1|6.1|13|s13', 'dmso-6|dmso-6|0|1|6.1|28|s28')
('bacitracin|dmso-5|2|2|5.0|5|s5', 'dmso-5|dmso-5|0|1|5.0|43|s42')	('levofloxacin|dmso-9|1|2|9.0|15|s15', 'dmso-9|dmso-9|0|1|9.0|22|s22')	('teixobactin|dmso-5|2|1|5.0|25|s24', 'dmso-5|dmso-5|0|1|5.0|43|s42')		('rifampicin|dmso-6|1|1|6.1|13|s13', 'dmso-6|dmso-6|0|2|6.1|30|s30')
('bacitracin|dmso-5|2|2|5.0|5|s5', 'dmso-5|dmso-5|0|2|5.0|44|s43')	('levofloxacin|dmso-9|1|2|9.0|15|s15', 'dmso-9|dmso-9|0|2|9.0|23|s23')	('teixobactin|dmso-5|2|1|5.0|25|s24', 'dmso-5|dmso-5|0|2|5.0|44|s43')		('rifampicin|dmso-6|1|1|6.1|13|s13', 'dmso-6|dmso-6|0|2|6.1|29|s29')
('bacitracin|dmso-5|2|2|5.0|5|s5', 'dmso-5|dmso-5|0|3|5.0|45|s44')	('levofloxacin|dmso-9|1|2|9.0|15|s15', 'dmso-9|dmso-9|0|3|9.0|24|s24')	('teixobactin|dmso-5|2|1|5.0|25|s24', 'dmso-5|dmso-5|0|3|5.0|45|s44')		('rifampicin|dmso-6|1|1|6.1|13|s13', 'dmso-6|dmso-6|0|1|6.3|29|s2')
('bacitracin|dmso-5|2|3|5.0|6|s8', 'dmso-5|dmso-5|0|1|5.0|43|s42')	('rachelmycin|dmso-9|2|1|9.0|6|s6', 'dmso-9|dmso-9|0|1|9.0|22|s22')	('teixobactin|dmso-5|2|2|5.0|26|s25', 'dmso-5|dmso-5|0|1|5.0|43|s42')		('rifampicin|dmso-6|1|2|6.1|14|s14', 'dmso-6|dmso-6|0|1|6.1|28|s28')
('bacitracin|dmso-5|2|3|5.0|6|s8', 'dmso-5|dmso-5|0|2|5.0|44|s43')	('rachelmycin|dmso-9|2|1|9.0|6|s6', 'dmso-9|dmso-9|0|2|9.0|23|s23')	('teixobactin|dmso-5|2|2|5.0|26|s25', 'dmso-5|dmso-5|0|2|5.0|44|s43')		('rifampicin|dmso-6|1|2|6.1|14|s14', 'dmso-6|dmso-6|0|2|6.1|30|s30')
('bacitracin|dmso-5|2|3|5.0|6|s8', 'dmso-5|dmso-5|0|3|5.0|45|s44')	('rachelmycin|dmso-9|2|1|9.0|6|s6', 'dmso-9|dmso-9|0|3|9.0|24|s24')	('teixobactin|dmso-5|2|2|5.0|26|s25', 'dmso-5|dmso-5|0|3|5.0|45|s44')		('rifampicin|dmso-6|1|2|6.1|14|s14', 'dmso-6|dmso-6|0|2|6.1|29|s29')
('teixobactin|dmso-5|2|1|5.0|25|s24', 'dmso-5|dmso-5|0|1|5.0|43|s42')	('sulfamethoxazole|dmso-9|1|1|9.0|7|s7', 'dmso-9|dmso-9|0|1|9.0|22|s22')	('teixobactin|dmso-5|2|3|5.0|27|s26', 'dmso-5|dmso-5|0|1|5.0|43|s42')		('rifampicin|dmso-6|1|2|6.1|14|s14', 'dmso-6|dmso-6|0|1|6.3|29|s2')
('teixobactin|dmso-5|2|1|5.0|25|s24', 'dmso-5|dmso-5|0|2|5.0|44|s43')	('sulfamethoxazole|dmso-9|1|1|9.0|7|s7', 'dmso-9|dmso-9|0|2|9.0|23|s23')	('teixobactin|dmso-5|2|3|5.0|27|s26', 'dmso-5|dmso-5|0|2|5.0|44|s43')		('rifampicin|dmso-6|1|3|6.1|15|s15', 'dmso-6|dmso-6|0|1|6.1|28|s28')
('teixobactin|dmso-5|2|1|5.0|25|s24', 'dmso-5|dmso-5|0|3|5.0|45|s44')	('sulfamethoxazole|dmso-9|1|1|9.0|7|s7', 'dmso-9|dmso-9|0|3|9.0|24|s24')	('teixobactin|dmso-5|2|3|5.0|27|s26', 'dmso-5|dmso-5|0|3|5.0|45|s44')		('rifampicin|dmso-6|1|3|6.1|15|s15', 'dmso-6|dmso-6|0|2|6.1|30|s30')
('teixobactin|dmso-5|2|2|5.0|26|s25', 'dmso-5|dmso-5|0|1|5.0|43|s42')	('trimethoprim|dmso-9|1|1|9.0|18|s18', 'dmso-9|dmso-9|0|1|9.0|22|s22')	('vancomycin|dmso-5|2|1|5.0|16|s15', 'dmso-5|dmso-5|0|1|5.0|43|s42')		('rifampicin|dmso-6|1|3|6.1|15|s15', 'dmso-6|dmso-6|0|2|6.1|29|s29')
('teixobactin|dmso-5|2|2|5.0|26|s25', 'dmso-5|dmso-5|0|2|5.0|44|s43')	('trimethoprim|dmso-9|1|1|9.0|18|s18', 'dmso-9|dmso-9|0|2|9.0|23|s23')	('vancomycin|dmso-5|2|1|5.0|16|s15', 'dmso-5|dmso-5|0|2|5.0|44|s43')		('rifampicin|dmso-6|1|3|6.1|15|s15', 'dmso-6|dmso-6|0|1|6.3|29|s2')
('teixobactin|dmso-5|2|2|5.0|26|s25', 'dmso-5|dmso-5|0|3|5.0|45|s44')	('trimethoprim|dmso-9|1|1|9.0|18|s18', 'dmso-9|dmso-9|0|3|9.0|24|s24')	('vancomycin|dmso-5|2|1|5.0|16|s15', 'dmso-5|dmso-5|0|3|5.0|45|s44')		('doxycycline|dmso-6|1|1|6.3|19|s10', 'dmso-6|dmso-6|0|1|6.1|28|s28')
('teixobactin|dmso-5|2|3|5.0|27|s26', 'dmso-5|dmso-5|0|1|5.0|43|s42')	('trimethoprim|dmso-9|1|2|9.0|19|s19', 'dmso-9|dmso-9|0|1|9.0|22|s22')	('vancomycin|dmso-5|2|2|5.0|17|s16', 'dmso-5|dmso-5|0|1|5.0|43|s42')		('doxycycline|dmso-6|1|1|6.3|19|s10', 'dmso-6|dmso-6|0|2|6.1|30|s30')
('teixobactin|dmso-5|2|3|5.0|27|s26', 'dmso-5|dmso-5|0|2|5.0|44|s43')	('trimethoprim|dmso-9|1|2|9.0|19|s19', 'dmso-9|dmso-9|0|2|9.0|23|s23')	('vancomycin|dmso-5|2|2|5.0|17|s16', 'dmso-5|dmso-5|0|2|5.0|44|s43')		('doxycycline|dmso-6|1|1|6.3|19|s10', 'dmso-6|dmso-6|0|2|6.1|29|s29')
('teixobactin|dmso-5|2|3|5.0|27|s26', 'dmso-5|dmso-5|0|3|5.0|45|s44')	('trimethoprim|dmso-9|1|2|9.0|19|s19', 'dmso-9|dmso-9|0|3|9.0|24|s24')	('vancomycin|dmso-5|2|2|5.0|17|s16', 'dmso-5|dmso-5|0|3|5.0|45|s44')		('doxycycline|dmso-6|1|1|6.3|19|s10', 'dmso-6|dmso-6|0|1|6.3|29|s2')
('vancomycin|dmso-5|2|1|5.0|16|s15', 'dmso-5|dmso-5|0|1|5.0|43|s42')	('colistin|water-1a|1|1|1.0|40|s19', 'water-1a|water-1a|0|1|1.0|19|s28')	('vancomycin|dmso-5|2|3|5.0|18|s17', 'dmso-5|dmso-5|0|1|5.0|43|s42')		('doxycycline|dmso-6|1|1|6.3|20|s11', 'dmso-6|dmso-6|0|1|6.1|28|s28')
('vancomycin|dmso-5|2|1|5.0|16|s15', 'dmso-5|dmso-5|0|2|5.0|44|s43')	('colistin|water-1a|1|1|1.0|40|s19', 'water-1a|water-1a|0|2|1.0|20|s34')	('vancomycin|dmso-5|2|3|5.0|18|s17', 'dmso-5|dmso-5|0|2|5.0|44|s43')		('doxycycline|dmso-6|1|1|6.3|20|s11', 'dmso-6|dmso-6|0|2|6.1|30|s30')
('vancomycin|dmso-5|2|1|5.0|16|s15', 'dmso-5|dmso-5|0|3|5.0|45|s44')	('colistin|water-1a|1|1|1.0|40|s19', 'water-1a|water-1a|0|3|1.0|21|s29')	('vancomycin|dmso-5|2|3|5.0|18|s17', 'dmso-5|dmso-5|0|3|5.0|45|s44')		('doxycycline|dmso-6|1|1|6.3|20|s11', 'dmso-6|dmso-6|0|2|6.1|29|s29')
('vancomycin|dmso-5|2|2|5.0|17|s16', 'dmso-5|dmso-5|0|1|5.0|43|s42')	('colistin|water-1a|1|2|1.0|41|s20', 'water-1a|water-1a|0|1|1.0|19|s28')	('doxycycline|dmso-6|1|1|6.1|19|s19', 'dmso-6|dmso-6|0|1|6.1|28|s28')		('doxycycline|dmso-6|1|1|6.3|20|s11', 'dmso-6|dmso-6|0|1|6.3|29|s2')
('vancomycin|dmso-5|2|2|5.0|17|s16', 'dmso-5|dmso-5|0|2|5.0|44|s43')	('colistin|water-1a|1|2|1.0|41|s20', 'water-1a|water-1a|0|2|1.0|20|s34')	('doxycycline|dmso-6|1|1|6.1|19|s19', 'dmso-6|dmso-6|0|2|6.1|30|s30')		('retapamulin|dmso-7|1|1|7.0|19|s16', 'dmso-7|dmso-7|0|1|7.0|34|s40')
('vancomycin|dmso-5|2|2|5.0|17|s16', 'dmso-5|dmso-5|0|3|5.0|45|s44')	('colistin|water-1a|1|2|1.0|41|s20', 'water-1a|water-1a|0|3|1.0|21|s29')	('doxycycline|dmso-6|1|1|6.1|19|s19', 'dmso-6|dmso-6|0|2|6.1|29|s29')		('retapamulin|dmso-7|1|1|7.0|19|s16', 'dmso-7|dmso-7|0|2|7.0|35|s41')
('vancomycin|dmso-5|2|3|5.0|18|s17', 'dmso-5|dmso-5|0|1|5.0|43|s42')	('colistin|water-1a|1|3|1.0|42|s21', 'water-1a|water-1a|0|1|1.0|19|s28')	('doxycycline|dmso-6|1|1|6.1|19|s19', 'dmso-6|dmso-6|0|1|6.3|29|s2')		('retapamulin|dmso-7|1|1|7.0|19|s16', 'dmso-7|dmso-7|0|3|7.0|36|s42')
('vancomycin|dmso-5|2|3|5.0|18|s17', 'dmso-5|dmso-5|0|2|5.0|44|s43')	('colistin|water-1a|1|3|1.0|42|s21', 'water-1a|water-1a|0|2|1.0|20|s34')	('doxycycline|dmso-6|1|2|6.1|20|s20', 'dmso-6|dmso-6|0|1|6.1|28|s28')		('retapamulin|dmso-7|1|2|7.0|20|s17', 'dmso-7|dmso-7|0|1|7.0|34|s40')
('vancomycin|dmso-5|2|3|5.0|18|s17', 'dmso-5|dmso-5|0|3|5.0|45|s44')	('colistin|water-1a|1|3|1.0|42|s21', 'water-1a|water-1a|0|3|1.0|21|s29')	('doxycycline|dmso-6|1|2|6.1|20|s20', 'dmso-6|dmso-6|0|2|6.1|30|s30')		('retapamulin|dmso-7|1|2|7.0|20|s17', 'dmso-7|dmso-7|0|2|7.0|35|s41')
('novobiocin|dmso-5|2|1|5.0|13|s12', 'dmso-5|dmso-5|0|1|5.0|43|s42')	('novobiocin|water-1b|1|1|1.0|13|s25', 'water-1b|water-1b|0|2|1.0|2|s1')	('doxycycline|dmso-6|1|2|6.1|20|s20', 'dmso-6|dmso-6|0|2|6.1|29|s29')		('retapamulin|dmso-7|1|2|7.0|20|s17', 'dmso-7|dmso-7|0|3|7.0|36|s42')
('novobiocin|dmso-5|2|1|5.0|13|s12', 'dmso-5|dmso-5|0|2|5.0|44|s43')	('novobiocin|water-1b|1|1|1.0|13|s25', 'water-1b|water-1b|0|3|1.0|3|s2')	('doxycycline|dmso-6|1|2|6.1|20|s20', 'dmso-6|dmso-6|0|1|6.3|29|s2')		('retapamulin|dmso-7|1|3|7.0|21|s18', 'dmso-7|dmso-7|0|1|7.0|34|s40')
('novobiocin|dmso-5|2|1|5.0|13|s12', 'dmso-5|dmso-5|0|3|5.0|45|s44')	('novobiocin|water-1b|1|2|1.0|14|s26', 'water-1b|water-1b|0|2|1.0|2|s1')	('doxycycline|dmso-6|1|3|6.1|21|s21', 'dmso-6|dmso-6|0|1|6.1|28|s28')		('retapamulin|dmso-7|1|3|7.0|21|s18', 'dmso-7|dmso-7|0|2|7.0|35|s41')
('novobiocin|dmso-5|2|2|5.0|14|s13', 'dmso-5|dmso-5|0|1|5.0|43|s42')	('novobiocin|water-1b|1|2|1.0|14|s26', 'water-1b|water-1b|0|3|1.0|3|s2')	('doxycycline|dmso-6|1|3|6.1|21|s21', 'dmso-6|dmso-6|0|2|6.1|30|s30')		('retapamulin|dmso-7|1|3|7.0|21|s18', 'dmso-7|dmso-7|0|3|7.0|36|s42')
('novobiocin|dmso-5|2|2|5.0|14|s13', 'dmso-5|dmso-5|0|2|5.0|44|s43')	('novobiocin|water-1b|1|3|1.0|15|s38', 'water-1b|water-1b|0|2|1.0|2|s1')	('doxycycline|dmso-6|1|3|6.1|21|s21', 'dmso-6|dmso-6|0|2|6.1|29|s29')		('thiostrepton|dmso-7|1|1|7.0|22|s19', 'dmso-7|dmso-7|0|1|7.0|34|s40')
('novobiocin|dmso-5|2|2|5.0|14|s13', 'dmso-5|dmso-5|0|3|5.0|45|s44')	('novobiocin|water-1b|1|3|1.0|15|s38', 'water-1b|water-1b|0|3|1.0|3|s2')	('doxycycline|dmso-6|1|3|6.1|21|s21', 'dmso-6|dmso-6|0|1|6.3|29|s2')		('thiostrepton|dmso-7|1|1|7.0|22|s19', 'dmso-7|dmso-7|0|2|7.0|35|s41')
('novobiocin|dmso-5|2|3|5.0|15|s14', 'dmso-5|dmso-5|0|1|5.0|43|s42')	('polymyxin|water-2|1|1|2.0|10|s10', 'water-2|water-2|0|1|2.0|46|s46')	('rifampicin|dmso-6|1|1|6.1|13|s13', 'dmso-6|dmso-6|0|1|6.1|28|s28')		('thiostrepton|dmso-7|1|1|7.0|22|s19', 'dmso-7|dmso-7|0|3|7.0|36|s42')
('novobiocin|dmso-5|2|3|5.0|15|s14', 'dmso-5|dmso-5|0|2|5.0|44|s43')	('polymyxin|water-2|1|1|2.0|10|s10', 'water-2|water-2|0|2|2.0|47|s47')	('rifampicin|dmso-6|1|1|6.1|13|s13', 'dmso-6|dmso-6|0|2|6.1|30|s30')		('thiostrepton|dmso-7|1|2|7.0|23|s20', 'dmso-7|dmso-7|0|1|7.0|34|s40')
('novobiocin|dmso-5|2|3|5.0|15|s14', 'dmso-5|dmso-5|0|3|5.0|45|s44')	('polymyxin|water-2|1|1|2.0|10|s10', 'water-2|water-2|0|3|2.0|48|s48')	('rifampicin|dmso-6|1|1|6.1|13|s13', 'dmso-6|dmso-6|0|2|6.1|29|s29')		('thiostrepton|dmso-7|1|2|7.0|23|s20', 'dmso-7|dmso-7|0|2|7.0|35|s41')
('doxycycline|dmso-6|1|1|6.1|19|s19', 'dmso-6|dmso-6|0|1|6.1|28|s28')	('polymyxin|water-2|1|2|2.0|11|s11', 'water-2|water-2|0|1|2.0|46|s46')	('rifampicin|dmso-6|1|1|6.1|13|s13', 'dmso-6|dmso-6|0|1|6.3|29|s2')		('thiostrepton|dmso-7|1|2|7.0|23|s20', 'dmso-7|dmso-7|0|3|7.0|36|s42')
('doxycycline|dmso-6|1|1|6.1|19|s19', 'dmso-6|dmso-6|0|2|6.1|30|s30')	('polymyxin|water-2|1|2|2.0|11|s11', 'water-2|water-2|0|2|2.0|47|s47')	('rifampicin|dmso-6|1|2|6.1|14|s14', 'dmso-6|dmso-6|0|1|6.1|28|s28')		('thiostrepton|dmso-7|1|3|7.0|24|s21', 'dmso-7|dmso-7|0|1|7.0|34|s40')
('doxycycline|dmso-6|1|1|6.1|19|s19', 'dmso-6|dmso-6|0|2|6.1|29|s29')	('polymyxin|water-2|1|2|2.0|11|s11', 'water-2|water-2|0|3|2.0|48|s48')	('rifampicin|dmso-6|1|2|6.1|14|s14', 'dmso-6|dmso-6|0|2|6.1|30|s30')		('thiostrepton|dmso-7|1|3|7.0|24|s21', 'dmso-7|dmso-7|0|2|7.0|35|s41')
('doxycycline|dmso-6|1|1|6.1|19|s19', 'dmso-6|dmso-6|0|1|6.3|29|s2')	('polymyxin|water-2|1|3|2.0|12|s12', 'water-2|water-2|0|1|2.0|46|s46')	('rifampicin|dmso-6|1|2|6.1|14|s14', 'dmso-6|dmso-6|0|2|6.1|29|s29')		('thiostrepton|dmso-7|1|3|7.0|24|s21', 'dmso-7|dmso-7|0|3|7.0|36|s42')
('doxycycline|dmso-6|1|2|6.1|20|s20', 'dmso-6|dmso-6|0|1|6.1|28|s28')	('polymyxin|water-2|1|3|2.0|12|s12', 'water-2|water-2|0|2|2.0|47|s47')	('rifampicin|dmso-6|1|2|6.1|14|s14', 'dmso-6|dmso-6|0|1|6.3|29|s2')		('doxycycline|dmso-9|1|1|9.0|12|s12', 'dmso-9|dmso-9|0|1|9.0|22|s22')
('doxycycline|dmso-6|1|2|6.1|20|s20', 'dmso-6|dmso-6|0|2|6.1|30|s30')	('polymyxin|water-2|1|3|2.0|12|s12', 'water-2|water-2|0|3|2.0|48|s48')	('rifampicin|dmso-6|1|3|6.1|15|s15', 'dmso-6|dmso-6|0|1|6.1|28|s28')		('doxycycline|dmso-9|1|1|9.0|12|s12', 'dmso-9|dmso-9|0|2|9.0|23|s23')
('doxycycline|dmso-6|1|2|6.1|20|s20', 'dmso-6|dmso-6|0|2|6.1|29|s29')	('sulfacetamide|water-2|1|1|2.0|34|s34', 'water-2|water-2|0|1|2.0|46|s46')	('rifampicin|dmso-6|1|3|6.1|15|s15', 'dmso-6|dmso-6|0|2|6.1|30|s30')		('doxycycline|dmso-9|1|1|9.0|12|s12', 'dmso-9|dmso-9|0|3|9.0|24|s24')
('doxycycline|dmso-6|1|2|6.1|20|s20', 'dmso-6|dmso-6|0|1|6.3|29|s2')	('sulfacetamide|water-2|1|1|2.0|34|s34', 'water-2|water-2|0|2|2.0|47|s47')	('rifampicin|dmso-6|1|3|6.1|15|s15', 'dmso-6|dmso-6|0|2|6.1|29|s29')		('doxycycline|dmso-9|1|2|9.0|13|s13', 'dmso-9|dmso-9|0|1|9.0|22|s22')
('doxycycline|dmso-6|1|3|6.1|21|s21', 'dmso-6|dmso-6|0|1|6.1|28|s28')	('sulfacetamide|water-2|1|1|2.0|34|s34', 'water-2|water-2|0|3|2.0|48|s48')	('rifampicin|dmso-6|1|3|6.1|15|s15', 'dmso-6|dmso-6|0|1|6.3|29|s2')		('doxycycline|dmso-9|1|2|9.0|13|s13', 'dmso-9|dmso-9|0|2|9.0|23|s23')
('doxycycline|dmso-6|1|3|6.1|21|s21', 'dmso-6|dmso-6|0|2|6.1|30|s30')	('sulfacetamide|water-2|1|2|2.0|35|s35', 'water-2|water-2|0|1|2.0|46|s46')	('teixobactin|dmso-6|1|1|6.1|4|s4', 'dmso-6|dmso-6|0|1|6.1|28|s28')		('doxycycline|dmso-9|1|2|9.0|13|s13', 'dmso-9|dmso-9|0|3|9.0|24|s24')
('doxycycline|dmso-6|1|3|6.1|21|s21', 'dmso-6|dmso-6|0|2|6.1|29|s29')	('sulfacetamide|water-2|1|2|2.0|35|s35', 'water-2|water-2|0|2|2.0|47|s47')	('teixobactin|dmso-6|1|1|6.1|4|s4', 'dmso-6|dmso-6|0|2|6.1|30|s30')		('linezolid|dmso-9|1|1|9.0|1|s1', 'dmso-9|dmso-9|0|1|9.0|22|s22')
('doxycycline|dmso-6|1|3|6.1|21|s21', 'dmso-6|dmso-6|0|1|6.3|29|s2')	('sulfacetamide|water-2|1|2|2.0|35|s35', 'water-2|water-2|0|3|2.0|48|s48')	('teixobactin|dmso-6|1|1|6.1|4|s4', 'dmso-6|dmso-6|0|2|6.1|29|s29')		('linezolid|dmso-9|1|1|9.0|1|s1', 'dmso-9|dmso-9|0|2|9.0|23|s23')
('rifampicin|dmso-6|1|1|6.1|13|s13', 'dmso-6|dmso-6|0|1|6.1|28|s28')	('zeocin|water-2|1|1|2.0|1|s1', 'water-2|water-2|0|1|2.0|46|s46')	('teixobactin|dmso-6|1|1|6.1|4|s4', 'dmso-6|dmso-6|0|1|6.3|29|s2')		('linezolid|dmso-9|1|1|9.0|1|s1', 'dmso-9|dmso-9|0|3|9.0|24|s24')
('rifampicin|dmso-6|1|1|6.1|13|s13', 'dmso-6|dmso-6|0|2|6.1|30|s30')	('zeocin|water-2|1|1|2.0|1|s1', 'water-2|water-2|0|2|2.0|47|s47')	('teixobactin|dmso-6|1|2|6.1|5|s5', 'dmso-6|dmso-6|0|1|6.1|28|s28')		('retapamulin|dmso-9|1|1|9.0|8|s8', 'dmso-9|dmso-9|0|1|9.0|22|s22')
('rifampicin|dmso-6|1|1|6.1|13|s13', 'dmso-6|dmso-6|0|2|6.1|29|s29')	('zeocin|water-2|1|1|2.0|1|s1', 'water-2|water-2|0|3|2.0|48|s48')	('teixobactin|dmso-6|1|2|6.1|5|s5', 'dmso-6|dmso-6|0|2|6.1|30|s30')		('retapamulin|dmso-9|1|1|9.0|8|s8', 'dmso-9|dmso-9|0|2|9.0|23|s23')
('rifampicin|dmso-6|1|1|6.1|13|s13', 'dmso-6|dmso-6|0|1|6.3|29|s2')	('zeocin|water-2|1|2|2.0|2|s2', 'water-2|water-2|0|1|2.0|46|s46')	('teixobactin|dmso-6|1|2|6.1|5|s5', 'dmso-6|dmso-6|0|2|6.1|29|s29')		('retapamulin|dmso-9|1|1|9.0|8|s8', 'dmso-9|dmso-9|0|3|9.0|24|s24')
('rifampicin|dmso-6|1|2|6.1|14|s14', 'dmso-6|dmso-6|0|1|6.1|28|s28')	('zeocin|water-2|1|2|2.0|2|s2', 'water-2|water-2|0|2|2.0|47|s47')	('teixobactin|dmso-6|1|2|6.1|5|s5', 'dmso-6|dmso-6|0|1|6.3|29|s2')		('thiostrepton|dmso-9|1|1|9.0|9|s9', 'dmso-9|dmso-9|0|1|9.0|22|s22')
('rifampicin|dmso-6|1|2|6.1|14|s14', 'dmso-6|dmso-6|0|2|6.1|30|s30')	('zeocin|water-2|1|2|2.0|2|s2', 'water-2|water-2|0|3|2.0|48|s48')	('teixobactin|dmso-6|1|3|6.1|6|s6', 'dmso-6|dmso-6|0|1|6.1|28|s28')		('thiostrepton|dmso-9|1|1|9.0|9|s9', 'dmso-9|dmso-9|0|2|9.0|23|s23')
('rifampicin|dmso-6|1|2|6.1|14|s14', 'dmso-6|dmso-6|0|2|6.1|29|s29')	('zeocin|water-2|1|3|2.0|3|s3', 'water-2|water-2|0|1|2.0|46|s46')	('teixobactin|dmso-6|1|3|6.1|6|s6', 'dmso-6|dmso-6|0|2|6.1|30|s30')		('thiostrepton|dmso-9|1|1|9.0|9|s9', 'dmso-9|dmso-9|0|3|9.0|24|s24')
('rifampicin|dmso-6|1|2|6.1|14|s14', 'dmso-6|dmso-6|0|1|6.3|29|s2')	('zeocin|water-2|1|3|2.0|3|s3', 'water-2|water-2|0|2|2.0|47|s47')	('teixobactin|dmso-6|1|3|6.1|6|s6', 'dmso-6|dmso-6|0|2|6.1|29|s29')		('actinomycin-d|dmso-9|1|1|9.0|10|s10', 'dmso-9|dmso-9|0|1|9.0|22|s22')
('rifampicin|dmso-6|1|3|6.1|15|s15', 'dmso-6|dmso-6|0|1|6.1|28|s28')	('zeocin|water-2|1|3|2.0|3|s3', 'water-2|water-2|0|3|2.0|48|s48')	('teixobactin|dmso-6|1|3|6.1|6|s6', 'dmso-6|dmso-6|0|1|6.3|29|s2')		('actinomycin-d|dmso-9|1|1|9.0|10|s10', 'dmso-9|dmso-9|0|2|9.0|23|s23')
('rifampicin|dmso-6|1|3|6.1|15|s15', 'dmso-6|dmso-6|0|2|6.1|30|s30')	('novobiocin|water-6|1|1|6.1|37|s37', 'water-6|water-6|0|1|6.1|40|s40')	('doxycycline|dmso-6|1|1|6.3|19|s10', 'dmso-6|dmso-6|0|1|6.1|28|s28')		('actinomycin-d|dmso-9|1|1|9.0|10|s10', 'dmso-9|dmso-9|0|3|9.0|24|s24')
('rifampicin|dmso-6|1|3|6.1|15|s15', 'dmso-6|dmso-6|0|2|6.1|29|s29')	('novobiocin|water-6|1|1|6.1|37|s37', 'water-6|water-6|0|2|6.1|41|s41')	('doxycycline|dmso-6|1|1|6.3|19|s10', 'dmso-6|dmso-6|0|2|6.1|30|s30')		('actinomycin-d|dmso-9|1|2|9.0|11|s11', 'dmso-9|dmso-9|0|1|9.0|22|s22')
('rifampicin|dmso-6|1|3|6.1|15|s15', 'dmso-6|dmso-6|0|1|6.3|29|s2')	('novobiocin|water-6|1|1|6.1|37|s37', 'water-6|water-6|0|3|6.1|42|s42')	('doxycycline|dmso-6|1|1|6.3|19|s10', 'dmso-6|dmso-6|0|2|6.1|29|s29')		('actinomycin-d|dmso-9|1|2|9.0|11|s11', 'dmso-9|dmso-9|0|2|9.0|23|s23')
('teixobactin|dmso-6|1|1|6.1|4|s4', 'dmso-6|dmso-6|0|1|6.1|28|s28')	('novobiocin|water-6|1|2|6.1|38|s38', 'water-6|water-6|0|1|6.1|40|s40')	('doxycycline|dmso-6|1|1|6.3|19|s10', 'dmso-6|dmso-6|0|1|6.3|29|s2')		('actinomycin-d|dmso-9|1|2|9.0|11|s11', 'dmso-9|dmso-9|0|3|9.0|24|s24')
('teixobactin|dmso-6|1|1|6.1|4|s4', 'dmso-6|dmso-6|0|2|6.1|30|s30')	('novobiocin|water-6|1|2|6.1|38|s38', 'water-6|water-6|0|2|6.1|41|s41')	('doxycycline|dmso-6|1|1|6.3|20|s11', 'dmso-6|dmso-6|0|1|6.1|28|s28')		('fidaxomicin|dmso-9|1|1|9.0|41|s41', 'dmso-9|dmso-9|0|1|9.0|22|s22')
('teixobactin|dmso-6|1|1|6.1|4|s4', 'dmso-6|dmso-6|0|2|6.1|29|s29')	('novobiocin|water-6|1|2|6.1|38|s38', 'water-6|water-6|0|3|6.1|42|s42')	('doxycycline|dmso-6|1|1|6.3|20|s11', 'dmso-6|dmso-6|0|2|6.1|30|s30')		('fidaxomicin|dmso-9|1|1|9.0|41|s41', 'dmso-9|dmso-9|0|2|9.0|23|s23')
('teixobactin|dmso-6|1|1|6.1|4|s4', 'dmso-6|dmso-6|0|1|6.3|29|s2')	('novobiocin|water-6|1|3|6.1|39|s39', 'water-6|water-6|0|1|6.1|40|s40')	('doxycycline|dmso-6|1|1|6.3|20|s11', 'dmso-6|dmso-6|0|2|6.1|29|s29')		('fidaxomicin|dmso-9|1|1|9.0|41|s41', 'dmso-9|dmso-9|0|3|9.0|24|s24')
('teixobactin|dmso-6|1|2|6.1|5|s5', 'dmso-6|dmso-6|0|1|6.1|28|s28')	('novobiocin|water-6|1|3|6.1|39|s39', 'water-6|water-6|0|2|6.1|41|s41')	('doxycycline|dmso-6|1|1|6.3|20|s11', 'dmso-6|dmso-6|0|1|6.3|29|s2')		('fidaxomicin|dmso-9|1|2|9.0|42|s42', 'dmso-9|dmso-9|0|1|9.0|22|s22')
('teixobactin|dmso-6|1|2|6.1|5|s5', 'dmso-6|dmso-6|0|2|6.1|30|s30')	('novobiocin|water-6|1|3|6.1|39|s39', 'water-6|water-6|0|3|6.1|42|s42')	('retapamulin|dmso-7|1|1|7.0|19|s16', 'dmso-7|dmso-7|0|1|7.0|34|s40')		('fidaxomicin|dmso-9|1|2|9.0|42|s42', 'dmso-9|dmso-9|0|2|9.0|23|s23')
('teixobactin|dmso-6|1|2|6.1|5|s5', 'dmso-6|dmso-6|0|2|6.1|29|s29')	('novobiocin|water-6|1|1|6.3|37|s6', 'water-6|water-6|0|1|6.1|40|s40')	('retapamulin|dmso-7|1|1|7.0|19|s16', 'dmso-7|dmso-7|0|2|7.0|35|s41')		('fidaxomicin|dmso-9|1|2|9.0|42|s42', 'dmso-9|dmso-9|0|3|9.0|24|s24')
('teixobactin|dmso-6|1|2|6.1|5|s5', 'dmso-6|dmso-6|0|1|6.3|29|s2')	('novobiocin|water-6|1|1|6.3|37|s6', 'water-6|water-6|0|2|6.1|41|s41')	('retapamulin|dmso-7|1|1|7.0|19|s16', 'dmso-7|dmso-7|0|3|7.0|36|s42')		('fidaxomicin|dmso-10|1|1|10.0|37|s37', 'dmso-10|dmso-10|0|1|10.0|44|s44')
('teixobactin|dmso-6|1|3|6.1|6|s6', 'dmso-6|dmso-6|0|1|6.1|28|s28')	('novobiocin|water-6|1|1|6.3|37|s6', 'water-6|water-6|0|3|6.1|42|s42')	('retapamulin|dmso-7|1|2|7.0|20|s17', 'dmso-7|dmso-7|0|1|7.0|34|s40')		('fidaxomicin|dmso-10|1|1|10.0|37|s37', 'dmso-10|dmso-10|0|2|10.0|45|s45')
('teixobactin|dmso-6|1|3|6.1|6|s6', 'dmso-6|dmso-6|0|2|6.1|30|s30')	('colistin|water-8b|1|1|8.0|8|s20', 'water-8b|water-8b|0|1|8.0|33|s37')	('retapamulin|dmso-7|1|2|7.0|20|s17', 'dmso-7|dmso-7|0|2|7.0|35|s41')		('fidaxomicin|dmso-10|1|1|10.0|37|s37', 'dmso-10|dmso-10|0|3|10.0|46|s46')
('teixobactin|dmso-6|1|3|6.1|6|s6', 'dmso-6|dmso-6|0|2|6.1|29|s29')	('colistin|water-8b|1|1|8.0|8|s20', 'water-8b|water-8b|0|2|8.0|36|s38')	('retapamulin|dmso-7|1|2|7.0|20|s17', 'dmso-7|dmso-7|0|3|7.0|36|s42')		('fidaxomicin|dmso-10|1|2|10.0|38|s38', 'dmso-10|dmso-10|0|1|10.0|44|s44')
('teixobactin|dmso-6|1|3|6.1|6|s6', 'dmso-6|dmso-6|0|1|6.3|29|s2')	('colistin|water-8b|1|1|8.0|8|s20', 'water-8b|water-8b|0|3|8.0|38|s39')	('retapamulin|dmso-7|1|3|7.0|21|s18', 'dmso-7|dmso-7|0|1|7.0|34|s40')		('fidaxomicin|dmso-10|1|2|10.0|38|s38', 'dmso-10|dmso-10|0|2|10.0|45|s45')
('metronidazole|dmso-6|1|1|6.1|22|s22', 'dmso-6|dmso-6|0|1|6.1|28|s28')	('polymyxin|water-8a|1|1|8.0|30|s35', 'water-8a|water-8a|0|1|8.0|5|s17')	('retapamulin|dmso-7|1|3|7.0|21|s18', 'dmso-7|dmso-7|0|2|7.0|35|s41')		('fidaxomicin|dmso-10|1|2|10.0|38|s38', 'dmso-10|dmso-10|0|3|10.0|46|s46')
('metronidazole|dmso-6|1|1|6.1|22|s22', 'dmso-6|dmso-6|0|2|6.1|30|s30')	('polymyxin|water-8a|1|1|8.0|30|s35', 'water-8a|water-8a|0|2|8.0|6|s18')	('retapamulin|dmso-7|1|3|7.0|21|s18', 'dmso-7|dmso-7|0|3|7.0|36|s42')		('chloramphenicol|water-1a|1|1|1.0|34|s15', 'water-1a|water-1a|0|1|1.0|19|s28')
('metronidazole|dmso-6|1|1|6.1|22|s22', 'dmso-6|dmso-6|0|2|6.1|29|s29')	('polymyxin|water-8a|1|1|8.0|30|s35', 'water-8a|water-8a|0|3|8.0|7|s19')	('thiostrepton|dmso-7|1|1|7.0|22|s19', 'dmso-7|dmso-7|0|1|7.0|34|s40')		('chloramphenicol|water-1a|1|1|1.0|34|s15', 'water-1a|water-1a|0|2|1.0|20|s34')
('metronidazole|dmso-6|1|1|6.1|22|s22', 'dmso-6|dmso-6|0|1|6.3|29|s2')	('polymyxin|water-8a|1|2|8.0|32|s36', 'water-8a|water-8a|0|1|8.0|5|s17')	('thiostrepton|dmso-7|1|1|7.0|22|s19', 'dmso-7|dmso-7|0|2|7.0|35|s41')		('chloramphenicol|water-1a|1|1|1.0|34|s15', 'water-1a|water-1a|0|3|1.0|21|s29')
('metronidazole|dmso-6|1|3|6.1|24|s24', 'dmso-6|dmso-6|0|1|6.1|28|s28')	('polymyxin|water-8a|1|2|8.0|32|s36', 'water-8a|water-8a|0|2|8.0|6|s18')	('thiostrepton|dmso-7|1|1|7.0|22|s19', 'dmso-7|dmso-7|0|3|7.0|36|s42')		('chloramphenicol|water-1a|1|2|1.0|35|s16', 'water-1a|water-1a|0|1|1.0|19|s28')
('metronidazole|dmso-6|1|3|6.1|24|s24', 'dmso-6|dmso-6|0|2|6.1|30|s30')	('polymyxin|water-8a|1|2|8.0|32|s36', 'water-8a|water-8a|0|3|8.0|7|s19')	('thiostrepton|dmso-7|1|2|7.0|23|s20', 'dmso-7|dmso-7|0|1|7.0|34|s40')		('chloramphenicol|water-1a|1|2|1.0|35|s16', 'water-1a|water-1a|0|2|1.0|20|s34')
('metronidazole|dmso-6|1|3|6.1|24|s24', 'dmso-6|dmso-6|0|2|6.1|29|s29')	('isoniazid|water-8a|1|1|8.0|1|s13', 'water-8a|water-8a|0|1|8.0|5|s17')	('thiostrepton|dmso-7|1|2|7.0|23|s20', 'dmso-7|dmso-7|0|2|7.0|35|s41')		('chloramphenicol|water-1a|1|2|1.0|35|s16', 'water-1a|water-1a|0|3|1.0|21|s29')
('metronidazole|dmso-6|1|3|6.1|24|s24', 'dmso-6|dmso-6|0|1|6.3|29|s2')	('isoniazid|water-8a|1|1|8.0|1|s13', 'water-8a|water-8a|0|2|8.0|6|s18')	('thiostrepton|dmso-7|1|2|7.0|23|s20', 'dmso-7|dmso-7|0|3|7.0|36|s42')		('chloramphenicol|water-1a|1|3|1.0|36|s17', 'water-1a|water-1a|0|1|1.0|19|s28')
('trimethoprim|dmso-6|1|1|6.1|25|s25', 'dmso-6|dmso-6|0|1|6.1|28|s28')	('isoniazid|water-8a|1|1|8.0|1|s13', 'water-8a|water-8a|0|3|8.0|7|s19')	('thiostrepton|dmso-7|1|3|7.0|24|s21', 'dmso-7|dmso-7|0|1|7.0|34|s40')		('chloramphenicol|water-1a|1|3|1.0|36|s17', 'water-1a|water-1a|0|2|1.0|20|s34')
('trimethoprim|dmso-6|1|1|6.1|25|s25', 'dmso-6|dmso-6|0|2|6.1|30|s30')	('isoniazid|water-8a|1|2|8.0|2|s14', 'water-8a|water-8a|0|1|8.0|5|s17')	('thiostrepton|dmso-7|1|3|7.0|24|s21', 'dmso-7|dmso-7|0|2|7.0|35|s41')		('chloramphenicol|water-1a|1|3|1.0|36|s17', 'water-1a|water-1a|0|3|1.0|21|s29')
('trimethoprim|dmso-6|1|1|6.1|25|s25', 'dmso-6|dmso-6|0|2|6.1|29|s29')	('isoniazid|water-8a|1|2|8.0|2|s14', 'water-8a|water-8a|0|2|8.0|6|s18')	('thiostrepton|dmso-7|1|3|7.0|24|s21', 'dmso-7|dmso-7|0|3|7.0|36|s42')		('erythromycin|water-1a|1|1|1.0|10|s7', 'water-1a|water-1a|0|1|1.0|19|s28')
('trimethoprim|dmso-6|1|1|6.1|25|s25', 'dmso-6|dmso-6|0|1|6.3|29|s2')	('isoniazid|water-8a|1|2|8.0|2|s14', 'water-8a|water-8a|0|3|8.0|7|s19')	('flavomycin|dmso-7|1|1|7.0|16|s13', 'dmso-7|dmso-7|0|1|7.0|34|s40')		('erythromycin|water-1a|1|1|1.0|10|s7', 'water-1a|water-1a|0|2|1.0|20|s34')
('trimethoprim|dmso-6|1|2|6.1|26|s26', 'dmso-6|dmso-6|0|1|6.1|28|s28')	('polymyxin|water-10|1|1|10.0|13|s13', 'water-10|water-10|0|1|10.0|22|s22')	('flavomycin|dmso-7|1|1|7.0|16|s13', 'dmso-7|dmso-7|0|2|7.0|35|s41')		('erythromycin|water-1a|1|1|1.0|10|s7', 'water-1a|water-1a|0|3|1.0|21|s29')
('trimethoprim|dmso-6|1|2|6.1|26|s26', 'dmso-6|dmso-6|0|2|6.1|30|s30')	('polymyxin|water-10|1|1|10.0|13|s13', 'water-10|water-10|0|2|10.0|23|s23')	('flavomycin|dmso-7|1|1|7.0|16|s13', 'dmso-7|dmso-7|0|3|7.0|36|s42')		('erythromycin|water-1a|1|2|1.0|11|s8', 'water-1a|water-1a|0|1|1.0|19|s28')
('trimethoprim|dmso-6|1|2|6.1|26|s26', 'dmso-6|dmso-6|0|2|6.1|29|s29')	('polymyxin|water-10|1|1|10.0|13|s13', 'water-10|water-10|0|3|10.0|24|s24')	('flavomycin|dmso-7|1|2|7.0|17|s14', 'dmso-7|dmso-7|0|1|7.0|34|s40')		('erythromycin|water-1a|1|2|1.0|11|s8', 'water-1a|water-1a|0|2|1.0|20|s34')
('trimethoprim|dmso-6|1|2|6.1|26|s26', 'dmso-6|dmso-6|0|1|6.3|29|s2')	('polymyxin|water-10|1|2|10.0|14|s14', 'water-10|water-10|0|1|10.0|22|s22')	('flavomycin|dmso-7|1|2|7.0|17|s14', 'dmso-7|dmso-7|0|2|7.0|35|s41')		('erythromycin|water-1a|1|2|1.0|11|s8', 'water-1a|water-1a|0|3|1.0|21|s29')
('trimethoprim|dmso-6|1|3|6.1|27|s27', 'dmso-6|dmso-6|0|1|6.1|28|s28')	('polymyxin|water-10|1|2|10.0|14|s14', 'water-10|water-10|0|2|10.0|23|s23')	('flavomycin|dmso-7|1|2|7.0|17|s14', 'dmso-7|dmso-7|0|3|7.0|36|s42')		('erythromycin|water-1a|1|3|1.0|12|s39', 'water-1a|water-1a|0|1|1.0|19|s28')
('trimethoprim|dmso-6|1|3|6.1|27|s27', 'dmso-6|dmso-6|0|2|6.1|30|s30')	('polymyxin|water-10|1|2|10.0|14|s14', 'water-10|water-10|0|3|10.0|24|s24')	('flavomycin|dmso-7|1|3|7.0|18|s15', 'dmso-7|dmso-7|0|1|7.0|34|s40')		('erythromycin|water-1a|1|3|1.0|12|s39', 'water-1a|water-1a|0|2|1.0|20|s34')
('trimethoprim|dmso-6|1|3|6.1|27|s27', 'dmso-6|dmso-6|0|2|6.1|29|s29')	('zeocin|water-10|1|1|10.0|11|s11', 'water-10|water-10|0|1|10.0|22|s22')	('flavomycin|dmso-7|1|3|7.0|18|s15', 'dmso-7|dmso-7|0|2|7.0|35|s41')		('erythromycin|water-1a|1|3|1.0|12|s39', 'water-1a|water-1a|0|3|1.0|21|s29')
('trimethoprim|dmso-6|1|3|6.1|27|s27', 'dmso-6|dmso-6|0|1|6.3|29|s2')	('zeocin|water-10|1|1|10.0|11|s11', 'water-10|water-10|0|2|10.0|23|s23')	('flavomycin|dmso-7|1|3|7.0|18|s15', 'dmso-7|dmso-7|0|3|7.0|36|s42')		('tetracycline|water-1b|1|1|1.0|16|s31', 'water-1b|water-1b|0|2|1.0|2|s1')
('doxycycline|dmso-6|1|1|6.3|19|s10', 'dmso-6|dmso-6|0|1|6.1|28|s28')	('zeocin|water-10|1|1|10.0|11|s11', 'water-10|water-10|0|3|10.0|24|s24')	('meropenem|dmso-7|1|1|7.0|4|s10', 'dmso-7|dmso-7|0|1|7.0|34|s40')		('tetracycline|water-1b|1|1|1.0|16|s31', 'water-1b|water-1b|0|3|1.0|3|s2')
('doxycycline|dmso-6|1|1|6.3|19|s10', 'dmso-6|dmso-6|0|2|6.1|30|s30')	('zeocin|water-10|1|2|10.0|12|s12', 'water-10|water-10|0|1|10.0|22|s22')	('meropenem|dmso-7|1|1|7.0|4|s10', 'dmso-7|dmso-7|0|2|7.0|35|s41')		('tetracycline|water-1b|1|2|1.0|17|s27', 'water-1b|water-1b|0|2|1.0|2|s1')
('doxycycline|dmso-6|1|1|6.3|19|s10', 'dmso-6|dmso-6|0|2|6.1|29|s29')	('zeocin|water-10|1|2|10.0|12|s12', 'water-10|water-10|0|2|10.0|23|s23')	('meropenem|dmso-7|1|1|7.0|4|s10', 'dmso-7|dmso-7|0|3|7.0|36|s42')		('tetracycline|water-1b|1|2|1.0|17|s27', 'water-1b|water-1b|0|3|1.0|3|s2')
('doxycycline|dmso-6|1|1|6.3|19|s10', 'dmso-6|dmso-6|0|1|6.3|29|s2')	('zeocin|water-10|1|2|10.0|12|s12', 'water-10|water-10|0|3|10.0|24|s24')	('meropenem|dmso-7|1|2|7.0|5|s11', 'dmso-7|dmso-7|0|1|7.0|34|s40')		('tetracycline|water-1b|1|3|1.0|18|s32', 'water-1b|water-1b|0|2|1.0|2|s1')
('doxycycline|dmso-6|1|1|6.3|20|s11', 'dmso-6|dmso-6|0|1|6.1|28|s28')	('isoniazid|water-10|1|1|10.0|17|s17', 'water-10|water-10|0|1|10.0|22|s22')	('meropenem|dmso-7|1|2|7.0|5|s11', 'dmso-7|dmso-7|0|2|7.0|35|s41')		('tetracycline|water-1b|1|3|1.0|18|s32', 'water-1b|water-1b|0|3|1.0|3|s2')
('doxycycline|dmso-6|1|1|6.3|20|s11', 'dmso-6|dmso-6|0|2|6.1|30|s30')	('isoniazid|water-10|1|1|10.0|17|s17', 'water-10|water-10|0|2|10.0|23|s23')	('meropenem|dmso-7|1|2|7.0|5|s11', 'dmso-7|dmso-7|0|3|7.0|36|s42')		('gentamicin|water-2|1|1|2.0|28|s28', 'water-2|water-2|0|1|2.0|46|s46')
('doxycycline|dmso-6|1|1|6.3|20|s11', 'dmso-6|dmso-6|0|2|6.1|29|s29')	('isoniazid|water-10|1|1|10.0|17|s17', 'water-10|water-10|0|3|10.0|24|s24')	('meropenem|dmso-7|1|3|7.0|6|s12', 'dmso-7|dmso-7|0|1|7.0|34|s40')		('gentamicin|water-2|1|1|2.0|28|s28', 'water-2|water-2|0|2|2.0|47|s47')
('doxycycline|dmso-6|1|1|6.3|20|s11', 'dmso-6|dmso-6|0|1|6.3|29|s2')	('isoniazid|water-10|1|2|10.0|18|s18', 'water-10|water-10|0|1|10.0|22|s22')	('meropenem|dmso-7|1|3|7.0|6|s12', 'dmso-7|dmso-7|0|2|7.0|35|s41')		('gentamicin|water-2|1|1|2.0|28|s28', 'water-2|water-2|0|3|2.0|48|s48')
('metronidazole|dmso-6|1|1|6.3|22|s7', 'dmso-6|dmso-6|0|1|6.1|28|s28')	('isoniazid|water-10|1|2|10.0|18|s18', 'water-10|water-10|0|2|10.0|23|s23')	('meropenem|dmso-7|1|3|7.0|6|s12', 'dmso-7|dmso-7|0|3|7.0|36|s42')		('gentamicin|water-2|1|2|2.0|29|s29', 'water-2|water-2|0|1|2.0|46|s46')
('metronidazole|dmso-6|1|1|6.3|22|s7', 'dmso-6|dmso-6|0|2|6.1|30|s30')	('isoniazid|water-10|1|2|10.0|18|s18', 'water-10|water-10|0|3|10.0|24|s24')	('teixobactin|dmso-7|2|1|7.0|28|s31', 'dmso-7|dmso-7|0|1|7.0|34|s40')		('gentamicin|water-2|1|2|2.0|29|s29', 'water-2|water-2|0|2|2.0|47|s47')
('metronidazole|dmso-6|1|1|6.3|22|s7', 'dmso-6|dmso-6|0|2|6.1|29|s29')	('triclosan|water-10|1|1|10.0|20|s20', 'water-10|water-10|0|1|10.0|22|s22')	('teixobactin|dmso-7|2|1|7.0|28|s31', 'dmso-7|dmso-7|0|2|7.0|35|s41')		('gentamicin|water-2|1|2|2.0|29|s29', 'water-2|water-2|0|3|2.0|48|s48')
('metronidazole|dmso-6|1|1|6.3|22|s7', 'dmso-6|dmso-6|0|1|6.3|29|s2')	('triclosan|water-10|1|1|10.0|20|s20', 'water-10|water-10|0|2|10.0|23|s23')	('teixobactin|dmso-7|2|1|7.0|28|s31', 'dmso-7|dmso-7|0|3|7.0|36|s42')		('gentamicin|water-2|1|3|2.0|30|s30', 'water-2|water-2|0|1|2.0|46|s46')
('metronidazole|dmso-6|1|1|6.3|23|s8', 'dmso-6|dmso-6|0|1|6.1|28|s28')	('triclosan|water-10|1|1|10.0|20|s20', 'water-10|water-10|0|3|10.0|24|s24')	('teixobactin|dmso-7|2|2|7.0|29|s32', 'dmso-7|dmso-7|0|1|7.0|34|s40')		('gentamicin|water-2|1|3|2.0|30|s30', 'water-2|water-2|0|2|2.0|47|s47')
('metronidazole|dmso-6|1|1|6.3|23|s8', 'dmso-6|dmso-6|0|2|6.1|30|s30')	('triclosan|water-10|1|2|10.0|21|s21', 'water-10|water-10|0|1|10.0|22|s22')	('teixobactin|dmso-7|2|2|7.0|29|s32', 'dmso-7|dmso-7|0|2|7.0|35|s41')		('gentamicin|water-2|1|3|2.0|30|s30', 'water-2|water-2|0|3|2.0|48|s48')
('metronidazole|dmso-6|1|1|6.3|23|s8', 'dmso-6|dmso-6|0|2|6.1|29|s29')	('triclosan|water-10|1|2|10.0|21|s21', 'water-10|water-10|0|2|10.0|23|s23')	('teixobactin|dmso-7|2|2|7.0|29|s32', 'dmso-7|dmso-7|0|3|7.0|36|s42')		('streptomycin|water-2|1|1|2.0|37|s37', 'water-2|water-2|0|1|2.0|46|s46')
('metronidazole|dmso-6|1|1|6.3|23|s8', 'dmso-6|dmso-6|0|1|6.3|29|s2')	('triclosan|water-10|1|2|10.0|21|s21', 'water-10|water-10|0|3|10.0|24|s24')	('teixobactin|dmso-7|2|3|7.0|30|s33', 'dmso-7|dmso-7|0|1|7.0|34|s40')		('streptomycin|water-2|1|1|2.0|37|s37', 'water-2|water-2|0|2|2.0|47|s47')
('metronidazole|dmso-6|1|1|6.3|24|s9', 'dmso-6|dmso-6|0|1|6.1|28|s28')	('nalidixic-acid|naoh-2|1|1|2.0|13|s13', 'naoh-2|naoh-2|0|2|2.0|41|s41')	('teixobactin|dmso-7|2|3|7.0|30|s33', 'dmso-7|dmso-7|0|2|7.0|35|s41')		('streptomycin|water-2|1|1|2.0|37|s37', 'water-2|water-2|0|3|2.0|48|s48')
('metronidazole|dmso-6|1|1|6.3|24|s9', 'dmso-6|dmso-6|0|2|6.1|30|s30')	('nalidixic-acid|naoh-2|1|1|2.0|13|s13', 'naoh-2|naoh-2|0|3|2.0|42|s42')	('teixobactin|dmso-7|2|3|7.0|30|s33', 'dmso-7|dmso-7|0|3|7.0|36|s42')		('streptomycin|water-2|1|2|2.0|38|s38', 'water-2|water-2|0|1|2.0|46|s46')
('metronidazole|dmso-6|1|1|6.3|24|s9', 'dmso-6|dmso-6|0|2|6.1|29|s29')	('nalidixic-acid|naoh-2|1|3|2.0|15|s15', 'naoh-2|naoh-2|0|2|2.0|41|s41')	('doxycycline|dmso-9|1|1|9.0|12|s12', 'dmso-9|dmso-9|0|1|9.0|22|s22')		('streptomycin|water-2|1|2|2.0|38|s38', 'water-2|water-2|0|2|2.0|47|s47')
('metronidazole|dmso-6|1|1|6.3|24|s9', 'dmso-6|dmso-6|0|1|6.3|29|s2')	('nalidixic-acid|naoh-2|1|3|2.0|15|s15', 'naoh-2|naoh-2|0|3|2.0|42|s42')	('doxycycline|dmso-9|1|1|9.0|12|s12', 'dmso-9|dmso-9|0|2|9.0|23|s23')		('streptomycin|water-2|1|2|2.0|38|s38', 'water-2|water-2|0|3|2.0|48|s48')
('trimethoprim|dmso-6|1|1|6.3|26|s1', 'dmso-6|dmso-6|0|1|6.1|28|s28')	('ciprofloxacin|naoh-6|1|1|6.1|1|s1', 'naoh-6|naoh-6|0|1|6.1|34|s34')	('doxycycline|dmso-9|1|1|9.0|12|s12', 'dmso-9|dmso-9|0|3|9.0|24|s24')		('streptomycin|water-2|1|3|2.0|39|s39', 'water-2|water-2|0|1|2.0|46|s46')
('trimethoprim|dmso-6|1|1|6.3|26|s1', 'dmso-6|dmso-6|0|2|6.1|30|s30')	('ciprofloxacin|naoh-6|1|1|6.1|1|s1', 'naoh-6|naoh-6|0|2|6.1|35|s35')	('doxycycline|dmso-9|1|2|9.0|13|s13', 'dmso-9|dmso-9|0|1|9.0|22|s22')		('streptomycin|water-2|1|3|2.0|39|s39', 'water-2|water-2|0|2|2.0|47|s47')
('trimethoprim|dmso-6|1|1|6.3|26|s1', 'dmso-6|dmso-6|0|2|6.1|29|s29')	('ciprofloxacin|naoh-6|1|1|6.1|1|s1', 'naoh-6|naoh-6|0|3|6.1|36|s36')	('doxycycline|dmso-9|1|2|9.0|13|s13', 'dmso-9|dmso-9|0|2|9.0|23|s23')		('streptomycin|water-2|1|3|2.0|39|s39', 'water-2|water-2|0|3|2.0|48|s48')
('trimethoprim|dmso-6|1|1|6.3|26|s1', 'dmso-6|dmso-6|0|1|6.3|29|s2')	('ciprofloxacin|naoh-6|1|1|6.1|1|s1', 'naoh-6|naoh-6|0|1|6.3|35|s5')	('doxycycline|dmso-9|1|2|9.0|13|s13', 'dmso-9|dmso-9|0|3|9.0|24|s24')		('rifapentine|water-6|1|1|6.1|31|s31', 'water-6|water-6|0|1|6.1|40|s40')
('retapamulin|dmso-7|1|1|7.0|19|s16', 'dmso-7|dmso-7|0|1|7.0|34|s40')	('ciprofloxacin|naoh-6|1|1|6.1|1|s1', 'naoh-6|naoh-6|0|1|6.3|34|s4')	('linezolid|dmso-9|1|1|9.0|1|s1', 'dmso-9|dmso-9|0|1|9.0|22|s22')		('rifapentine|water-6|1|1|6.1|31|s31', 'water-6|water-6|0|2|6.1|41|s41')
('retapamulin|dmso-7|1|1|7.0|19|s16', 'dmso-7|dmso-7|0|2|7.0|35|s41')	('ciprofloxacin|naoh-6|1|2|6.1|2|s2', 'naoh-6|naoh-6|0|1|6.1|34|s34')	('linezolid|dmso-9|1|1|9.0|1|s1', 'dmso-9|dmso-9|0|2|9.0|23|s23')		('rifapentine|water-6|1|1|6.1|31|s31', 'water-6|water-6|0|3|6.1|42|s42')
('retapamulin|dmso-7|1|1|7.0|19|s16', 'dmso-7|dmso-7|0|3|7.0|36|s42')	('ciprofloxacin|naoh-6|1|2|6.1|2|s2', 'naoh-6|naoh-6|0|2|6.1|35|s35')	('linezolid|dmso-9|1|1|9.0|1|s1', 'dmso-9|dmso-9|0|3|9.0|24|s24')		('rifapentine|water-6|1|2|6.1|32|s32', 'water-6|water-6|0|1|6.1|40|s40')
('retapamulin|dmso-7|1|2|7.0|20|s17', 'dmso-7|dmso-7|0|1|7.0|34|s40')	('ciprofloxacin|naoh-6|1|2|6.1|2|s2', 'naoh-6|naoh-6|0|3|6.1|36|s36')	('retapamulin|dmso-9|1|1|9.0|8|s8', 'dmso-9|dmso-9|0|1|9.0|22|s22')		('rifapentine|water-6|1|2|6.1|32|s32', 'water-6|water-6|0|2|6.1|41|s41')
('retapamulin|dmso-7|1|2|7.0|20|s17', 'dmso-7|dmso-7|0|2|7.0|35|s41')	('ciprofloxacin|naoh-6|1|2|6.1|2|s2', 'naoh-6|naoh-6|0|1|6.3|35|s5')	('retapamulin|dmso-9|1|1|9.0|8|s8', 'dmso-9|dmso-9|0|2|9.0|23|s23')		('rifapentine|water-6|1|2|6.1|32|s32', 'water-6|water-6|0|3|6.1|42|s42')
('retapamulin|dmso-7|1|2|7.0|20|s17', 'dmso-7|dmso-7|0|3|7.0|36|s42')	('ciprofloxacin|naoh-6|1|2|6.1|2|s2', 'naoh-6|naoh-6|0|1|6.3|34|s4')	('retapamulin|dmso-9|1|1|9.0|8|s8', 'dmso-9|dmso-9|0|3|9.0|24|s24')		('rifapentine|water-6|1|3|6.1|33|s33', 'water-6|water-6|0|1|6.1|40|s40')
('retapamulin|dmso-7|1|3|7.0|21|s18', 'dmso-7|dmso-7|0|1|7.0|34|s40')	('ciprofloxacin|naoh-6|1|3|6.1|3|s3', 'naoh-6|naoh-6|0|1|6.1|34|s34')	('thiostrepton|dmso-9|1|1|9.0|9|s9', 'dmso-9|dmso-9|0|1|9.0|22|s22')		('rifapentine|water-6|1|3|6.1|33|s33', 'water-6|water-6|0|2|6.1|41|s41')
('retapamulin|dmso-7|1|3|7.0|21|s18', 'dmso-7|dmso-7|0|2|7.0|35|s41')	('ciprofloxacin|naoh-6|1|3|6.1|3|s3', 'naoh-6|naoh-6|0|2|6.1|35|s35')	('thiostrepton|dmso-9|1|1|9.0|9|s9', 'dmso-9|dmso-9|0|2|9.0|23|s23')		('rifapentine|water-6|1|3|6.1|33|s33', 'water-6|water-6|0|3|6.1|42|s42')
('retapamulin|dmso-7|1|3|7.0|21|s18', 'dmso-7|dmso-7|0|3|7.0|36|s42')	('ciprofloxacin|naoh-6|1|3|6.1|3|s3', 'naoh-6|naoh-6|0|3|6.1|36|s36')	('thiostrepton|dmso-9|1|1|9.0|9|s9', 'dmso-9|dmso-9|0|3|9.0|24|s24')		('rifapentine|water-6|1|1|6.3|31|s3', 'water-6|water-6|0|1|6.1|40|s40')
('thiostrepton|dmso-7|1|1|7.0|22|s19', 'dmso-7|dmso-7|0|1|7.0|34|s40')	('ciprofloxacin|naoh-6|1|3|6.1|3|s3', 'naoh-6|naoh-6|0|1|6.3|35|s5')	('actinomycin-d|dmso-9|1|1|9.0|10|s10', 'dmso-9|dmso-9|0|1|9.0|22|s22')		('rifapentine|water-6|1|1|6.3|31|s3', 'water-6|water-6|0|2|6.1|41|s41')
('thiostrepton|dmso-7|1|1|7.0|22|s19', 'dmso-7|dmso-7|0|2|7.0|35|s41')	('ciprofloxacin|naoh-6|1|3|6.1|3|s3', 'naoh-6|naoh-6|0|1|6.3|34|s4')	('actinomycin-d|dmso-9|1|1|9.0|10|s10', 'dmso-9|dmso-9|0|2|9.0|23|s23')		('rifapentine|water-6|1|1|6.3|31|s3', 'water-6|water-6|0|3|6.1|42|s42')
('thiostrepton|dmso-7|1|1|7.0|22|s19', 'dmso-7|dmso-7|0|3|7.0|36|s42')	('nalidixic-acid|naoh-6|1|1|6.1|43|s43', 'naoh-6|naoh-6|0|1|6.1|34|s34')	('actinomycin-d|dmso-9|1|1|9.0|10|s10', 'dmso-9|dmso-9|0|3|9.0|24|s24')		('erythromycin|water-8a|1|1|8.0|12|s24', 'water-8a|water-8a|0|1|8.0|5|s17')
('thiostrepton|dmso-7|1|2|7.0|23|s20', 'dmso-7|dmso-7|0|1|7.0|34|s40')	('nalidixic-acid|naoh-6|1|1|6.1|43|s43', 'naoh-6|naoh-6|0|2|6.1|35|s35')	('actinomycin-d|dmso-9|1|2|9.0|11|s11', 'dmso-9|dmso-9|0|1|9.0|22|s22')		('erythromycin|water-8a|1|1|8.0|12|s24', 'water-8a|water-8a|0|2|8.0|6|s18')
('thiostrepton|dmso-7|1|2|7.0|23|s20', 'dmso-7|dmso-7|0|2|7.0|35|s41')	('nalidixic-acid|naoh-6|1|1|6.1|43|s43', 'naoh-6|naoh-6|0|3|6.1|36|s36')	('actinomycin-d|dmso-9|1|2|9.0|11|s11', 'dmso-9|dmso-9|0|2|9.0|23|s23')		('erythromycin|water-8a|1|1|8.0|12|s24', 'water-8a|water-8a|0|3|8.0|7|s19')
('thiostrepton|dmso-7|1|2|7.0|23|s20', 'dmso-7|dmso-7|0|3|7.0|36|s42')	('nalidixic-acid|naoh-6|1|1|6.1|43|s43', 'naoh-6|naoh-6|0|1|6.3|35|s5')	('actinomycin-d|dmso-9|1|2|9.0|11|s11', 'dmso-9|dmso-9|0|3|9.0|24|s24')		('tetracycline|water-8a|1|1|8.0|11|s23', 'water-8a|water-8a|0|1|8.0|5|s17')
('thiostrepton|dmso-7|1|3|7.0|24|s21', 'dmso-7|dmso-7|0|1|7.0|34|s40')	('nalidixic-acid|naoh-6|1|1|6.1|43|s43', 'naoh-6|naoh-6|0|1|6.3|34|s4')	('fidaxomicin|dmso-9|1|1|9.0|41|s41', 'dmso-9|dmso-9|0|1|9.0|22|s22')		('tetracycline|water-8a|1|1|8.0|11|s23', 'water-8a|water-8a|0|2|8.0|6|s18')
('thiostrepton|dmso-7|1|3|7.0|24|s21', 'dmso-7|dmso-7|0|2|7.0|35|s41')	('nalidixic-acid|naoh-6|1|2|6.1|44|s44', 'naoh-6|naoh-6|0|1|6.1|34|s34')	('fidaxomicin|dmso-9|1|1|9.0|41|s41', 'dmso-9|dmso-9|0|2|9.0|23|s23')		('tetracycline|water-8a|1|1|8.0|11|s23', 'water-8a|water-8a|0|3|8.0|7|s19')
('thiostrepton|dmso-7|1|3|7.0|24|s21', 'dmso-7|dmso-7|0|3|7.0|36|s42')	('nalidixic-acid|naoh-6|1|2|6.1|44|s44', 'naoh-6|naoh-6|0|2|6.1|35|s35')	('fidaxomicin|dmso-9|1|1|9.0|41|s41', 'dmso-9|dmso-9|0|3|9.0|24|s24')		('chloramphenicol|water-10|1|1|10.0|3|s3', 'water-10|water-10|0|1|10.0|22|s22')
('flavomycin|dmso-7|1|1|7.0|16|s13', 'dmso-7|dmso-7|0|1|7.0|34|s40')	('nalidixic-acid|naoh-6|1|2|6.1|44|s44', 'naoh-6|naoh-6|0|3|6.1|36|s36')	('fidaxomicin|dmso-9|1|2|9.0|42|s42', 'dmso-9|dmso-9|0|1|9.0|22|s22')		('chloramphenicol|water-10|1|1|10.0|3|s3', 'water-10|water-10|0|2|10.0|23|s23')
('flavomycin|dmso-7|1|1|7.0|16|s13', 'dmso-7|dmso-7|0|2|7.0|35|s41')	('nalidixic-acid|naoh-6|1|2|6.1|44|s44', 'naoh-6|naoh-6|0|1|6.3|35|s5')	('fidaxomicin|dmso-9|1|2|9.0|42|s42', 'dmso-9|dmso-9|0|2|9.0|23|s23')		('chloramphenicol|water-10|1|1|10.0|3|s3', 'water-10|water-10|0|3|10.0|24|s24')
('flavomycin|dmso-7|1|1|7.0|16|s13', 'dmso-7|dmso-7|0|3|7.0|36|s42')	('nalidixic-acid|naoh-6|1|2|6.1|44|s44', 'naoh-6|naoh-6|0|1|6.3|34|s4')	('fidaxomicin|dmso-9|1|2|9.0|42|s42', 'dmso-9|dmso-9|0|3|9.0|24|s24')		('chloramphenicol|water-10|1|2|10.0|4|s4', 'water-10|water-10|0|1|10.0|22|s22')
('flavomycin|dmso-7|1|2|7.0|17|s14', 'dmso-7|dmso-7|0|1|7.0|34|s40')	('nalidixic-acid|naoh-6|1|3|6.1|45|s45', 'naoh-6|naoh-6|0|1|6.1|34|s34')	('flavomycin|dmso-9|2|1|9.0|5|s5', 'dmso-9|dmso-9|0|1|9.0|22|s22')		('chloramphenicol|water-10|1|2|10.0|4|s4', 'water-10|water-10|0|2|10.0|23|s23')
('flavomycin|dmso-7|1|2|7.0|17|s14', 'dmso-7|dmso-7|0|2|7.0|35|s41')	('nalidixic-acid|naoh-6|1|3|6.1|45|s45', 'naoh-6|naoh-6|0|2|6.1|35|s35')	('flavomycin|dmso-9|2|1|9.0|5|s5', 'dmso-9|dmso-9|0|2|9.0|23|s23')		('chloramphenicol|water-10|1|2|10.0|4|s4', 'water-10|water-10|0|3|10.0|24|s24')
('flavomycin|dmso-7|1|2|7.0|17|s14', 'dmso-7|dmso-7|0|3|7.0|36|s42')	('nalidixic-acid|naoh-6|1|3|6.1|45|s45', 'naoh-6|naoh-6|0|3|6.1|36|s36')	('flavomycin|dmso-9|2|1|9.0|5|s5', 'dmso-9|dmso-9|0|3|9.0|24|s24')		('streptomycin|water-10|1|1|10.0|7|s7', 'water-10|water-10|0|1|10.0|22|s22')
('flavomycin|dmso-7|1|3|7.0|18|s15', 'dmso-7|dmso-7|0|1|7.0|34|s40')	('nalidixic-acid|naoh-6|1|3|6.1|45|s45', 'naoh-6|naoh-6|0|1|6.3|35|s5')	('meropenem|dmso-9|1|1|9.0|3|s3', 'dmso-9|dmso-9|0|1|9.0|22|s22')		('streptomycin|water-10|1|1|10.0|7|s7', 'water-10|water-10|0|2|10.0|23|s23')
('flavomycin|dmso-7|1|3|7.0|18|s15', 'dmso-7|dmso-7|0|2|7.0|35|s41')	('nalidixic-acid|naoh-6|1|3|6.1|45|s45', 'naoh-6|naoh-6|0|1|6.3|34|s4')	('meropenem|dmso-9|1|1|9.0|3|s3', 'dmso-9|dmso-9|0|2|9.0|23|s23')		('streptomycin|water-10|1|1|10.0|7|s7', 'water-10|water-10|0|3|10.0|24|s24')
('flavomycin|dmso-7|1|3|7.0|18|s15', 'dmso-7|dmso-7|0|3|7.0|36|s42')	('norfloxacin|naoh-6|1|1|6.1|7|s7', 'naoh-6|naoh-6|0|1|6.1|34|s34')	('meropenem|dmso-9|1|1|9.0|3|s3', 'dmso-9|dmso-9|0|3|9.0|24|s24')		('streptomycin|water-10|1|2|10.0|8|s8', 'water-10|water-10|0|1|10.0|22|s22')
('meropenem|dmso-7|1|1|7.0|4|s10', 'dmso-7|dmso-7|0|1|7.0|34|s40')	('norfloxacin|naoh-6|1|1|6.1|7|s7', 'naoh-6|naoh-6|0|2|6.1|35|s35')	('meropenem|dmso-9|1|2|9.0|20|s20', 'dmso-9|dmso-9|0|1|9.0|22|s22')		('streptomycin|water-10|1|2|10.0|8|s8', 'water-10|water-10|0|2|10.0|23|s23')
('meropenem|dmso-7|1|1|7.0|4|s10', 'dmso-7|dmso-7|0|2|7.0|35|s41')	('norfloxacin|naoh-6|1|1|6.1|7|s7', 'naoh-6|naoh-6|0|3|6.1|36|s36')	('meropenem|dmso-9|1|2|9.0|20|s20', 'dmso-9|dmso-9|0|2|9.0|23|s23')		('streptomycin|water-10|1|2|10.0|8|s8', 'water-10|water-10|0|3|10.0|24|s24')
('meropenem|dmso-7|1|1|7.0|4|s10', 'dmso-7|dmso-7|0|3|7.0|36|s42')	('norfloxacin|naoh-6|1|1|6.1|7|s7', 'naoh-6|naoh-6|0|1|6.3|35|s5')	('meropenem|dmso-9|1|2|9.0|20|s20', 'dmso-9|dmso-9|0|3|9.0|24|s24')		('rifapentine|ethanol-8|1|1|8.0|47|s47', 'ethanol-8|ethanol-8|0|1|8.0|39|s40')
('meropenem|dmso-7|1|2|7.0|5|s11', 'dmso-7|dmso-7|0|1|7.0|34|s40')	('norfloxacin|naoh-6|1|1|6.1|7|s7', 'naoh-6|naoh-6|0|1|6.3|34|s4')	('meropenem|dmso-9|1|3|9.0|21|s21', 'dmso-9|dmso-9|0|1|9.0|22|s22')		('rifapentine|ethanol-8|1|1|8.0|47|s47', 'ethanol-8|ethanol-8|0|2|8.0|40|s41')
('meropenem|dmso-7|1|2|7.0|5|s11', 'dmso-7|dmso-7|0|2|7.0|35|s41')	('norfloxacin|naoh-6|1|2|6.1|8|s8', 'naoh-6|naoh-6|0|1|6.1|34|s34')	('meropenem|dmso-9|1|3|9.0|21|s21', 'dmso-9|dmso-9|0|2|9.0|23|s23')		('rifapentine|ethanol-8|1|1|8.0|47|s47', 'ethanol-8|ethanol-8|0|3|8.0|41|s42')
('meropenem|dmso-7|1|2|7.0|5|s11', 'dmso-7|dmso-7|0|3|7.0|36|s42')	('norfloxacin|naoh-6|1|2|6.1|8|s8', 'naoh-6|naoh-6|0|2|6.1|35|s35')	('meropenem|dmso-9|1|3|9.0|21|s21', 'dmso-9|dmso-9|0|3|9.0|24|s24')		('rifapentine|ethanol-8|1|2|8.0|48|s48', 'ethanol-8|ethanol-8|0|1|8.0|39|s40')
('meropenem|dmso-7|1|3|7.0|6|s12', 'dmso-7|dmso-7|0|1|7.0|34|s40')	('norfloxacin|naoh-6|1|2|6.1|8|s8', 'naoh-6|naoh-6|0|3|6.1|36|s36')	('teixobactin|dmso-9|1|1|9.0|16|s16', 'dmso-9|dmso-9|0|1|9.0|22|s22')		('rifapentine|ethanol-8|1|2|8.0|48|s48', 'ethanol-8|ethanol-8|0|2|8.0|40|s41')
('meropenem|dmso-7|1|3|7.0|6|s12', 'dmso-7|dmso-7|0|2|7.0|35|s41')	('norfloxacin|naoh-6|1|2|6.1|8|s8', 'naoh-6|naoh-6|0|1|6.3|35|s5')	('teixobactin|dmso-9|1|1|9.0|16|s16', 'dmso-9|dmso-9|0|2|9.0|23|s23')		('rifapentine|ethanol-8|1|2|8.0|48|s48', 'ethanol-8|ethanol-8|0|3|8.0|41|s42')
('meropenem|dmso-7|1|3|7.0|6|s12', 'dmso-7|dmso-7|0|3|7.0|36|s42')	('norfloxacin|naoh-6|1|2|6.1|8|s8', 'naoh-6|naoh-6|0|1|6.3|34|s4')	('teixobactin|dmso-9|1|1|9.0|16|s16', 'dmso-9|dmso-9|0|3|9.0|24|s24')		[41]:
('teixobactin|dmso-7|2|1|7.0|28|s31', 'dmso-7|dmso-7|0|1|7.0|34|s40')	('norfloxacin|naoh-6|1|3|6.1|9|s9', 'naoh-6|naoh-6|0|1|6.1|34|s34')	('vancomycin|dmso-9|2|1|9.0|33|s33', 'dmso-9|dmso-9|0|1|9.0|22|s22')
('teixobactin|dmso-7|2|1|7.0|28|s31', 'dmso-7|dmso-7|0|2|7.0|35|s41')	('norfloxacin|naoh-6|1|3|6.1|9|s9', 'naoh-6|naoh-6|0|2|6.1|35|s35')	('vancomycin|dmso-9|2|1|9.0|33|s33', 'dmso-9|dmso-9|0|2|9.0|23|s23')
('teixobactin|dmso-7|2|1|7.0|28|s31', 'dmso-7|dmso-7|0|3|7.0|36|s42')	('norfloxacin|naoh-6|1|3|6.1|9|s9', 'naoh-6|naoh-6|0|3|6.1|36|s36')	('vancomycin|dmso-9|2|1|9.0|33|s33', 'dmso-9|dmso-9|0|3|9.0|24|s24')
('teixobactin|dmso-7|2|2|7.0|29|s32', 'dmso-7|dmso-7|0|1|7.0|34|s40')	('norfloxacin|naoh-6|1|3|6.1|9|s9', 'naoh-6|naoh-6|0|1|6.3|35|s5')	('vancomycin|dmso-9|2|2|9.0|34|s34', 'dmso-9|dmso-9|0|1|9.0|22|s22')
('teixobactin|dmso-7|2|2|7.0|29|s32', 'dmso-7|dmso-7|0|2|7.0|35|s41')	('norfloxacin|naoh-6|1|3|6.1|9|s9', 'naoh-6|naoh-6|0|1|6.3|34|s4')	('vancomycin|dmso-9|2|2|9.0|34|s34', 'dmso-9|dmso-9|0|2|9.0|23|s23')
('teixobactin|dmso-7|2|2|7.0|29|s32', 'dmso-7|dmso-7|0|3|7.0|36|s42')	('nalidixic-acid|naoh-6|1|1|6.3|45|s12', 'naoh-6|naoh-6|0|1|6.1|34|s34')	('vancomycin|dmso-9|2|2|9.0|34|s34', 'dmso-9|dmso-9|0|3|9.0|24|s24')
('teixobactin|dmso-7|2|3|7.0|30|s33', 'dmso-7|dmso-7|0|1|7.0|34|s40')	('nalidixic-acid|naoh-6|1|1|6.3|45|s12', 'naoh-6|naoh-6|0|2|6.1|35|s35')	('fidaxomicin|dmso-10|1|1|10.0|37|s37', 'dmso-10|dmso-10|0|1|10.0|44|s44')
('teixobactin|dmso-7|2|3|7.0|30|s33', 'dmso-7|dmso-7|0|2|7.0|35|s41')	('nalidixic-acid|naoh-6|1|1|6.3|45|s12', 'naoh-6|naoh-6|0|3|6.1|36|s36')	('fidaxomicin|dmso-10|1|1|10.0|37|s37', 'dmso-10|dmso-10|0|2|10.0|45|s45')
('teixobactin|dmso-7|2|3|7.0|30|s33', 'dmso-7|dmso-7|0|3|7.0|36|s42')	('nalidixic-acid|naoh-6|1|1|6.3|45|s12', 'naoh-6|naoh-6|0|1|6.3|35|s5')	('fidaxomicin|dmso-10|1|1|10.0|37|s37', 'dmso-10|dmso-10|0|3|10.0|46|s46')
('rachelmycin|dmso-7|2|1|7.0|31|s34', 'dmso-7|dmso-7|0|1|7.0|34|s40')	('nalidixic-acid|naoh-6|1|1|6.3|45|s12', 'naoh-6|naoh-6|0|1|6.3|34|s4')	('fidaxomicin|dmso-10|1|2|10.0|38|s38', 'dmso-10|dmso-10|0|1|10.0|44|s44')
('rachelmycin|dmso-7|2|1|7.0|31|s34', 'dmso-7|dmso-7|0|2|7.0|35|s41')	('ciprofloxacin|naoh-9|1|1|9.0|25|s25', 'naoh-9|naoh-9|0|1|9.0|31|s31')	('fidaxomicin|dmso-10|1|2|10.0|38|s38', 'dmso-10|dmso-10|0|2|10.0|45|s45')
('rachelmycin|dmso-7|2|1|7.0|31|s34', 'dmso-7|dmso-7|0|3|7.0|36|s42')	('ciprofloxacin|naoh-9|1|1|9.0|25|s25', 'naoh-9|naoh-9|0|2|9.0|32|s32')	('fidaxomicin|dmso-10|1|2|10.0|38|s38', 'dmso-10|dmso-10|0|3|10.0|46|s46')
('rachelmycin|dmso-7|2|2|7.0|32|s35', 'dmso-7|dmso-7|0|1|7.0|34|s40')	('ciprofloxacin|naoh-9|1|2|9.0|26|s26', 'naoh-9|naoh-9|0|1|9.0|31|s31')	('teixobactin|dmso-10|1|1|10.0|34|s34', 'dmso-10|dmso-10|0|1|10.0|44|s44')
('rachelmycin|dmso-7|2|2|7.0|32|s35', 'dmso-7|dmso-7|0|2|7.0|35|s41')	('ciprofloxacin|naoh-9|1|2|9.0|26|s26', 'naoh-9|naoh-9|0|2|9.0|32|s32')	('teixobactin|dmso-10|1|1|10.0|34|s34', 'dmso-10|dmso-10|0|2|10.0|45|s45')
('rachelmycin|dmso-7|2|2|7.0|32|s35', 'dmso-7|dmso-7|0|3|7.0|36|s42')	('nalidixic-acid|naoh-9|1|1|9.0|27|s27', 'naoh-9|naoh-9|0|1|9.0|31|s31')	('teixobactin|dmso-10|1|1|10.0|34|s34', 'dmso-10|dmso-10|0|3|10.0|46|s46')
('rachelmycin|dmso-7|2|3|7.0|33|s36', 'dmso-7|dmso-7|0|1|7.0|34|s40')	('nalidixic-acid|naoh-9|1|1|9.0|27|s27', 'naoh-9|naoh-9|0|2|9.0|32|s32')	('teixobactin|dmso-10|2|1|10.0|41|s41', 'dmso-10|dmso-10|0|1|10.0|44|s44')
('rachelmycin|dmso-7|2|3|7.0|33|s36', 'dmso-7|dmso-7|0|2|7.0|35|s41')	('nalidixic-acid|naoh-9|1|2|9.0|28|s28', 'naoh-9|naoh-9|0|1|9.0|31|s31')	('teixobactin|dmso-10|2|1|10.0|41|s41', 'dmso-10|dmso-10|0|2|10.0|45|s45')
('rachelmycin|dmso-7|2|3|7.0|33|s36', 'dmso-7|dmso-7|0|3|7.0|36|s42')	('nalidixic-acid|naoh-9|1|2|9.0|28|s28', 'naoh-9|naoh-9|0|2|9.0|32|s32')	('teixobactin|dmso-10|2|1|10.0|41|s41', 'dmso-10|dmso-10|0|3|10.0|46|s46')
('sulfamethoxazole|dmso-7|1|1|7.0|43|s46', 'dmso-7|dmso-7|0|1|7.0|34|s40')	('norfloxacin|naoh-9|1|1|9.0|29|s29', 'naoh-9|naoh-9|0|1|9.0|31|s31')	('teixobactin|dmso-10|1|2|10.0|35|s35', 'dmso-10|dmso-10|0|1|10.0|44|s44')
('sulfamethoxazole|dmso-7|1|1|7.0|43|s46', 'dmso-7|dmso-7|0|2|7.0|35|s41')	('norfloxacin|naoh-9|1|1|9.0|29|s29', 'naoh-9|naoh-9|0|2|9.0|32|s32')	('teixobactin|dmso-10|1|2|10.0|35|s35', 'dmso-10|dmso-10|0|2|10.0|45|s45')
('sulfamethoxazole|dmso-7|1|1|7.0|43|s46', 'dmso-7|dmso-7|0|3|7.0|36|s42')	('norfloxacin|naoh-9|1|2|9.0|30|s30', 'naoh-9|naoh-9|0|1|9.0|31|s31')	('teixobactin|dmso-10|1|2|10.0|35|s35', 'dmso-10|dmso-10|0|3|10.0|46|s46')
('sulfamethoxazole|dmso-7|1|2|7.0|44|s47', 'dmso-7|dmso-7|0|1|7.0|34|s40')	('norfloxacin|naoh-9|1|2|9.0|30|s30', 'naoh-9|naoh-9|0|2|9.0|32|s32')	('teixobactin|dmso-10|2|2|10.0|42|s42', 'dmso-10|dmso-10|0|1|10.0|44|s44')
('sulfamethoxazole|dmso-7|1|2|7.0|44|s47', 'dmso-7|dmso-7|0|2|7.0|35|s41')	('cerulenin|ethanol-8|1|1|8.0|42|s43', 'ethanol-8|ethanol-8|0|1|8.0|39|s40')	('teixobactin|dmso-10|2|2|10.0|42|s42', 'dmso-10|dmso-10|0|2|10.0|45|s45')
('sulfamethoxazole|dmso-7|1|2|7.0|44|s47', 'dmso-7|dmso-7|0|3|7.0|36|s42')	('cerulenin|ethanol-8|1|1|8.0|42|s43', 'ethanol-8|ethanol-8|0|2|8.0|40|s41')	('teixobactin|dmso-10|2|2|10.0|42|s42', 'dmso-10|dmso-10|0|3|10.0|46|s46')
('sulfamethoxazole|dmso-7|1|3|7.0|45|s48', 'dmso-7|dmso-7|0|1|7.0|34|s40')	('cerulenin|ethanol-8|1|1|8.0|42|s43', 'ethanol-8|ethanol-8|0|3|8.0|41|s42')	('teixobactin|dmso-10|1|3|10.0|36|s36', 'dmso-10|dmso-10|0|1|10.0|44|s44')
('sulfamethoxazole|dmso-7|1|3|7.0|45|s48', 'dmso-7|dmso-7|0|2|7.0|35|s41')	('cerulenin|ethanol-8|1|2|8.0|43|s44', 'ethanol-8|ethanol-8|0|1|8.0|39|s40')	('teixobactin|dmso-10|1|3|10.0|36|s36', 'dmso-10|dmso-10|0|2|10.0|45|s45')
('sulfamethoxazole|dmso-7|1|3|7.0|45|s48', 'dmso-7|dmso-7|0|3|7.0|36|s42')	('cerulenin|ethanol-8|1|2|8.0|43|s44', 'ethanol-8|ethanol-8|0|2|8.0|40|s41')	('teixobactin|dmso-10|1|3|10.0|36|s36', 'dmso-10|dmso-10|0|3|10.0|46|s46')
('doxycycline|dmso-9|1|1|9.0|12|s12', 'dmso-9|dmso-9|0|1|9.0|22|s22')	('cerulenin|ethanol-8|1|2|8.0|43|s44', 'ethanol-8|ethanol-8|0|3|8.0|41|s42')	('teixobactin|dmso-10|2|3|10.0|43|s43', 'dmso-10|dmso-10|0|1|10.0|44|s44')
('doxycycline|dmso-9|1|1|9.0|12|s12', 'dmso-9|dmso-9|0|2|9.0|23|s23')	('triclosan|ethanol-8|1|1|8.0|44|s45', 'ethanol-8|ethanol-8|0|1|8.0|39|s40')	('teixobactin|dmso-10|2|3|10.0|43|s43', 'dmso-10|dmso-10|0|2|10.0|45|s45')
('doxycycline|dmso-9|1|1|9.0|12|s12', 'dmso-9|dmso-9|0|3|9.0|24|s24')	('triclosan|ethanol-8|1|1|8.0|44|s45', 'ethanol-8|ethanol-8|0|2|8.0|40|s41')	('teixobactin|dmso-10|2|3|10.0|43|s43', 'dmso-10|dmso-10|0|3|10.0|46|s46')
('doxycycline|dmso-9|1|2|9.0|13|s13', 'dmso-9|dmso-9|0|1|9.0|22|s22')	('triclosan|ethanol-8|1|1|8.0|44|s45', 'ethanol-8|ethanol-8|0|3|8.0|41|s42')	('chloramphenicol|water-1a|1|1|1.0|34|s15', 'water-1a|water-1a|0|1|1.0|19|s28')
('doxycycline|dmso-9|1|2|9.0|13|s13', 'dmso-9|dmso-9|0|2|9.0|23|s23')	('triclosan|ethanol-8|1|2|8.0|46|s46', 'ethanol-8|ethanol-8|0|1|8.0|39|s40')	('chloramphenicol|water-1a|1|1|1.0|34|s15', 'water-1a|water-1a|0|2|1.0|20|s34')
('doxycycline|dmso-9|1|2|9.0|13|s13', 'dmso-9|dmso-9|0|3|9.0|24|s24')	('triclosan|ethanol-8|1|2|8.0|46|s46', 'ethanol-8|ethanol-8|0|2|8.0|40|s41')	('chloramphenicol|water-1a|1|1|1.0|34|s15', 'water-1a|water-1a|0|3|1.0|21|s29')
('linezolid|dmso-9|1|1|9.0|1|s1', 'dmso-9|dmso-9|0|1|9.0|22|s22')	('triclosan|ethanol-8|1|2|8.0|46|s46', 'ethanol-8|ethanol-8|0|3|8.0|41|s42')	('chloramphenicol|water-1a|1|2|1.0|35|s16', 'water-1a|water-1a|0|1|1.0|19|s28')
('linezolid|dmso-9|1|1|9.0|1|s1', 'dmso-9|dmso-9|0|2|9.0|23|s23')	('cerulenin|ethanol-10|1|1|10.0|15|s15', 'ethanol-10|ethanol-10|0|1|10.0|25|s25')	('chloramphenicol|water-1a|1|2|1.0|35|s16', 'water-1a|water-1a|0|2|1.0|20|s34')
('linezolid|dmso-9|1|1|9.0|1|s1', 'dmso-9|dmso-9|0|3|9.0|24|s24')	('cerulenin|ethanol-10|1|1|10.0|15|s15', 'ethanol-10|ethanol-10|0|2|10.0|26|s26')	('chloramphenicol|water-1a|1|2|1.0|35|s16', 'water-1a|water-1a|0|3|1.0|21|s29')
('retapamulin|dmso-9|1|1|9.0|8|s8', 'dmso-9|dmso-9|0|1|9.0|22|s22')	('cerulenin|ethanol-10|1|1|10.0|15|s15', 'ethanol-10|ethanol-10|0|3|10.0|27|s27')	('chloramphenicol|water-1a|1|3|1.0|36|s17', 'water-1a|water-1a|0|1|1.0|19|s28')
('retapamulin|dmso-9|1|1|9.0|8|s8', 'dmso-9|dmso-9|0|2|9.0|23|s23')	('cerulenin|ethanol-10|1|2|10.0|16|s16', 'ethanol-10|ethanol-10|0|1|10.0|25|s25')	('chloramphenicol|water-1a|1|3|1.0|36|s17', 'water-1a|water-1a|0|2|1.0|20|s34')
('retapamulin|dmso-9|1|1|9.0|8|s8', 'dmso-9|dmso-9|0|3|9.0|24|s24')	('cerulenin|ethanol-10|1|2|10.0|16|s16', 'ethanol-10|ethanol-10|0|2|10.0|26|s26')	('chloramphenicol|water-1a|1|3|1.0|36|s17', 'water-1a|water-1a|0|3|1.0|21|s29')
('thiostrepton|dmso-9|1|1|9.0|9|s9', 'dmso-9|dmso-9|0|1|9.0|22|s22')	('cerulenin|ethanol-10|1|2|10.0|16|s16', 'ethanol-10|ethanol-10|0|3|10.0|27|s27')	('erythromycin|water-1a|1|1|1.0|10|s7', 'water-1a|water-1a|0|1|1.0|19|s28')
('thiostrepton|dmso-9|1|1|9.0|9|s9', 'dmso-9|dmso-9|0|2|9.0|23|s23')		('erythromycin|water-1a|1|1|1.0|10|s7', 'water-1a|water-1a|0|2|1.0|20|s34')
('thiostrepton|dmso-9|1|1|9.0|9|s9', 'dmso-9|dmso-9|0|3|9.0|24|s24')		('erythromycin|water-1a|1|1|1.0|10|s7', 'water-1a|water-1a|0|3|1.0|21|s29')
('actinomycin-d|dmso-9|1|1|9.0|10|s10', 'dmso-9|dmso-9|0|1|9.0|22|s22')		('erythromycin|water-1a|1|2|1.0|11|s8', 'water-1a|water-1a|0|1|1.0|19|s28')
('actinomycin-d|dmso-9|1|1|9.0|10|s10', 'dmso-9|dmso-9|0|2|9.0|23|s23')		('erythromycin|water-1a|1|2|1.0|11|s8', 'water-1a|water-1a|0|2|1.0|20|s34')
('actinomycin-d|dmso-9|1|1|9.0|10|s10', 'dmso-9|dmso-9|0|3|9.0|24|s24')		('erythromycin|water-1a|1|2|1.0|11|s8', 'water-1a|water-1a|0|3|1.0|21|s29')
('actinomycin-d|dmso-9|1|2|9.0|11|s11', 'dmso-9|dmso-9|0|1|9.0|22|s22')		('erythromycin|water-1a|1|3|1.0|12|s39', 'water-1a|water-1a|0|1|1.0|19|s28')
('actinomycin-d|dmso-9|1|2|9.0|11|s11', 'dmso-9|dmso-9|0|2|9.0|23|s23')		('erythromycin|water-1a|1|3|1.0|12|s39', 'water-1a|water-1a|0|2|1.0|20|s34')
('actinomycin-d|dmso-9|1|2|9.0|11|s11', 'dmso-9|dmso-9|0|3|9.0|24|s24')		('erythromycin|water-1a|1|3|1.0|12|s39', 'water-1a|water-1a|0|3|1.0|21|s29')
('fidaxomicin|dmso-9|1|1|9.0|41|s41', 'dmso-9|dmso-9|0|1|9.0|22|s22')		('tetracycline|water-1b|1|1|1.0|16|s31', 'water-1b|water-1b|0|2|1.0|2|s1')
('fidaxomicin|dmso-9|1|1|9.0|41|s41', 'dmso-9|dmso-9|0|2|9.0|23|s23')		('tetracycline|water-1b|1|1|1.0|16|s31', 'water-1b|water-1b|0|3|1.0|3|s2')
('fidaxomicin|dmso-9|1|1|9.0|41|s41', 'dmso-9|dmso-9|0|3|9.0|24|s24')		('tetracycline|water-1b|1|2|1.0|17|s27', 'water-1b|water-1b|0|2|1.0|2|s1')
('fidaxomicin|dmso-9|1|2|9.0|42|s42', 'dmso-9|dmso-9|0|1|9.0|22|s22')		('tetracycline|water-1b|1|2|1.0|17|s27', 'water-1b|water-1b|0|3|1.0|3|s2')
('fidaxomicin|dmso-9|1|2|9.0|42|s42', 'dmso-9|dmso-9|0|2|9.0|23|s23')		('tetracycline|water-1b|1|3|1.0|18|s32', 'water-1b|water-1b|0|2|1.0|2|s1')
('fidaxomicin|dmso-9|1|2|9.0|42|s42', 'dmso-9|dmso-9|0|3|9.0|24|s24')		('tetracycline|water-1b|1|3|1.0|18|s32', 'water-1b|water-1b|0|3|1.0|3|s2')
('flavomycin|dmso-9|2|1|9.0|5|s5', 'dmso-9|dmso-9|0|1|9.0|22|s22')		('penicillin|water-1b|1|1|1.0|7|s23', 'water-1b|water-1b|0|2|1.0|2|s1')
('flavomycin|dmso-9|2|1|9.0|5|s5', 'dmso-9|dmso-9|0|2|9.0|23|s23')		('penicillin|water-1b|1|1|1.0|7|s23', 'water-1b|water-1b|0|3|1.0|3|s2')
('flavomycin|dmso-9|2|1|9.0|5|s5', 'dmso-9|dmso-9|0|3|9.0|24|s24')		('penicillin|water-1b|1|2|1.0|8|s6', 'water-1b|water-1b|0|2|1.0|2|s1')
('meropenem|dmso-9|1|1|9.0|3|s3', 'dmso-9|dmso-9|0|1|9.0|22|s22')		('penicillin|water-1b|1|2|1.0|8|s6', 'water-1b|water-1b|0|3|1.0|3|s2')
('meropenem|dmso-9|1|1|9.0|3|s3', 'dmso-9|dmso-9|0|2|9.0|23|s23')		('penicillin|water-1b|1|3|1.0|9|s24', 'water-1b|water-1b|0|2|1.0|2|s1')
('meropenem|dmso-9|1|1|9.0|3|s3', 'dmso-9|dmso-9|0|3|9.0|24|s24')		('penicillin|water-1b|1|3|1.0|9|s24', 'water-1b|water-1b|0|3|1.0|3|s2')
('meropenem|dmso-9|1|2|9.0|20|s20', 'dmso-9|dmso-9|0|1|9.0|22|s22')		('vancomycin|water-1b|1|1|1.0|4|s3', 'water-1b|water-1b|0|2|1.0|2|s1')
('meropenem|dmso-9|1|2|9.0|20|s20', 'dmso-9|dmso-9|0|2|9.0|23|s23')		('vancomycin|water-1b|1|1|1.0|4|s3', 'water-1b|water-1b|0|3|1.0|3|s2')
('meropenem|dmso-9|1|2|9.0|20|s20', 'dmso-9|dmso-9|0|3|9.0|24|s24')		('vancomycin|water-1b|1|2|1.0|5|s4', 'water-1b|water-1b|0|2|1.0|2|s1')
('meropenem|dmso-9|1|3|9.0|21|s21', 'dmso-9|dmso-9|0|1|9.0|22|s22')		('vancomycin|water-1b|1|2|1.0|5|s4', 'water-1b|water-1b|0|3|1.0|3|s2')
('meropenem|dmso-9|1|3|9.0|21|s21', 'dmso-9|dmso-9|0|2|9.0|23|s23')		('vancomycin|water-1b|1|3|1.0|6|s5', 'water-1b|water-1b|0|2|1.0|2|s1')
('meropenem|dmso-9|1|3|9.0|21|s21', 'dmso-9|dmso-9|0|3|9.0|24|s24')		('vancomycin|water-1b|1|3|1.0|6|s5', 'water-1b|water-1b|0|3|1.0|3|s2')
('teixobactin|dmso-9|1|1|9.0|16|s16', 'dmso-9|dmso-9|0|1|9.0|22|s22')		('gentamicin|water-2|1|1|2.0|28|s28', 'water-2|water-2|0|1|2.0|46|s46')
('teixobactin|dmso-9|1|1|9.0|16|s16', 'dmso-9|dmso-9|0|2|9.0|23|s23')		('gentamicin|water-2|1|1|2.0|28|s28', 'water-2|water-2|0|2|2.0|47|s47')
('teixobactin|dmso-9|1|1|9.0|16|s16', 'dmso-9|dmso-9|0|3|9.0|24|s24')		('gentamicin|water-2|1|1|2.0|28|s28', 'water-2|water-2|0|3|2.0|48|s48')
('vancomycin|dmso-9|2|1|9.0|33|s33', 'dmso-9|dmso-9|0|1|9.0|22|s22')		('gentamicin|water-2|1|2|2.0|29|s29', 'water-2|water-2|0|1|2.0|46|s46')
('vancomycin|dmso-9|2|1|9.0|33|s33', 'dmso-9|dmso-9|0|2|9.0|23|s23')		('gentamicin|water-2|1|2|2.0|29|s29', 'water-2|water-2|0|2|2.0|47|s47')
('vancomycin|dmso-9|2|1|9.0|33|s33', 'dmso-9|dmso-9|0|3|9.0|24|s24')		('gentamicin|water-2|1|2|2.0|29|s29', 'water-2|water-2|0|3|2.0|48|s48')
('vancomycin|dmso-9|2|2|9.0|34|s34', 'dmso-9|dmso-9|0|1|9.0|22|s22')		('gentamicin|water-2|1|3|2.0|30|s30', 'water-2|water-2|0|1|2.0|46|s46')
('vancomycin|dmso-9|2|2|9.0|34|s34', 'dmso-9|dmso-9|0|2|9.0|23|s23')		('gentamicin|water-2|1|3|2.0|30|s30', 'water-2|water-2|0|2|2.0|47|s47')
('vancomycin|dmso-9|2|2|9.0|34|s34', 'dmso-9|dmso-9|0|3|9.0|24|s24')		('gentamicin|water-2|1|3|2.0|30|s30', 'water-2|water-2|0|3|2.0|48|s48')
('levofloxacin|dmso-9|1|1|9.0|14|s14', 'dmso-9|dmso-9|0|1|9.0|22|s22')		('streptomycin|water-2|1|1|2.0|37|s37', 'water-2|water-2|0|1|2.0|46|s46')
('levofloxacin|dmso-9|1|1|9.0|14|s14', 'dmso-9|dmso-9|0|2|9.0|23|s23')		('streptomycin|water-2|1|1|2.0|37|s37', 'water-2|water-2|0|2|2.0|47|s47')
('levofloxacin|dmso-9|1|1|9.0|14|s14', 'dmso-9|dmso-9|0|3|9.0|24|s24')		('streptomycin|water-2|1|1|2.0|37|s37', 'water-2|water-2|0|3|2.0|48|s48')
('levofloxacin|dmso-9|1|2|9.0|15|s15', 'dmso-9|dmso-9|0|1|9.0|22|s22')		('streptomycin|water-2|1|2|2.0|38|s38', 'water-2|water-2|0|1|2.0|46|s46')
('levofloxacin|dmso-9|1|2|9.0|15|s15', 'dmso-9|dmso-9|0|2|9.0|23|s23')		('streptomycin|water-2|1|2|2.0|38|s38', 'water-2|water-2|0|2|2.0|47|s47')
('levofloxacin|dmso-9|1|2|9.0|15|s15', 'dmso-9|dmso-9|0|3|9.0|24|s24')		('streptomycin|water-2|1|2|2.0|38|s38', 'water-2|water-2|0|3|2.0|48|s48')
('rachelmycin|dmso-9|2|1|9.0|6|s6', 'dmso-9|dmso-9|0|1|9.0|22|s22')		('streptomycin|water-2|1|3|2.0|39|s39', 'water-2|water-2|0|1|2.0|46|s46')
('rachelmycin|dmso-9|2|1|9.0|6|s6', 'dmso-9|dmso-9|0|2|9.0|23|s23')		('streptomycin|water-2|1|3|2.0|39|s39', 'water-2|water-2|0|2|2.0|47|s47')
('rachelmycin|dmso-9|2|1|9.0|6|s6', 'dmso-9|dmso-9|0|3|9.0|24|s24')		('streptomycin|water-2|1|3|2.0|39|s39', 'water-2|water-2|0|3|2.0|48|s48')
('sulfamethoxazole|dmso-9|1|1|9.0|7|s7', 'dmso-9|dmso-9|0|1|9.0|22|s22')		('phosphomycin|water-2|1|2|2.0|17|s17', 'water-2|water-2|0|1|2.0|46|s46')
('sulfamethoxazole|dmso-9|1|1|9.0|7|s7', 'dmso-9|dmso-9|0|2|9.0|23|s23')		('phosphomycin|water-2|1|2|2.0|17|s17', 'water-2|water-2|0|2|2.0|47|s47')
('sulfamethoxazole|dmso-9|1|1|9.0|7|s7', 'dmso-9|dmso-9|0|3|9.0|24|s24')		('phosphomycin|water-2|1|2|2.0|17|s17', 'water-2|water-2|0|3|2.0|48|s48')
('trimethoprim|dmso-9|1|1|9.0|18|s18', 'dmso-9|dmso-9|0|1|9.0|22|s22')		('phosphomycin|water-2|1|3|2.0|18|s18', 'water-2|water-2|0|1|2.0|46|s46')
('trimethoprim|dmso-9|1|1|9.0|18|s18', 'dmso-9|dmso-9|0|2|9.0|23|s23')		('phosphomycin|water-2|1|3|2.0|18|s18', 'water-2|water-2|0|2|2.0|47|s47')
('trimethoprim|dmso-9|1|1|9.0|18|s18', 'dmso-9|dmso-9|0|3|9.0|24|s24')		('phosphomycin|water-2|1|3|2.0|18|s18', 'water-2|water-2|0|3|2.0|48|s48')
('trimethoprim|dmso-9|1|2|9.0|19|s19', 'dmso-9|dmso-9|0|1|9.0|22|s22')		('teicoplanin|water-2|1|1|2.0|22|s22', 'water-2|water-2|0|1|2.0|46|s46')
('trimethoprim|dmso-9|1|2|9.0|19|s19', 'dmso-9|dmso-9|0|2|9.0|23|s23')		('teicoplanin|water-2|1|1|2.0|22|s22', 'water-2|water-2|0|2|2.0|47|s47')
('trimethoprim|dmso-9|1|2|9.0|19|s19', 'dmso-9|dmso-9|0|3|9.0|24|s24')		('teicoplanin|water-2|1|1|2.0|22|s22', 'water-2|water-2|0|3|2.0|48|s48')
('fidaxomicin|dmso-10|1|1|10.0|37|s37', 'dmso-10|dmso-10|0|1|10.0|44|s44')		('teicoplanin|water-2|1|2|2.0|23|s23', 'water-2|water-2|0|1|2.0|46|s46')
('fidaxomicin|dmso-10|1|1|10.0|37|s37', 'dmso-10|dmso-10|0|2|10.0|45|s45')		('teicoplanin|water-2|1|2|2.0|23|s23', 'water-2|water-2|0|2|2.0|47|s47')
('fidaxomicin|dmso-10|1|1|10.0|37|s37', 'dmso-10|dmso-10|0|3|10.0|46|s46')		('teicoplanin|water-2|1|2|2.0|23|s23', 'water-2|water-2|0|3|2.0|48|s48')
('fidaxomicin|dmso-10|1|2|10.0|38|s38', 'dmso-10|dmso-10|0|1|10.0|44|s44')		('teicoplanin|water-2|1|3|2.0|24|s24', 'water-2|water-2|0|1|2.0|46|s46')
('fidaxomicin|dmso-10|1|2|10.0|38|s38', 'dmso-10|dmso-10|0|2|10.0|45|s45')		('teicoplanin|water-2|1|3|2.0|24|s24', 'water-2|water-2|0|2|2.0|47|s47')
('fidaxomicin|dmso-10|1|2|10.0|38|s38', 'dmso-10|dmso-10|0|3|10.0|46|s46')		('teicoplanin|water-2|1|3|2.0|24|s24', 'water-2|water-2|0|3|2.0|48|s48')
('teixobactin|dmso-10|1|1|10.0|34|s34', 'dmso-10|dmso-10|0|1|10.0|44|s44')		('rifapentine|water-6|1|1|6.1|31|s31', 'water-6|water-6|0|1|6.1|40|s40')
('teixobactin|dmso-10|1|1|10.0|34|s34', 'dmso-10|dmso-10|0|2|10.0|45|s45')		('rifapentine|water-6|1|1|6.1|31|s31', 'water-6|water-6|0|2|6.1|41|s41')
('teixobactin|dmso-10|1|1|10.0|34|s34', 'dmso-10|dmso-10|0|3|10.0|46|s46')		('rifapentine|water-6|1|1|6.1|31|s31', 'water-6|water-6|0|3|6.1|42|s42')
('teixobactin|dmso-10|2|1|10.0|41|s41', 'dmso-10|dmso-10|0|1|10.0|44|s44')		('rifapentine|water-6|1|2|6.1|32|s32', 'water-6|water-6|0|1|6.1|40|s40')
('teixobactin|dmso-10|2|1|10.0|41|s41', 'dmso-10|dmso-10|0|2|10.0|45|s45')		('rifapentine|water-6|1|2|6.1|32|s32', 'water-6|water-6|0|2|6.1|41|s41')
('teixobactin|dmso-10|2|1|10.0|41|s41', 'dmso-10|dmso-10|0|3|10.0|46|s46')		('rifapentine|water-6|1|2|6.1|32|s32', 'water-6|water-6|0|3|6.1|42|s42')
('teixobactin|dmso-10|1|2|10.0|35|s35', 'dmso-10|dmso-10|0|1|10.0|44|s44')		('rifapentine|water-6|1|3|6.1|33|s33', 'water-6|water-6|0|1|6.1|40|s40')
('teixobactin|dmso-10|1|2|10.0|35|s35', 'dmso-10|dmso-10|0|2|10.0|45|s45')		('rifapentine|water-6|1|3|6.1|33|s33', 'water-6|water-6|0|2|6.1|41|s41')
('teixobactin|dmso-10|1|2|10.0|35|s35', 'dmso-10|dmso-10|0|3|10.0|46|s46')		('rifapentine|water-6|1|3|6.1|33|s33', 'water-6|water-6|0|3|6.1|42|s42')
('teixobactin|dmso-10|2|2|10.0|42|s42', 'dmso-10|dmso-10|0|1|10.0|44|s44')		('bacitracin|water-6|1|1|6.1|16|s16', 'water-6|water-6|0|1|6.1|40|s40')
('teixobactin|dmso-10|2|2|10.0|42|s42', 'dmso-10|dmso-10|0|2|10.0|45|s45')		('bacitracin|water-6|1|1|6.1|16|s16', 'water-6|water-6|0|2|6.1|41|s41')
('teixobactin|dmso-10|2|2|10.0|42|s42', 'dmso-10|dmso-10|0|3|10.0|46|s46')		('bacitracin|water-6|1|1|6.1|16|s16', 'water-6|water-6|0|3|6.1|42|s42')
('teixobactin|dmso-10|1|3|10.0|36|s36', 'dmso-10|dmso-10|0|1|10.0|44|s44')		('bacitracin|water-6|1|2|6.1|17|s17', 'water-6|water-6|0|1|6.1|40|s40')
('teixobactin|dmso-10|1|3|10.0|36|s36', 'dmso-10|dmso-10|0|2|10.0|45|s45')		('bacitracin|water-6|1|2|6.1|17|s17', 'water-6|water-6|0|2|6.1|41|s41')
('teixobactin|dmso-10|1|3|10.0|36|s36', 'dmso-10|dmso-10|0|3|10.0|46|s46')		('bacitracin|water-6|1|2|6.1|17|s17', 'water-6|water-6|0|3|6.1|42|s42')
('teixobactin|dmso-10|2|3|10.0|43|s43', 'dmso-10|dmso-10|0|1|10.0|44|s44')		('bacitracin|water-6|1|3|6.1|18|s18', 'water-6|water-6|0|1|6.1|40|s40')
('teixobactin|dmso-10|2|3|10.0|43|s43', 'dmso-10|dmso-10|0|2|10.0|45|s45')		('bacitracin|water-6|1|3|6.1|18|s18', 'water-6|water-6|0|2|6.1|41|s41')
('teixobactin|dmso-10|2|3|10.0|43|s43', 'dmso-10|dmso-10|0|3|10.0|46|s46')		('bacitracin|water-6|1|3|6.1|18|s18', 'water-6|water-6|0|3|6.1|42|s42')
('chloramphenicol|water-1a|1|1|1.0|34|s15', 'water-1a|water-1a|0|1|1.0|19|s28')		('phosphomycin|water-6|1|1|6.1|10|s10', 'water-6|water-6|0|1|6.1|40|s40')
('chloramphenicol|water-1a|1|1|1.0|34|s15', 'water-1a|water-1a|0|2|1.0|20|s34')		('phosphomycin|water-6|1|1|6.1|10|s10', 'water-6|water-6|0|2|6.1|41|s41')
('chloramphenicol|water-1a|1|1|1.0|34|s15', 'water-1a|water-1a|0|3|1.0|21|s29')		('phosphomycin|water-6|1|1|6.1|10|s10', 'water-6|water-6|0|3|6.1|42|s42')
('chloramphenicol|water-1a|1|2|1.0|35|s16', 'water-1a|water-1a|0|1|1.0|19|s28')		('phosphomycin|water-6|1|2|6.1|11|s11', 'water-6|water-6|0|1|6.1|40|s40')
('chloramphenicol|water-1a|1|2|1.0|35|s16', 'water-1a|water-1a|0|2|1.0|20|s34')		('phosphomycin|water-6|1|2|6.1|11|s11', 'water-6|water-6|0|2|6.1|41|s41')
('chloramphenicol|water-1a|1|2|1.0|35|s16', 'water-1a|water-1a|0|3|1.0|21|s29')		('phosphomycin|water-6|1|2|6.1|11|s11', 'water-6|water-6|0|3|6.1|42|s42')
('chloramphenicol|water-1a|1|3|1.0|36|s17', 'water-1a|water-1a|0|1|1.0|19|s28')		('phosphomycin|water-6|1|3|6.1|12|s12', 'water-6|water-6|0|1|6.1|40|s40')
('chloramphenicol|water-1a|1|3|1.0|36|s17', 'water-1a|water-1a|0|2|1.0|20|s34')		('phosphomycin|water-6|1|3|6.1|12|s12', 'water-6|water-6|0|2|6.1|41|s41')
('chloramphenicol|water-1a|1|3|1.0|36|s17', 'water-1a|water-1a|0|3|1.0|21|s29')		('phosphomycin|water-6|1|3|6.1|12|s12', 'water-6|water-6|0|3|6.1|42|s42')
('erythromycin|water-1a|1|1|1.0|10|s7', 'water-1a|water-1a|0|1|1.0|19|s28')		('rifapentine|water-6|1|1|6.3|31|s3', 'water-6|water-6|0|1|6.1|40|s40')
('erythromycin|water-1a|1|1|1.0|10|s7', 'water-1a|water-1a|0|2|1.0|20|s34')		('rifapentine|water-6|1|1|6.3|31|s3', 'water-6|water-6|0|2|6.1|41|s41')
('erythromycin|water-1a|1|1|1.0|10|s7', 'water-1a|water-1a|0|3|1.0|21|s29')		('rifapentine|water-6|1|1|6.3|31|s3', 'water-6|water-6|0|3|6.1|42|s42')
('erythromycin|water-1a|1|2|1.0|11|s8', 'water-1a|water-1a|0|1|1.0|19|s28')		('cefotaxime|water-7|1|1|7.0|1|s7', 'water-7|water-7|0|1|7.0|37|s37')
('erythromycin|water-1a|1|2|1.0|11|s8', 'water-1a|water-1a|0|2|1.0|20|s34')		('cefotaxime|water-7|1|1|7.0|1|s7', 'water-7|water-7|0|2|7.0|38|s38')
('erythromycin|water-1a|1|2|1.0|11|s8', 'water-1a|water-1a|0|3|1.0|21|s29')		('cefotaxime|water-7|1|1|7.0|1|s7', 'water-7|water-7|0|3|7.0|39|s39')
('erythromycin|water-1a|1|3|1.0|12|s39', 'water-1a|water-1a|0|1|1.0|19|s28')		('cefotaxime|water-7|1|2|7.0|2|s8', 'water-7|water-7|0|1|7.0|37|s37')
('erythromycin|water-1a|1|3|1.0|12|s39', 'water-1a|water-1a|0|2|1.0|20|s34')		('cefotaxime|water-7|1|2|7.0|2|s8', 'water-7|water-7|0|2|7.0|38|s38')
('erythromycin|water-1a|1|3|1.0|12|s39', 'water-1a|water-1a|0|3|1.0|21|s29')		('cefotaxime|water-7|1|2|7.0|2|s8', 'water-7|water-7|0|3|7.0|39|s39')
('tetracycline|water-1b|1|1|1.0|16|s31', 'water-1b|water-1b|0|2|1.0|2|s1')		('cefotaxime|water-7|1|3|7.0|3|s9', 'water-7|water-7|0|1|7.0|37|s37')
('tetracycline|water-1b|1|1|1.0|16|s31', 'water-1b|water-1b|0|3|1.0|3|s2')		('cefotaxime|water-7|1|3|7.0|3|s9', 'water-7|water-7|0|2|7.0|38|s38')
('tetracycline|water-1b|1|2|1.0|17|s27', 'water-1b|water-1b|0|2|1.0|2|s1')		('cefotaxime|water-7|1|3|7.0|3|s9', 'water-7|water-7|0|3|7.0|39|s39')
('tetracycline|water-1b|1|2|1.0|17|s27', 'water-1b|water-1b|0|3|1.0|3|s2')		('ceftriaxone|water-7|1|1|7.0|7|s4', 'water-7|water-7|0|1|7.0|37|s37')
('tetracycline|water-1b|1|3|1.0|18|s32', 'water-1b|water-1b|0|2|1.0|2|s1')		('ceftriaxone|water-7|1|1|7.0|7|s4', 'water-7|water-7|0|2|7.0|38|s38')
('tetracycline|water-1b|1|3|1.0|18|s32', 'water-1b|water-1b|0|3|1.0|3|s2')		('ceftriaxone|water-7|1|1|7.0|7|s4', 'water-7|water-7|0|3|7.0|39|s39')
('penicillin|water-1b|1|1|1.0|7|s23', 'water-1b|water-1b|0|2|1.0|2|s1')		('ceftriaxone|water-7|1|2|7.0|8|s5', 'water-7|water-7|0|1|7.0|37|s37')
('penicillin|water-1b|1|1|1.0|7|s23', 'water-1b|water-1b|0|3|1.0|3|s2')		('ceftriaxone|water-7|1|2|7.0|8|s5', 'water-7|water-7|0|2|7.0|38|s38')
('penicillin|water-1b|1|2|1.0|8|s6', 'water-1b|water-1b|0|2|1.0|2|s1')		('ceftriaxone|water-7|1|2|7.0|8|s5', 'water-7|water-7|0|3|7.0|39|s39')
('penicillin|water-1b|1|2|1.0|8|s6', 'water-1b|water-1b|0|3|1.0|3|s2')		('ceftriaxone|water-7|1|3|7.0|9|s6', 'water-7|water-7|0|1|7.0|37|s37')
('penicillin|water-1b|1|3|1.0|9|s24', 'water-1b|water-1b|0|2|1.0|2|s1')		('ceftriaxone|water-7|1|3|7.0|9|s6', 'water-7|water-7|0|2|7.0|38|s38')
('penicillin|water-1b|1|3|1.0|9|s24', 'water-1b|water-1b|0|3|1.0|3|s2')		('ceftriaxone|water-7|1|3|7.0|9|s6', 'water-7|water-7|0|3|7.0|39|s39')
('vancomycin|water-1b|1|1|1.0|4|s3', 'water-1b|water-1b|0|2|1.0|2|s1')		('erythromycin|water-8a|1|1|8.0|12|s24', 'water-8a|water-8a|0|1|8.0|5|s17')
('vancomycin|water-1b|1|1|1.0|4|s3', 'water-1b|water-1b|0|3|1.0|3|s2')		('erythromycin|water-8a|1|1|8.0|12|s24', 'water-8a|water-8a|0|2|8.0|6|s18')
('vancomycin|water-1b|1|2|1.0|5|s4', 'water-1b|water-1b|0|2|1.0|2|s1')		('erythromycin|water-8a|1|1|8.0|12|s24', 'water-8a|water-8a|0|3|8.0|7|s19')
('vancomycin|water-1b|1|2|1.0|5|s4', 'water-1b|water-1b|0|3|1.0|3|s2')		('tetracycline|water-8a|1|1|8.0|11|s23', 'water-8a|water-8a|0|1|8.0|5|s17')
('vancomycin|water-1b|1|3|1.0|6|s5', 'water-1b|water-1b|0|2|1.0|2|s1')		('tetracycline|water-8a|1|1|8.0|11|s23', 'water-8a|water-8a|0|2|8.0|6|s18')
('vancomycin|water-1b|1|3|1.0|6|s5', 'water-1b|water-1b|0|3|1.0|3|s2')		('tetracycline|water-8a|1|1|8.0|11|s23', 'water-8a|water-8a|0|3|8.0|7|s19')
('colistin|water-1a|1|1|1.0|40|s19', 'water-1a|water-1a|0|1|1.0|19|s28')		('cefotaxime|water-8a|1|1|8.0|27|s33', 'water-8a|water-8a|0|1|8.0|5|s17')
('colistin|water-1a|1|1|1.0|40|s19', 'water-1a|water-1a|0|2|1.0|20|s34')		('cefotaxime|water-8a|1|1|8.0|27|s33', 'water-8a|water-8a|0|2|8.0|6|s18')
('colistin|water-1a|1|1|1.0|40|s19', 'water-1a|water-1a|0|3|1.0|21|s29')		('cefotaxime|water-8a|1|1|8.0|27|s33', 'water-8a|water-8a|0|3|8.0|7|s19')
('colistin|water-1a|1|2|1.0|41|s20', 'water-1a|water-1a|0|1|1.0|19|s28')		('ceftriaxone|water-8a|1|1|8.0|28|s34', 'water-8a|water-8a|0|1|8.0|5|s17')
('colistin|water-1a|1|2|1.0|41|s20', 'water-1a|water-1a|0|2|1.0|20|s34')		('ceftriaxone|water-8a|1|1|8.0|28|s34', 'water-8a|water-8a|0|2|8.0|6|s18')
('colistin|water-1a|1|2|1.0|41|s20', 'water-1a|water-1a|0|3|1.0|21|s29')		('ceftriaxone|water-8a|1|1|8.0|28|s34', 'water-8a|water-8a|0|3|8.0|7|s19')
('colistin|water-1a|1|3|1.0|42|s21', 'water-1a|water-1a|0|1|1.0|19|s28')		('d-cycloserine|water-8b|1|1|8.0|15|s27', 'water-8b|water-8b|0|1|8.0|33|s37')
('colistin|water-1a|1|3|1.0|42|s21', 'water-1a|water-1a|0|2|1.0|20|s34')		('d-cycloserine|water-8b|1|1|8.0|15|s27', 'water-8b|water-8b|0|2|8.0|36|s38')
('colistin|water-1a|1|3|1.0|42|s21', 'water-1a|water-1a|0|3|1.0|21|s29')		('d-cycloserine|water-8b|1|1|8.0|15|s27', 'water-8b|water-8b|0|3|8.0|38|s39')
('novobiocin|water-1b|1|1|1.0|13|s25', 'water-1b|water-1b|0|2|1.0|2|s1')		('d-cycloserine|water-8b|1|2|8.0|16|s28', 'water-8b|water-8b|0|1|8.0|33|s37')
('novobiocin|water-1b|1|1|1.0|13|s25', 'water-1b|water-1b|0|3|1.0|3|s2')		('d-cycloserine|water-8b|1|2|8.0|16|s28', 'water-8b|water-8b|0|2|8.0|36|s38')
('novobiocin|water-1b|1|2|1.0|14|s26', 'water-1b|water-1b|0|2|1.0|2|s1')		('d-cycloserine|water-8b|1|2|8.0|16|s28', 'water-8b|water-8b|0|3|8.0|38|s39')
('novobiocin|water-1b|1|2|1.0|14|s26', 'water-1b|water-1b|0|3|1.0|3|s2')		('penicillin|water-8a|1|1|8.0|9|s21', 'water-8a|water-8a|0|1|8.0|5|s17')
('novobiocin|water-1b|1|3|1.0|15|s38', 'water-1b|water-1b|0|2|1.0|2|s1')		('penicillin|water-8a|1|1|8.0|9|s21', 'water-8a|water-8a|0|2|8.0|6|s18')
('novobiocin|water-1b|1|3|1.0|15|s38', 'water-1b|water-1b|0|3|1.0|3|s2')		('penicillin|water-8a|1|1|8.0|9|s21', 'water-8a|water-8a|0|3|8.0|7|s19')
('gentamicin|water-2|1|1|2.0|28|s28', 'water-2|water-2|0|1|2.0|46|s46')		('penicillin|water-8a|1|2|8.0|10|s22', 'water-8a|water-8a|0|1|8.0|5|s17')
('gentamicin|water-2|1|1|2.0|28|s28', 'water-2|water-2|0|2|2.0|47|s47')		('penicillin|water-8a|1|2|8.0|10|s22', 'water-8a|water-8a|0|2|8.0|6|s18')
('gentamicin|water-2|1|1|2.0|28|s28', 'water-2|water-2|0|3|2.0|48|s48')		('penicillin|water-8a|1|2|8.0|10|s22', 'water-8a|water-8a|0|3|8.0|7|s19')
('gentamicin|water-2|1|2|2.0|29|s29', 'water-2|water-2|0|1|2.0|46|s46')		('phosphomycin|water-8a|1|1|8.0|17|s29', 'water-8a|water-8a|0|1|8.0|5|s17')
('gentamicin|water-2|1|2|2.0|29|s29', 'water-2|water-2|0|2|2.0|47|s47')		('phosphomycin|water-8a|1|1|8.0|17|s29', 'water-8a|water-8a|0|2|8.0|6|s18')
('gentamicin|water-2|1|2|2.0|29|s29', 'water-2|water-2|0|3|2.0|48|s48')		('phosphomycin|water-8a|1|1|8.0|17|s29', 'water-8a|water-8a|0|3|8.0|7|s19')
('gentamicin|water-2|1|3|2.0|30|s30', 'water-2|water-2|0|1|2.0|46|s46')		('phosphomycin|water-8a|1|2|8.0|18|s30', 'water-8a|water-8a|0|1|8.0|5|s17')
('gentamicin|water-2|1|3|2.0|30|s30', 'water-2|water-2|0|2|2.0|47|s47')		('phosphomycin|water-8a|1|2|8.0|18|s30', 'water-8a|water-8a|0|2|8.0|6|s18')
('gentamicin|water-2|1|3|2.0|30|s30', 'water-2|water-2|0|3|2.0|48|s48')		('phosphomycin|water-8a|1|2|8.0|18|s30', 'water-8a|water-8a|0|3|8.0|7|s19')
('streptomycin|water-2|1|1|2.0|37|s37', 'water-2|water-2|0|1|2.0|46|s46')		('ramoplanin|water-8b|1|1|8.0|13|s25', 'water-8b|water-8b|0|1|8.0|33|s37')
('streptomycin|water-2|1|1|2.0|37|s37', 'water-2|water-2|0|2|2.0|47|s47')		('ramoplanin|water-8b|1|1|8.0|13|s25', 'water-8b|water-8b|0|2|8.0|36|s38')
('streptomycin|water-2|1|1|2.0|37|s37', 'water-2|water-2|0|3|2.0|48|s48')		('ramoplanin|water-8b|1|1|8.0|13|s25', 'water-8b|water-8b|0|3|8.0|38|s39')
('streptomycin|water-2|1|2|2.0|38|s38', 'water-2|water-2|0|1|2.0|46|s46')		('ramoplanin|water-8b|1|2|8.0|14|s26', 'water-8b|water-8b|0|1|8.0|33|s37')
('streptomycin|water-2|1|2|2.0|38|s38', 'water-2|water-2|0|2|2.0|47|s47')		('ramoplanin|water-8b|1|2|8.0|14|s26', 'water-8b|water-8b|0|2|8.0|36|s38')
('streptomycin|water-2|1|2|2.0|38|s38', 'water-2|water-2|0|3|2.0|48|s48')		('ramoplanin|water-8b|1|2|8.0|14|s26', 'water-8b|water-8b|0|3|8.0|38|s39')
('streptomycin|water-2|1|3|2.0|39|s39', 'water-2|water-2|0|1|2.0|46|s46')		('teicoplanin|water-8b|1|2|8.0|25|s32', 'water-8b|water-8b|0|1|8.0|33|s37')
('streptomycin|water-2|1|3|2.0|39|s39', 'water-2|water-2|0|2|2.0|47|s47')		('teicoplanin|water-8b|1|2|8.0|25|s32', 'water-8b|water-8b|0|2|8.0|36|s38')
('streptomycin|water-2|1|3|2.0|39|s39', 'water-2|water-2|0|3|2.0|48|s48')		('teicoplanin|water-8b|1|2|8.0|25|s32', 'water-8b|water-8b|0|3|8.0|38|s39')
('phosphomycin|water-2|1|2|2.0|17|s17', 'water-2|water-2|0|1|2.0|46|s46')		('chloramphenicol|water-10|1|1|10.0|3|s3', 'water-10|water-10|0|1|10.0|22|s22')
('phosphomycin|water-2|1|2|2.0|17|s17', 'water-2|water-2|0|2|2.0|47|s47')		('chloramphenicol|water-10|1|1|10.0|3|s3', 'water-10|water-10|0|2|10.0|23|s23')
('phosphomycin|water-2|1|2|2.0|17|s17', 'water-2|water-2|0|3|2.0|48|s48')		('chloramphenicol|water-10|1|1|10.0|3|s3', 'water-10|water-10|0|3|10.0|24|s24')
('phosphomycin|water-2|1|3|2.0|18|s18', 'water-2|water-2|0|1|2.0|46|s46')		('chloramphenicol|water-10|1|2|10.0|4|s4', 'water-10|water-10|0|1|10.0|22|s22')
('phosphomycin|water-2|1|3|2.0|18|s18', 'water-2|water-2|0|2|2.0|47|s47')		('chloramphenicol|water-10|1|2|10.0|4|s4', 'water-10|water-10|0|2|10.0|23|s23')
('phosphomycin|water-2|1|3|2.0|18|s18', 'water-2|water-2|0|3|2.0|48|s48')		('chloramphenicol|water-10|1|2|10.0|4|s4', 'water-10|water-10|0|3|10.0|24|s24')
('teicoplanin|water-2|1|1|2.0|22|s22', 'water-2|water-2|0|1|2.0|46|s46')		('streptomycin|water-10|1|1|10.0|7|s7', 'water-10|water-10|0|1|10.0|22|s22')
('teicoplanin|water-2|1|1|2.0|22|s22', 'water-2|water-2|0|2|2.0|47|s47')		('streptomycin|water-10|1|1|10.0|7|s7', 'water-10|water-10|0|2|10.0|23|s23')
('teicoplanin|water-2|1|1|2.0|22|s22', 'water-2|water-2|0|3|2.0|48|s48')		('streptomycin|water-10|1|1|10.0|7|s7', 'water-10|water-10|0|3|10.0|24|s24')
('teicoplanin|water-2|1|2|2.0|23|s23', 'water-2|water-2|0|1|2.0|46|s46')		('streptomycin|water-10|1|2|10.0|8|s8', 'water-10|water-10|0|1|10.0|22|s22')
('teicoplanin|water-2|1|2|2.0|23|s23', 'water-2|water-2|0|2|2.0|47|s47')		('streptomycin|water-10|1|2|10.0|8|s8', 'water-10|water-10|0|2|10.0|23|s23')
('teicoplanin|water-2|1|2|2.0|23|s23', 'water-2|water-2|0|3|2.0|48|s48')		('streptomycin|water-10|1|2|10.0|8|s8', 'water-10|water-10|0|3|10.0|24|s24')
('teicoplanin|water-2|1|3|2.0|24|s24', 'water-2|water-2|0|1|2.0|46|s46')		('bacitracin|water-10|1|1|10.0|1|s1', 'water-10|water-10|0|1|10.0|22|s22')
('teicoplanin|water-2|1|3|2.0|24|s24', 'water-2|water-2|0|2|2.0|47|s47')		('bacitracin|water-10|1|1|10.0|1|s1', 'water-10|water-10|0|2|10.0|23|s23')
('teicoplanin|water-2|1|3|2.0|24|s24', 'water-2|water-2|0|3|2.0|48|s48')		('bacitracin|water-10|1|1|10.0|1|s1', 'water-10|water-10|0|3|10.0|24|s24')
('polymyxin|water-2|1|1|2.0|10|s10', 'water-2|water-2|0|1|2.0|46|s46')		('bacitracin|water-10|1|2|10.0|2|s2', 'water-10|water-10|0|1|10.0|22|s22')
('polymyxin|water-2|1|1|2.0|10|s10', 'water-2|water-2|0|2|2.0|47|s47')		('bacitracin|water-10|1|2|10.0|2|s2', 'water-10|water-10|0|2|10.0|23|s23')
('polymyxin|water-2|1|1|2.0|10|s10', 'water-2|water-2|0|3|2.0|48|s48')		('bacitracin|water-10|1|2|10.0|2|s2', 'water-10|water-10|0|3|10.0|24|s24')
('polymyxin|water-2|1|2|2.0|11|s11', 'water-2|water-2|0|1|2.0|46|s46')		('d-cycloserine|water-10|1|1|10.0|29|s29', 'water-10|water-10|0|1|10.0|22|s22')
('polymyxin|water-2|1|2|2.0|11|s11', 'water-2|water-2|0|2|2.0|47|s47')		('d-cycloserine|water-10|1|1|10.0|29|s29', 'water-10|water-10|0|2|10.0|23|s23')
('polymyxin|water-2|1|2|2.0|11|s11', 'water-2|water-2|0|3|2.0|48|s48')		('d-cycloserine|water-10|1|1|10.0|29|s29', 'water-10|water-10|0|3|10.0|24|s24')
('polymyxin|water-2|1|3|2.0|12|s12', 'water-2|water-2|0|1|2.0|46|s46')		('d-cycloserine|water-10|1|2|10.0|30|s30', 'water-10|water-10|0|1|10.0|22|s22')
('polymyxin|water-2|1|3|2.0|12|s12', 'water-2|water-2|0|2|2.0|47|s47')		('d-cycloserine|water-10|1|2|10.0|30|s30', 'water-10|water-10|0|2|10.0|23|s23')
('polymyxin|water-2|1|3|2.0|12|s12', 'water-2|water-2|0|3|2.0|48|s48')		('d-cycloserine|water-10|1|2|10.0|30|s30', 'water-10|water-10|0|3|10.0|24|s24')
('sulfacetamide|water-2|1|1|2.0|34|s34', 'water-2|water-2|0|1|2.0|46|s46')		('ramoplanin|water-10|1|1|10.0|28|s28', 'water-10|water-10|0|1|10.0|22|s22')
('sulfacetamide|water-2|1|1|2.0|34|s34', 'water-2|water-2|0|2|2.0|47|s47')		('ramoplanin|water-10|1|1|10.0|28|s28', 'water-10|water-10|0|2|10.0|23|s23')
('sulfacetamide|water-2|1|1|2.0|34|s34', 'water-2|water-2|0|3|2.0|48|s48')		('ramoplanin|water-10|1|1|10.0|28|s28', 'water-10|water-10|0|3|10.0|24|s24')
('sulfacetamide|water-2|1|2|2.0|35|s35', 'water-2|water-2|0|1|2.0|46|s46')		('vancomycin|water-10|1|1|10.0|9|s9', 'water-10|water-10|0|1|10.0|22|s22')
('sulfacetamide|water-2|1|2|2.0|35|s35', 'water-2|water-2|0|2|2.0|47|s47')		('vancomycin|water-10|1|1|10.0|9|s9', 'water-10|water-10|0|2|10.0|23|s23')
('sulfacetamide|water-2|1|2|2.0|35|s35', 'water-2|water-2|0|3|2.0|48|s48')		('vancomycin|water-10|1|1|10.0|9|s9', 'water-10|water-10|0|3|10.0|24|s24')
('zeocin|water-2|1|1|2.0|1|s1', 'water-2|water-2|0|1|2.0|46|s46')		('vancomycin|water-10|1|2|10.0|10|s10', 'water-10|water-10|0|1|10.0|22|s22')
('zeocin|water-2|1|1|2.0|1|s1', 'water-2|water-2|0|2|2.0|47|s47')		('vancomycin|water-10|1|2|10.0|10|s10', 'water-10|water-10|0|2|10.0|23|s23')
('zeocin|water-2|1|1|2.0|1|s1', 'water-2|water-2|0|3|2.0|48|s48')		('vancomycin|water-10|1|2|10.0|10|s10', 'water-10|water-10|0|3|10.0|24|s24')
('zeocin|water-2|1|2|2.0|2|s2', 'water-2|water-2|0|1|2.0|46|s46')		('rifapentine|ethanol-8|1|1|8.0|47|s47', 'ethanol-8|ethanol-8|0|1|8.0|39|s40')
('zeocin|water-2|1|2|2.0|2|s2', 'water-2|water-2|0|2|2.0|47|s47')		('rifapentine|ethanol-8|1|1|8.0|47|s47', 'ethanol-8|ethanol-8|0|2|8.0|40|s41')
('zeocin|water-2|1|2|2.0|2|s2', 'water-2|water-2|0|3|2.0|48|s48')		('rifapentine|ethanol-8|1|1|8.0|47|s47', 'ethanol-8|ethanol-8|0|3|8.0|41|s42')
('zeocin|water-2|1|3|2.0|3|s3', 'water-2|water-2|0|1|2.0|46|s46')		('rifapentine|ethanol-8|1|2|8.0|48|s48', 'ethanol-8|ethanol-8|0|1|8.0|39|s40')
('zeocin|water-2|1|3|2.0|3|s3', 'water-2|water-2|0|2|2.0|47|s47')		('rifapentine|ethanol-8|1|2|8.0|48|s48', 'ethanol-8|ethanol-8|0|2|8.0|40|s41')
('zeocin|water-2|1|3|2.0|3|s3', 'water-2|water-2|0|3|2.0|48|s48')		('rifapentine|ethanol-8|1|2|8.0|48|s48', 'ethanol-8|ethanol-8|0|3|8.0|41|s42')
('rifapentine|water-6|1|1|6.1|31|s31', 'water-6|water-6|0|1|6.1|40|s40')		('phosphomycin|ethanol-10|1|1|10.0|47|s47', 'ethanol-10|ethanol-10|0|1|10.0|25|s25')
('rifapentine|water-6|1|1|6.1|31|s31', 'water-6|water-6|0|2|6.1|41|s41')		('phosphomycin|ethanol-10|1|1|10.0|47|s47', 'ethanol-10|ethanol-10|0|2|10.0|26|s26')
('rifapentine|water-6|1|1|6.1|31|s31', 'water-6|water-6|0|3|6.1|42|s42')		('phosphomycin|ethanol-10|1|1|10.0|47|s47', 'ethanol-10|ethanol-10|0|3|10.0|27|s27')
('rifapentine|water-6|1|2|6.1|32|s32', 'water-6|water-6|0|1|6.1|40|s40')		('phosphomycin|ethanol-10|1|2|10.0|48|s48', 'ethanol-10|ethanol-10|0|1|10.0|25|s25')
('rifapentine|water-6|1|2|6.1|32|s32', 'water-6|water-6|0|2|6.1|41|s41')		('phosphomycin|ethanol-10|1|2|10.0|48|s48', 'ethanol-10|ethanol-10|0|2|10.0|26|s26')
('rifapentine|water-6|1|2|6.1|32|s32', 'water-6|water-6|0|3|6.1|42|s42')		('phosphomycin|ethanol-10|1|2|10.0|48|s48', 'ethanol-10|ethanol-10|0|3|10.0|27|s27')
('rifapentine|water-6|1|3|6.1|33|s33', 'water-6|water-6|0|1|6.1|40|s40')
('rifapentine|water-6|1|3|6.1|33|s33', 'water-6|water-6|0|2|6.1|41|s41')
('rifapentine|water-6|1|3|6.1|33|s33', 'water-6|water-6|0|3|6.1|42|s42')
('bacitracin|water-6|1|1|6.1|16|s16', 'water-6|water-6|0|1|6.1|40|s40')
('bacitracin|water-6|1|1|6.1|16|s16', 'water-6|water-6|0|2|6.1|41|s41')
('bacitracin|water-6|1|1|6.1|16|s16', 'water-6|water-6|0|3|6.1|42|s42')
('bacitracin|water-6|1|2|6.1|17|s17', 'water-6|water-6|0|1|6.1|40|s40')
('bacitracin|water-6|1|2|6.1|17|s17', 'water-6|water-6|0|2|6.1|41|s41')
('bacitracin|water-6|1|2|6.1|17|s17', 'water-6|water-6|0|3|6.1|42|s42')
('bacitracin|water-6|1|3|6.1|18|s18', 'water-6|water-6|0|1|6.1|40|s40')
('bacitracin|water-6|1|3|6.1|18|s18', 'water-6|water-6|0|2|6.1|41|s41')
('bacitracin|water-6|1|3|6.1|18|s18', 'water-6|water-6|0|3|6.1|42|s42')
('phosphomycin|water-6|1|1|6.1|10|s10', 'water-6|water-6|0|1|6.1|40|s40')
('phosphomycin|water-6|1|1|6.1|10|s10', 'water-6|water-6|0|2|6.1|41|s41')
('phosphomycin|water-6|1|1|6.1|10|s10', 'water-6|water-6|0|3|6.1|42|s42')
('phosphomycin|water-6|1|2|6.1|11|s11', 'water-6|water-6|0|1|6.1|40|s40')
('phosphomycin|water-6|1|2|6.1|11|s11', 'water-6|water-6|0|2|6.1|41|s41')
('phosphomycin|water-6|1|2|6.1|11|s11', 'water-6|water-6|0|3|6.1|42|s42')
('phosphomycin|water-6|1|3|6.1|12|s12', 'water-6|water-6|0|1|6.1|40|s40')
('phosphomycin|water-6|1|3|6.1|12|s12', 'water-6|water-6|0|2|6.1|41|s41')
('phosphomycin|water-6|1|3|6.1|12|s12', 'water-6|water-6|0|3|6.1|42|s42')
('novobiocin|water-6|1|1|6.1|37|s37', 'water-6|water-6|0|1|6.1|40|s40')
('novobiocin|water-6|1|1|6.1|37|s37', 'water-6|water-6|0|2|6.1|41|s41')
('novobiocin|water-6|1|1|6.1|37|s37', 'water-6|water-6|0|3|6.1|42|s42')
('novobiocin|water-6|1|2|6.1|38|s38', 'water-6|water-6|0|1|6.1|40|s40')
('novobiocin|water-6|1|2|6.1|38|s38', 'water-6|water-6|0|2|6.1|41|s41')
('novobiocin|water-6|1|2|6.1|38|s38', 'water-6|water-6|0|3|6.1|42|s42')
('novobiocin|water-6|1|3|6.1|39|s39', 'water-6|water-6|0|1|6.1|40|s40')
('novobiocin|water-6|1|3|6.1|39|s39', 'water-6|water-6|0|2|6.1|41|s41')
('novobiocin|water-6|1|3|6.1|39|s39', 'water-6|water-6|0|3|6.1|42|s42')
('rifapentine|water-6|1|1|6.3|31|s3', 'water-6|water-6|0|1|6.1|40|s40')
('rifapentine|water-6|1|1|6.3|31|s3', 'water-6|water-6|0|2|6.1|41|s41')
('rifapentine|water-6|1|1|6.3|31|s3', 'water-6|water-6|0|3|6.1|42|s42')
('novobiocin|water-6|1|1|6.3|37|s6', 'water-6|water-6|0|1|6.1|40|s40')
('novobiocin|water-6|1|1|6.3|37|s6', 'water-6|water-6|0|2|6.1|41|s41')
('novobiocin|water-6|1|1|6.3|37|s6', 'water-6|water-6|0|3|6.1|42|s42')
('cefotaxime|water-7|1|1|7.0|1|s7', 'water-7|water-7|0|1|7.0|37|s37')
('cefotaxime|water-7|1|1|7.0|1|s7', 'water-7|water-7|0|2|7.0|38|s38')
('cefotaxime|water-7|1|1|7.0|1|s7', 'water-7|water-7|0|3|7.0|39|s39')
('cefotaxime|water-7|1|2|7.0|2|s8', 'water-7|water-7|0|1|7.0|37|s37')
('cefotaxime|water-7|1|2|7.0|2|s8', 'water-7|water-7|0|2|7.0|38|s38')
('cefotaxime|water-7|1|2|7.0|2|s8', 'water-7|water-7|0|3|7.0|39|s39')
('cefotaxime|water-7|1|3|7.0|3|s9', 'water-7|water-7|0|1|7.0|37|s37')
('cefotaxime|water-7|1|3|7.0|3|s9', 'water-7|water-7|0|2|7.0|38|s38')
('cefotaxime|water-7|1|3|7.0|3|s9', 'water-7|water-7|0|3|7.0|39|s39')
('ceftriaxone|water-7|1|1|7.0|7|s4', 'water-7|water-7|0|1|7.0|37|s37')
('ceftriaxone|water-7|1|1|7.0|7|s4', 'water-7|water-7|0|2|7.0|38|s38')
('ceftriaxone|water-7|1|1|7.0|7|s4', 'water-7|water-7|0|3|7.0|39|s39')
('ceftriaxone|water-7|1|2|7.0|8|s5', 'water-7|water-7|0|1|7.0|37|s37')
('ceftriaxone|water-7|1|2|7.0|8|s5', 'water-7|water-7|0|2|7.0|38|s38')
('ceftriaxone|water-7|1|2|7.0|8|s5', 'water-7|water-7|0|3|7.0|39|s39')
('ceftriaxone|water-7|1|3|7.0|9|s6', 'water-7|water-7|0|1|7.0|37|s37')
('ceftriaxone|water-7|1|3|7.0|9|s6', 'water-7|water-7|0|2|7.0|38|s38')
('ceftriaxone|water-7|1|3|7.0|9|s6', 'water-7|water-7|0|3|7.0|39|s39')
('erythromycin|water-8a|1|1|8.0|12|s24', 'water-8a|water-8a|0|1|8.0|5|s17')
('erythromycin|water-8a|1|1|8.0|12|s24', 'water-8a|water-8a|0|2|8.0|6|s18')
('erythromycin|water-8a|1|1|8.0|12|s24', 'water-8a|water-8a|0|3|8.0|7|s19')
('tetracycline|water-8a|1|1|8.0|11|s23', 'water-8a|water-8a|0|1|8.0|5|s17')
('tetracycline|water-8a|1|1|8.0|11|s23', 'water-8a|water-8a|0|2|8.0|6|s18')
('tetracycline|water-8a|1|1|8.0|11|s23', 'water-8a|water-8a|0|3|8.0|7|s19')
('cefotaxime|water-8a|1|1|8.0|27|s33', 'water-8a|water-8a|0|1|8.0|5|s17')
('cefotaxime|water-8a|1|1|8.0|27|s33', 'water-8a|water-8a|0|2|8.0|6|s18')
('cefotaxime|water-8a|1|1|8.0|27|s33', 'water-8a|water-8a|0|3|8.0|7|s19')
('ceftriaxone|water-8a|1|1|8.0|28|s34', 'water-8a|water-8a|0|1|8.0|5|s17')
('ceftriaxone|water-8a|1|1|8.0|28|s34', 'water-8a|water-8a|0|2|8.0|6|s18')
('ceftriaxone|water-8a|1|1|8.0|28|s34', 'water-8a|water-8a|0|3|8.0|7|s19')
('d-cycloserine|water-8b|1|1|8.0|15|s27', 'water-8b|water-8b|0|1|8.0|33|s37')
('d-cycloserine|water-8b|1|1|8.0|15|s27', 'water-8b|water-8b|0|2|8.0|36|s38')
('d-cycloserine|water-8b|1|1|8.0|15|s27', 'water-8b|water-8b|0|3|8.0|38|s39')
('d-cycloserine|water-8b|1|2|8.0|16|s28', 'water-8b|water-8b|0|1|8.0|33|s37')
('d-cycloserine|water-8b|1|2|8.0|16|s28', 'water-8b|water-8b|0|2|8.0|36|s38')
('d-cycloserine|water-8b|1|2|8.0|16|s28', 'water-8b|water-8b|0|3|8.0|38|s39')
('penicillin|water-8a|1|1|8.0|9|s21', 'water-8a|water-8a|0|1|8.0|5|s17')
('penicillin|water-8a|1|1|8.0|9|s21', 'water-8a|water-8a|0|2|8.0|6|s18')
('penicillin|water-8a|1|1|8.0|9|s21', 'water-8a|water-8a|0|3|8.0|7|s19')
('penicillin|water-8a|1|2|8.0|10|s22', 'water-8a|water-8a|0|1|8.0|5|s17')
('penicillin|water-8a|1|2|8.0|10|s22', 'water-8a|water-8a|0|2|8.0|6|s18')
('penicillin|water-8a|1|2|8.0|10|s22', 'water-8a|water-8a|0|3|8.0|7|s19')
('phosphomycin|water-8a|1|1|8.0|17|s29', 'water-8a|water-8a|0|1|8.0|5|s17')
('phosphomycin|water-8a|1|1|8.0|17|s29', 'water-8a|water-8a|0|2|8.0|6|s18')
('phosphomycin|water-8a|1|1|8.0|17|s29', 'water-8a|water-8a|0|3|8.0|7|s19')
('phosphomycin|water-8a|1|2|8.0|18|s30', 'water-8a|water-8a|0|1|8.0|5|s17')
('phosphomycin|water-8a|1|2|8.0|18|s30', 'water-8a|water-8a|0|2|8.0|6|s18')
('phosphomycin|water-8a|1|2|8.0|18|s30', 'water-8a|water-8a|0|3|8.0|7|s19')
('ramoplanin|water-8b|1|1|8.0|13|s25', 'water-8b|water-8b|0|1|8.0|33|s37')
('ramoplanin|water-8b|1|1|8.0|13|s25', 'water-8b|water-8b|0|2|8.0|36|s38')
('ramoplanin|water-8b|1|1|8.0|13|s25', 'water-8b|water-8b|0|3|8.0|38|s39')
('ramoplanin|water-8b|1|2|8.0|14|s26', 'water-8b|water-8b|0|1|8.0|33|s37')
('ramoplanin|water-8b|1|2|8.0|14|s26', 'water-8b|water-8b|0|2|8.0|36|s38')
('ramoplanin|water-8b|1|2|8.0|14|s26', 'water-8b|water-8b|0|3|8.0|38|s39')
('teicoplanin|water-8b|1|2|8.0|25|s32', 'water-8b|water-8b|0|1|8.0|33|s37')
('teicoplanin|water-8b|1|2|8.0|25|s32', 'water-8b|water-8b|0|2|8.0|36|s38')
('teicoplanin|water-8b|1|2|8.0|25|s32', 'water-8b|water-8b|0|3|8.0|38|s39')
('colistin|water-8b|1|1|8.0|8|s20', 'water-8b|water-8b|0|1|8.0|33|s37')
('colistin|water-8b|1|1|8.0|8|s20', 'water-8b|water-8b|0|2|8.0|36|s38')
('colistin|water-8b|1|1|8.0|8|s20', 'water-8b|water-8b|0|3|8.0|38|s39')
('polymyxin|water-8a|1|1|8.0|30|s35', 'water-8a|water-8a|0|1|8.0|5|s17')
('polymyxin|water-8a|1|1|8.0|30|s35', 'water-8a|water-8a|0|2|8.0|6|s18')
('polymyxin|water-8a|1|1|8.0|30|s35', 'water-8a|water-8a|0|3|8.0|7|s19')
('polymyxin|water-8a|1|2|8.0|32|s36', 'water-8a|water-8a|0|1|8.0|5|s17')
('polymyxin|water-8a|1|2|8.0|32|s36', 'water-8a|water-8a|0|2|8.0|6|s18')
('polymyxin|water-8a|1|2|8.0|32|s36', 'water-8a|water-8a|0|3|8.0|7|s19')
('isoniazid|water-8a|1|1|8.0|1|s13', 'water-8a|water-8a|0|1|8.0|5|s17')
('isoniazid|water-8a|1|1|8.0|1|s13', 'water-8a|water-8a|0|2|8.0|6|s18')
('isoniazid|water-8a|1|1|8.0|1|s13', 'water-8a|water-8a|0|3|8.0|7|s19')
('isoniazid|water-8a|1|2|8.0|2|s14', 'water-8a|water-8a|0|1|8.0|5|s17')
('isoniazid|water-8a|1|2|8.0|2|s14', 'water-8a|water-8a|0|2|8.0|6|s18')
('isoniazid|water-8a|1|2|8.0|2|s14', 'water-8a|water-8a|0|3|8.0|7|s19')
('chloramphenicol|water-10|1|1|10.0|3|s3', 'water-10|water-10|0|1|10.0|22|s22')
('chloramphenicol|water-10|1|1|10.0|3|s3', 'water-10|water-10|0|2|10.0|23|s23')
('chloramphenicol|water-10|1|1|10.0|3|s3', 'water-10|water-10|0|3|10.0|24|s24')
('chloramphenicol|water-10|1|2|10.0|4|s4', 'water-10|water-10|0|1|10.0|22|s22')
('chloramphenicol|water-10|1|2|10.0|4|s4', 'water-10|water-10|0|2|10.0|23|s23')
('chloramphenicol|water-10|1|2|10.0|4|s4', 'water-10|water-10|0|3|10.0|24|s24')
('streptomycin|water-10|1|1|10.0|7|s7', 'water-10|water-10|0|1|10.0|22|s22')
('streptomycin|water-10|1|1|10.0|7|s7', 'water-10|water-10|0|2|10.0|23|s23')
('streptomycin|water-10|1|1|10.0|7|s7', 'water-10|water-10|0|3|10.0|24|s24')
('streptomycin|water-10|1|2|10.0|8|s8', 'water-10|water-10|0|1|10.0|22|s22')
('streptomycin|water-10|1|2|10.0|8|s8', 'water-10|water-10|0|2|10.0|23|s23')
('streptomycin|water-10|1|2|10.0|8|s8', 'water-10|water-10|0|3|10.0|24|s24')
('bacitracin|water-10|1|1|10.0|1|s1', 'water-10|water-10|0|1|10.0|22|s22')
('bacitracin|water-10|1|1|10.0|1|s1', 'water-10|water-10|0|2|10.0|23|s23')
('bacitracin|water-10|1|1|10.0|1|s1', 'water-10|water-10|0|3|10.0|24|s24')
('bacitracin|water-10|1|2|10.0|2|s2', 'water-10|water-10|0|1|10.0|22|s22')
('bacitracin|water-10|1|2|10.0|2|s2', 'water-10|water-10|0|2|10.0|23|s23')
('bacitracin|water-10|1|2|10.0|2|s2', 'water-10|water-10|0|3|10.0|24|s24')
('d-cycloserine|water-10|1|1|10.0|29|s29', 'water-10|water-10|0|1|10.0|22|s22')
('d-cycloserine|water-10|1|1|10.0|29|s29', 'water-10|water-10|0|2|10.0|23|s23')
('d-cycloserine|water-10|1|1|10.0|29|s29', 'water-10|water-10|0|3|10.0|24|s24')
('d-cycloserine|water-10|1|2|10.0|30|s30', 'water-10|water-10|0|1|10.0|22|s22')
('d-cycloserine|water-10|1|2|10.0|30|s30', 'water-10|water-10|0|2|10.0|23|s23')
('d-cycloserine|water-10|1|2|10.0|30|s30', 'water-10|water-10|0|3|10.0|24|s24')
('ramoplanin|water-10|1|1|10.0|28|s28', 'water-10|water-10|0|1|10.0|22|s22')
('ramoplanin|water-10|1|1|10.0|28|s28', 'water-10|water-10|0|2|10.0|23|s23')
('ramoplanin|water-10|1|1|10.0|28|s28', 'water-10|water-10|0|3|10.0|24|s24')
('vancomycin|water-10|1|1|10.0|9|s9', 'water-10|water-10|0|1|10.0|22|s22')
('vancomycin|water-10|1|1|10.0|9|s9', 'water-10|water-10|0|2|10.0|23|s23')
('vancomycin|water-10|1|1|10.0|9|s9', 'water-10|water-10|0|3|10.0|24|s24')
('vancomycin|water-10|1|2|10.0|10|s10', 'water-10|water-10|0|1|10.0|22|s22')
('vancomycin|water-10|1|2|10.0|10|s10', 'water-10|water-10|0|2|10.0|23|s23')
('vancomycin|water-10|1|2|10.0|10|s10', 'water-10|water-10|0|3|10.0|24|s24')
('polymyxin|water-10|1|1|10.0|13|s13', 'water-10|water-10|0|1|10.0|22|s22')
('polymyxin|water-10|1|1|10.0|13|s13', 'water-10|water-10|0|2|10.0|23|s23')
('polymyxin|water-10|1|1|10.0|13|s13', 'water-10|water-10|0|3|10.0|24|s24')
('polymyxin|water-10|1|2|10.0|14|s14', 'water-10|water-10|0|1|10.0|22|s22')
('polymyxin|water-10|1|2|10.0|14|s14', 'water-10|water-10|0|2|10.0|23|s23')
('polymyxin|water-10|1|2|10.0|14|s14', 'water-10|water-10|0|3|10.0|24|s24')
('zeocin|water-10|1|1|10.0|11|s11', 'water-10|water-10|0|1|10.0|22|s22')
('zeocin|water-10|1|1|10.0|11|s11', 'water-10|water-10|0|2|10.0|23|s23')
('zeocin|water-10|1|1|10.0|11|s11', 'water-10|water-10|0|3|10.0|24|s24')
('zeocin|water-10|1|2|10.0|12|s12', 'water-10|water-10|0|1|10.0|22|s22')
('zeocin|water-10|1|2|10.0|12|s12', 'water-10|water-10|0|2|10.0|23|s23')
('zeocin|water-10|1|2|10.0|12|s12', 'water-10|water-10|0|3|10.0|24|s24')
('isoniazid|water-10|1|1|10.0|17|s17', 'water-10|water-10|0|1|10.0|22|s22')
('isoniazid|water-10|1|1|10.0|17|s17', 'water-10|water-10|0|2|10.0|23|s23')
('isoniazid|water-10|1|1|10.0|17|s17', 'water-10|water-10|0|3|10.0|24|s24')
('isoniazid|water-10|1|2|10.0|18|s18', 'water-10|water-10|0|1|10.0|22|s22')
('isoniazid|water-10|1|2|10.0|18|s18', 'water-10|water-10|0|2|10.0|23|s23')
('isoniazid|water-10|1|2|10.0|18|s18', 'water-10|water-10|0|3|10.0|24|s24')
('triclosan|water-10|1|1|10.0|20|s20', 'water-10|water-10|0|1|10.0|22|s22')
('triclosan|water-10|1|1|10.0|20|s20', 'water-10|water-10|0|2|10.0|23|s23')
('triclosan|water-10|1|1|10.0|20|s20', 'water-10|water-10|0|3|10.0|24|s24')
('triclosan|water-10|1|2|10.0|21|s21', 'water-10|water-10|0|1|10.0|22|s22')
('triclosan|water-10|1|2|10.0|21|s21', 'water-10|water-10|0|2|10.0|23|s23')
('triclosan|water-10|1|2|10.0|21|s21', 'water-10|water-10|0|3|10.0|24|s24')
('nalidixic-acid|naoh-2|1|1|2.0|13|s13', 'naoh-2|naoh-2|0|2|2.0|41|s41')
('nalidixic-acid|naoh-2|1|1|2.0|13|s13', 'naoh-2|naoh-2|0|3|2.0|42|s42')
('nalidixic-acid|naoh-2|1|3|2.0|15|s15', 'naoh-2|naoh-2|0|2|2.0|41|s41')
('nalidixic-acid|naoh-2|1|3|2.0|15|s15', 'naoh-2|naoh-2|0|3|2.0|42|s42')
('ciprofloxacin|naoh-6|1|1|6.1|1|s1', 'naoh-6|naoh-6|0|1|6.1|34|s34')
('ciprofloxacin|naoh-6|1|1|6.1|1|s1', 'naoh-6|naoh-6|0|2|6.1|35|s35')
('ciprofloxacin|naoh-6|1|1|6.1|1|s1', 'naoh-6|naoh-6|0|3|6.1|36|s36')
('ciprofloxacin|naoh-6|1|1|6.1|1|s1', 'naoh-6|naoh-6|0|1|6.3|35|s5')
('ciprofloxacin|naoh-6|1|1|6.1|1|s1', 'naoh-6|naoh-6|0|1|6.3|34|s4')
('ciprofloxacin|naoh-6|1|2|6.1|2|s2', 'naoh-6|naoh-6|0|1|6.1|34|s34')
('ciprofloxacin|naoh-6|1|2|6.1|2|s2', 'naoh-6|naoh-6|0|2|6.1|35|s35')
('ciprofloxacin|naoh-6|1|2|6.1|2|s2', 'naoh-6|naoh-6|0|3|6.1|36|s36')
('ciprofloxacin|naoh-6|1|2|6.1|2|s2', 'naoh-6|naoh-6|0|1|6.3|35|s5')
('ciprofloxacin|naoh-6|1|2|6.1|2|s2', 'naoh-6|naoh-6|0|1|6.3|34|s4')
('ciprofloxacin|naoh-6|1|3|6.1|3|s3', 'naoh-6|naoh-6|0|1|6.1|34|s34')
('ciprofloxacin|naoh-6|1|3|6.1|3|s3', 'naoh-6|naoh-6|0|2|6.1|35|s35')
('ciprofloxacin|naoh-6|1|3|6.1|3|s3', 'naoh-6|naoh-6|0|3|6.1|36|s36')
('ciprofloxacin|naoh-6|1|3|6.1|3|s3', 'naoh-6|naoh-6|0|1|6.3|35|s5')
('ciprofloxacin|naoh-6|1|3|6.1|3|s3', 'naoh-6|naoh-6|0|1|6.3|34|s4')
('nalidixic-acid|naoh-6|1|1|6.1|43|s43', 'naoh-6|naoh-6|0|1|6.1|34|s34')
('nalidixic-acid|naoh-6|1|1|6.1|43|s43', 'naoh-6|naoh-6|0|2|6.1|35|s35')
('nalidixic-acid|naoh-6|1|1|6.1|43|s43', 'naoh-6|naoh-6|0|3|6.1|36|s36')
('nalidixic-acid|naoh-6|1|1|6.1|43|s43', 'naoh-6|naoh-6|0|1|6.3|35|s5')
('nalidixic-acid|naoh-6|1|1|6.1|43|s43', 'naoh-6|naoh-6|0|1|6.3|34|s4')
('nalidixic-acid|naoh-6|1|2|6.1|44|s44', 'naoh-6|naoh-6|0|1|6.1|34|s34')
('nalidixic-acid|naoh-6|1|2|6.1|44|s44', 'naoh-6|naoh-6|0|2|6.1|35|s35')
('nalidixic-acid|naoh-6|1|2|6.1|44|s44', 'naoh-6|naoh-6|0|3|6.1|36|s36')
('nalidixic-acid|naoh-6|1|2|6.1|44|s44', 'naoh-6|naoh-6|0|1|6.3|35|s5')
('nalidixic-acid|naoh-6|1|2|6.1|44|s44', 'naoh-6|naoh-6|0|1|6.3|34|s4')
('nalidixic-acid|naoh-6|1|3|6.1|45|s45', 'naoh-6|naoh-6|0|1|6.1|34|s34')
('nalidixic-acid|naoh-6|1|3|6.1|45|s45', 'naoh-6|naoh-6|0|2|6.1|35|s35')
('nalidixic-acid|naoh-6|1|3|6.1|45|s45', 'naoh-6|naoh-6|0|3|6.1|36|s36')
('nalidixic-acid|naoh-6|1|3|6.1|45|s45', 'naoh-6|naoh-6|0|1|6.3|35|s5')
('nalidixic-acid|naoh-6|1|3|6.1|45|s45', 'naoh-6|naoh-6|0|1|6.3|34|s4')
('norfloxacin|naoh-6|1|1|6.1|7|s7', 'naoh-6|naoh-6|0|1|6.1|34|s34')
('norfloxacin|naoh-6|1|1|6.1|7|s7', 'naoh-6|naoh-6|0|2|6.1|35|s35')
('norfloxacin|naoh-6|1|1|6.1|7|s7', 'naoh-6|naoh-6|0|3|6.1|36|s36')
('norfloxacin|naoh-6|1|1|6.1|7|s7', 'naoh-6|naoh-6|0|1|6.3|35|s5')
('norfloxacin|naoh-6|1|1|6.1|7|s7', 'naoh-6|naoh-6|0|1|6.3|34|s4')
('norfloxacin|naoh-6|1|2|6.1|8|s8', 'naoh-6|naoh-6|0|1|6.1|34|s34')
('norfloxacin|naoh-6|1|2|6.1|8|s8', 'naoh-6|naoh-6|0|2|6.1|35|s35')
('norfloxacin|naoh-6|1|2|6.1|8|s8', 'naoh-6|naoh-6|0|3|6.1|36|s36')
('norfloxacin|naoh-6|1|2|6.1|8|s8', 'naoh-6|naoh-6|0|1|6.3|35|s5')
('norfloxacin|naoh-6|1|2|6.1|8|s8', 'naoh-6|naoh-6|0|1|6.3|34|s4')
('norfloxacin|naoh-6|1|3|6.1|9|s9', 'naoh-6|naoh-6|0|1|6.1|34|s34')
('norfloxacin|naoh-6|1|3|6.1|9|s9', 'naoh-6|naoh-6|0|2|6.1|35|s35')
('norfloxacin|naoh-6|1|3|6.1|9|s9', 'naoh-6|naoh-6|0|3|6.1|36|s36')
('norfloxacin|naoh-6|1|3|6.1|9|s9', 'naoh-6|naoh-6|0|1|6.3|35|s5')
('norfloxacin|naoh-6|1|3|6.1|9|s9', 'naoh-6|naoh-6|0|1|6.3|34|s4')
('nalidixic-acid|naoh-6|1|1|6.3|45|s12', 'naoh-6|naoh-6|0|1|6.1|34|s34')
('nalidixic-acid|naoh-6|1|1|6.3|45|s12', 'naoh-6|naoh-6|0|2|6.1|35|s35')
('nalidixic-acid|naoh-6|1|1|6.3|45|s12', 'naoh-6|naoh-6|0|3|6.1|36|s36')
('nalidixic-acid|naoh-6|1|1|6.3|45|s12', 'naoh-6|naoh-6|0|1|6.3|35|s5')
('nalidixic-acid|naoh-6|1|1|6.3|45|s12', 'naoh-6|naoh-6|0|1|6.3|34|s4')
('ciprofloxacin|naoh-9|1|1|9.0|25|s25', 'naoh-9|naoh-9|0|1|9.0|31|s31')
('ciprofloxacin|naoh-9|1|1|9.0|25|s25', 'naoh-9|naoh-9|0|2|9.0|32|s32')
('ciprofloxacin|naoh-9|1|2|9.0|26|s26', 'naoh-9|naoh-9|0|1|9.0|31|s31')
('ciprofloxacin|naoh-9|1|2|9.0|26|s26', 'naoh-9|naoh-9|0|2|9.0|32|s32')
('nalidixic-acid|naoh-9|1|1|9.0|27|s27', 'naoh-9|naoh-9|0|1|9.0|31|s31')
('nalidixic-acid|naoh-9|1|1|9.0|27|s27', 'naoh-9|naoh-9|0|2|9.0|32|s32')
('nalidixic-acid|naoh-9|1|2|9.0|28|s28', 'naoh-9|naoh-9|0|1|9.0|31|s31')
('nalidixic-acid|naoh-9|1|2|9.0|28|s28', 'naoh-9|naoh-9|0|2|9.0|32|s32')
('norfloxacin|naoh-9|1|1|9.0|29|s29', 'naoh-9|naoh-9|0|1|9.0|31|s31')
('norfloxacin|naoh-9|1|1|9.0|29|s29', 'naoh-9|naoh-9|0|2|9.0|32|s32')
('norfloxacin|naoh-9|1|2|9.0|30|s30', 'naoh-9|naoh-9|0|1|9.0|31|s31')
('norfloxacin|naoh-9|1|2|9.0|30|s30', 'naoh-9|naoh-9|0|2|9.0|32|s32')
('rifapentine|ethanol-8|1|1|8.0|47|s47', 'ethanol-8|ethanol-8|0|1|8.0|39|s40')
('rifapentine|ethanol-8|1|1|8.0|47|s47', 'ethanol-8|ethanol-8|0|2|8.0|40|s41')
('rifapentine|ethanol-8|1|1|8.0|47|s47', 'ethanol-8|ethanol-8|0|3|8.0|41|s42')
('rifapentine|ethanol-8|1|2|8.0|48|s48', 'ethanol-8|ethanol-8|0|1|8.0|39|s40')
('rifapentine|ethanol-8|1|2|8.0|48|s48', 'ethanol-8|ethanol-8|0|2|8.0|40|s41')
('rifapentine|ethanol-8|1|2|8.0|48|s48', 'ethanol-8|ethanol-8|0|3|8.0|41|s42')
('cerulenin|ethanol-8|1|1|8.0|42|s43', 'ethanol-8|ethanol-8|0|1|8.0|39|s40')
('cerulenin|ethanol-8|1|1|8.0|42|s43', 'ethanol-8|ethanol-8|0|2|8.0|40|s41')
('cerulenin|ethanol-8|1|1|8.0|42|s43', 'ethanol-8|ethanol-8|0|3|8.0|41|s42')
('cerulenin|ethanol-8|1|2|8.0|43|s44', 'ethanol-8|ethanol-8|0|1|8.0|39|s40')
('cerulenin|ethanol-8|1|2|8.0|43|s44', 'ethanol-8|ethanol-8|0|2|8.0|40|s41')
('cerulenin|ethanol-8|1|2|8.0|43|s44', 'ethanol-8|ethanol-8|0|3|8.0|41|s42')
('triclosan|ethanol-8|1|1|8.0|44|s45', 'ethanol-8|ethanol-8|0|1|8.0|39|s40')
('triclosan|ethanol-8|1|1|8.0|44|s45', 'ethanol-8|ethanol-8|0|2|8.0|40|s41')
('triclosan|ethanol-8|1|1|8.0|44|s45', 'ethanol-8|ethanol-8|0|3|8.0|41|s42')
('triclosan|ethanol-8|1|2|8.0|46|s46', 'ethanol-8|ethanol-8|0|1|8.0|39|s40')
('triclosan|ethanol-8|1|2|8.0|46|s46', 'ethanol-8|ethanol-8|0|2|8.0|40|s41')
('triclosan|ethanol-8|1|2|8.0|46|s46', 'ethanol-8|ethanol-8|0|3|8.0|41|s42')
('phosphomycin|ethanol-10|1|1|10.0|47|s47', 'ethanol-10|ethanol-10|0|1|10.0|25|s25')
('phosphomycin|ethanol-10|1|1|10.0|47|s47', 'ethanol-10|ethanol-10|0|2|10.0|26|s26')
('phosphomycin|ethanol-10|1|1|10.0|47|s47', 'ethanol-10|ethanol-10|0|3|10.0|27|s27')
('phosphomycin|ethanol-10|1|2|10.0|48|s48', 'ethanol-10|ethanol-10|0|1|10.0|25|s25')
('phosphomycin|ethanol-10|1|2|10.0|48|s48', 'ethanol-10|ethanol-10|0|2|10.0|26|s26')
('phosphomycin|ethanol-10|1|2|10.0|48|s48', 'ethanol-10|ethanol-10|0|3|10.0|27|s27')
('cerulenin|ethanol-10|1|1|10.0|15|s15', 'ethanol-10|ethanol-10|0|1|10.0|25|s25')
('cerulenin|ethanol-10|1|1|10.0|15|s15', 'ethanol-10|ethanol-10|0|2|10.0|26|s26')
('cerulenin|ethanol-10|1|1|10.0|15|s15', 'ethanol-10|ethanol-10|0|3|10.0|27|s27')
('cerulenin|ethanol-10|1|2|10.0|16|s16', 'ethanol-10|ethanol-10|0|1|10.0|25|s25')
('cerulenin|ethanol-10|1|2|10.0|16|s16', 'ethanol-10|ethanol-10|0|2|10.0|26|s26')
('cerulenin|ethanol-10|1|2|10.0|16|s16', 'ethanol-10|ethanol-10|0|3|10.0|27|s27')
[41]:

## Sheet: LCOCV_y1
	Training	Testing
actinomycin-d_producer-strain_seen-pure	[0, 1, 2, 3, 4, 5, 6, 7, 8, 9, 10, 11, 12, 13, 14, 15, 16, 17, 18, 19, 20, 21, 22, 23, 24, 25, 26, 27, 28, 29, 30, 31, 32, 33, 34, 35, 36, 37, 38, 39, 40, 41, 42, 43, 44, 45, 46, 47, 48, 49, 50, 60, 61, 62, 63, 64, 65, 66, 67, 68, 69, 70, 71, 72, 73, 74, 75, 76, 77, 78, 79, 80, 81, 82, 83, 84, 85, 86, 87, 88, 89, 90, 91, 92, 93, 94, 95, 96, 97, 98, 99, 100, 101, 102, 103, 104, 105, 106, 107, 108,…	[51, 52, 53, 54, 55, 56, 57, 58, 59]
actinomycin-d_producer-strain_unseen-pure	[6, 7, 8, 9, 10, 11, 12, 13, 14, 15, 16, 17, 18, 19, 20, 21, 22, 23, 24, 25, 26, 27, 28, 29, 30, 31, 32, 33, 34, 35, 36, 37, 38, 39, 40, 41, 42, 43, 44, 45, 46, 47, 48, 49, 50, 60, 61, 62, 63, 64, 65, 66, 67, 68, 69, 70, 71, 72, 73, 74, 75, 76, 77, 78, 79, 80, 81, 82, 83, 84, 85, 86, 87, 88, 89, 90, 91, 92, 93, 94, 95, 96, 97, 98, 99, 100, 101, 102, 103, 104, 105, 106, 107, 108, 109, 110, 111, 11…	[51, 52, 53, 54, 55, 56, 57, 58, 59]
actinomycin-d	[6, 7, 8, 9, 10, 11, 12, 13, 14, 15, 16, 17, 18, 19, 20, 21, 22, 23, 24, 25, 26, 27, 28, 29, 30, 31, 32, 33, 34, 35, 36, 37, 38, 39, 40, 41, 42, 43, 44, 45, 46, 47, 48, 49, 50, 51, 52, 53, 54, 55, 56, 57, 58, 59, 60, 61, 62, 63, 64, 65, 66, 67, 68, 69, 70, 71, 72, 73, 74, 75, 76, 77, 78, 79, 80, 81, 82, 83, 84, 85, 86, 87, 88, 89, 90, 91, 92, 93, 94, 95, 96, 97, 98, 99, 100, 101, 102, 103, 104, 1…	[0, 1, 2, 3, 4, 5, 263, 264, 265, 266, 267, 268]
rifampicin_producer-strain_seen-pure	[0, 1, 2, 3, 4, 5, 6, 7, 8, 9, 10, 11, 12, 13, 14, 15, 16, 17, 18, 19, 20, 21, 22, 23, 24, 25, 26, 27, 28, 29, 30, 31, 32, 33, 34, 35, 36, 37, 38, 39, 40, 41, 42, 43, 44, 45, 46, 47, 48, 49, 50, 51, 52, 53, 54, 55, 56, 57, 58, 59, 69, 70, 71, 72, 73, 74, 75, 76, 77, 78, 79, 80, 81, 82, 83, 84, 85, 86, 87, 88, 89, 90, 91, 92, 93, 94, 95, 96, 97, 98, 99, 100, 101, 102, 103, 104, 105, 106, 107, 108,…	[60, 61, 62, 63, 64, 65, 66, 67, 68]
rifampicin_producer-strain_unseen-pure	[0, 1, 2, 3, 4, 5, 10, 11, 12, 13, 14, 15, 16, 17, 18, 19, 20, 21, 22, 23, 24, 25, 26, 27, 28, 29, 30, 31, 32, 33, 34, 35, 36, 37, 38, 39, 40, 41, 42, 43, 44, 45, 46, 47, 48, 49, 50, 51, 52, 53, 54, 55, 56, 57, 58, 59, 69, 70, 71, 72, 73, 74, 75, 76, 77, 78, 79, 80, 81, 82, 83, 84, 85, 86, 87, 88, 89, 90, 91, 92, 93, 94, 95, 96, 97, 98, 99, 100, 101, 102, 103, 104, 105, 106, 107, 108, 109, 110, 1…	[60, 61, 62, 63, 64, 65, 66, 67, 68]
rifampicin	[0, 1, 2, 3, 4, 5, 10, 11, 12, 13, 14, 15, 16, 17, 18, 19, 20, 21, 22, 23, 24, 25, 26, 27, 28, 29, 30, 31, 32, 33, 34, 35, 36, 37, 38, 39, 40, 41, 42, 43, 44, 45, 46, 47, 48, 49, 50, 51, 52, 53, 54, 55, 56, 57, 58, 59, 60, 61, 62, 63, 64, 65, 66, 67, 68, 69, 70, 71, 72, 73, 74, 75, 76, 77, 78, 79, 80, 81, 82, 83, 84, 85, 86, 87, 88, 89, 90, 91, 92, 93, 94, 95, 96, 97, 98, 99, 100, 101, 102, 103, …	[128, 6, 7, 8, 9, 117, 118, 119, 120, 121, 122, 123, 124, 125, 126, 127]
teixobactin_producer-strain_seen-pure	[0, 1, 2, 3, 4, 5, 6, 7, 8, 9, 10, 11, 12, 13, 14, 15, 16, 17, 18, 19, 20, 21, 22, 23, 24, 25, 26, 27, 28, 29, 30, 31, 32, 33, 34, 35, 36, 37, 38, 39, 40, 41, 42, 43, 44, 45, 46, 47, 48, 49, 50, 51, 52, 53, 54, 55, 56, 57, 58, 59, 60, 61, 62, 63, 64, 65, 66, 67, 68, 69, 70, 71, 72, 73, 74, 75, 76, 77, 87, 88, 89, 90, 91, 92, 93, 94, 95, 96, 97, 98, 99, 100, 101, 102, 103, 104, 105, 106, 107, 108,…	[78, 79, 80, 81, 82, 83, 84, 85, 86, 221, 222, 223, 224, 225, 226, 227, 228, 229, 323, 324, 325, 329, 330, 331, 335, 336, 337]
teixobactin_producer-strain_unseen-pure	[0, 1, 2, 3, 4, 5, 6, 7, 8, 9, 14, 15, 16, 17, 18, 19, 20, 21, 22, 23, 24, 25, 26, 27, 28, 29, 30, 31, 32, 33, 34, 35, 36, 37, 38, 39, 40, 41, 42, 43, 44, 45, 46, 47, 48, 49, 50, 51, 52, 53, 54, 55, 56, 57, 58, 59, 60, 61, 62, 63, 64, 65, 66, 67, 68, 69, 70, 71, 72, 73, 74, 75, 76, 77, 87, 88, 89, 90, 91, 92, 93, 94, 95, 96, 97, 98, 99, 100, 101, 102, 103, 104, 105, 106, 107, 108, 109, 110, 111, …	[78, 79, 80, 81, 82, 83, 84, 85, 86, 221, 222, 223, 224, 225, 226, 227, 228, 229, 323, 324, 325, 329, 330, 331, 335, 336, 337]
teixobactin	[0, 1, 2, 3, 4, 5, 6, 7, 8, 9, 14, 15, 16, 17, 18, 19, 20, 21, 22, 23, 24, 25, 26, 27, 28, 29, 30, 31, 32, 33, 34, 35, 36, 37, 38, 39, 40, 41, 42, 43, 44, 45, 46, 47, 48, 49, 50, 51, 52, 53, 54, 55, 56, 57, 58, 59, 60, 61, 62, 63, 64, 65, 66, 67, 68, 69, 70, 71, 72, 73, 74, 75, 76, 77, 78, 79, 80, 81, 82, 83, 84, 85, 86, 87, 88, 89, 90, 91, 92, 93, 94, 95, 96, 97, 98, 99, 100, 101, 102, 103, 104,…	[129, 130, 131, 132, 133, 134, 135, 136, 137, 10, 11, 12, 13, 138, 139, 140, 287, 288, 289, 320, 321, 322, 326, 327, 328, 332, 333, 334]
doxycycline	[0, 1, 2, 3, 4, 5, 6, 7, 8, 9, 10, 11, 12, 13, 18, 19, 20, 21, 22, 23, 24, 25, 26, 27, 28, 29, 30, 31, 32, 33, 34, 35, 36, 37, 38, 39, 40, 41, 42, 43, 44, 45, 46, 47, 48, 49, 50, 51, 52, 53, 54, 55, 56, 57, 58, 59, 60, 61, 62, 63, 64, 65, 66, 67, 68, 69, 70, 71, 72, 73, 74, 75, 76, 77, 78, 79, 80, 81, 82, 83, 84, 85, 86, 87, 88, 89, 90, 91, 92, 93, 94, 95, 96, 97, 98, 99, 100, 101, 102, 103, 104,…	[14, 15, 16, 17, 105, 106, 107, 108, 109, 110, 111, 112, 113, 114, 115, 116, 161, 162, 163, 164, 165, 166, 167, 168, 248, 249, 250, 251, 252, 253]
levofloxacin	[0, 1, 2, 3, 4, 5, 6, 7, 8, 9, 10, 11, 12, 13, 14, 15, 16, 17, 24, 25, 26, 27, 28, 29, 30, 31, 32, 33, 34, 35, 36, 37, 38, 39, 40, 41, 42, 43, 44, 45, 46, 47, 48, 49, 50, 51, 52, 53, 54, 55, 56, 57, 58, 59, 60, 61, 62, 63, 64, 65, 66, 67, 68, 69, 70, 71, 72, 73, 74, 75, 76, 77, 78, 79, 80, 81, 82, 83, 84, 85, 86, 87, 88, 89, 90, 91, 92, 93, 94, 95, 96, 97, 98, 99, 100, 101, 102, 103, 104, 105, 10…	[18, 19, 20, 21, 22, 23, 296, 297, 298, 299, 300, 301]
chloramphenicol_producer-strain_seen-pure	[0, 1, 2, 3, 4, 5, 6, 7, 8, 9, 10, 11, 12, 13, 14, 15, 16, 17, 18, 19, 20, 21, 22, 23, 33, 34, 35, 36, 37, 38, 39, 40, 41, 42, 43, 44, 45, 46, 47, 48, 49, 50, 51, 52, 53, 54, 55, 56, 57, 58, 59, 60, 61, 62, 63, 64, 65, 66, 67, 68, 69, 70, 71, 72, 73, 74, 75, 76, 77, 78, 79, 80, 81, 82, 83, 84, 85, 86, 87, 88, 89, 90, 91, 92, 93, 94, 95, 96, 97, 98, 99, 100, 101, 102, 103, 104, 105, 106, 107, 108,…	[24, 25, 26, 27, 28, 29, 30, 31, 32]
chloramphenicol_producer-strain_unseen-pure	[0, 1, 2, 3, 4, 5, 6, 7, 8, 9, 10, 11, 12, 13, 14, 15, 16, 17, 18, 19, 20, 21, 22, 23, 33, 34, 35, 36, 37, 38, 39, 40, 41, 42, 43, 44, 45, 46, 47, 48, 49, 50, 51, 52, 53, 54, 55, 56, 57, 58, 59, 60, 61, 62, 63, 64, 65, 66, 67, 68, 69, 70, 71, 72, 73, 74, 75, 76, 77, 78, 79, 80, 81, 82, 83, 84, 85, 86, 87, 88, 89, 90, 91, 92, 93, 94, 95, 96, 97, 98, 99, 100, 101, 102, 103, 104, 105, 106, 107, 108,…	[24, 25, 26, 27, 28, 29, 30, 31, 32]
chloramphenicol	[0, 1, 2, 3, 4, 5, 6, 7, 8, 9, 10, 11, 12, 13, 14, 15, 16, 17, 18, 19, 20, 21, 22, 23, 24, 25, 26, 27, 28, 29, 30, 31, 32, 33, 34, 35, 36, 37, 38, 39, 40, 41, 42, 43, 44, 45, 46, 47, 48, 49, 50, 51, 52, 53, 54, 55, 56, 57, 58, 59, 60, 61, 62, 63, 64, 65, 66, 67, 68, 69, 70, 71, 72, 73, 74, 75, 76, 77, 78, 79, 80, 81, 82, 83, 84, 85, 86, 87, 88, 89, 90, 91, 92, 93, 94, 95, 96, 97, 98, 99, 100, 101…	[560, 561, 338, 339, 340, 341, 342, 343, 344, 345, 346, 562, 563, 564, 565]
erythromycin_producer-strain_seen-pure	[0, 1, 2, 3, 4, 5, 6, 7, 8, 9, 10, 11, 12, 13, 14, 15, 16, 17, 18, 19, 20, 21, 22, 23, 24, 25, 26, 27, 28, 29, 30, 31, 32, 42, 43, 44, 45, 46, 47, 48, 49, 50, 51, 52, 53, 54, 55, 56, 57, 58, 59, 60, 61, 62, 63, 64, 65, 66, 67, 68, 69, 70, 71, 72, 73, 74, 75, 76, 77, 78, 79, 80, 81, 82, 83, 84, 85, 86, 87, 88, 89, 90, 91, 92, 93, 94, 95, 96, 97, 98, 99, 100, 101, 102, 103, 104, 105, 106, 107, 108,…	[33, 34, 35, 36, 37, 38, 39, 40, 41]
erythromycin_producer-strain_unseen-pure	[0, 1, 2, 3, 4, 5, 6, 7, 8, 9, 10, 11, 12, 13, 14, 15, 16, 17, 18, 19, 20, 21, 22, 23, 24, 25, 26, 27, 28, 29, 30, 31, 32, 42, 43, 44, 45, 46, 47, 48, 49, 50, 51, 52, 53, 54, 55, 56, 57, 58, 59, 60, 61, 62, 63, 64, 65, 66, 67, 68, 69, 70, 71, 72, 73, 74, 75, 76, 77, 78, 79, 80, 81, 82, 83, 84, 85, 86, 87, 88, 89, 90, 91, 92, 93, 94, 95, 96, 97, 98, 99, 100, 101, 102, 103, 104, 105, 106, 107, 108,…	[33, 34, 35, 36, 37, 38, 39, 40, 41]
erythromycin	[0, 1, 2, 3, 4, 5, 6, 7, 8, 9, 10, 11, 12, 13, 14, 15, 16, 17, 18, 19, 20, 21, 22, 23, 24, 25, 26, 27, 28, 29, 30, 31, 32, 33, 34, 35, 36, 37, 38, 39, 40, 41, 42, 43, 44, 45, 46, 47, 48, 49, 50, 51, 52, 53, 54, 55, 56, 57, 58, 59, 60, 61, 62, 63, 64, 65, 66, 67, 68, 69, 70, 71, 72, 73, 74, 75, 76, 77, 78, 79, 80, 81, 82, 83, 84, 85, 86, 87, 88, 89, 90, 91, 92, 93, 94, 95, 96, 97, 98, 99, 100, 101…	[352, 353, 354, 355, 347, 348, 506, 507, 508, 349, 350, 351]
linezolid	[0, 1, 2, 3, 4, 5, 6, 7, 8, 9, 10, 11, 12, 13, 14, 15, 16, 17, 18, 19, 20, 21, 22, 23, 24, 25, 26, 27, 28, 29, 30, 31, 32, 33, 34, 35, 36, 37, 38, 39, 40, 41, 51, 52, 53, 54, 55, 56, 57, 58, 59, 60, 61, 62, 63, 64, 65, 66, 67, 68, 69, 70, 71, 72, 73, 74, 75, 76, 77, 78, 79, 80, 81, 82, 83, 84, 85, 86, 87, 88, 89, 90, 91, 92, 93, 94, 95, 96, 97, 98, 99, 100, 101, 102, 103, 104, 105, 106, 107, 108,…	[42, 43, 44, 45, 46, 47, 48, 49, 50, 254, 255, 256]
bacitracin_producer-strain_seen-pure	[0, 1, 2, 3, 4, 5, 6, 7, 8, 9, 10, 11, 12, 13, 14, 15, 16, 17, 18, 19, 20, 21, 22, 23, 24, 25, 26, 27, 28, 29, 30, 31, 32, 33, 34, 35, 36, 37, 38, 39, 40, 41, 42, 43, 44, 45, 46, 47, 48, 49, 50, 51, 52, 53, 54, 55, 56, 57, 58, 59, 60, 61, 62, 63, 64, 65, 66, 67, 68, 78, 79, 80, 81, 82, 83, 84, 85, 86, 87, 88, 89, 90, 91, 92, 93, 94, 95, 96, 97, 98, 99, 100, 101, 102, 103, 104, 105, 106, 107, 108,…	[69, 70, 71, 72, 73, 74, 75, 76, 77]
bacitracin_producer-strain_unseen-pure	[0, 1, 2, 3, 4, 5, 6, 7, 8, 9, 10, 11, 12, 13, 14, 15, 16, 17, 18, 19, 20, 21, 22, 23, 24, 25, 26, 27, 28, 29, 30, 31, 32, 33, 34, 35, 36, 37, 38, 39, 40, 41, 42, 43, 44, 45, 46, 47, 48, 49, 50, 51, 52, 53, 54, 55, 56, 57, 58, 59, 60, 61, 62, 63, 64, 65, 66, 67, 68, 78, 79, 80, 81, 82, 83, 84, 85, 86, 87, 88, 89, 90, 91, 92, 93, 94, 95, 96, 97, 98, 99, 100, 101, 102, 103, 104, 105, 106, 107, 108,…	[69, 70, 71, 72, 73, 74, 75, 76, 77]
bacitracin	[0, 1, 2, 3, 4, 5, 6, 7, 8, 9, 10, 11, 12, 13, 14, 15, 16, 17, 18, 19, 20, 21, 22, 23, 24, 25, 26, 27, 28, 29, 30, 31, 32, 33, 34, 35, 36, 37, 38, 39, 40, 41, 42, 43, 44, 45, 46, 47, 48, 49, 50, 51, 52, 53, 54, 55, 56, 57, 58, 59, 60, 61, 62, 63, 64, 65, 66, 67, 68, 69, 70, 71, 72, 73, 74, 75, 76, 77, 78, 79, 80, 81, 82, 83, 84, 85, 86, 87, 88, 89, 90, 91, 92, 93, 94, 95, 96, 97, 98, 99, 100, 101…	[576, 577, 455, 456, 457, 458, 459, 460, 461, 462, 463, 572, 573, 574, 575]
vancomycin_producer-strain_seen-pure	[0, 1, 2, 3, 4, 5, 6, 7, 8, 9, 10, 11, 12, 13, 14, 15, 16, 17, 18, 19, 20, 21, 22, 23, 24, 25, 26, 27, 28, 29, 30, 31, 32, 33, 34, 35, 36, 37, 38, 39, 40, 41, 42, 43, 44, 45, 46, 47, 48, 49, 50, 51, 52, 53, 54, 55, 56, 57, 58, 59, 60, 61, 62, 63, 64, 65, 66, 67, 68, 69, 70, 71, 72, 73, 74, 75, 76, 77, 78, 79, 80, 81, 82, 83, 84, 85, 86, 96, 97, 98, 99, 100, 101, 102, 103, 104, 105, 106, 107, 108,…	[87, 88, 89, 90, 91, 92, 93, 94, 95, 290, 291, 292, 293, 294, 295]
vancomycin_producer-strain_unseen-pure	[0, 1, 2, 3, 4, 5, 6, 7, 8, 9, 10, 11, 12, 13, 14, 15, 16, 17, 18, 19, 20, 21, 22, 23, 24, 25, 26, 27, 28, 29, 30, 31, 32, 33, 34, 35, 36, 37, 38, 39, 40, 41, 42, 43, 44, 45, 46, 47, 48, 49, 50, 51, 52, 53, 54, 55, 56, 57, 58, 59, 60, 61, 62, 63, 64, 65, 66, 67, 68, 69, 70, 71, 72, 73, 74, 75, 76, 77, 78, 79, 80, 81, 82, 83, 84, 85, 86, 96, 97, 98, 99, 100, 101, 102, 103, 104, 105, 106, 107, 108,…	[87, 88, 89, 90, 91, 92, 93, 94, 95, 290, 291, 292, 293, 294, 295]
vancomycin	[0, 1, 2, 3, 4, 5, 6, 7, 8, 9, 10, 11, 12, 13, 14, 15, 16, 17, 18, 19, 20, 21, 22, 23, 24, 25, 26, 27, 28, 29, 30, 31, 32, 33, 34, 35, 36, 37, 38, 39, 40, 41, 42, 43, 44, 45, 46, 47, 48, 49, 50, 51, 52, 53, 54, 55, 56, 57, 58, 59, 60, 61, 62, 63, 64, 65, 66, 67, 68, 69, 70, 71, 72, 73, 74, 75, 76, 77, 78, 79, 80, 81, 82, 83, 84, 85, 86, 87, 88, 89, 90, 91, 92, 93, 94, 95, 96, 97, 98, 99, 100, 101…	[587, 588, 589, 590, 591, 368, 369, 370, 371, 372, 373, 592]
novobiocin_producer-strain_seen-pure	[0, 1, 2, 3, 4, 5, 6, 7, 8, 9, 10, 11, 12, 13, 14, 15, 16, 17, 18, 19, 20, 21, 22, 23, 24, 25, 26, 27, 28, 29, 30, 31, 32, 33, 34, 35, 36, 37, 38, 39, 40, 41, 42, 43, 44, 45, 46, 47, 48, 49, 50, 51, 52, 53, 54, 55, 56, 57, 58, 59, 60, 61, 62, 63, 64, 65, 66, 67, 68, 69, 70, 71, 72, 73, 74, 75, 76, 77, 78, 79, 80, 81, 82, 83, 84, 85, 86, 87, 88, 89, 90, 91, 92, 93, 94, 95, 105, 106, 107, 108, 109,…	[96, 97, 98, 99, 100, 101, 102, 103, 104]
novobiocin_producer-strain_unseen-pure	[0, 1, 2, 3, 4, 5, 6, 7, 8, 9, 10, 11, 12, 13, 14, 15, 16, 17, 18, 19, 20, 21, 22, 23, 24, 25, 26, 27, 28, 29, 30, 31, 32, 33, 34, 35, 36, 37, 38, 39, 40, 41, 42, 43, 44, 45, 46, 47, 48, 49, 50, 51, 52, 53, 54, 55, 56, 57, 58, 59, 60, 61, 62, 63, 64, 65, 66, 67, 68, 69, 70, 71, 72, 73, 74, 75, 76, 77, 78, 79, 80, 81, 82, 83, 84, 85, 86, 87, 88, 89, 90, 91, 92, 93, 94, 95, 105, 106, 107, 108, 109,…	[96, 97, 98, 99, 100, 101, 102, 103, 104]
novobiocin	[0, 1, 2, 3, 4, 5, 6, 7, 8, 9, 10, 11, 12, 13, 14, 15, 16, 17, 18, 19, 20, 21, 22, 23, 24, 25, 26, 27, 28, 29, 30, 31, 32, 33, 34, 35, 36, 37, 38, 39, 40, 41, 42, 43, 44, 45, 46, 47, 48, 49, 50, 51, 52, 53, 54, 55, 56, 57, 58, 59, 60, 61, 62, 63, 64, 65, 66, 67, 68, 69, 70, 71, 72, 73, 74, 75, 76, 77, 78, 79, 80, 81, 82, 83, 84, 85, 86, 87, 88, 89, 90, 91, 92, 93, 94, 95, 96, 97, 98, 99, 100, 101…	[384, 385, 386, 387, 388, 480, 481, 485, 486, 487, 383, 473, 474, 475, 476, 477, 478, 479]
metronidazole	[0, 1, 2, 3, 4, 5, 6, 7, 8, 9, 10, 11, 12, 13, 14, 15, 16, 17, 18, 19, 20, 21, 22, 23, 24, 25, 26, 27, 28, 29, 30, 31, 32, 33, 34, 35, 36, 37, 38, 39, 40, 41, 42, 43, 44, 45, 46, 47, 48, 49, 50, 51, 52, 53, 54, 55, 56, 57, 58, 59, 60, 61, 62, 63, 64, 65, 66, 67, 68, 69, 70, 71, 72, 73, 74, 75, 76, 77, 78, 79, 80, 81, 82, 83, 84, 85, 86, 87, 88, 89, 90, 91, 92, 93, 94, 95, 96, 97, 98, 99, 100, 101…	[141, 142, 143, 144, 145, 146, 147, 148, 169, 170, 171, 172, 173, 174, 175, 176, 177, 178, 179, 180]
trimethoprim	[0, 1, 2, 3, 4, 5, 6, 7, 8, 9, 10, 11, 12, 13, 14, 15, 16, 17, 18, 19, 20, 21, 22, 23, 24, 25, 26, 27, 28, 29, 30, 31, 32, 33, 34, 35, 36, 37, 38, 39, 40, 41, 42, 43, 44, 45, 46, 47, 48, 49, 50, 51, 52, 53, 54, 55, 56, 57, 58, 59, 60, 61, 62, 63, 64, 65, 66, 67, 68, 69, 70, 71, 72, 73, 74, 75, 76, 77, 78, 79, 80, 81, 82, 83, 84, 85, 86, 87, 88, 89, 90, 91, 92, 93, 94, 95, 96, 97, 98, 99, 100, 101…	[149, 150, 151, 152, 153, 154, 155, 156, 157, 158, 159, 160, 181, 182, 183, 184, 308, 309, 310, 311, 312, 313]
retapamulin	[0, 1, 2, 3, 4, 5, 6, 7, 8, 9, 10, 11, 12, 13, 14, 15, 16, 17, 18, 19, 20, 21, 22, 23, 24, 25, 26, 27, 28, 29, 30, 31, 32, 33, 34, 35, 36, 37, 38, 39, 40, 41, 42, 43, 44, 45, 46, 47, 48, 49, 50, 51, 52, 53, 54, 55, 56, 57, 58, 59, 60, 61, 62, 63, 64, 65, 66, 67, 68, 69, 70, 71, 72, 73, 74, 75, 76, 77, 78, 79, 80, 81, 82, 83, 84, 85, 86, 87, 88, 89, 90, 91, 92, 93, 94, 95, 96, 97, 98, 99, 100, 101…	[185, 186, 187, 188, 189, 190, 191, 192, 193, 257, 258, 259]
thiostrepton	[0, 1, 2, 3, 4, 5, 6, 7, 8, 9, 10, 11, 12, 13, 14, 15, 16, 17, 18, 19, 20, 21, 22, 23, 24, 25, 26, 27, 28, 29, 30, 31, 32, 33, 34, 35, 36, 37, 38, 39, 40, 41, 42, 43, 44, 45, 46, 47, 48, 49, 50, 51, 52, 53, 54, 55, 56, 57, 58, 59, 60, 61, 62, 63, 64, 65, 66, 67, 68, 69, 70, 71, 72, 73, 74, 75, 76, 77, 78, 79, 80, 81, 82, 83, 84, 85, 86, 87, 88, 89, 90, 91, 92, 93, 94, 95, 96, 97, 98, 99, 100, 101…	[194, 195, 196, 197, 198, 199, 200, 201, 202, 260, 261, 262]
flavomycin_producer-strain_seen-pure	[0, 1, 2, 3, 4, 5, 6, 7, 8, 9, 10, 11, 12, 13, 14, 15, 16, 17, 18, 19, 20, 21, 22, 23, 24, 25, 26, 27, 28, 29, 30, 31, 32, 33, 34, 35, 36, 37, 38, 39, 40, 41, 42, 43, 44, 45, 46, 47, 48, 49, 50, 51, 52, 53, 54, 55, 56, 57, 58, 59, 60, 61, 62, 63, 64, 65, 66, 67, 68, 69, 70, 71, 72, 73, 74, 75, 76, 77, 78, 79, 80, 81, 82, 83, 84, 85, 86, 87, 88, 89, 90, 91, 92, 93, 94, 95, 96, 97, 98, 99, 100, 101…	[275, 276, 277]
flavomycin_producer-strain_unseen-pure	[0, 1, 2, 3, 4, 5, 6, 7, 8, 9, 10, 11, 12, 13, 14, 15, 16, 17, 18, 19, 20, 21, 22, 23, 24, 25, 26, 27, 28, 29, 30, 31, 32, 33, 34, 35, 36, 37, 38, 39, 40, 41, 42, 43, 44, 45, 46, 47, 48, 49, 50, 51, 52, 53, 54, 55, 56, 57, 58, 59, 60, 61, 62, 63, 64, 65, 66, 67, 68, 69, 70, 71, 72, 73, 74, 75, 76, 77, 78, 79, 80, 81, 82, 83, 84, 85, 86, 87, 88, 89, 90, 91, 92, 93, 94, 95, 96, 97, 98, 99, 100, 101…	[275, 276, 277]
flavomycin	[0, 1, 2, 3, 4, 5, 6, 7, 8, 9, 10, 11, 12, 13, 14, 15, 16, 17, 18, 19, 20, 21, 22, 23, 24, 25, 26, 27, 28, 29, 30, 31, 32, 33, 34, 35, 36, 37, 38, 39, 40, 41, 42, 43, 44, 45, 46, 47, 48, 49, 50, 51, 52, 53, 54, 55, 56, 57, 58, 59, 60, 61, 62, 63, 64, 65, 66, 67, 68, 69, 70, 71, 72, 73, 74, 75, 76, 77, 78, 79, 80, 81, 82, 83, 84, 85, 86, 87, 88, 89, 90, 91, 92, 93, 94, 95, 96, 97, 98, 99, 100, 101…	[203, 204, 205, 206, 207, 208, 209, 210, 211]
meropenem	[0, 1, 2, 3, 4, 5, 6, 7, 8, 9, 10, 11, 12, 13, 14, 15, 16, 17, 18, 19, 20, 21, 22, 23, 24, 25, 26, 27, 28, 29, 30, 31, 32, 33, 34, 35, 36, 37, 38, 39, 40, 41, 42, 43, 44, 45, 46, 47, 48, 49, 50, 51, 52, 53, 54, 55, 56, 57, 58, 59, 60, 61, 62, 63, 64, 65, 66, 67, 68, 69, 70, 71, 72, 73, 74, 75, 76, 77, 78, 79, 80, 81, 82, 83, 84, 85, 86, 87, 88, 89, 90, 91, 92, 93, 94, 95, 96, 97, 98, 99, 100, 101…	[212, 213, 214, 215, 216, 217, 218, 219, 220, 278, 279, 280, 281, 282, 283, 284, 285, 286]
rachelmycin	[0, 1, 2, 3, 4, 5, 6, 7, 8, 9, 10, 11, 12, 13, 14, 15, 16, 17, 18, 19, 20, 21, 22, 23, 24, 25, 26, 27, 28, 29, 30, 31, 32, 33, 34, 35, 36, 37, 38, 39, 40, 41, 42, 43, 44, 45, 46, 47, 48, 49, 50, 51, 52, 53, 54, 55, 56, 57, 58, 59, 60, 61, 62, 63, 64, 65, 66, 67, 68, 69, 70, 71, 72, 73, 74, 75, 76, 77, 78, 79, 80, 81, 82, 83, 84, 85, 86, 87, 88, 89, 90, 91, 92, 93, 94, 95, 96, 97, 98, 99, 100, 101…	[230, 231, 232, 233, 234, 235, 236, 237, 238, 302, 303, 304]
sulfamethoxazole	[0, 1, 2, 3, 4, 5, 6, 7, 8, 9, 10, 11, 12, 13, 14, 15, 16, 17, 18, 19, 20, 21, 22, 23, 24, 25, 26, 27, 28, 29, 30, 31, 32, 33, 34, 35, 36, 37, 38, 39, 40, 41, 42, 43, 44, 45, 46, 47, 48, 49, 50, 51, 52, 53, 54, 55, 56, 57, 58, 59, 60, 61, 62, 63, 64, 65, 66, 67, 68, 69, 70, 71, 72, 73, 74, 75, 76, 77, 78, 79, 80, 81, 82, 83, 84, 85, 86, 87, 88, 89, 90, 91, 92, 93, 94, 95, 96, 97, 98, 99, 100, 101…	[239, 240, 241, 242, 243, 244, 245, 246, 247, 305, 306, 307]
fidaxomicin	[0, 1, 2, 3, 4, 5, 6, 7, 8, 9, 10, 11, 12, 13, 14, 15, 16, 17, 18, 19, 20, 21, 22, 23, 24, 25, 26, 27, 28, 29, 30, 31, 32, 33, 34, 35, 36, 37, 38, 39, 40, 41, 42, 43, 44, 45, 46, 47, 48, 49, 50, 51, 52, 53, 54, 55, 56, 57, 58, 59, 60, 61, 62, 63, 64, 65, 66, 67, 68, 69, 70, 71, 72, 73, 74, 75, 76, 77, 78, 79, 80, 81, 82, 83, 84, 85, 86, 87, 88, 89, 90, 91, 92, 93, 94, 95, 96, 97, 98, 99, 100, 101…	[269, 270, 271, 272, 273, 274, 314, 315, 316, 317, 318, 319]
tetracycline	[0, 1, 2, 3, 4, 5, 6, 7, 8, 9, 10, 11, 12, 13, 14, 15, 16, 17, 18, 19, 20, 21, 22, 23, 24, 25, 26, 27, 28, 29, 30, 31, 32, 33, 34, 35, 36, 37, 38, 39, 40, 41, 42, 43, 44, 45, 46, 47, 48, 49, 50, 51, 52, 53, 54, 55, 56, 57, 58, 59, 60, 61, 62, 63, 64, 65, 66, 67, 68, 69, 70, 71, 72, 73, 74, 75, 76, 77, 78, 79, 80, 81, 82, 83, 84, 85, 86, 87, 88, 89, 90, 91, 92, 93, 94, 95, 96, 97, 98, 99, 100, 101…	[356, 357, 358, 359, 360, 361, 509, 510, 511]
penicillin	[0, 1, 2, 3, 4, 5, 6, 7, 8, 9, 10, 11, 12, 13, 14, 15, 16, 17, 18, 19, 20, 21, 22, 23, 24, 25, 26, 27, 28, 29, 30, 31, 32, 33, 34, 35, 36, 37, 38, 39, 40, 41, 42, 43, 44, 45, 46, 47, 48, 49, 50, 51, 52, 53, 54, 55, 56, 57, 58, 59, 60, 61, 62, 63, 64, 65, 66, 67, 68, 69, 70, 71, 72, 73, 74, 75, 76, 77, 78, 79, 80, 81, 82, 83, 84, 85, 86, 87, 88, 89, 90, 91, 92, 93, 94, 95, 96, 97, 98, 99, 100, 101…	[362, 363, 364, 365, 366, 367, 524, 525, 526, 527, 528, 529]
colistin	[0, 1, 2, 3, 4, 5, 6, 7, 8, 9, 10, 11, 12, 13, 14, 15, 16, 17, 18, 19, 20, 21, 22, 23, 24, 25, 26, 27, 28, 29, 30, 31, 32, 33, 34, 35, 36, 37, 38, 39, 40, 41, 42, 43, 44, 45, 46, 47, 48, 49, 50, 51, 52, 53, 54, 55, 56, 57, 58, 59, 60, 61, 62, 63, 64, 65, 66, 67, 68, 69, 70, 71, 72, 73, 74, 75, 76, 77, 78, 79, 80, 81, 82, 83, 84, 85, 86, 87, 88, 89, 90, 91, 92, 93, 94, 95, 96, 97, 98, 99, 100, 101…	[374, 375, 376, 377, 378, 379, 380, 381, 382, 545, 546, 547]
gentamicin	[0, 1, 2, 3, 4, 5, 6, 7, 8, 9, 10, 11, 12, 13, 14, 15, 16, 17, 18, 19, 20, 21, 22, 23, 24, 25, 26, 27, 28, 29, 30, 31, 32, 33, 34, 35, 36, 37, 38, 39, 40, 41, 42, 43, 44, 45, 46, 47, 48, 49, 50, 51, 52, 53, 54, 55, 56, 57, 58, 59, 60, 61, 62, 63, 64, 65, 66, 67, 68, 69, 70, 71, 72, 73, 74, 75, 76, 77, 78, 79, 80, 81, 82, 83, 84, 85, 86, 87, 88, 89, 90, 91, 92, 93, 94, 95, 96, 97, 98, 99, 100, 101…	[389, 390, 391, 392, 393, 394, 395, 396, 397]
streptomycin	[0, 1, 2, 3, 4, 5, 6, 7, 8, 9, 10, 11, 12, 13, 14, 15, 16, 17, 18, 19, 20, 21, 22, 23, 24, 25, 26, 27, 28, 29, 30, 31, 32, 33, 34, 35, 36, 37, 38, 39, 40, 41, 42, 43, 44, 45, 46, 47, 48, 49, 50, 51, 52, 53, 54, 55, 56, 57, 58, 59, 60, 61, 62, 63, 64, 65, 66, 67, 68, 69, 70, 71, 72, 73, 74, 75, 76, 77, 78, 79, 80, 81, 82, 83, 84, 85, 86, 87, 88, 89, 90, 91, 92, 93, 94, 95, 96, 97, 98, 99, 100, 101…	[398, 399, 400, 401, 402, 403, 404, 405, 406, 566, 567, 568, 569, 570, 571]
phosphomycin	[0, 1, 2, 3, 4, 5, 6, 7, 8, 9, 10, 11, 12, 13, 14, 15, 16, 17, 18, 19, 20, 21, 22, 23, 24, 25, 26, 27, 28, 29, 30, 31, 32, 33, 34, 35, 36, 37, 38, 39, 40, 41, 42, 43, 44, 45, 46, 47, 48, 49, 50, 51, 52, 53, 54, 55, 56, 57, 58, 59, 60, 61, 62, 63, 64, 65, 66, 67, 68, 69, 70, 71, 72, 73, 74, 75, 76, 77, 78, 79, 80, 81, 82, 83, 84, 85, 86, 87, 88, 89, 90, 91, 92, 93, 94, 95, 96, 97, 98, 99, 100, 101…	[407, 408, 409, 410, 411, 412, 464, 465, 466, 467, 468, 469, 470, 471, 472, 530, 531, 532, 533, 534, 535, 701, 702, 703, 704, 705, 706]
teicoplanin	[0, 1, 2, 3, 4, 5, 6, 7, 8, 9, 10, 11, 12, 13, 14, 15, 16, 17, 18, 19, 20, 21, 22, 23, 24, 25, 26, 27, 28, 29, 30, 31, 32, 33, 34, 35, 36, 37, 38, 39, 40, 41, 42, 43, 44, 45, 46, 47, 48, 49, 50, 51, 52, 53, 54, 55, 56, 57, 58, 59, 60, 61, 62, 63, 64, 65, 66, 67, 68, 69, 70, 71, 72, 73, 74, 75, 76, 77, 78, 79, 80, 81, 82, 83, 84, 85, 86, 87, 88, 89, 90, 91, 92, 93, 94, 95, 96, 97, 98, 99, 100, 101…	[413, 414, 415, 416, 417, 418, 419, 420, 421, 542, 543, 544]
polymyxin	[0, 1, 2, 3, 4, 5, 6, 7, 8, 9, 10, 11, 12, 13, 14, 15, 16, 17, 18, 19, 20, 21, 22, 23, 24, 25, 26, 27, 28, 29, 30, 31, 32, 33, 34, 35, 36, 37, 38, 39, 40, 41, 42, 43, 44, 45, 46, 47, 48, 49, 50, 51, 52, 53, 54, 55, 56, 57, 58, 59, 60, 61, 62, 63, 64, 65, 66, 67, 68, 69, 70, 71, 72, 73, 74, 75, 76, 77, 78, 79, 80, 81, 82, 83, 84, 85, 86, 87, 88, 89, 90, 91, 92, 93, 94, 95, 96, 97, 98, 99, 100, 101…	[422, 423, 424, 425, 426, 427, 428, 429, 430, 548, 549, 550, 551, 552, 553, 593, 594, 595, 596, 597, 598]
sulfacetamide	[0, 1, 2, 3, 4, 5, 6, 7, 8, 9, 10, 11, 12, 13, 14, 15, 16, 17, 18, 19, 20, 21, 22, 23, 24, 25, 26, 27, 28, 29, 30, 31, 32, 33, 34, 35, 36, 37, 38, 39, 40, 41, 42, 43, 44, 45, 46, 47, 48, 49, 50, 51, 52, 53, 54, 55, 56, 57, 58, 59, 60, 61, 62, 63, 64, 65, 66, 67, 68, 69, 70, 71, 72, 73, 74, 75, 76, 77, 78, 79, 80, 81, 82, 83, 84, 85, 86, 87, 88, 89, 90, 91, 92, 93, 94, 95, 96, 97, 98, 99, 100, 101…	[431, 432, 433, 434, 435, 436]
zeocin	[0, 1, 2, 3, 4, 5, 6, 7, 8, 9, 10, 11, 12, 13, 14, 15, 16, 17, 18, 19, 20, 21, 22, 23, 24, 25, 26, 27, 28, 29, 30, 31, 32, 33, 34, 35, 36, 37, 38, 39, 40, 41, 42, 43, 44, 45, 46, 47, 48, 49, 50, 51, 52, 53, 54, 55, 56, 57, 58, 59, 60, 61, 62, 63, 64, 65, 66, 67, 68, 69, 70, 71, 72, 73, 74, 75, 76, 77, 78, 79, 80, 81, 82, 83, 84, 85, 86, 87, 88, 89, 90, 91, 92, 93, 94, 95, 96, 97, 98, 99, 100, 101…	[437, 438, 439, 440, 441, 442, 443, 444, 445, 599, 600, 601, 602, 603, 604]
rifapentine	[0, 1, 2, 3, 4, 5, 6, 7, 8, 9, 10, 11, 12, 13, 14, 15, 16, 17, 18, 19, 20, 21, 22, 23, 24, 25, 26, 27, 28, 29, 30, 31, 32, 33, 34, 35, 36, 37, 38, 39, 40, 41, 42, 43, 44, 45, 46, 47, 48, 49, 50, 51, 52, 53, 54, 55, 56, 57, 58, 59, 60, 61, 62, 63, 64, 65, 66, 67, 68, 69, 70, 71, 72, 73, 74, 75, 76, 77, 78, 79, 80, 81, 82, 83, 84, 85, 86, 87, 88, 89, 90, 91, 92, 93, 94, 95, 96, 97, 98, 99, 100, 101…	[446, 447, 448, 449, 450, 451, 452, 453, 454, 482, 483, 484, 683, 684, 685, 686, 687, 688]
cefotaxime	[0, 1, 2, 3, 4, 5, 6, 7, 8, 9, 10, 11, 12, 13, 14, 15, 16, 17, 18, 19, 20, 21, 22, 23, 24, 25, 26, 27, 28, 29, 30, 31, 32, 33, 34, 35, 36, 37, 38, 39, 40, 41, 42, 43, 44, 45, 46, 47, 48, 49, 50, 51, 52, 53, 54, 55, 56, 57, 58, 59, 60, 61, 62, 63, 64, 65, 66, 67, 68, 69, 70, 71, 72, 73, 74, 75, 76, 77, 78, 79, 80, 81, 82, 83, 84, 85, 86, 87, 88, 89, 90, 91, 92, 93, 94, 95, 96, 97, 98, 99, 100, 101…	[488, 489, 490, 491, 492, 493, 494, 495, 496, 512, 513, 514]
ceftriaxone	[0, 1, 2, 3, 4, 5, 6, 7, 8, 9, 10, 11, 12, 13, 14, 15, 16, 17, 18, 19, 20, 21, 22, 23, 24, 25, 26, 27, 28, 29, 30, 31, 32, 33, 34, 35, 36, 37, 38, 39, 40, 41, 42, 43, 44, 45, 46, 47, 48, 49, 50, 51, 52, 53, 54, 55, 56, 57, 58, 59, 60, 61, 62, 63, 64, 65, 66, 67, 68, 69, 70, 71, 72, 73, 74, 75, 76, 77, 78, 79, 80, 81, 82, 83, 84, 85, 86, 87, 88, 89, 90, 91, 92, 93, 94, 95, 96, 97, 98, 99, 100, 101…	[497, 498, 499, 500, 501, 502, 503, 504, 505, 515, 516, 517]
d-cycloserine	[0, 1, 2, 3, 4, 5, 6, 7, 8, 9, 10, 11, 12, 13, 14, 15, 16, 17, 18, 19, 20, 21, 22, 23, 24, 25, 26, 27, 28, 29, 30, 31, 32, 33, 34, 35, 36, 37, 38, 39, 40, 41, 42, 43, 44, 45, 46, 47, 48, 49, 50, 51, 52, 53, 54, 55, 56, 57, 58, 59, 60, 61, 62, 63, 64, 65, 66, 67, 68, 69, 70, 71, 72, 73, 74, 75, 76, 77, 78, 79, 80, 81, 82, 83, 84, 85, 86, 87, 88, 89, 90, 91, 92, 93, 94, 95, 96, 97, 98, 99, 100, 101…	[518, 519, 520, 521, 522, 523, 578, 579, 580, 581, 582, 583]
ramoplanin	[0, 1, 2, 3, 4, 5, 6, 7, 8, 9, 10, 11, 12, 13, 14, 15, 16, 17, 18, 19, 20, 21, 22, 23, 24, 25, 26, 27, 28, 29, 30, 31, 32, 33, 34, 35, 36, 37, 38, 39, 40, 41, 42, 43, 44, 45, 46, 47, 48, 49, 50, 51, 52, 53, 54, 55, 56, 57, 58, 59, 60, 61, 62, 63, 64, 65, 66, 67, 68, 69, 70, 71, 72, 73, 74, 75, 76, 77, 78, 79, 80, 81, 82, 83, 84, 85, 86, 87, 88, 89, 90, 91, 92, 93, 94, 95, 96, 97, 98, 99, 100, 101…	[536, 537, 538, 539, 540, 541, 584, 585, 586]
isoniazid	[0, 1, 2, 3, 4, 5, 6, 7, 8, 9, 10, 11, 12, 13, 14, 15, 16, 17, 18, 19, 20, 21, 22, 23, 24, 25, 26, 27, 28, 29, 30, 31, 32, 33, 34, 35, 36, 37, 38, 39, 40, 41, 42, 43, 44, 45, 46, 47, 48, 49, 50, 51, 52, 53, 54, 55, 56, 57, 58, 59, 60, 61, 62, 63, 64, 65, 66, 67, 68, 69, 70, 71, 72, 73, 74, 75, 76, 77, 78, 79, 80, 81, 82, 83, 84, 85, 86, 87, 88, 89, 90, 91, 92, 93, 94, 95, 96, 97, 98, 99, 100, 101…	[554, 555, 556, 557, 558, 559, 605, 606, 607, 608, 609, 610]
triclosan	[0, 1, 2, 3, 4, 5, 6, 7, 8, 9, 10, 11, 12, 13, 14, 15, 16, 17, 18, 19, 20, 21, 22, 23, 24, 25, 26, 27, 28, 29, 30, 31, 32, 33, 34, 35, 36, 37, 38, 39, 40, 41, 42, 43, 44, 45, 46, 47, 48, 49, 50, 51, 52, 53, 54, 55, 56, 57, 58, 59, 60, 61, 62, 63, 64, 65, 66, 67, 68, 69, 70, 71, 72, 73, 74, 75, 76, 77, 78, 79, 80, 81, 82, 83, 84, 85, 86, 87, 88, 89, 90, 91, 92, 93, 94, 95, 96, 97, 98, 99, 100, 101…	[611, 612, 613, 614, 615, 616, 695, 696, 697, 698, 699, 700]
nalidixic-acid	[0, 1, 2, 3, 4, 5, 6, 7, 8, 9, 10, 11, 12, 13, 14, 15, 16, 17, 18, 19, 20, 21, 22, 23, 24, 25, 26, 27, 28, 29, 30, 31, 32, 33, 34, 35, 36, 37, 38, 39, 40, 41, 42, 43, 44, 45, 46, 47, 48, 49, 50, 51, 52, 53, 54, 55, 56, 57, 58, 59, 60, 61, 62, 63, 64, 65, 66, 67, 68, 69, 70, 71, 72, 73, 74, 75, 76, 77, 78, 79, 80, 81, 82, 83, 84, 85, 86, 87, 88, 89, 90, 91, 92, 93, 94, 95, 96, 97, 98, 99, 100, 101…	[617, 618, 619, 620, 636, 637, 638, 639, 640, 641, 642, 643, 644, 645, 646, 647, 648, 649, 650, 666, 667, 668, 669, 670, 675, 676, 677, 678]
ciprofloxacin	[0, 1, 2, 3, 4, 5, 6, 7, 8, 9, 10, 11, 12, 13, 14, 15, 16, 17, 18, 19, 20, 21, 22, 23, 24, 25, 26, 27, 28, 29, 30, 31, 32, 33, 34, 35, 36, 37, 38, 39, 40, 41, 42, 43, 44, 45, 46, 47, 48, 49, 50, 51, 52, 53, 54, 55, 56, 57, 58, 59, 60, 61, 62, 63, 64, 65, 66, 67, 68, 69, 70, 71, 72, 73, 74, 75, 76, 77, 78, 79, 80, 81, 82, 83, 84, 85, 86, 87, 88, 89, 90, 91, 92, 93, 94, 95, 96, 97, 98, 99, 100, 101…	[621, 622, 623, 624, 625, 626, 627, 628, 629, 630, 631, 632, 633, 634, 635, 671, 672, 673, 674]
norfloxacin	[0, 1, 2, 3, 4, 5, 6, 7, 8, 9, 10, 11, 12, 13, 14, 15, 16, 17, 18, 19, 20, 21, 22, 23, 24, 25, 26, 27, 28, 29, 30, 31, 32, 33, 34, 35, 36, 37, 38, 39, 40, 41, 42, 43, 44, 45, 46, 47, 48, 49, 50, 51, 52, 53, 54, 55, 56, 57, 58, 59, 60, 61, 62, 63, 64, 65, 66, 67, 68, 69, 70, 71, 72, 73, 74, 75, 76, 77, 78, 79, 80, 81, 82, 83, 84, 85, 86, 87, 88, 89, 90, 91, 92, 93, 94, 95, 96, 97, 98, 99, 100, 101…	[651, 652, 653, 654, 655, 656, 657, 658, 659, 660, 661, 662, 663, 664, 665, 679, 680, 681, 682]
cerulenin	[0, 1, 2, 3, 4, 5, 6, 7, 8, 9, 10, 11, 12, 13, 14, 15, 16, 17, 18, 19, 20, 21, 22, 23, 24, 25, 26, 27, 28, 29, 30, 31, 32, 33, 34, 35, 36, 37, 38, 39, 40, 41, 42, 43, 44, 45, 46, 47, 48, 49, 50, 51, 52, 53, 54, 55, 56, 57, 58, 59, 60, 61, 62, 63, 64, 65, 66, 67, 68, 69, 70, 71, 72, 73, 74, 75, 76, 77, 78, 79, 80, 81, 82, 83, 84, 85, 86, 87, 88, 89, 90, 91, 92, 93, 94, 95, 96, 97, 98, 99, 100, 101…	[689, 690, 691, 692, 693, 694, 707, 708, 709, 710, 711, 712]

## Sheet: LCOCV_y2
	Training	Testing
levofloxacin	[6, 7, 8, 9, 10, 11, 12, 13, 14, 15, 16, 17, 18, 19, 20, 21, 22, 23, 24, 25, 26, 27, 28, 29, 30, 31, 32, 33, 34, 35, 36, 37, 38, 39, 40, 41, 42, 43, 44, 45, 46, 47, 48, 49, 50, 51, 52, 53, 54, 55, 56, 57, 58, 59, 60, 61, 62, 63, 64, 65, 66, 67, 68, 75, 76, 77, 78, 79, 80, 81, 82, 83, 84, 85, 86, 87, 88, 89, 90, 91, 92, 93, 94, 95, 96, 97, 98, 99, 100, 101, 102, 103, 104, 105, 106, 107, 108, 109, …	[0, 1, 2, 3, 4, 5, 69, 70, 71, 72, 73, 74]
novobiocin_producer-strain_seen-pure	[0, 1, 2, 3, 4, 5, 15, 16, 17, 18, 19, 20, 21, 22, 23, 24, 25, 26, 27, 28, 29, 30, 31, 32, 33, 34, 35, 36, 37, 38, 39, 40, 41, 42, 43, 44, 45, 46, 47, 48, 49, 50, 51, 52, 53, 54, 55, 56, 57, 58, 59, 60, 61, 62, 63, 64, 65, 66, 67, 68, 69, 70, 71, 72, 73, 74, 75, 76, 77, 78, 79, 80, 81, 82, 83, 84, 85, 86, 87, 88, 89, 90, 91, 92, 93, 94, 95, 96, 97, 98, 99, 100, 101, 102, 103, 104, 105, 106, 107, …	[6, 7, 8, 9, 10, 11, 12, 13, 14]
novobiocin_producer-strain_unseen-pure	[0, 1, 2, 3, 4, 5, 15, 16, 17, 18, 19, 20, 21, 22, 23, 24, 25, 26, 27, 28, 29, 30, 31, 32, 33, 34, 35, 36, 37, 38, 39, 40, 41, 42, 43, 44, 45, 46, 47, 48, 49, 50, 51, 52, 53, 54, 55, 56, 57, 58, 59, 60, 61, 62, 63, 64, 65, 66, 67, 68, 69, 70, 71, 72, 73, 74, 75, 76, 77, 78, 79, 80, 81, 82, 83, 84, 85, 86, 87, 88, 89, 90, 91, 92, 93, 94, 95, 102, 103, 104, 105, 106, 107, 108, 109, 110, 111, 112, 1…	[6, 7, 8, 9, 10, 11, 12, 13, 14]
novobiocin	[0, 1, 2, 3, 4, 5, 6, 7, 8, 9, 10, 11, 12, 13, 14, 15, 16, 17, 18, 19, 20, 21, 22, 23, 24, 25, 26, 27, 28, 29, 30, 31, 32, 33, 34, 35, 36, 37, 38, 39, 40, 41, 42, 43, 44, 45, 46, 47, 48, 49, 50, 51, 52, 53, 54, 55, 56, 57, 58, 59, 60, 61, 62, 63, 64, 65, 66, 67, 68, 69, 70, 71, 72, 73, 74, 75, 76, 77, 78, 79, 80, 81, 82, 83, 84, 85, 86, 87, 88, 89, 90, 91, 92, 93, 94, 95, 102, 103, 104, 105, 106,…	[96, 97, 98, 99, 100, 101, 128, 129, 130, 131, 132, 133, 134, 135, 136, 137, 126, 127]
metronidazole	[0, 1, 2, 3, 4, 5, 6, 7, 8, 9, 10, 11, 12, 13, 14, 23, 24, 25, 26, 27, 28, 29, 30, 31, 32, 33, 34, 47, 48, 49, 50, 51, 52, 53, 54, 55, 56, 57, 58, 59, 60, 61, 62, 63, 64, 65, 66, 67, 68, 69, 70, 71, 72, 73, 74, 75, 76, 77, 78, 79, 80, 81, 82, 83, 84, 85, 86, 87, 88, 89, 90, 91, 92, 93, 94, 95, 96, 97, 98, 99, 100, 101, 102, 103, 104, 105, 106, 107, 108, 109, 110, 111, 112, 113, 114, 115, 116, 117…	[15, 16, 17, 18, 19, 20, 21, 22, 35, 36, 37, 38, 39, 40, 41, 42, 43, 44, 45, 46]
trimethoprim	[0, 1, 2, 3, 4, 5, 6, 7, 8, 9, 10, 11, 12, 13, 14, 15, 16, 17, 18, 19, 20, 21, 22, 35, 36, 37, 38, 39, 40, 41, 42, 43, 44, 45, 46, 51, 52, 53, 54, 55, 56, 57, 58, 59, 60, 61, 62, 63, 64, 65, 66, 67, 68, 69, 70, 71, 72, 73, 74, 75, 76, 77, 78, 79, 80, 87, 88, 89, 90, 91, 92, 93, 94, 95, 96, 97, 98, 99, 100, 101, 102, 103, 104, 105, 106, 107, 108, 109, 110, 111, 112, 113, 114, 115, 116, 117, 118, 1…	[23, 24, 25, 26, 27, 28, 29, 30, 31, 32, 33, 34, 47, 48, 49, 50, 81, 82, 83, 84, 85, 86]
rachelmycin	[0, 1, 2, 3, 4, 5, 6, 7, 8, 9, 10, 11, 12, 13, 14, 15, 16, 17, 18, 19, 20, 21, 22, 23, 24, 25, 26, 27, 28, 29, 30, 31, 32, 33, 34, 35, 36, 37, 38, 39, 40, 41, 42, 43, 44, 45, 46, 47, 48, 49, 50, 60, 61, 62, 63, 64, 65, 66, 67, 68, 69, 70, 71, 72, 73, 74, 78, 79, 80, 81, 82, 83, 84, 85, 86, 87, 88, 89, 90, 91, 92, 93, 94, 95, 96, 97, 98, 99, 100, 101, 102, 103, 104, 105, 106, 107, 108, 109, 110, 1…	[51, 52, 53, 54, 55, 56, 57, 58, 59, 75, 76, 77]
sulfamethoxazole	[0, 1, 2, 3, 4, 5, 6, 7, 8, 9, 10, 11, 12, 13, 14, 15, 16, 17, 18, 19, 20, 21, 22, 23, 24, 25, 26, 27, 28, 29, 30, 31, 32, 33, 34, 35, 36, 37, 38, 39, 40, 41, 42, 43, 44, 45, 46, 47, 48, 49, 50, 51, 52, 53, 54, 55, 56, 57, 58, 59, 69, 70, 71, 72, 73, 74, 75, 76, 77, 81, 82, 83, 84, 85, 86, 87, 88, 89, 90, 91, 92, 93, 94, 95, 96, 97, 98, 99, 100, 101, 102, 103, 104, 105, 106, 107, 108, 109, 110, 1…	[60, 61, 62, 63, 64, 65, 66, 67, 68, 78, 79, 80]
colistin	[0, 1, 2, 3, 4, 5, 6, 7, 8, 9, 10, 11, 12, 13, 14, 15, 16, 17, 18, 19, 20, 21, 22, 23, 24, 25, 26, 27, 28, 29, 30, 31, 32, 33, 34, 35, 36, 37, 38, 39, 40, 41, 42, 43, 44, 45, 46, 47, 48, 49, 50, 51, 52, 53, 54, 55, 56, 57, 58, 59, 60, 61, 62, 63, 64, 65, 66, 67, 68, 69, 70, 71, 72, 73, 74, 75, 76, 77, 78, 79, 80, 81, 82, 83, 84, 85, 86, 96, 97, 98, 99, 100, 101, 102, 103, 104, 105, 106, 107, 108,…	[87, 88, 89, 90, 91, 92, 93, 94, 95, 138, 139, 140]
polymyxin	[0, 1, 2, 3, 4, 5, 6, 7, 8, 9, 10, 11, 12, 13, 14, 15, 16, 17, 18, 19, 20, 21, 22, 23, 24, 25, 26, 27, 28, 29, 30, 31, 32, 33, 34, 35, 36, 37, 38, 39, 40, 41, 42, 43, 44, 45, 46, 47, 48, 49, 50, 51, 52, 53, 54, 55, 56, 57, 58, 59, 60, 61, 62, 63, 64, 65, 66, 67, 68, 69, 70, 71, 72, 73, 74, 75, 76, 77, 78, 79, 80, 81, 82, 83, 84, 85, 86, 87, 88, 89, 90, 91, 92, 93, 94, 95, 96, 97, 98, 99, 100, 101…	[102, 103, 104, 105, 106, 107, 108, 109, 110, 141, 142, 143, 144, 145, 146, 153, 154, 155, 156, 157, 158]
sulfacetamide	[0, 1, 2, 3, 4, 5, 6, 7, 8, 9, 10, 11, 12, 13, 14, 15, 16, 17, 18, 19, 20, 21, 22, 23, 24, 25, 26, 27, 28, 29, 30, 31, 32, 33, 34, 35, 36, 37, 38, 39, 40, 41, 42, 43, 44, 45, 46, 47, 48, 49, 50, 51, 52, 53, 54, 55, 56, 57, 58, 59, 60, 61, 62, 63, 64, 65, 66, 67, 68, 69, 70, 71, 72, 73, 74, 75, 76, 77, 78, 79, 80, 81, 82, 83, 84, 85, 86, 87, 88, 89, 90, 91, 92, 93, 94, 95, 96, 97, 98, 99, 100, 101…	[111, 112, 113, 114, 115, 116]
zeocin	[0, 1, 2, 3, 4, 5, 6, 7, 8, 9, 10, 11, 12, 13, 14, 15, 16, 17, 18, 19, 20, 21, 22, 23, 24, 25, 26, 27, 28, 29, 30, 31, 32, 33, 34, 35, 36, 37, 38, 39, 40, 41, 42, 43, 44, 45, 46, 47, 48, 49, 50, 51, 52, 53, 54, 55, 56, 57, 58, 59, 60, 61, 62, 63, 64, 65, 66, 67, 68, 69, 70, 71, 72, 73, 74, 75, 76, 77, 78, 79, 80, 81, 82, 83, 84, 85, 86, 87, 88, 89, 90, 91, 92, 93, 94, 95, 96, 97, 98, 99, 100, 101…	[117, 118, 119, 120, 121, 122, 123, 124, 125, 159, 160, 161, 162, 163, 164]
isoniazid	[0, 1, 2, 3, 4, 5, 6, 7, 8, 9, 10, 11, 12, 13, 14, 15, 16, 17, 18, 19, 20, 21, 22, 23, 24, 25, 26, 27, 28, 29, 30, 31, 32, 33, 34, 35, 36, 37, 38, 39, 40, 41, 42, 43, 44, 45, 46, 47, 48, 49, 50, 51, 52, 53, 54, 55, 56, 57, 58, 59, 60, 61, 62, 63, 64, 65, 66, 67, 68, 69, 70, 71, 72, 73, 74, 75, 76, 77, 78, 79, 80, 81, 82, 83, 84, 85, 86, 87, 88, 89, 90, 91, 92, 93, 94, 95, 96, 97, 98, 99, 100, 101…	[147, 148, 149, 150, 151, 152, 165, 166, 167, 168, 169, 170]
triclosan	[0, 1, 2, 3, 4, 5, 6, 7, 8, 9, 10, 11, 12, 13, 14, 15, 16, 17, 18, 19, 20, 21, 22, 23, 24, 25, 26, 27, 28, 29, 30, 31, 32, 33, 34, 35, 36, 37, 38, 39, 40, 41, 42, 43, 44, 45, 46, 47, 48, 49, 50, 51, 52, 53, 54, 55, 56, 57, 58, 59, 60, 61, 62, 63, 64, 65, 66, 67, 68, 69, 70, 71, 72, 73, 74, 75, 76, 77, 78, 79, 80, 81, 82, 83, 84, 85, 86, 87, 88, 89, 90, 91, 92, 93, 94, 95, 96, 97, 98, 99, 100, 101…	[171, 172, 173, 174, 175, 176, 249, 250, 251, 252, 253, 254]
nalidixic-acid	[0, 1, 2, 3, 4, 5, 6, 7, 8, 9, 10, 11, 12, 13, 14, 15, 16, 17, 18, 19, 20, 21, 22, 23, 24, 25, 26, 27, 28, 29, 30, 31, 32, 33, 34, 35, 36, 37, 38, 39, 40, 41, 42, 43, 44, 45, 46, 47, 48, 49, 50, 51, 52, 53, 54, 55, 56, 57, 58, 59, 60, 61, 62, 63, 64, 65, 66, 67, 68, 69, 70, 71, 72, 73, 74, 75, 76, 77, 78, 79, 80, 81, 82, 83, 84, 85, 86, 87, 88, 89, 90, 91, 92, 93, 94, 95, 96, 97, 98, 99, 100, 101…	[177, 178, 179, 180, 196, 197, 198, 199, 200, 201, 202, 203, 204, 205, 206, 207, 208, 209, 210, 226, 227, 228, 229, 230, 235, 236, 237, 238]
ciprofloxacin	[0, 1, 2, 3, 4, 5, 6, 7, 8, 9, 10, 11, 12, 13, 14, 15, 16, 17, 18, 19, 20, 21, 22, 23, 24, 25, 26, 27, 28, 29, 30, 31, 32, 33, 34, 35, 36, 37, 38, 39, 40, 41, 42, 43, 44, 45, 46, 47, 48, 49, 50, 51, 52, 53, 54, 55, 56, 57, 58, 59, 60, 61, 62, 63, 64, 65, 66, 67, 68, 69, 70, 71, 72, 73, 74, 75, 76, 77, 78, 79, 80, 81, 82, 83, 84, 85, 86, 87, 88, 89, 90, 91, 92, 93, 94, 95, 96, 97, 98, 99, 100, 101…	[181, 182, 183, 184, 185, 186, 187, 188, 189, 190, 191, 192, 193, 194, 195, 231, 232, 233, 234]
norfloxacin	[0, 1, 2, 3, 4, 5, 6, 7, 8, 9, 10, 11, 12, 13, 14, 15, 16, 17, 18, 19, 20, 21, 22, 23, 24, 25, 26, 27, 28, 29, 30, 31, 32, 33, 34, 35, 36, 37, 38, 39, 40, 41, 42, 43, 44, 45, 46, 47, 48, 49, 50, 51, 52, 53, 54, 55, 56, 57, 58, 59, 60, 61, 62, 63, 64, 65, 66, 67, 68, 69, 70, 71, 72, 73, 74, 75, 76, 77, 78, 79, 80, 81, 82, 83, 84, 85, 86, 87, 88, 89, 90, 91, 92, 93, 94, 95, 96, 97, 98, 99, 100, 101…	[211, 212, 213, 214, 215, 216, 217, 218, 219, 220, 221, 222, 223, 224, 225, 239, 240, 241, 242]
cerulenin	[0, 1, 2, 3, 4, 5, 6, 7, 8, 9, 10, 11, 12, 13, 14, 15, 16, 17, 18, 19, 20, 21, 22, 23, 24, 25, 26, 27, 28, 29, 30, 31, 32, 33, 34, 35, 36, 37, 38, 39, 40, 41, 42, 43, 44, 45, 46, 47, 48, 49, 50, 51, 52, 53, 54, 55, 56, 57, 58, 59, 60, 61, 62, 63, 64, 65, 66, 67, 68, 69, 70, 71, 72, 73, 74, 75, 76, 77, 78, 79, 80, 81, 82, 83, 84, 85, 86, 87, 88, 89, 90, 91, 92, 93, 94, 95, 96, 97, 98, 99, 100, 101…	[243, 244, 245, 246, 247, 248, 255, 256, 257, 258, 259, 260]

## Sheet: LCOCV_y3
	Training	Testing
actinomycin-d_producer-strain_seen-pure	[0, 1, 2, 3, 4, 5, 6, 7, 8, 9, 10, 11, 12, 13, 14, 15, 16, 17, 18, 19, 20, 21, 22, 23, 24, 25, 26, 27, 28, 29, 30, 31, 32, 33, 34, 35, 36, 37, 38, 39, 40, 41, 42, 43, 44, 54, 55, 56, 57, 58, 59, 60, 61, 62, 63, 64, 65, 66, 67, 68, 69, 70, 71, 72, 73, 74, 75, 76, 77, 78, 79, 80, 81, 82, 83, 84, 85, 86, 87, 88, 89, 90, 91, 92, 93, 94, 95, 96, 97, 98, 99, 100, 101, 102, 103, 104, 105, 106, 107, 108,…	[45, 46, 47, 48, 49, 50, 51, 52, 53]
actinomycin-d_producer-strain_unseen-pure	[6, 7, 8, 9, 10, 11, 12, 13, 14, 15, 16, 17, 18, 19, 20, 21, 22, 23, 24, 25, 26, 27, 28, 29, 30, 31, 32, 33, 34, 35, 36, 37, 38, 39, 40, 41, 42, 43, 44, 54, 55, 56, 57, 58, 59, 60, 61, 62, 63, 64, 65, 66, 67, 68, 69, 70, 71, 72, 73, 74, 75, 76, 77, 78, 79, 80, 81, 82, 83, 84, 85, 86, 87, 88, 89, 90, 91, 92, 93, 94, 95, 96, 97, 98, 99, 100, 101, 102, 103, 104, 105, 106, 107, 108, 109, 110, 111, 11…	[45, 46, 47, 48, 49, 50, 51, 52, 53]
actinomycin-d	[6, 7, 8, 9, 10, 11, 12, 13, 14, 15, 16, 17, 18, 19, 20, 21, 22, 23, 24, 25, 26, 27, 28, 29, 30, 31, 32, 33, 34, 35, 36, 37, 38, 39, 40, 41, 42, 43, 44, 45, 46, 47, 48, 49, 50, 51, 52, 53, 54, 55, 56, 57, 58, 59, 60, 61, 62, 63, 64, 65, 66, 67, 68, 69, 70, 71, 72, 73, 74, 75, 76, 77, 78, 79, 80, 81, 82, 83, 84, 85, 86, 87, 88, 89, 90, 91, 92, 93, 94, 95, 96, 97, 98, 99, 100, 101, 102, 103, 104, 1…	[0, 1, 2, 3, 4, 5, 194, 195, 196, 197, 198, 199]
rifampicin_producer-strain_seen-pure	[0, 1, 2, 3, 4, 5, 6, 7, 8, 9, 10, 11, 12, 13, 14, 15, 16, 17, 18, 19, 20, 21, 22, 23, 24, 25, 26, 27, 28, 29, 30, 31, 32, 33, 34, 35, 36, 37, 38, 39, 40, 41, 42, 43, 44, 45, 46, 47, 48, 49, 50, 51, 52, 53, 63, 64, 65, 66, 67, 68, 69, 70, 71, 72, 73, 74, 75, 76, 77, 78, 79, 80, 81, 82, 83, 84, 85, 86, 87, 88, 89, 90, 91, 92, 93, 94, 95, 96, 97, 98, 99, 100, 101, 102, 103, 104, 105, 106, 107, 108,…	[54, 55, 56, 57, 58, 59, 60, 61, 62]
rifampicin_producer-strain_unseen-pure	[0, 1, 2, 3, 4, 5, 10, 11, 12, 13, 14, 15, 16, 17, 18, 19, 20, 21, 22, 23, 24, 25, 26, 27, 28, 29, 30, 31, 32, 33, 34, 35, 36, 37, 38, 39, 40, 41, 42, 43, 44, 45, 46, 47, 48, 49, 50, 51, 52, 53, 63, 64, 65, 66, 67, 68, 69, 70, 71, 72, 73, 74, 75, 76, 77, 78, 79, 80, 81, 82, 83, 84, 85, 86, 87, 88, 89, 90, 91, 92, 93, 94, 95, 96, 97, 98, 99, 100, 101, 114, 115, 116, 117, 118, 119, 120, 121, 122, 1…	[54, 55, 56, 57, 58, 59, 60, 61, 62]
rifampicin	[0, 1, 2, 3, 4, 5, 10, 11, 12, 13, 14, 15, 16, 17, 18, 19, 20, 21, 22, 23, 24, 25, 26, 27, 28, 29, 30, 31, 32, 33, 34, 35, 36, 37, 38, 39, 40, 41, 42, 43, 44, 45, 46, 47, 48, 49, 50, 51, 52, 53, 54, 55, 56, 57, 58, 59, 60, 61, 62, 63, 64, 65, 66, 67, 68, 69, 70, 71, 72, 73, 74, 75, 76, 77, 78, 79, 80, 81, 82, 83, 84, 85, 86, 87, 88, 89, 90, 91, 92, 93, 94, 95, 96, 97, 98, 99, 100, 101, 114, 115, …	[102, 7, 8, 9, 6, 103, 104, 105, 106, 107, 108, 109, 110, 111, 112, 113]
teixobactin_producer-strain_seen-pure	[0, 1, 2, 3, 4, 5, 6, 7, 8, 9, 10, 11, 12, 13, 14, 15, 16, 17, 18, 19, 20, 21, 22, 23, 24, 25, 26, 27, 28, 29, 30, 31, 32, 33, 34, 35, 36, 37, 38, 39, 40, 41, 42, 43, 44, 45, 46, 47, 48, 49, 50, 51, 52, 53, 54, 55, 56, 57, 58, 59, 60, 61, 62, 63, 64, 65, 66, 67, 68, 69, 70, 71, 81, 82, 83, 84, 85, 86, 87, 88, 89, 90, 91, 92, 93, 94, 95, 96, 97, 98, 99, 100, 101, 102, 103, 104, 105, 106, 107, 108,…	[72, 73, 74, 75, 76, 77, 78, 79, 80, 170, 171, 172, 173, 174, 175, 176, 177, 178, 236, 237, 238, 242, 243, 244, 248, 249, 250]
teixobactin_producer-strain_unseen-pure	[0, 1, 2, 3, 4, 5, 6, 7, 8, 9, 14, 15, 16, 17, 18, 19, 20, 21, 22, 23, 24, 25, 26, 27, 28, 29, 30, 31, 32, 33, 34, 35, 36, 37, 38, 39, 40, 41, 42, 43, 44, 45, 46, 47, 48, 49, 50, 51, 52, 53, 54, 55, 56, 57, 58, 59, 60, 61, 62, 63, 64, 65, 66, 67, 68, 69, 70, 71, 81, 82, 83, 84, 85, 86, 87, 88, 89, 90, 91, 92, 93, 94, 95, 96, 97, 98, 99, 100, 101, 102, 103, 104, 105, 106, 107, 108, 109, 110, 111, …	[72, 73, 74, 75, 76, 77, 78, 79, 80, 170, 171, 172, 173, 174, 175, 176, 177, 178, 236, 237, 238, 242, 243, 244, 248, 249, 250]
teixobactin	[0, 1, 2, 3, 4, 5, 6, 7, 8, 9, 14, 15, 16, 17, 18, 19, 20, 21, 22, 23, 24, 25, 26, 27, 28, 29, 30, 31, 32, 33, 34, 35, 36, 37, 38, 39, 40, 41, 42, 43, 44, 45, 46, 47, 48, 49, 50, 51, 52, 53, 54, 55, 56, 57, 58, 59, 60, 61, 62, 63, 64, 65, 66, 67, 68, 69, 70, 71, 72, 73, 74, 75, 76, 77, 78, 79, 80, 81, 82, 83, 84, 85, 86, 87, 88, 89, 90, 91, 92, 93, 94, 95, 96, 97, 98, 99, 100, 101, 102, 103, 104,…	[10, 11, 12, 13, 119, 218, 219, 220, 233, 234, 235, 239, 240, 241, 114, 115, 116, 117, 118, 247, 120, 121, 122, 123, 124, 125, 245, 246]
doxycycline	[0, 1, 2, 3, 4, 5, 6, 7, 8, 9, 10, 11, 12, 13, 18, 19, 20, 21, 22, 23, 24, 25, 26, 27, 28, 29, 30, 31, 32, 33, 34, 35, 36, 37, 38, 39, 40, 41, 42, 43, 44, 45, 46, 47, 48, 49, 50, 51, 52, 53, 54, 55, 56, 57, 58, 59, 60, 61, 62, 63, 64, 65, 66, 67, 68, 69, 70, 71, 72, 73, 74, 75, 76, 77, 78, 79, 80, 81, 82, 83, 84, 85, 86, 87, 88, 89, 102, 103, 104, 105, 106, 107, 108, 109, 110, 111, 112, 113, 114,…	[14, 15, 16, 17, 90, 91, 92, 93, 94, 95, 96, 97, 98, 99, 100, 101, 126, 127, 128, 129, 130, 131, 132, 133, 179, 180, 181, 182, 183, 184]
chloramphenicol_producer-strain_seen-pure	[0, 1, 2, 3, 4, 5, 6, 7, 8, 9, 10, 11, 12, 13, 14, 15, 16, 17, 27, 28, 29, 30, 31, 32, 33, 34, 35, 36, 37, 38, 39, 40, 41, 42, 43, 44, 45, 46, 47, 48, 49, 50, 51, 52, 53, 54, 55, 56, 57, 58, 59, 60, 61, 62, 63, 64, 65, 66, 67, 68, 69, 70, 71, 72, 73, 74, 75, 76, 77, 78, 79, 80, 81, 82, 83, 84, 85, 86, 87, 88, 89, 90, 91, 92, 93, 94, 95, 96, 97, 98, 99, 100, 101, 102, 103, 104, 105, 106, 107, 108,…	[18, 19, 20, 21, 22, 23, 24, 25, 26]
chloramphenicol_producer-strain_unseen-pure	[0, 1, 2, 3, 4, 5, 6, 7, 8, 9, 10, 11, 12, 13, 14, 15, 16, 17, 27, 28, 29, 30, 31, 32, 33, 34, 35, 36, 37, 38, 39, 40, 41, 42, 43, 44, 45, 46, 47, 48, 49, 50, 51, 52, 53, 54, 55, 56, 57, 58, 59, 60, 61, 62, 63, 64, 65, 66, 67, 68, 69, 70, 71, 72, 73, 74, 75, 76, 77, 78, 79, 80, 81, 82, 83, 84, 85, 86, 87, 88, 89, 90, 91, 92, 93, 94, 95, 96, 97, 98, 99, 100, 101, 102, 103, 104, 105, 106, 107, 108,…	[18, 19, 20, 21, 22, 23, 24, 25, 26]
chloramphenicol	[0, 1, 2, 3, 4, 5, 6, 7, 8, 9, 10, 11, 12, 13, 14, 15, 16, 17, 18, 19, 20, 21, 22, 23, 24, 25, 26, 27, 28, 29, 30, 31, 32, 33, 34, 35, 36, 37, 38, 39, 40, 41, 42, 43, 44, 45, 46, 47, 48, 49, 50, 51, 52, 53, 54, 55, 56, 57, 58, 59, 60, 61, 62, 63, 64, 65, 66, 67, 68, 69, 70, 71, 72, 73, 74, 75, 76, 77, 78, 79, 80, 81, 82, 83, 84, 85, 86, 87, 88, 89, 90, 91, 92, 93, 94, 95, 96, 97, 98, 99, 100, 101…	[256, 257, 258, 259, 251, 252, 407, 408, 409, 410, 411, 412, 253, 254, 255]
erythromycin_producer-strain_seen-pure	[0, 1, 2, 3, 4, 5, 6, 7, 8, 9, 10, 11, 12, 13, 14, 15, 16, 17, 18, 19, 20, 21, 22, 23, 24, 25, 26, 36, 37, 38, 39, 40, 41, 42, 43, 44, 45, 46, 47, 48, 49, 50, 51, 52, 53, 54, 55, 56, 57, 58, 59, 60, 61, 62, 63, 64, 65, 66, 67, 68, 69, 70, 71, 72, 73, 74, 75, 76, 77, 78, 79, 80, 81, 82, 83, 84, 85, 86, 87, 88, 89, 90, 91, 92, 93, 94, 95, 96, 97, 98, 99, 100, 101, 102, 103, 104, 105, 106, 107, 108,…	[27, 28, 29, 30, 31, 32, 33, 34, 35]
erythromycin_producer-strain_unseen-pure	[0, 1, 2, 3, 4, 5, 6, 7, 8, 9, 10, 11, 12, 13, 14, 15, 16, 17, 18, 19, 20, 21, 22, 23, 24, 25, 26, 36, 37, 38, 39, 40, 41, 42, 43, 44, 45, 46, 47, 48, 49, 50, 51, 52, 53, 54, 55, 56, 57, 58, 59, 60, 61, 62, 63, 64, 65, 66, 67, 68, 69, 70, 71, 72, 73, 74, 75, 76, 77, 78, 79, 80, 81, 82, 83, 84, 85, 86, 87, 88, 89, 90, 91, 92, 93, 94, 95, 96, 97, 98, 99, 100, 101, 102, 103, 104, 105, 106, 107, 108,…	[27, 28, 29, 30, 31, 32, 33, 34, 35]
erythromycin	[0, 1, 2, 3, 4, 5, 6, 7, 8, 9, 10, 11, 12, 13, 14, 15, 16, 17, 18, 19, 20, 21, 22, 23, 24, 25, 26, 27, 28, 29, 30, 31, 32, 33, 34, 35, 36, 37, 38, 39, 40, 41, 42, 43, 44, 45, 46, 47, 48, 49, 50, 51, 52, 53, 54, 55, 56, 57, 58, 59, 60, 61, 62, 63, 64, 65, 66, 67, 68, 69, 70, 71, 72, 73, 74, 75, 76, 77, 78, 79, 80, 81, 82, 83, 84, 85, 86, 87, 88, 89, 90, 91, 92, 93, 94, 95, 96, 97, 98, 99, 100, 101…	[260, 261, 262, 263, 264, 265, 266, 267, 268, 368, 369, 370]
linezolid	[0, 1, 2, 3, 4, 5, 6, 7, 8, 9, 10, 11, 12, 13, 14, 15, 16, 17, 18, 19, 20, 21, 22, 23, 24, 25, 26, 27, 28, 29, 30, 31, 32, 33, 34, 35, 45, 46, 47, 48, 49, 50, 51, 52, 53, 54, 55, 56, 57, 58, 59, 60, 61, 62, 63, 64, 65, 66, 67, 68, 69, 70, 71, 72, 73, 74, 75, 76, 77, 78, 79, 80, 81, 82, 83, 84, 85, 86, 87, 88, 89, 90, 91, 92, 93, 94, 95, 96, 97, 98, 99, 100, 101, 102, 103, 104, 105, 106, 107, 108,…	[36, 37, 38, 39, 40, 41, 42, 43, 44, 185, 186, 187]
bacitracin_producer-strain_seen-pure	[0, 1, 2, 3, 4, 5, 6, 7, 8, 9, 10, 11, 12, 13, 14, 15, 16, 17, 18, 19, 20, 21, 22, 23, 24, 25, 26, 27, 28, 29, 30, 31, 32, 33, 34, 35, 36, 37, 38, 39, 40, 41, 42, 43, 44, 45, 46, 47, 48, 49, 50, 51, 52, 53, 54, 55, 56, 57, 58, 59, 60, 61, 62, 72, 73, 74, 75, 76, 77, 78, 79, 80, 81, 82, 83, 84, 85, 86, 87, 88, 89, 90, 91, 92, 93, 94, 95, 96, 97, 98, 99, 100, 101, 102, 103, 104, 105, 106, 107, 108,…	[63, 64, 65, 66, 67, 68, 69, 70, 71]
bacitracin_producer-strain_unseen-pure	[0, 1, 2, 3, 4, 5, 6, 7, 8, 9, 10, 11, 12, 13, 14, 15, 16, 17, 18, 19, 20, 21, 22, 23, 24, 25, 26, 27, 28, 29, 30, 31, 32, 33, 34, 35, 36, 37, 38, 39, 40, 41, 42, 43, 44, 45, 46, 47, 48, 49, 50, 51, 52, 53, 54, 55, 56, 57, 58, 59, 60, 61, 62, 72, 73, 74, 75, 76, 77, 78, 79, 80, 81, 82, 83, 84, 85, 86, 87, 88, 89, 90, 91, 92, 93, 94, 95, 96, 97, 98, 99, 100, 101, 102, 103, 104, 105, 106, 107, 108,…	[63, 64, 65, 66, 67, 68, 69, 70, 71]
bacitracin	[0, 1, 2, 3, 4, 5, 6, 7, 8, 9, 10, 11, 12, 13, 14, 15, 16, 17, 18, 19, 20, 21, 22, 23, 24, 25, 26, 27, 28, 29, 30, 31, 32, 33, 34, 35, 36, 37, 38, 39, 40, 41, 42, 43, 44, 45, 46, 47, 48, 49, 50, 51, 52, 53, 54, 55, 56, 57, 58, 59, 60, 61, 62, 63, 64, 65, 66, 67, 68, 69, 70, 71, 72, 73, 74, 75, 76, 77, 78, 79, 80, 81, 82, 83, 84, 85, 86, 87, 88, 89, 90, 91, 92, 93, 94, 95, 96, 97, 98, 99, 100, 101…	[419, 420, 421, 422, 423, 424, 329, 330, 331, 332, 333, 334, 335, 336, 337]
vancomycin_producer-strain_seen-pure	[0, 1, 2, 3, 4, 5, 6, 7, 8, 9, 10, 11, 12, 13, 14, 15, 16, 17, 18, 19, 20, 21, 22, 23, 24, 25, 26, 27, 28, 29, 30, 31, 32, 33, 34, 35, 36, 37, 38, 39, 40, 41, 42, 43, 44, 45, 46, 47, 48, 49, 50, 51, 52, 53, 54, 55, 56, 57, 58, 59, 60, 61, 62, 63, 64, 65, 66, 67, 68, 69, 70, 71, 72, 73, 74, 75, 76, 77, 78, 79, 80, 90, 91, 92, 93, 94, 95, 96, 97, 98, 99, 100, 101, 102, 103, 104, 105, 106, 107, 108,…	[81, 82, 83, 84, 85, 86, 87, 88, 89, 221, 222, 223, 224, 225, 226]
vancomycin_producer-strain_unseen-pure	[0, 1, 2, 3, 4, 5, 6, 7, 8, 9, 10, 11, 12, 13, 14, 15, 16, 17, 18, 19, 20, 21, 22, 23, 24, 25, 26, 27, 28, 29, 30, 31, 32, 33, 34, 35, 36, 37, 38, 39, 40, 41, 42, 43, 44, 45, 46, 47, 48, 49, 50, 51, 52, 53, 54, 55, 56, 57, 58, 59, 60, 61, 62, 63, 64, 65, 66, 67, 68, 69, 70, 71, 72, 73, 74, 75, 76, 77, 78, 79, 80, 90, 91, 92, 93, 94, 95, 96, 97, 98, 99, 100, 101, 102, 103, 104, 105, 106, 107, 108,…	[81, 82, 83, 84, 85, 86, 87, 88, 89, 221, 222, 223, 224, 225, 226]
vancomycin	[0, 1, 2, 3, 4, 5, 6, 7, 8, 9, 10, 11, 12, 13, 14, 15, 16, 17, 18, 19, 20, 21, 22, 23, 24, 25, 26, 27, 28, 29, 30, 31, 32, 33, 34, 35, 36, 37, 38, 39, 40, 41, 42, 43, 44, 45, 46, 47, 48, 49, 50, 51, 52, 53, 54, 55, 56, 57, 58, 59, 60, 61, 62, 63, 64, 65, 66, 67, 68, 69, 70, 71, 72, 73, 74, 75, 76, 77, 78, 79, 80, 81, 82, 83, 84, 85, 86, 87, 88, 89, 90, 91, 92, 93, 94, 95, 96, 97, 98, 99, 100, 101…	[434, 435, 436, 437, 438, 439, 281, 282, 283, 284, 285, 286]
retapamulin	[0, 1, 2, 3, 4, 5, 6, 7, 8, 9, 10, 11, 12, 13, 14, 15, 16, 17, 18, 19, 20, 21, 22, 23, 24, 25, 26, 27, 28, 29, 30, 31, 32, 33, 34, 35, 36, 37, 38, 39, 40, 41, 42, 43, 44, 45, 46, 47, 48, 49, 50, 51, 52, 53, 54, 55, 56, 57, 58, 59, 60, 61, 62, 63, 64, 65, 66, 67, 68, 69, 70, 71, 72, 73, 74, 75, 76, 77, 78, 79, 80, 81, 82, 83, 84, 85, 86, 87, 88, 89, 90, 91, 92, 93, 94, 95, 96, 97, 98, 99, 100, 101…	[134, 135, 136, 137, 138, 139, 140, 141, 142, 188, 189, 190]
thiostrepton	[0, 1, 2, 3, 4, 5, 6, 7, 8, 9, 10, 11, 12, 13, 14, 15, 16, 17, 18, 19, 20, 21, 22, 23, 24, 25, 26, 27, 28, 29, 30, 31, 32, 33, 34, 35, 36, 37, 38, 39, 40, 41, 42, 43, 44, 45, 46, 47, 48, 49, 50, 51, 52, 53, 54, 55, 56, 57, 58, 59, 60, 61, 62, 63, 64, 65, 66, 67, 68, 69, 70, 71, 72, 73, 74, 75, 76, 77, 78, 79, 80, 81, 82, 83, 84, 85, 86, 87, 88, 89, 90, 91, 92, 93, 94, 95, 96, 97, 98, 99, 100, 101…	[143, 144, 145, 146, 147, 148, 149, 150, 151, 191, 192, 193]
flavomycin_producer-strain_seen-pure	[0, 1, 2, 3, 4, 5, 6, 7, 8, 9, 10, 11, 12, 13, 14, 15, 16, 17, 18, 19, 20, 21, 22, 23, 24, 25, 26, 27, 28, 29, 30, 31, 32, 33, 34, 35, 36, 37, 38, 39, 40, 41, 42, 43, 44, 45, 46, 47, 48, 49, 50, 51, 52, 53, 54, 55, 56, 57, 58, 59, 60, 61, 62, 63, 64, 65, 66, 67, 68, 69, 70, 71, 72, 73, 74, 75, 76, 77, 78, 79, 80, 81, 82, 83, 84, 85, 86, 87, 88, 89, 90, 91, 92, 93, 94, 95, 96, 97, 98, 99, 100, 101…	[206, 207, 208]
flavomycin_producer-strain_unseen-pure	[0, 1, 2, 3, 4, 5, 6, 7, 8, 9, 10, 11, 12, 13, 14, 15, 16, 17, 18, 19, 20, 21, 22, 23, 24, 25, 26, 27, 28, 29, 30, 31, 32, 33, 34, 35, 36, 37, 38, 39, 40, 41, 42, 43, 44, 45, 46, 47, 48, 49, 50, 51, 52, 53, 54, 55, 56, 57, 58, 59, 60, 61, 62, 63, 64, 65, 66, 67, 68, 69, 70, 71, 72, 73, 74, 75, 76, 77, 78, 79, 80, 81, 82, 83, 84, 85, 86, 87, 88, 89, 90, 91, 92, 93, 94, 95, 96, 97, 98, 99, 100, 101…	[206, 207, 208]
flavomycin	[0, 1, 2, 3, 4, 5, 6, 7, 8, 9, 10, 11, 12, 13, 14, 15, 16, 17, 18, 19, 20, 21, 22, 23, 24, 25, 26, 27, 28, 29, 30, 31, 32, 33, 34, 35, 36, 37, 38, 39, 40, 41, 42, 43, 44, 45, 46, 47, 48, 49, 50, 51, 52, 53, 54, 55, 56, 57, 58, 59, 60, 61, 62, 63, 64, 65, 66, 67, 68, 69, 70, 71, 72, 73, 74, 75, 76, 77, 78, 79, 80, 81, 82, 83, 84, 85, 86, 87, 88, 89, 90, 91, 92, 93, 94, 95, 96, 97, 98, 99, 100, 101…	[160, 152, 153, 154, 155, 156, 157, 158, 159]
meropenem	[0, 1, 2, 3, 4, 5, 6, 7, 8, 9, 10, 11, 12, 13, 14, 15, 16, 17, 18, 19, 20, 21, 22, 23, 24, 25, 26, 27, 28, 29, 30, 31, 32, 33, 34, 35, 36, 37, 38, 39, 40, 41, 42, 43, 44, 45, 46, 47, 48, 49, 50, 51, 52, 53, 54, 55, 56, 57, 58, 59, 60, 61, 62, 63, 64, 65, 66, 67, 68, 69, 70, 71, 72, 73, 74, 75, 76, 77, 78, 79, 80, 81, 82, 83, 84, 85, 86, 87, 88, 89, 90, 91, 92, 93, 94, 95, 96, 97, 98, 99, 100, 101…	[161, 162, 163, 164, 165, 166, 167, 168, 169, 209, 210, 211, 212, 213, 214, 215, 216, 217]
fidaxomicin	[0, 1, 2, 3, 4, 5, 6, 7, 8, 9, 10, 11, 12, 13, 14, 15, 16, 17, 18, 19, 20, 21, 22, 23, 24, 25, 26, 27, 28, 29, 30, 31, 32, 33, 34, 35, 36, 37, 38, 39, 40, 41, 42, 43, 44, 45, 46, 47, 48, 49, 50, 51, 52, 53, 54, 55, 56, 57, 58, 59, 60, 61, 62, 63, 64, 65, 66, 67, 68, 69, 70, 71, 72, 73, 74, 75, 76, 77, 78, 79, 80, 81, 82, 83, 84, 85, 86, 87, 88, 89, 90, 91, 92, 93, 94, 95, 96, 97, 98, 99, 100, 101…	[200, 201, 202, 203, 204, 205, 227, 228, 229, 230, 231, 232]
tetracycline	[0, 1, 2, 3, 4, 5, 6, 7, 8, 9, 10, 11, 12, 13, 14, 15, 16, 17, 18, 19, 20, 21, 22, 23, 24, 25, 26, 27, 28, 29, 30, 31, 32, 33, 34, 35, 36, 37, 38, 39, 40, 41, 42, 43, 44, 45, 46, 47, 48, 49, 50, 51, 52, 53, 54, 55, 56, 57, 58, 59, 60, 61, 62, 63, 64, 65, 66, 67, 68, 69, 70, 71, 72, 73, 74, 75, 76, 77, 78, 79, 80, 81, 82, 83, 84, 85, 86, 87, 88, 89, 90, 91, 92, 93, 94, 95, 96, 97, 98, 99, 100, 101…	[269, 270, 271, 272, 273, 274, 371, 372, 373]
penicillin	[0, 1, 2, 3, 4, 5, 6, 7, 8, 9, 10, 11, 12, 13, 14, 15, 16, 17, 18, 19, 20, 21, 22, 23, 24, 25, 26, 27, 28, 29, 30, 31, 32, 33, 34, 35, 36, 37, 38, 39, 40, 41, 42, 43, 44, 45, 46, 47, 48, 49, 50, 51, 52, 53, 54, 55, 56, 57, 58, 59, 60, 61, 62, 63, 64, 65, 66, 67, 68, 69, 70, 71, 72, 73, 74, 75, 76, 77, 78, 79, 80, 81, 82, 83, 84, 85, 86, 87, 88, 89, 90, 91, 92, 93, 94, 95, 96, 97, 98, 99, 100, 101…	[275, 276, 277, 278, 279, 280, 386, 387, 388, 389, 390, 391]
gentamicin	[0, 1, 2, 3, 4, 5, 6, 7, 8, 9, 10, 11, 12, 13, 14, 15, 16, 17, 18, 19, 20, 21, 22, 23, 24, 25, 26, 27, 28, 29, 30, 31, 32, 33, 34, 35, 36, 37, 38, 39, 40, 41, 42, 43, 44, 45, 46, 47, 48, 49, 50, 51, 52, 53, 54, 55, 56, 57, 58, 59, 60, 61, 62, 63, 64, 65, 66, 67, 68, 69, 70, 71, 72, 73, 74, 75, 76, 77, 78, 79, 80, 81, 82, 83, 84, 85, 86, 87, 88, 89, 90, 91, 92, 93, 94, 95, 96, 97, 98, 99, 100, 101…	[287, 288, 289, 290, 291, 292, 293, 294, 295]
streptomycin	[0, 1, 2, 3, 4, 5, 6, 7, 8, 9, 10, 11, 12, 13, 14, 15, 16, 17, 18, 19, 20, 21, 22, 23, 24, 25, 26, 27, 28, 29, 30, 31, 32, 33, 34, 35, 36, 37, 38, 39, 40, 41, 42, 43, 44, 45, 46, 47, 48, 49, 50, 51, 52, 53, 54, 55, 56, 57, 58, 59, 60, 61, 62, 63, 64, 65, 66, 67, 68, 69, 70, 71, 72, 73, 74, 75, 76, 77, 78, 79, 80, 81, 82, 83, 84, 85, 86, 87, 88, 89, 90, 91, 92, 93, 94, 95, 96, 97, 98, 99, 100, 101…	[296, 297, 298, 299, 300, 301, 302, 303, 304, 413, 414, 415, 416, 417, 418]
phosphomycin	[0, 1, 2, 3, 4, 5, 6, 7, 8, 9, 10, 11, 12, 13, 14, 15, 16, 17, 18, 19, 20, 21, 22, 23, 24, 25, 26, 27, 28, 29, 30, 31, 32, 33, 34, 35, 36, 37, 38, 39, 40, 41, 42, 43, 44, 45, 46, 47, 48, 49, 50, 51, 52, 53, 54, 55, 56, 57, 58, 59, 60, 61, 62, 63, 64, 65, 66, 67, 68, 69, 70, 71, 72, 73, 74, 75, 76, 77, 78, 79, 80, 81, 82, 83, 84, 85, 86, 87, 88, 89, 90, 91, 92, 93, 94, 95, 96, 97, 98, 99, 100, 101…	[305, 306, 307, 308, 309, 310, 338, 339, 340, 341, 342, 343, 344, 345, 346, 392, 393, 394, 395, 396, 397, 446, 447, 448, 449, 450, 451]
teicoplanin	[0, 1, 2, 3, 4, 5, 6, 7, 8, 9, 10, 11, 12, 13, 14, 15, 16, 17, 18, 19, 20, 21, 22, 23, 24, 25, 26, 27, 28, 29, 30, 31, 32, 33, 34, 35, 36, 37, 38, 39, 40, 41, 42, 43, 44, 45, 46, 47, 48, 49, 50, 51, 52, 53, 54, 55, 56, 57, 58, 59, 60, 61, 62, 63, 64, 65, 66, 67, 68, 69, 70, 71, 72, 73, 74, 75, 76, 77, 78, 79, 80, 81, 82, 83, 84, 85, 86, 87, 88, 89, 90, 91, 92, 93, 94, 95, 96, 97, 98, 99, 100, 101…	[311, 312, 313, 314, 315, 316, 317, 318, 319, 404, 405, 406]
rifapentine	[0, 1, 2, 3, 4, 5, 6, 7, 8, 9, 10, 11, 12, 13, 14, 15, 16, 17, 18, 19, 20, 21, 22, 23, 24, 25, 26, 27, 28, 29, 30, 31, 32, 33, 34, 35, 36, 37, 38, 39, 40, 41, 42, 43, 44, 45, 46, 47, 48, 49, 50, 51, 52, 53, 54, 55, 56, 57, 58, 59, 60, 61, 62, 63, 64, 65, 66, 67, 68, 69, 70, 71, 72, 73, 74, 75, 76, 77, 78, 79, 80, 81, 82, 83, 84, 85, 86, 87, 88, 89, 90, 91, 92, 93, 94, 95, 96, 97, 98, 99, 100, 101…	[320, 321, 322, 323, 324, 325, 326, 327, 328, 347, 348, 349, 440, 441, 442, 443, 444, 445]
cefotaxime	[0, 1, 2, 3, 4, 5, 6, 7, 8, 9, 10, 11, 12, 13, 14, 15, 16, 17, 18, 19, 20, 21, 22, 23, 24, 25, 26, 27, 28, 29, 30, 31, 32, 33, 34, 35, 36, 37, 38, 39, 40, 41, 42, 43, 44, 45, 46, 47, 48, 49, 50, 51, 52, 53, 54, 55, 56, 57, 58, 59, 60, 61, 62, 63, 64, 65, 66, 67, 68, 69, 70, 71, 72, 73, 74, 75, 76, 77, 78, 79, 80, 81, 82, 83, 84, 85, 86, 87, 88, 89, 90, 91, 92, 93, 94, 95, 96, 97, 98, 99, 100, 101…	[350, 351, 352, 353, 354, 355, 356, 357, 358, 374, 375, 376]
ceftriaxone	[0, 1, 2, 3, 4, 5, 6, 7, 8, 9, 10, 11, 12, 13, 14, 15, 16, 17, 18, 19, 20, 21, 22, 23, 24, 25, 26, 27, 28, 29, 30, 31, 32, 33, 34, 35, 36, 37, 38, 39, 40, 41, 42, 43, 44, 45, 46, 47, 48, 49, 50, 51, 52, 53, 54, 55, 56, 57, 58, 59, 60, 61, 62, 63, 64, 65, 66, 67, 68, 69, 70, 71, 72, 73, 74, 75, 76, 77, 78, 79, 80, 81, 82, 83, 84, 85, 86, 87, 88, 89, 90, 91, 92, 93, 94, 95, 96, 97, 98, 99, 100, 101…	[359, 360, 361, 362, 363, 364, 365, 366, 367, 377, 378, 379]
d-cycloserine	[0, 1, 2, 3, 4, 5, 6, 7, 8, 9, 10, 11, 12, 13, 14, 15, 16, 17, 18, 19, 20, 21, 22, 23, 24, 25, 26, 27, 28, 29, 30, 31, 32, 33, 34, 35, 36, 37, 38, 39, 40, 41, 42, 43, 44, 45, 46, 47, 48, 49, 50, 51, 52, 53, 54, 55, 56, 57, 58, 59, 60, 61, 62, 63, 64, 65, 66, 67, 68, 69, 70, 71, 72, 73, 74, 75, 76, 77, 78, 79, 80, 81, 82, 83, 84, 85, 86, 87, 88, 89, 90, 91, 92, 93, 94, 95, 96, 97, 98, 99, 100, 101…	[380, 381, 382, 383, 384, 385, 425, 426, 427, 428, 429, 430]
ramoplanin	[0, 1, 2, 3, 4, 5, 6, 7, 8, 9, 10, 11, 12, 13, 14, 15, 16, 17, 18, 19, 20, 21, 22, 23, 24, 25, 26, 27, 28, 29, 30, 31, 32, 33, 34, 35, 36, 37, 38, 39, 40, 41, 42, 43, 44, 45, 46, 47, 48, 49, 50, 51, 52, 53, 54, 55, 56, 57, 58, 59, 60, 61, 62, 63, 64, 65, 66, 67, 68, 69, 70, 71, 72, 73, 74, 75, 76, 77, 78, 79, 80, 81, 82, 83, 84, 85, 86, 87, 88, 89, 90, 91, 92, 93, 94, 95, 96, 97, 98, 99, 100, 101…	[398, 399, 400, 401, 402, 403, 431, 432, 433]

## Sheet: LCOCV_y4
	Training	Testing
colistin	[9, 10, 11, 12, 13, 14, 15, 16, 17, 21, 22, 23, 24, 25, 26, 27, 28, 29, 30, 31, 32, 33, 34, 35, 36, 37, 38, 39, 40, 41, 42, 43, 44, 45, 46, 47, 48, 49, 50, 51, 52, 53, 54, 55, 56, 57, 58, 59, 60, 61, 62, 63, 64, 65, 66, 67, 68]	[0, 1, 2, 3, 4, 5, 6, 7, 8, 18, 19, 20]
polymyxin	[0, 1, 2, 3, 4, 5, 6, 7, 8, 18, 19, 20, 27, 28, 29, 30, 31, 32, 39, 40, 41, 42, 43, 44, 45, 46, 47, 48, 49, 50, 51, 52, 53, 54, 55, 56, 57, 58, 59, 60, 61, 62, 63, 64, 65, 66, 67, 68]	[9, 10, 11, 12, 13, 14, 15, 16, 17, 21, 22, 23, 24, 25, 26, 33, 34, 35, 36, 37, 38]
isoniazid	[0, 1, 2, 3, 4, 5, 6, 7, 8, 9, 10, 11, 12, 13, 14, 15, 16, 17, 18, 19, 20, 21, 22, 23, 24, 25, 26, 33, 34, 35, 36, 37, 38, 45, 46, 47, 48, 49, 50, 51, 52, 53, 54, 55, 56, 57, 58, 59, 60, 61, 62, 63, 64, 65, 66, 67, 68]	[27, 28, 29, 30, 31, 32, 39, 40, 41, 42, 43, 44]
triclosan	[0, 1, 2, 3, 4, 5, 6, 7, 8, 9, 10, 11, 12, 13, 14, 15, 16, 17, 18, 19, 20, 21, 22, 23, 24, 25, 26, 27, 28, 29, 30, 31, 32, 33, 34, 35, 36, 37, 38, 39, 40, 41, 42, 43, 44, 51, 52, 53, 54, 55, 56, 63, 64, 65, 66, 67, 68]	[45, 46, 47, 48, 49, 50, 57, 58, 59, 60, 61, 62]
cerulenin	[0, 1, 2, 3, 4, 5, 6, 7, 8, 9, 10, 11, 12, 13, 14, 15, 16, 17, 18, 19, 20, 21, 22, 23, 24, 25, 26, 27, 28, 29, 30, 31, 32, 33, 34, 35, 36, 37, 38, 39, 40, 41, 42, 43, 44, 45, 46, 47, 48, 49, 50, 57, 58, 59, 60, 61, 62]	[51, 52, 53, 54, 55, 56, 63, 64, 65, 66, 67, 68]

## Sheet: LCOCV_y5
	Training	Testing
actinomycin-d_producer-strain_seen-pure	[0, 1, 2, 3, 4, 5, 6, 7, 8, 9, 10, 11, 12, 13, 14, 15, 16, 17, 18, 19, 20, 21, 22, 23, 24, 25, 26, 27, 28, 29, 30, 31, 32, 33, 34, 35, 36, 37, 38, 39, 40, 50, 51, 52, 53, 54, 55, 56, 57, 58, 59, 60, 61, 62, 63, 64, 65, 66, 67, 68, 69, 70, 71, 72, 73, 74, 75, 76, 77, 78, 79, 80, 81, 82, 83, 84, 85, 86, 87, 88, 89, 90, 91, 92, 93, 94, 95, 96, 97, 98, 99, 100, 101, 102, 103, 104, 105, 106, 107, 108,…	[41, 42, 43, 44, 45, 46, 47, 48, 49]
actinomycin-d_producer-strain_unseen-pure	[6, 7, 8, 9, 10, 11, 12, 13, 14, 15, 16, 17, 18, 19, 20, 21, 22, 23, 24, 25, 26, 27, 28, 29, 30, 31, 32, 33, 34, 35, 36, 37, 38, 39, 40, 50, 51, 52, 53, 54, 55, 56, 57, 58, 59, 60, 61, 62, 63, 64, 65, 66, 67, 68, 69, 70, 71, 72, 73, 74, 75, 76, 77, 78, 79, 80, 81, 82, 83, 84, 85, 86, 87, 88, 89, 90, 91, 92, 93, 94, 95, 96, 97, 98, 99, 100, 101, 102, 103, 104, 105, 106, 107, 108, 109, 110, 111, 11…	[41, 42, 43, 44, 45, 46, 47, 48, 49]
actinomycin-d	[6, 7, 8, 9, 10, 11, 12, 13, 14, 15, 16, 17, 18, 19, 20, 21, 22, 23, 24, 25, 26, 27, 28, 29, 30, 31, 32, 33, 34, 35, 36, 37, 38, 39, 40, 41, 42, 43, 44, 45, 46, 47, 48, 49, 50, 51, 52, 53, 54, 55, 56, 57, 58, 59, 60, 61, 62, 63, 64, 65, 66, 67, 68, 69, 70, 71, 72, 73, 74, 75, 76, 77, 78, 79, 80, 81, 82, 83, 84, 85, 86, 87, 88, 89, 90, 91, 92, 93, 94, 95, 96, 97, 98, 99, 100, 101, 102, 103, 104, 1…	[0, 1, 2, 3, 4, 5, 128, 129, 124, 125, 126, 127]
rifampicin_producer-strain_seen-pure	[0, 1, 2, 3, 4, 5, 6, 7, 8, 9, 10, 11, 12, 13, 14, 15, 16, 17, 18, 19, 20, 21, 22, 23, 24, 25, 26, 27, 28, 29, 30, 31, 32, 33, 34, 35, 36, 37, 38, 39, 40, 41, 42, 43, 44, 45, 46, 47, 48, 49, 59, 60, 61, 62, 63, 64, 65, 66, 67, 68, 69, 70, 71, 72, 73, 74, 75, 76, 77, 78, 79, 80, 81, 82, 83, 84, 85, 86, 87, 88, 89, 90, 91, 92, 93, 94, 95, 96, 97, 98, 99, 100, 101, 102, 103, 104, 105, 106, 107, 108,…	[50, 51, 52, 53, 54, 55, 56, 57, 58]
rifampicin_producer-strain_unseen-pure	[0, 1, 2, 3, 4, 5, 10, 11, 12, 13, 14, 15, 16, 17, 18, 19, 20, 21, 22, 23, 24, 25, 26, 27, 28, 29, 30, 31, 32, 33, 34, 35, 36, 37, 38, 39, 40, 41, 42, 43, 44, 45, 46, 47, 48, 49, 59, 60, 61, 62, 63, 64, 65, 66, 67, 68, 69, 70, 83, 84, 85, 86, 87, 88, 89, 90, 91, 92, 93, 94, 95, 96, 97, 98, 99, 100, 101, 102, 103, 104, 105, 106, 107, 108, 109, 110, 111, 112, 113, 114, 115, 116, 117, 118, 119, 120,…	[50, 51, 52, 53, 54, 55, 56, 57, 58]
rifampicin	[0, 1, 2, 3, 4, 5, 10, 11, 12, 13, 14, 15, 16, 17, 18, 19, 20, 21, 22, 23, 24, 25, 26, 27, 28, 29, 30, 31, 32, 33, 34, 35, 36, 37, 38, 39, 40, 41, 42, 43, 44, 45, 46, 47, 48, 49, 50, 51, 52, 53, 54, 55, 56, 57, 58, 59, 60, 61, 62, 63, 64, 65, 66, 67, 68, 69, 70, 83, 84, 85, 86, 87, 88, 89, 90, 91, 92, 93, 94, 95, 96, 97, 98, 99, 100, 101, 102, 103, 104, 105, 106, 107, 108, 109, 110, 111, 112, 113…	[6, 7, 8, 9, 71, 72, 73, 74, 75, 76, 77, 78, 79, 80, 81, 82]
doxycycline	[0, 1, 2, 3, 4, 5, 6, 7, 8, 9, 14, 15, 16, 17, 18, 19, 20, 21, 22, 23, 24, 25, 26, 27, 28, 29, 30, 31, 32, 33, 34, 35, 36, 37, 38, 39, 40, 41, 42, 43, 44, 45, 46, 47, 48, 49, 50, 51, 52, 53, 54, 55, 56, 57, 58, 71, 72, 73, 74, 75, 76, 77, 78, 79, 80, 81, 82, 91, 92, 93, 94, 95, 96, 97, 98, 99, 100, 101, 102, 103, 104, 105, 106, 107, 108, 115, 116, 117, 118, 119, 120, 121, 122, 123, 124, 125, 126,…	[10, 11, 12, 13, 59, 60, 61, 62, 63, 64, 65, 66, 67, 68, 69, 70, 83, 84, 85, 86, 87, 88, 89, 90, 109, 110, 111, 112, 113, 114]
chloramphenicol_producer-strain_seen-pure	[0, 1, 2, 3, 4, 5, 6, 7, 8, 9, 10, 11, 12, 13, 23, 24, 25, 26, 27, 28, 29, 30, 31, 32, 33, 34, 35, 36, 37, 38, 39, 40, 41, 42, 43, 44, 45, 46, 47, 48, 49, 50, 51, 52, 53, 54, 55, 56, 57, 58, 59, 60, 61, 62, 63, 64, 65, 66, 67, 68, 69, 70, 71, 72, 73, 74, 75, 76, 77, 78, 79, 80, 81, 82, 83, 84, 85, 86, 87, 88, 89, 90, 91, 92, 93, 94, 95, 96, 97, 98, 99, 100, 101, 102, 103, 104, 105, 106, 107, 108,…	[14, 15, 16, 17, 18, 19, 20, 21, 22]
chloramphenicol_producer-strain_unseen-pure	[0, 1, 2, 3, 4, 5, 6, 7, 8, 9, 10, 11, 12, 13, 23, 24, 25, 26, 27, 28, 29, 30, 31, 32, 33, 34, 35, 36, 37, 38, 39, 40, 41, 42, 43, 44, 45, 46, 47, 48, 49, 50, 51, 52, 53, 54, 55, 56, 57, 58, 59, 60, 61, 62, 63, 64, 65, 66, 67, 68, 69, 70, 71, 72, 73, 74, 75, 76, 77, 78, 79, 80, 81, 82, 83, 84, 85, 86, 87, 88, 89, 90, 91, 92, 93, 94, 95, 96, 97, 98, 99, 100, 101, 102, 103, 104, 105, 106, 107, 108,…	[14, 15, 16, 17, 18, 19, 20, 21, 22]
chloramphenicol	[0, 1, 2, 3, 4, 5, 6, 7, 8, 9, 10, 11, 12, 13, 14, 15, 16, 17, 18, 19, 20, 21, 22, 23, 24, 25, 26, 27, 28, 29, 30, 31, 32, 33, 34, 35, 36, 37, 38, 39, 40, 41, 42, 43, 44, 45, 46, 47, 48, 49, 50, 51, 52, 53, 54, 55, 56, 57, 58, 59, 60, 61, 62, 63, 64, 65, 66, 67, 68, 69, 70, 71, 72, 73, 74, 75, 76, 77, 78, 79, 80, 81, 82, 83, 84, 85, 86, 87, 88, 89, 90, 91, 92, 93, 94, 95, 96, 97, 98, 99, 100, 101…	[202, 203, 204, 205, 142, 143, 144, 145, 146, 147, 148, 149, 150, 206, 207]
erythromycin_producer-strain_seen-pure	[0, 1, 2, 3, 4, 5, 6, 7, 8, 9, 10, 11, 12, 13, 14, 15, 16, 17, 18, 19, 20, 21, 22, 32, 33, 34, 35, 36, 37, 38, 39, 40, 41, 42, 43, 44, 45, 46, 47, 48, 49, 50, 51, 52, 53, 54, 55, 56, 57, 58, 59, 60, 61, 62, 63, 64, 65, 66, 67, 68, 69, 70, 71, 72, 73, 74, 75, 76, 77, 78, 79, 80, 81, 82, 83, 84, 85, 86, 87, 88, 89, 90, 91, 92, 93, 94, 95, 96, 97, 98, 99, 100, 101, 102, 103, 104, 105, 106, 107, 108,…	[23, 24, 25, 26, 27, 28, 29, 30, 31]
erythromycin_producer-strain_unseen-pure	[0, 1, 2, 3, 4, 5, 6, 7, 8, 9, 10, 11, 12, 13, 14, 15, 16, 17, 18, 19, 20, 21, 22, 32, 33, 34, 35, 36, 37, 38, 39, 40, 41, 42, 43, 44, 45, 46, 47, 48, 49, 50, 51, 52, 53, 54, 55, 56, 57, 58, 59, 60, 61, 62, 63, 64, 65, 66, 67, 68, 69, 70, 71, 72, 73, 74, 75, 76, 77, 78, 79, 80, 81, 82, 83, 84, 85, 86, 87, 88, 89, 90, 91, 92, 93, 94, 95, 96, 97, 98, 99, 100, 101, 102, 103, 104, 105, 106, 107, 108,…	[23, 24, 25, 26, 27, 28, 29, 30, 31]
erythromycin	[0, 1, 2, 3, 4, 5, 6, 7, 8, 9, 10, 11, 12, 13, 14, 15, 16, 17, 18, 19, 20, 21, 22, 23, 24, 25, 26, 27, 28, 29, 30, 31, 32, 33, 34, 35, 36, 37, 38, 39, 40, 41, 42, 43, 44, 45, 46, 47, 48, 49, 50, 51, 52, 53, 54, 55, 56, 57, 58, 59, 60, 61, 62, 63, 64, 65, 66, 67, 68, 69, 70, 71, 72, 73, 74, 75, 76, 77, 78, 79, 80, 81, 82, 83, 84, 85, 86, 87, 88, 89, 90, 91, 92, 93, 94, 95, 96, 97, 98, 99, 100, 101…	[196, 197, 198, 151, 152, 153, 154, 155, 156, 157, 158, 159]
linezolid	[0, 1, 2, 3, 4, 5, 6, 7, 8, 9, 10, 11, 12, 13, 14, 15, 16, 17, 18, 19, 20, 21, 22, 23, 24, 25, 26, 27, 28, 29, 30, 31, 41, 42, 43, 44, 45, 46, 47, 48, 49, 50, 51, 52, 53, 54, 55, 56, 57, 58, 59, 60, 61, 62, 63, 64, 65, 66, 67, 68, 69, 70, 71, 72, 73, 74, 75, 76, 77, 78, 79, 80, 81, 82, 83, 84, 85, 86, 87, 88, 89, 90, 91, 92, 93, 94, 95, 96, 97, 98, 99, 100, 101, 102, 103, 104, 105, 106, 107, 108,…	[32, 33, 34, 35, 36, 37, 38, 39, 40, 115, 116, 117]
retapamulin	[0, 1, 2, 3, 4, 5, 6, 7, 8, 9, 10, 11, 12, 13, 14, 15, 16, 17, 18, 19, 20, 21, 22, 23, 24, 25, 26, 27, 28, 29, 30, 31, 32, 33, 34, 35, 36, 37, 38, 39, 40, 41, 42, 43, 44, 45, 46, 47, 48, 49, 50, 51, 52, 53, 54, 55, 56, 57, 58, 59, 60, 61, 62, 63, 64, 65, 66, 67, 68, 69, 70, 71, 72, 73, 74, 75, 76, 77, 78, 79, 80, 81, 82, 83, 84, 85, 86, 87, 88, 89, 90, 100, 101, 102, 103, 104, 105, 106, 107, 108,…	[91, 92, 93, 94, 95, 96, 97, 98, 99, 118, 119, 120]
thiostrepton	[0, 1, 2, 3, 4, 5, 6, 7, 8, 9, 10, 11, 12, 13, 14, 15, 16, 17, 18, 19, 20, 21, 22, 23, 24, 25, 26, 27, 28, 29, 30, 31, 32, 33, 34, 35, 36, 37, 38, 39, 40, 41, 42, 43, 44, 45, 46, 47, 48, 49, 50, 51, 52, 53, 54, 55, 56, 57, 58, 59, 60, 61, 62, 63, 64, 65, 66, 67, 68, 69, 70, 71, 72, 73, 74, 75, 76, 77, 78, 79, 80, 81, 82, 83, 84, 85, 86, 87, 88, 89, 90, 91, 92, 93, 94, 95, 96, 97, 98, 99, 109, 110…	[100, 101, 102, 103, 104, 105, 106, 107, 108, 121, 122, 123]
fidaxomicin	[0, 1, 2, 3, 4, 5, 6, 7, 8, 9, 10, 11, 12, 13, 14, 15, 16, 17, 18, 19, 20, 21, 22, 23, 24, 25, 26, 27, 28, 29, 30, 31, 32, 33, 34, 35, 36, 37, 38, 39, 40, 41, 42, 43, 44, 45, 46, 47, 48, 49, 50, 51, 52, 53, 54, 55, 56, 57, 58, 59, 60, 61, 62, 63, 64, 65, 66, 67, 68, 69, 70, 71, 72, 73, 74, 75, 76, 77, 78, 79, 80, 81, 82, 83, 84, 85, 86, 87, 88, 89, 90, 91, 92, 93, 94, 95, 96, 97, 98, 99, 100, 101…	[130, 131, 132, 133, 134, 135, 136, 137, 138, 139, 140, 141]
tetracycline	[0, 1, 2, 3, 4, 5, 6, 7, 8, 9, 10, 11, 12, 13, 14, 15, 16, 17, 18, 19, 20, 21, 22, 23, 24, 25, 26, 27, 28, 29, 30, 31, 32, 33, 34, 35, 36, 37, 38, 39, 40, 41, 42, 43, 44, 45, 46, 47, 48, 49, 50, 51, 52, 53, 54, 55, 56, 57, 58, 59, 60, 61, 62, 63, 64, 65, 66, 67, 68, 69, 70, 71, 72, 73, 74, 75, 76, 77, 78, 79, 80, 81, 82, 83, 84, 85, 86, 87, 88, 89, 90, 91, 92, 93, 94, 95, 96, 97, 98, 99, 100, 101…	[160, 161, 162, 163, 164, 165, 199, 200, 201]
gentamicin	[0, 1, 2, 3, 4, 5, 6, 7, 8, 9, 10, 11, 12, 13, 14, 15, 16, 17, 18, 19, 20, 21, 22, 23, 24, 25, 26, 27, 28, 29, 30, 31, 32, 33, 34, 35, 36, 37, 38, 39, 40, 41, 42, 43, 44, 45, 46, 47, 48, 49, 50, 51, 52, 53, 54, 55, 56, 57, 58, 59, 60, 61, 62, 63, 64, 65, 66, 67, 68, 69, 70, 71, 72, 73, 74, 75, 76, 77, 78, 79, 80, 81, 82, 83, 84, 85, 86, 87, 88, 89, 90, 91, 92, 93, 94, 95, 96, 97, 98, 99, 100, 101…	[166, 167, 168, 169, 170, 171, 172, 173, 174]
streptomycin	[0, 1, 2, 3, 4, 5, 6, 7, 8, 9, 10, 11, 12, 13, 14, 15, 16, 17, 18, 19, 20, 21, 22, 23, 24, 25, 26, 27, 28, 29, 30, 31, 32, 33, 34, 35, 36, 37, 38, 39, 40, 41, 42, 43, 44, 45, 46, 47, 48, 49, 50, 51, 52, 53, 54, 55, 56, 57, 58, 59, 60, 61, 62, 63, 64, 65, 66, 67, 68, 69, 70, 71, 72, 73, 74, 75, 76, 77, 78, 79, 80, 81, 82, 83, 84, 85, 86, 87, 88, 89, 90, 91, 92, 93, 94, 95, 96, 97, 98, 99, 100, 101…	[175, 176, 177, 178, 179, 180, 181, 182, 183, 208, 209, 210, 211, 212, 213]
rifapentine	[0, 1, 2, 3, 4, 5, 6, 7, 8, 9, 10, 11, 12, 13, 14, 15, 16, 17, 18, 19, 20, 21, 22, 23, 24, 25, 26, 27, 28, 29, 30, 31, 32, 33, 34, 35, 36, 37, 38, 39, 40, 41, 42, 43, 44, 45, 46, 47, 48, 49, 50, 51, 52, 53, 54, 55, 56, 57, 58, 59, 60, 61, 62, 63, 64, 65, 66, 67, 68, 69, 70, 71, 72, 73, 74, 75, 76, 77, 78, 79, 80, 81, 82, 83, 84, 85, 86, 87, 88, 89, 90, 91, 92, 93, 94, 95, 96, 97, 98, 99, 100, 101…	[184, 185, 186, 187, 188, 189, 190, 191, 192, 193, 194, 195, 214, 215, 216, 217, 218, 219]
