# Supplementary material for: Predicting antimicrobial mechanism-of-action from transcriptomes: A generalizable explainable artificial intelligence approach
Source: PLoS Comput Biol. 2021 Mar 29;17(3):e1008857. doi: 10.1371/journal.pcbi.1008857 (PMC8031737; doi:10.1371/journal.pcbi.1008857)
Supplement: S5 Table — Results from GSEA’s Prerank module using coefficients as ranked weights with gene sets from the Gene Ontology database. (XLSX) [file pcbi.1008857.s011.xlsx]

## Sheet: Table_S5
Sub-model	Term	Database	Description	es	nes	pval	fdr	geneset_size	matched_size	genes	ledge_genes	fdr<0.25	|nes|
y1	GO:0006974	goa	cellular response to DNA damage stimulus	-0.628277	-4.67017	0	0.00546528	230	12	b2215;b0957;b2368;b0779;b3515;b2009;b0314;b1697;b0232;b0231;b3645;b2616	b0779;b3515;b2009;b0314;b1697;b0232;b0231;b3645;b2616	TRUE	4.67017
	GO:0009432	goa	SOS response	-0.813535	-4.23607	0	0.0114771	28	5	b0779;b0232;b0231;b3645;b2616	b0232;b0231;b3645;b2616	TRUE	4.23607
	GO:0003677	goa	DNA binding	-0.624131	-3.58142	0.00984252	0.0670407	412	7	b2760;b3501;b0779;b3515;b3755;b0232;b0231	b3501;b0779;b3515;b3755;b0232;b0231	TRUE	3.58142
	GO:0005524	goa	ATP binding	-0.390254	-2.44847	0.193798	0.776343	415	9	b2168;b3486;b0778;b2234;b2166;b0779;b2677;b3271;b2616	b2166;b0779;b2677;b3271;b2616	FALSE	2.44847
	GO:0016491	goa	oxidoreductase activity	0.382979	2.41866	0.256674	1	362	8	b2902;b1695;b0608;b1501;b2235;b2234;b3011;b2719	b2902;b1695;b0608;b1501;b2235;b2234;b3011;b2719	FALSE	2.41866
	GO:0042802	goa	identical protein binding	0.436763	2.39028	0.252988	1	311	6	b2498;b0342;b0957;b0268;b2235;b2617	b2498;b0342;b0957;b0268	FALSE	2.39028
	GO:0005215	goa	transporter activity	-0.444542	-2.21073	0.285156	0.937404	179	5	b0842;b2497;b2368;b0314;b3265	b0314;b3265	FALSE	2.21073
	GO:0042803	goa	protein homodimerization activity	-0.4	-2.16431	0.280374	0.838556	241	7	b2497;b0774;b2235;b2234;b2727;b3779;b0903	b2497;b0774;b2235;b2234;b2727;b3779;b0903	FALSE	2.16431
	GO:0046872	goa	metal ion binding	0.277723	2.16141	0.378819	1	634	14	b2753;b4092;b2215;b0608;b1494;b1501;b2150;b0778;b2235;b3011;b2727;b2719;b2236;b0231	b2753;b4092;b2215;b0608;b1494;b1501;b2150;b0778;b2235;b3011;b2727;b2719;b2236	FALSE	2.16141
	GO:0016787	goa	hydrolase activity	0.274725	1.94998	0.46627	1	490	11	b2753;b4092;b1494;b2132;b3486;b0798;b0403;b3525;b2727;b3779;b0779	b2753;b4092;b1494;b2132;b3486;b0798;b0403;b3525;b2727;b3779;b0779	FALSE	1.94998
	GO:0006810	goa	transport	-0.212874	-1.90471	0.484436	1	654	24	b1495;b0874;b2452;b2215;b1737;b1329;b0957;b3134;b2167;b3486;b0842;b2497;b2150;b2368;b3907;b3754;b3328;b0832;b2677;b0314;b3265;b3271;b4037;b2964	b2677;b0314;b3265;b3271;b4037;b2964	FALSE	1.90471
	GO:0016021	goa	integral component of membrane	0.194546	1.84054	0.574297	1	912	23	b0874;b2452;b4306;b2215;b1737;b0957;b1142;b3134;b2167;b3486;b0842;b2497;b2368;b2378;b3907;b3242;b3754;b2778;b0832;b4044;b2504;b0314;b2964	b0874;b2452;b4306;b2215;b1737;b0957;b1142;b3134;b2167;b3486;b0842;b2497;b2368	FALSE	1.84054
	GO:0000166	goa	nucleotide binding	-0.258122	-1.80024	0.465804	1	473	13	b2498;b2632;b2168;b3486;b0778;b2234;b3525;b2727;b2166;b0779;b2677;b3271;b2616	b3525;b2727;b2166;b0779;b2677;b3271;b2616	FALSE	1.80024
	GO:0005737	goa	cytoplasm	-0.224173	-1.71773	0.648	1	754	14	b4306;b0382;b0342;b0268;b0778;b0774;b2235;b0403;b2236;b0779;b2009;b0903;b0231;b2616	b2009;b0903;b0231;b2616	FALSE	1.71773
	GO:0008152	goa	metabolic process	0.218973	1.69115	0.627953	1	513	14	b2902;b1695;b2498;b0268;b2132;b3486;b2234;b0798;b0403;b3525;b0777;b0903;b2677;b3271	b2902;b1695;b2498	FALSE	1.69115
	GO:0003824	goa	catalytic activity	0.269321	1.68298	0.663934	1	441	8	b2498;b1494;b0268;b0774;b2234;b3517;b0403;b0903	b2498;b1494;b0268;b0774;b2234;b3517;b0403	FALSE	1.68298
	GO:0055114	goa	oxidation-reduction process	0.220214	1.59481	0.740206	1	441	11	b2902;b1695;b0608;b1501;b2235;b2234;b3011;b2719;b2236;b3028;b1697	b2902;b1695	FALSE	1.59481
	GO:0016740	goa	transferase activity	0.220616	1.57223	0.739563	0.995707	561	11	b4307;b2498;b0342;b2167;b2168;b0774;b2378;b2166;b0777;b0903;b0231	b4307;b2498	FALSE	1.57223
	GO:0030288	goa	outer membrane-bounded periplasmic space	-0.267591	-1.57115	0.70334	1	165	7	b2753;b1329;b2132;b2150;b0939;b3024;b4037	b3024;b4037	FALSE	1.57115
	GO:0042597	goa	periplasmic space	0.250556	1.55832	0.717949	0.907253	182	8	b1043;b1329;b2132;b2150;b4199;b0939;b3024;b4037	b1043	FALSE	1.55832
	GO:0005886	goa	plasma membrane	-0.161582	-1.48513	0.761811	1	1054	23	b0874;b2452;b1737;b1142;b3134;b2132;b2167;b3486;b0842;b2497;b2368;b2378;b3907;b3242;b3754;b2778;b0832;b4044;b2677;b0314;b3265;b3271;b2964	b2677;b0314;b3265;b3271;b2964	FALSE	1.48513
	GO:0008643	goa	carbohydrate transport	0.260751	1.4386	0.8357	0.903654	94	6	b1737;b3134;b2167;b2150;b3907;b4037	b1737;b3134;b2167;b2150;b3907	FALSE	1.4386
	GO:0005515	goa	protein binding	-0.17748	-1.41284	0.817814	1	754	16	b4307;b0382;b2215;b0957;b3486;b2150;b2760;b3517;b2617;b2727;b2719;b0779;b0903;b2677;b0231;b2616	b0903;b2677;b0231;b2616	FALSE	1.41284
	GO:0016020	goa	membrane	0.130038	1.377	0.901261	0.86277	1210	31	b1495;b0874;b2498;b2452;b4306;b2215;b1737;b0957;b1142;b3134;b2167;b3486;b0842;b2497;b2368;b2378;b3907;b3517;b3242;b3754;b2617;b2778;b0832;b4044;b2504;b0903;b2677;b0314;b3265;b3271;b2964	b1495;b0874;b2498;b2452;b4306	FALSE	1.377
	GO:0055085	goa	transmembrane transport	-0.200693	-1.33602	0.851351	0.986861	251	10	b2215;b1329;b0842;b2497;b2368;b3907;b3754;b4044;b3265;b3271	b4044;b3265;b3271	FALSE	1.33602
	GO:0005829	goa	cytosol	-0.164386	-1.19245	0.90927	0.991479	934	13	b2498;b1494;b2632;b2168;b0778;b2235;b2234;b3011;b3517;b3028;b0903;b1697;b3755	b3028;b0903;b1697;b3755	FALSE	1.19245
	GO:0005887	goa	integral component of plasma membrane	-0.174141	-1.18911	0.888268	0.926255	444	13	b0874;b1737;b3134;b2167;b0842;b2497;b2378;b3754;b3328;b0832;b2504;b0314;b2964	b3328;b0832;b2504;b0314;b2964	FALSE	1.18911
y2	GO:0009432	goa	SOS response	-0.790067	-5.66518	0	0	28	15	b1860;b3813;b0779;b4058;b0232;b0799;b1861;b1728;b1741;b0060;b0233;b0234;b0231;b2616;b3645	b0779;b4058;b0232;b0799;b1861;b1728;b1741;b0060;b0233;b0234;b0231;b2616;b3645	TRUE	5.66518
	GO:0006281	goa	DNA repair	-0.724644	-5.06778	0	0	72	14	b1844;b1860;b3813;b0779;b4058;b0232;b0799;b1861;b1741;b0060;b0233;b0234;b0231;b2616	b0779;b4058;b0232;b0799;b1861;b1741;b0060;b0233;b0234;b0231;b2616	TRUE	5.06778
	GO:0009102	goa	biotin biosynthetic process	0.906667	4.85944	0	0.0288365	11	5	b0776;b0775;b0777;b0774;b0778	b0776;b0775;b0777;b0774;b0778	TRUE	4.85944
	GO:0006974	goa	cellular response to DNA damage stimulus	-0.567685	-4.54295	0	0.000303482	230	24	b2135;b2979;b0925;b0314;b1844;b1478;b3050;b1860;b3813;b3155;b0779;b4058;b0232;b0799;b1861;b1728;b1741;b0060;b2009;b0233;b0234;b0231;b2616;b3645	b0779;b4058;b0232;b0799;b1861;b1728;b1741;b0060;b2009;b0233;b0234;b0231;b2616;b3645	TRUE	4.54295
	GO:0090305	goa	nucleic acid phosphodiester bond hydrolysis	-0.685104	-3.67113	0.00189036	0.0161604	78	7	b1844;b3155;b0779;b4058;b1741;b0060;b0233	b3155;b0779;b4058;b1741;b0060;b0233	TRUE	3.67113
	GO:0009314	goa	response to radiation	-0.706667	-3.4269	0.0094162	0.0349611	48	5	b3813;b0779;b4058;b1861;b2616	b3813;b0779;b4058;b1861;b2616	TRUE	3.4269
	GO:0004518	goa	nuclease activity	-0.699388	-3.40255	0.0198413	0.0318656	70	5	b1844;b0779;b4058;b1741;b0233	b0779;b4058;b1741;b0233	TRUE	3.40255
	GO:0006310	goa	DNA recombination	-0.656227	-3.39834	0.00566038	0.0277035	78	6	b1141;b1860;b0799;b1861;b3832;b2616	b0799;b1861;b3832;b2616	TRUE	3.39834
	GO:0003677	goa	DNA binding	-0.418741	-3.08425	0.0310219	0.07147	412	16	b1552;b2667;b1558;b1141;b1526;b0059;b1860;b3813;b0779;b4058;b0232;b0799;b1861;b2847;b0060;b0231	b0779;b4058;b0232;b0799;b1861;b2847;b0060;b0231	TRUE	3.08425
	GO:0055114	goa	oxidation-reduction process	0.349854	3.76261	0.039261	0.308328	441	20	b2203;b3958;b0123;b2736;b2979;b3125;b4249;b2887;b4051;b3366;b1761;b1475;b3368;b2886;b1478;b2468;b2235;b2234;b1746;b4237	b2203;b3958;b0123;b2736;b2979;b3125;b4249;b2887;b4051;b3366;b1761;b1475;b3368;b2886;b1478;b2468	FALSE	3.76261
	GO:0016491	goa	oxidoreductase activity	0.335331	3.49414	0.0630841	0.36785	362	18	b3958;b0123;b2736;b2979;b3125;b4249;b2887;b4051;b3366;b1761;b3368;b2886;b1478;b2468;b2235;b2234;b1746;b4237	b3958;b0123;b2736;b2979;b3125;b4249;b2887;b4051;b3366;b1761	FALSE	3.49414
	GO:0016310	goa	phosphorylation	0.6	3.3037	0.0508475	0.405929	161	5	b2167;b2168;b0613;b3124;b1640	b2167;b2168;b0613;b3124;b1640	FALSE	3.3037
	GO:0003824	goa	catalytic activity	0.359266	3.02433	0.14977	0.562533	441	11	b0776;b0775;b0774;b2979;b3368;b2374;b3417;b3845;b2234;b4058;b4237	b0776;b0775;b0774;b2979	FALSE	3.02433
	GO:0005215	goa	transporter activity	0.504593	2.69934	0.15102	0.832745	179	5	b2128;b0842;b0314;b1596;b3513	b2128;b0842;b0314;b1596	FALSE	2.69934
	GO:0016740	goa	transferase activity	0.23557	2.68489	0.322967	0.731686	561	23	b0776;b0775;b0777;b0774;b2167;b2168;b0925;b3361;b0613;b3124;b3368;b1640;b0807;b2374;b3626;b3930;b3417;b3845;b1747;b2459;b0060;b0234;b0231	b0776;b0775;b0777;b0774;b2167	FALSE	2.68489
	GO:0046872	goa	metal ion binding	0.261692	2.58623	0.337963	0.753907	634	17	b0775;b2203;b0123;b0778;b4186;b2887;b1475;b2886;b1478;b2468;b1744;b2162;b2235;b4058;b0799;b4237;b0231	b0775;b2203;b0123;b0778;b4186;b2887	FALSE	2.58623
	GO:0016787	goa	hydrolase activity	-0.347911	-2.56912	0.100719	0.26494	490	18	b0925;b3486;b0797;b1598;b1844;b1845;b0059;b3734;b1744;b1860;b3813;b2162;b0779;b0799;b1861;b1745;b1741;b0233	b3486;b0797;b1598;b1844;b1845;b0059;b3734;b1744;b1860;b3813;b2162;b0779;b0799;b1861;b1745;b1741;b0233	FALSE	2.56912
	GO:0004386	goa	helicase activity	-0.448362	-2.29706	0.219697	0.434191	27	6	b0797;b0059;b1860;b3813;b0799;b1861	b0059;b1860;b3813;b0799;b1861	FALSE	2.29706
	GO:0008152	goa	metabolic process	0.249664	2.25648	0.396896	1	513	14	b0776;b0777;b4186;b4249;b3361;b3486;b3368;b2374;b3417;b1744;b3845;b2162;b2234;b1746	b0776;b0777;b4186;b4249;b3361	FALSE	2.25648
	GO:0000166	goa	nucleotide binding	-0.265316	-2.09397	0.227431	0.578381	473	23	b1020;b0778;b4186;b2168;b3361;b0613;b3124;b3486;b0797;b1640;b0059;b3318;b3734;b1860;b3813;b0779;b2234;b4058;b0799;b1861;b2459;b0060;b2616	b0779;b2234;b4058;b0799;b1861;b2459;b0060;b2616	FALSE	2.09397
	GO:0005887	goa	integral component of plasma membrane	0.190578	2.04886	0.605701	1	444	19	b1846;b2167;b0925;b0367;b2668;b0842;b1828;b1216;b0314;b2572;b3838;b3736;b2848;b3696;b3477;b2702;b3832;b2847;b1486	b1846;b2167;b0925;b0367;b2668;b0842;b1828;b1216;b0314	FALSE	2.04886
	GO:0055085	goa	transmembrane transport	-0.295775	-2.03462	0.33892	0.588603	251	13	b0842;b1828;b1216;b1596;b1528;b4311;b3513;b3476;b1487;b2801;b0260;b4044;b1486	b0842;b1828;b1216;b1596;b1528;b4311;b3513;b3476;b1487;b2801;b0260;b4044;b1486	FALSE	2.03462
	GO:0051536	goa	iron-sulfur cluster binding	0.284024	2.03016	0.549669	1	129	8	b0775;b1684;b2887;b1475;b2886;b2468;b0799;b4237	b0775;b1684;b2887	FALSE	2.03016
	GO:0006811	goa	ion transport	-0.37426	-2.02516	0.379962	0.550469	108	7	b1216;b4311;b3736;b3734;b3733;b3735;b3477	b4311;b3736;b3734;b3733;b3735;b3477	FALSE	2.02516
	GO:0003723	goa	RNA binding	-0.38255	-1.92922	0.394393	0.600764	147	6	b0797;b3314;b3315;b3316;b3318;b0233	b0797;b3314;b3315;b3316;b3318;b0233	FALSE	1.92922
	GO:0015992	goa	proton transmembrane transport	0.34	1.92881	0.581897	1	41	5	b2167;b3736;b3734;b3733;b3735	b2167;b3736;b3734;b3733;b3735	FALSE	1.92881
	GO:0005515	goa	protein binding	-0.217709	-1.87669	0.443623	0.607631	754	26	b0775;b1684;b1681;b0189;b3361;b1924;b3096;b3486;b2572;b3315;b3838;b0059;b3318;b3734;b1744;b3733;b1860;b3813;b3155;b1248;b0779;b4058;b0799;b1741;b0231;b2616	b0059;b3318;b3734;b1744;b3733;b1860;b3813;b3155;b1248;b0779;b4058;b0799;b1741;b0231;b2616	FALSE	1.87669
	GO:0005829	goa	cytosol	0.189781	1.86375	0.668172	1	934	18	b1552;b0778;b2168;b4051;b1761;b0797;b1844;b3314;b3315;b3316;b3417;b1860;b3813;b3748;b2162;b2235;b2234;b4058	b1552;b0778;b2168;b4051;b1761;b0797;b1844;b3314;b3315;b3316;b3417;b1860;b3813;b3748;b2162;b2235;b2234;b4058	FALSE	1.86375
	GO:0005524	goa	ATP binding	-0.237262	-1.85412	0.416071	0.589343	415	21	b1020;b0778;b4186;b2168;b3361;b0613;b3124;b3486;b0797;b1640;b0059;b3734;b1860;b3813;b0779;b2234;b4058;b0799;b1861;b2459;b2616	b0779;b2234;b4058;b0799;b1861;b2459;b2616	FALSE	1.85412
	GO:0042597	goa	periplasmic space	0.267571	1.83368	0.682713	1	182	8	b2203;b0123;b1056;b3509;b3458;b3476;b1487;b3510	b2203;b0123	FALSE	1.83368
	GO:0042802	goa	identical protein binding	-0.360087	-1.63124	0.59854	0.750635	311	5	b1761;b3838;b3748;b2162;b2235	b3748;b2162;b2235	FALSE	1.63124
	GO:0005737	goa	cytoplasm	-0.182233	-1.54213	0.600349	0.788142	754	28	b1552;b1020;b3958;b0774;b0778;b4051;b3366;b1761;b1558;b0797;b2886;b1845;b1874;b0807;b0059;b3417;b3845;b1860;b3813;b3748;b2235;b0779;b4058;b1861;b4237;b2009;b0231;b2616	b3845;b1860;b3813;b3748;b2235;b0779;b4058;b1861;b4237;b2009;b0231;b2616	FALSE	1.54213
	GO:0016021	goa	integral component of membrane	0.111172	1.52895	0.931034	1	912	38	b1846;b2135;b2128;b2167;b3257;b0925;b3078;b0367;b2668;b0842;b1828;b1216;b0314;b3096;b1596;b1475;b3486;b1750;b1528;b2572;b4311;b3838;b3930;b3736;b2848;b3696;b3050;b3477;b0310;b0858;b3240;b2801;b0260;b4044;b1728;b2702;b1486;b2008	b1846;b2135;b2128;b2167;b3257;b0925;b3078;b0367;b2668;b0842;b1828;b1216;b0314;b3096;b1596;b1475;b3486	FALSE	1.52895
	GO:0003676	goa	nucleic acid binding	0.215718	1.49376	0.858388	1	91	8	b1552;b1558;b0797;b1844;b3314;b0059;b0799;b0060	b1552	FALSE	1.49376
	GO:0006351	goa	transcription, DNA-templated	0.219253	1.47954	0.830108	1	273	8	b1552;b2667;b1558;b1526;b2572;b0059;b0232;b2847	b1552	FALSE	1.47954
	GO:0006355	goa	regulation of transcription, DNA-templated	0.219253	1.47954	0.830108	1	287	8	b1552;b2667;b1558;b1526;b2572;b0059;b0232;b2847	b1552	FALSE	1.47954
	GO:0030288	goa	outer membrane-bounded periplasmic space	-0.265092	-1.412	0.743068	0.855435	165	7	b0123;b1056;b3509;b3458;b3476;b1487;b3510	b3509;b3458;b3476;b1487;b3510	FALSE	1.412
	GO:0051539	goa	4 iron, 4 sulfur cluster binding	0.211168	1.40966	0.892308	1	101	7	b0775;b2887;b1475;b2886;b2468;b0799;b4237	b0775	FALSE	1.40966
	GO:0005975	goa	carbohydrate metabolic process	0.244577	1.40148	0.871636	0.99508	148	6	b2736;b2168;b1640;b3417;b3748;b2801	b2736;b2168	FALSE	1.40148
	GO:0008643	goa	carbohydrate transport	-0.304556	-1.39939	0.754579	0.822542	94	5	b2167;b1528;b4311;b2801;b2702	b2801;b2702	FALSE	1.39939
	GO:0005886	goa	plasma membrane	0.0948031	1.28546	0.976303	0.990897	1054	39	b1846;b2135;b2128;b2167;b3257;b3078;b0367;b1806;b2668;b0842;b1828;b1216;b0314;b3096;b1596;b1475;b3486;b1750;b1528;b2572;b3838;b3930;b3736;b3513;b3734;b3733;b3050;b3735;b3477;b0310;b0858;b3240;b2801;b0260;b4044;b1728;b2702;b1486;b2008	b1846;b2135;b2128;b2167;b3257;b3078;b0367;b1806;b2668;b0842;b1828;b1216;b0314;b3096;b1596;b1475;b3486	FALSE	1.28546
	GO:0006810	goa	transport	-0.15414	-1.25353	0.803661	0.882742	654	28	b2128;b2167;b3078;b0367;b0842;b1828;b1216;b0314;b1596;b3486;b1528;b4311;b3838;b3736;b3513;b3458;b3734;b3733;b3735;b3476;b1487;b3477;b3240;b2801;b0260;b2702;b1486;b2008	b3513;b3458;b3734;b3733;b3735;b3476;b1487;b3477;b3240;b2801;b0260;b2702;b1486;b2008	FALSE	1.25353
	GO:0042803	goa	protein homodimerization activity	0.129774	1.10087	0.978947	0.985733	241	14	b0774;b4249;b1684;b4051;b2668;b3368;b2871;b3838;b3417;b3813;b3510;b2235;b2234;b1745	b0774;b4249;b1684;b4051;b2668	FALSE	1.10087
	GO:0016020	goa	membrane	-0.0899331	-0.828548	0.98145	0.992054	1210	44	b1846;b2135;b2128;b2167;b3257;b0925;b3078;b0367;b1806;b2668;b0842;b1828;b1216;b0314;b3096;b1596;b1475;b3486;b1750;b1528;b2572;b4311;b3838;b3930;b3736;b2848;b3513;b3734;b3733;b3014;b3696;b3050;b3735;b3477;b0310;b0858;b3240;b2801;b0260;b4044;b1728;b2702;b1486;b2008	b3257;b0925;b3078;b0367;b1806;b2668;b0842;b1828;b1216;b0314;b3096;b1596;b1475;b3486;b1750;b1528;b2572;b4311;b3838;b3930;b3736;b2848;b3513;b3734;b3733;b3014;b3696;b3050;b3735;b3477;b0310;b0858;b3240;b2801;b0260;b4044;b1728;b2702;b1486;b2008	FALSE	0.828548
y3	GO:0051539	goa	4 iron, 4 sulfur cluster binding	-0.687028	-3.48509	0.0136719	0.212582	101	5	b3893;b1497;b1612;b4237;b0775	b1497;b1612;b4237;b0775	TRUE	3.48509
	GO:0016853	goa	isomerase activity	-0.629219	-3.26376	0.0321932	0.210589	107	5	b3901;b3347;b3363;b1612;b4474	b3347;b3363;b1612;b4474	TRUE	3.26376
	GO:0003824	goa	catalytic activity	-0.437625	-3.22118	0.0294659	0.165636	441	15	b2373;b0002;b2253;b3770;b2662;b4384;b3946;b4232;b1497;b3236;b2965;b1612;b4237;b2234;b0775	b4232;b1497;b3236;b2965;b1612;b4237;b2234;b0775	TRUE	3.22118
	GO:0046872	goa	metal ion binding	-0.436815	-3.09495	0.0178571	0.181027	634	15	b2373;b1489;b1490;b0288;b3893;b2753;b4092;b4232;b1497;b2122;b1612;b4237;b0775;b2150;b4474	b4232;b1497;b2122;b1612;b4237;b0775;b2150;b4474	TRUE	3.09495
	GO:0051536	goa	iron-sulfur cluster binding	-0.567403	-3.04902	0.0535373	0.169002	129	6	b0288;b3893;b1497;b1612;b4237;b0775	b1497;b1612;b4237;b0775	TRUE	3.04902
	GO:0000166	goa	nucleotide binding	0.378925	3.1836	0.118993	0.799578	473	11	b2677;b2373;b1490;b0002;b4352;b3534;b0674;b1941;b4232;b3744;b2234	b2677;b2373;b1490;b0002;b4352	FALSE	3.1836
	GO:0016491	goa	oxidoreductase activity	-0.540947	-2.71762	0.0844037	0.331052	362	6	b0002;b0311;b1497;b3236;b4237;b2234	b1497;b3236;b4237;b2234	FALSE	2.71762
	GO:0008152	goa	metabolic process	0.40291	2.42096	0.26501	1	513	6	b2677;b0002;b4352;b3770;b4232;b2234	b2677;b0002;b4352	FALSE	2.42096
	GO:0016021	goa	integral component of membrane	-0.294081	-2.38098	0.152212	0.60358	912	24	b0565;b4311;b0580;b1885;b3511;b0587;b2663;b2347;b0019;b3673;b1607;b1101;b3893;b0898;b2000;b4193;b2572;b3009;b3398;b1582;b3683;b1377;b3161;b1846	b0019;b3673;b1607;b1101;b3893;b0898;b2000;b4193;b2572;b3009;b3398;b1582;b3683;b1377;b3161;b1846	FALSE	2.38098
	GO:0005829	goa	cytosol	-0.318585	-2.35606	0.207721	0.555369	934	17	b3764;b4352;b3470;b3770;b1738;b2662;b3065;b4384;b0674;b1101;b4232;b3236;b2965;b2122;b1612;b3744;b2234	b4232;b3236;b2965;b2122;b1612;b3744;b2234	FALSE	2.35606
	GO:0055114	goa	oxidation-reduction process	-0.388626	-2.18939	0.246296	0.668008	441	8	b0002;b0288;b0311;b3893;b1497;b3236;b4237;b2234	b1497;b3236;b4237;b2234	FALSE	2.18939
	GO:0005887	goa	integral component of plasma membrane	-0.32784	-2.17846	0.209877	0.612899	444	13	b0646;b1885;b2825;b2347;b0019;b1101;b4193;b2572;b3009;b3398;b1582;b3161;b1846	b2825;b2347;b0019;b1101;b4193;b2572;b3009;b3398;b1582;b3161;b1846	FALSE	2.17846
	GO:0042597	goa	periplasmic space	-0.366648	-2.17644	0.320866	0.55851	182	7	b2679;b3510;b3476;b2000;b3347;b3363;b2150	b3476;b2000;b3347;b3363;b2150	FALSE	2.17644
	GO:0030288	goa	outer membrane-bounded periplasmic space	-0.36616	-2.15867	0.348337	0.527357	165	7	b2679;b3510;b3476;b2753;b3347;b3363;b2150	b3476;b2753;b3347;b3363;b2150	FALSE	2.15867
	GO:0005886	goa	plasma membrane	-0.265134	-2.15575	0.219298	0.489653	1054	23	b2677;b0580;b1885;b0311;b3511;b0587;b2663;b2347;b0019;b3673;b1607;b1101;b3893;b0898;b4193;b2572;b3009;b3398;b1582;b3683;b3161;b1806;b1846	b0019;b3673;b1607;b1101;b3893;b0898;b4193;b2572;b3009;b3398;b1582;b3683;b3161;b1806;b1846	FALSE	2.15575
	GO:0016740	goa	transferase activity	0.257707	2.05737	0.50655	1	561	11	b1490;b0002;b4307;b2253;b3770;b1738;b2662;b4384;b1101;b3262;b0775	b1490;b0002;b4307;b2253;b3770;b1738;b2662	FALSE	2.05737
	GO:0034219	goa	carbohydrate transmembrane transport	-0.422736	-1.99613	0.367041	0.591527	52	5	b1738;b1101;b4193;b3683;b1377	b1101;b4193;b3683;b1377	FALSE	1.99613
	GO:0055085	goa	transmembrane transport	0.297872	1.98951	0.548807	1	251	7	b4311;b2663;b0019;b3673;b0898;b3476;b3009	b4311;b2663;b0019;b3673;b0898;b3476;b3009	FALSE	1.98951
	GO:0016020	goa	membrane	-0.226553	-1.91475	0.352332	0.622155	1210	30	b2677;b0565;b4311;b0580;b1885;b0311;b3511;b1995;b0587;b2663;b4384;b2347;b0019;b3673;b1607;b1101;b3893;b0898;b2000;b4193;b2572;b3009;b3398;b1582;b3683;b3236;b1377;b3161;b1806;b1846	b4384;b2347;b0019;b3673;b1607;b1101;b3893;b0898;b2000;b4193;b2572;b3009;b3398;b1582;b3683;b3236;b1377;b3161;b1806;b1846	FALSE	1.91475
	GO:0006351	goa	transcription, DNA-templated	0.285687	1.88401	0.598712	1	273	7	b1489;b1490;b3515;b1320;b2572;b4324;b2573	b1489;b1490;b3515	FALSE	1.88401
	GO:0042803	goa	protein homodimerization activity	-0.287044	-1.86108	0.462406	0.627365	241	11	b1489;b1490;b3510;b3901;b2662;b0674;b0956;b2965;b1612;b3744;b2234	b2965;b1612;b3744;b2234	FALSE	1.86108
	GO:0005515	goa	protein binding	0.179829	1.74727	0.745995	1	754	17	b2677;b2679;b1489;b1490;b4307;b3470;b4320;b1738;b0719;b1101;b0956;b2572;b3398;b3347;b2573;b0775;b2150	b2677;b2679;b1489;b1490;b4307	FALSE	1.74727
	GO:0003677	goa	DNA binding	-0.320591	-1.72787	0.564797	0.706912	412	6	b3515;b1320;b0956;b3262;b4324;b2573	b0956;b3262;b4324;b2573	FALSE	1.72787
	GO:0006355	goa	regulation of transcription, DNA-templated	0.236471	1.70044	0.774775	0.941463	287	8	b1489;b1490;b3515;b1320;b3382;b2572;b4324;b2573	b1489;b1490;b3515	FALSE	1.70044
	GO:0016787	goa	hydrolase activity	0.225806	1.61764	0.778261	0.878923	490	8	b1489;b0565;b0404;b1931;b1941;b2753;b4092;b4232	b1489;b0565;b0404;b1931;b1941;b2753;b4092;b4232	FALSE	1.61764
	GO:0005737	goa	cytoplasm	-0.213859	-1.57598	0.549738	0.802496	754	17	b0002;b1895;b2253;b3534;b3470;b3901;b1738;b0674;b0956;b3946;b1941;b4232;b3236;b2965;b2573;b3744;b4237	b4232;b3236;b2965;b2573;b3744;b4237	FALSE	1.57598
	GO:0042802	goa	identical protein binding	-0.258405	-1.56825	0.717391	0.768021	311	8	b2373;b4352;b3770;b4384;b0674;b1941;b1612;b4474	b1612;b4474	FALSE	1.56825
	GO:0008643	goa	carbohydrate transport	-0.300658	-1.51523	0.690608	0.775391	94	6	b4311;b1738;b1101;b4193;b3683;b2150	b1101;b4193;b3683;b2150	FALSE	1.51523
	GO:0005524	goa	ATP binding	-0.253793	-1.38187	0.7718	0.84014	415	7	b2677;b0002;b3534;b0674;b1941;b3744;b2234	b3744;b2234	FALSE	1.38187
	GO:0006974	goa	cellular response to DNA damage stimulus	0.166274	1.09726	0.980477	0.984819	230	7	b4352;b3515;b2663;b1320;b4384;b1497;b3744	b4352;b3515;b2663;b1320;b4384	FALSE	1.09726
	GO:0006810	goa	transport	-0.1443	-1.06431	0.91019	0.985424	654	20	b2677;b2679;b4311;b3470;b1738;b1995;b0587;b2663;b2347;b0019;b3673;b1101;b0898;b3476;b1941;b4193;b3683;b1377;b3161;b2150	b1738;b1995;b0587;b2663;b2347;b0019;b3673;b1101;b0898;b3476;b1941;b4193;b3683;b1377;b3161;b2150	FALSE	1.06431
	GO:0006811	goa	ion transport	-0.21875	-1.04212	0.960452	0.950956	108	5	b4311;b0587;b0019;b1941;b1377	b4311;b0587;b0019;b1941;b1377	FALSE	1.04212
y4	GO:0006810	goa	transport	-0.763717	-3.65035	0.00763359	0.0667101	654	5	b2425;b2497;b3673;b3949;b4037	b2497;b3673;b3949;b4037	TRUE	3.65035
	GO:0005886	goa	plasma membrane	-0.541056	-2.77766	0.112	0.123658	1054	6	b4121;b1122;b2204;b2497;b3673;b3949	b2204;b2497;b3673;b3949	TRUE	2.77766
	GO:0016020	goa	membrane	-0.541056	-2.77766	0.112	0.123658	1210	6	b4121;b1122;b2204;b2497;b3673;b3949	b2204;b2497;b3673;b3949	TRUE	2.77766
	GO:0016021	goa	integral component of membrane	-0.541056	-2.77766	0.112	0.123658	912	6	b4121;b1122;b2204;b2497;b3673;b3949	b2204;b2497;b3673;b3949	TRUE	2.77766
	GO:0042597	goa	periplasmic space	-0.478828	-2.29201	0.230624	0.26261	182	6	b3509;b3510;b2425;b0329;b4037;b2203	b4037;b2203	FALSE	2.29201
	GO:0046872	goa	metal ion binding	0.355012	1.81313	0.622917	0.596857	634	5	b0778;b0775;b3952;b2204;b2203	b0778;b0775	FALSE	1.81313
y5	GO:0003677	goa	DNA binding	-0.908046	-6.47464	0	0.0293951	412	5	b0990;b2622;b1922;b0706;b0461	b0990;b2622;b1922;b0706;b0461	TRUE	6.47464
	GO:0016021	goa	integral component of membrane	-0.36262	-5.47846	0.0367893	0.0655738	912	17	b2000;b3750;b1782;b3101;b4068;b2924;b1737;b2211;b3827;b2975;b0587;b3893;b1601;b2377;b1054;b0814;b1944	b4068;b2924;b1737;b2211;b3827;b2975;b0587;b3893;b1601;b2377;b1054;b0814;b1944	TRUE	5.47846
	GO:0005886	goa	plasma membrane	-0.334596	-4.91503	0.0416667	0.119465	1054	16	b1468;b3750;b2925;b3101;b4068;b2924;b1737;b2211;b3827;b2975;b0587;b3893;b1601;b2377;b1054;b1944	b4068;b2924;b1737;b2211;b3827;b2975;b0587;b3893;b1601;b2377;b1054;b1944	TRUE	4.91503
	GO:0005887	goa	integral component of plasma membrane	-0.390895	-3.61924	0.131507	0.528265	444	8	b3750;b0583;b2924;b1737;b3827;b2975;b1601;b1944	b0583;b2924;b1737;b3827;b2975;b1601;b1944	FALSE	3.61924
	GO:0016020	goa	membrane	-0.167057	-3.25678	0.526132	0.66026	1210	27	b0897;b0811;b2000;b1468;b3750;b0903;b0863;b2551;b1782;b3101;b0583;b4068;b2924;b1737;b2211;b3517;b2498;b3827;b2975;b0587;b3893;b3894;b1601;b2377;b1054;b0814;b1944	b2924;b1737;b2211;b3517;b2498;b3827;b2975;b0587;b3893;b3894;b1601;b2377;b1054;b0814;b1944	FALSE	3.25678
	GO:0005737	goa	cytoplasm	-0.201113	-2.84052	0.504559	0.857358	754	17	b0515;b0903;b0778;b2976;b0512;b1020;b2551;b3225;b2253;b1967;b0104;b0774;b0990;b1922;b3416;b0461;b2019	b0990;b1922;b3416;b0461;b2019	FALSE	2.84052
	GO:0006355	goa	regulation of transcription, DNA-templated	-0.367816	-2.57741	0.451444	0.938545	287	5	b3382;b1967;b1490;b0990;b1922	b3382;b1967;b1490;b0990;b1922	FALSE	2.57741
	GO:0042597	goa	periplasmic space	0.470228	2.54681	0.0285714	0.624884	182	13	b2150;b0329;b0854;b0811;b2000;b1197;b1056;b0863;b3509;b3510;b1646;b3453;b3894	b2150;b0329;b0854;b0811;b2000;b1197;b1056;b0863;b3509	FALSE	2.54681
	GO:0003824	goa	catalytic activity	0.399484	2.38435	0.0272597	0.524141	441	20	b0897;b2465;b0120;b1197;b2925;b0903;b2662;b0775;b2976;b2551;b3225;b1849;b1982;b2253;b0104;b0776;b3517;b2498;b4015;b0774	b0897;b2465;b0120;b1197;b2925;b0903;b2662;b0775;b2976;b2551;b3225;b1849;b1982;b2253	FALSE	2.38435
	GO:0030288	goa	outer membrane-bounded periplasmic space	0.447112	2.28781	0.0679012	0.467038	165	10	b2150;b0854;b0811;b1197;b1056;b0863;b3509;b3510;b1646;b3453	b2150;b0854;b0811;b1197;b1056;b0863;b3509	FALSE	2.28781
	GO:0016491	goa	oxidoreductase activity	0.438186	2.24038	0.0923567	0.403668	362	9	b0325;b2029;b1392;b1468;b4269;b0104;b1646;b3894;b2020	b0325;b2029;b1392;b1468	FALSE	2.24038
	GO:0055114	goa	oxidation-reduction process	0.409373	2.18109	0.119427	0.380316	441	10	b0325;b2029;b1392;b1468;b4269;b0104;b1646;b3893;b3894;b2020	b0325;b2029;b1392;b1468	FALSE	2.18109
	GO:0000166	goa	nucleotide binding	-0.247059	-1.99346	0.716456	1	473	7	b0778;b1020;b1849;b1490;b2211;b2498;b2019	b0778;b1020;b1849;b1490;b2211;b2498;b2019	FALSE	1.99346
	GO:0016740	goa	transferase activity	-0.126799	-1.86696	0.949686	1	561	17	b2465;b0903;b2662;b0775;b2976;b2551;b1849;b2253;b2581;b0583;b0776;b1490;b2498;b0774;b1054;b3416;b2019	b0903;b2662;b0775;b2976;b2551;b1849;b2253;b2581;b0583;b0776;b1490;b2498;b0774;b1054;b3416;b2019	FALSE	1.86696
	GO:0051536	goa	iron-sulfur cluster binding	0.406366	1.7708	0.345541	0.889508	129	6	b1392;b1468;b0775;b2562;b3893;b3894	b1392;b1468;b0775	FALSE	1.7708
	GO:0008152	goa	metabolic process	0.313548	1.7595	0.308756	0.781005	513	13	b0897;b2465;b0120;b1197;b0903;b3225;b1982;b0776;b2211;b2498;b2162;b4015;b2020	b0897;b2465;b0120;b1197;b0903	FALSE	1.7595
	GO:0016829	goa	lyase activity	0.36999	1.74094	0.341346	0.710887	161	7	b0897;b0120;b2925;b3225;b1967;b3517;b4015	b0897;b0120;b2925	FALSE	1.74094
	GO:0000287	goa	magnesium ion binding	-0.251439	-1.71902	0.847291	1	134	5	b0778;b2976;b1849;b0583;b2019	b2019	FALSE	1.71902
	GO:0046872	goa	metal ion binding	0.263972	1.71554	0.242553	0.665635	634	27	b2150;b2465;b0325;b0515;b1392;b1468;b2925;b0778;b0775;b2976;b0512;b1849;b4269;b1967;b0583;b2937;b0104;b1646;b1490;b3583;b2162;b4015;b2562;b3893;b3894;b2020;b2019	b2150;b2465;b0325;b0515;b1392;b1468;b2925;b0778;b0775;b2976;b0512	FALSE	1.71554
	GO:0006810	goa	transport	0.313949	1.69743	0.323708	0.620241	654	12	b2150;b0854;b0811;b3750;b0863;b2924;b1737;b2211;b3453;b2975;b0587;b1601	b2150;b0854;b0811;b3750	FALSE	1.69743
	GO:0005524	goa	ATP binding	-0.254973	-1.68807	0.86747	1	415	5	b0778;b1020;b1849;b2211;b2019	b2019	FALSE	1.68807
	GO:0042802	goa	identical protein binding	0.333333	1.66876	0.441935	0.597113	311	8	b0897;b2029;b2551;b3225;b1982;b0104;b2498;b2162	b0897;b2029;b2551;b3225;b1982;b0104;b2498;b2162	FALSE	1.66876
	GO:0016787	goa	hydrolase activity	0.318927	1.60389	0.41433	0.610569	490	9	b0897;b0515;b1197;b0512;b1982;b1967;b2937;b2162;b0767	b0897;b0515;b1197;b0512;b1982;b1967;b2937	FALSE	1.60389
	GO:0042803	goa	protein homodimerization activity	0.280868	1.46304	0.554649	0.718234	241	10	b2029;b2925;b0903;b2662;b2551;b1967;b3510;b1490;b2914;b0774	b2029;b2925;b0903;b2662	FALSE	1.46304
	GO:0005975	goa	carbohydrate metabolic process	-0.186047	-1.38392	0.966667	0.98681	148	6	b2925;b0903;b3225;b3583;b0767;b3416	b2925;b0903;b3225;b3583;b0767;b3416	FALSE	1.38392
	GO:0005515	goa	protein binding	0.215389	1.2333	0.665672	0.915506	754	16	b2150;b1468;b3750;b2925;b0903;b0775;b2551;b1849;b1967;b0104;b1490;b3517;b3894;b0990;b2622;b1922	b2150;b1468;b3750;b2925;b0903	FALSE	1.2333
	GO:0008270	goa	zinc ion binding	0.24158	1.19544	0.784219	0.890189	133	8	b0325;b2925;b0512;b2551;b4269;b1646;b3583;b2020	b0325;b2925;b0512;b2551;b4269;b1646;b3583	FALSE	1.19544
	GO:0051539	goa	4 iron, 4 sulfur cluster binding	0.28507	1.18303	0.851485	0.845868	101	5	b1468;b0775;b2562;b3893;b3894	b1468;b0775	FALSE	1.18303
	GO:0030170	goa	pyridoxal phosphate binding	0.255814	1.09632	0.818612	0.865148	54	6	b2662;b2551;b2253;b0776;b3517;b0774	b2662;b2551;b2253;b0776;b3517;b0774	FALSE	1.09632
	GO:0005829	goa	cytosol	0.132691	0.868349	0.882353	0.951563	934	32	b0897;b2465;b2029;b0120;b1051;b2925;b0903;b2662;b0778;b2976;b2551;b3225;b1849;b1982;b2581;b1967;b0306;b2937;b0104;b3583;b3517;b2498;b2162;b2914;b0767;b4015;b3894;b0990;b1922;b3416;b2020;b2019	b0897;b2465;b2029;b0120;b1051;b2925;b0903;b2662;b0778	FALSE	0.868349
