# Supplementary material for: Predicting antimicrobial mechanism-of-action from transcriptomes: A generalizable explainable artificial intelligence approach
Source: PLoS Comput Biol. 2021 Mar 29;17(3):e1008857. doi: 10.1371/journal.pcbi.1008857 (PMC8031737; doi:10.1371/journal.pcbi.1008857)
Supplement: S6 Table — Classifier parameters for scikit-learn estimators for each sub-model along with gene sets and performance metrics before and after optimization. These parameters pertain to Zoffmann et al. 2019 and Zampieri et al. 2018. (XLSX) [file pcbi.1008857.s012.xlsx]

## Sheet: Table_S6
Dataset	Sub-model	µ(Accuracy)	SEM(Accuracy)	LCOCV(Accuracy)	Classifier	Features
Zampieri et al. 2018 (reference_t0)	y1	0.995434	0.00456621	[1. 1. 1. 1. 1. 1. 1. 1. 1. 1. 1. 1. 1. 1. 1. 1. 1. 1. 1. 1. 1. 1. 1. 1. 1. 1. 1. 1. 1. 1. 1. 1. 1. 1. 1. 1. 1. 1. 1. 1. 1. 1. 1. 1. 1. 1. 1. 1. 1. 1. 1. 1. 1. 1. 1. 1. 1. 1. 1. 1. 1. 1. 1. 1. 1. 1. 1. 1. 1. 1. 1. 1. 1. 1. 1. 1. 1. 1. 1. 1. 1. 1. 1. 1. 1. 1. 1. 1. 1. 1. 1. 1. 1. 1. 1. 1. 1. 1. 1. 1. 1. 1. 1. 1. 1. 1. 1. 1. 1. 1. 1. 1. 1. 1. 1. 1. 1. 1. 1. 1. 1. 1. 1. 1. 1. 1. 1. 1. 1. 1. 0. 1. 1.…	DecisionTreeClassifier(ccp_alpha=0.0, class_weight=None, criterion='entropy', max_depth=None, max_features=None, max_leaf_nodes=None, min_impurity_decrease=0.0, min_impurity_split=None, min_samples_leaf=1, min_samples_split=2, min_weight_fraction_leaf=0.0, presort='deprecated', random_state=0, splitter='best')	['(R)-Glycerate~D-Glycerate~Glycerate~Glyceric acid', "2&#39;-Deoxyadenosine~2'-deoxyadenosine~5&#39;-Deoxyadenosine~5'-Deoxyadenosine~5-Deoxyadenosine~Deoxyadenosine", '2,5-dichloro-trans-dienelactone', 'beta-2,3,5,6-Tetrachloro-1,4-cyclohexanediol', 'hexacosanoate', 'propan-1-ol']
	y2	0.985981	0.00444939	[1. 1. 1. 1. 1. 1. 1. 1. 1. 1. 1. 1. 1. 1. 1. 1. 1. 1. 1. 1. 1. 1. 0.83333333 1. 1. 1. 1. 1. 1. 1. 1. 1. 1. 1. 1. 1. 1. 1. 1. 1. 1. 1. 1. 1. 1. 1. 1. 1. 1. 0.66666667 1. 1. 1. 1. 1. 1. 1. 1. 1. 1. 1. 1. 1. 1. 1. 0.5 0.5 0.66666667 0.83333333 1. 1. 1. 1. 1. 1. 1. 1. 1. 1. 1. 1. 1. 1. 1. 1. 1. 1. 1. 1. 1. 1. 1. 1. 1. 1. 1. 1. 1. 1. 1. 1. 1. 1. 1. 1. 1. 1. 1. 1. 1. 1. 1. 0.83333333 1. 1. 1. 1. 1. 1.…	LogisticRegression(C=1.0, class_weight=None, dual=False, fit_intercept=True, intercept_scaling=1, l1_ratio=None, max_iter=100, multi_class='auto', n_jobs=None, penalty='l2', random_state=0, solver='liblinear', tol=0.0001, verbose=0, warm_start=False)	['(2E)-3-[(3aS,4S,5R,7aS)-5-hydroxy-7a-methyl-1-oxo-octahydro-1H-inden-4-yl]prop-2-enoyl-CoA~3-[(3aS,4S,7aS)-7a-Methyl-1,5-dioxo-octahydro-1H-inden-4-yl]propanoyl-CoA;', '(2E)-Decenoyl-CoA~trans-Dec-2-enoyl-CoA', '(2E)-Tetradecenoyl-CoA~CIS-DELTA-5-TETRADECANOYL-COA~trans-Tetradec-2-enoyl-CoA~trans-Tetradec-2-enoyl-CoA phosphate. n=30)', '(2Z,6Z,10Z,14Z,18Z,22Z,26Z,30Z,34E)-Decaprenyl diphosphate…
	y3	1	0	[1. 1. 1. 1. 1. 1. 1. 1. 1. 1. 1. 1. 1. 1. 1. 1. 1. 1. 1. 1. 1. 1. 1. 1. 1. 1. 1. 1. 1. 1. 1. 1. 1. 1. 1. 1. 1. 1. 1. 1. 1. 1. 1. 1. 1. 1. 1. 1. 1. 1. 1. 1. 1.]	LogisticRegression(C=1.0, class_weight=None, dual=False, fit_intercept=True, intercept_scaling=1, l1_ratio=None, max_iter=100, multi_class='auto', n_jobs=None, penalty='l2', random_state=0, solver='liblinear', tol=0.0001, verbose=0, warm_start=False)	['(2E)-Dodec-2-enoyl-CoA~(2E)-Dodecenoyl-CoA~2-trans-Dodecenoyl-CoA~CIS-DELTA-3-DODECANOYL-COA~TRANS-DELTA-2-DODECANOYL-COA~trans-Dodec-2-enoyl-CoA~trans-dodec-2-enoyl-CoA(4-)', '(2S)-2-hydroxy-3-oxobutyl phosphate~3,4-dihydroxy-2-butanone 4-phosphate~3-4-dihydroxy-2-butanone4-phosphate~3.4-Dihydroxy-2-butanone 4-phosphate~L-3,4-Dihydroxybutan-2-one 4-phosphate', '(2Z,6Z,10Z,14Z,18Z,22Z,26Z,30Z,3…
	y4	0.998965	0.0010352	[1. 1. 1. 1. 1. 1. 1. 1. 1. 1. 1. 1. 1. 1. 1. 1. 1. 1. 1. 1. 1. 1. 1. 1. 1. 1. 1. 1. 1. 1. 1. 1. 1. 1. 1. 1. 1. 1. 1. 1. 1. 1. 1. 1. 1. 1. 1. 1. 1. 1. 1. 1. 1. 1. 1. 1. 1. 1. 1. 1. 1. 1. 1. 1. 1. 1. 1. 1. 1. 1. 1. 1. 1. 1. 1. 1. 1. 1. 1. 1. 1. 1. 1. 1. 1. 1. 1. 1. 1. 1. 1. 1. 1. 1. 1. 1. 1. 1. 1. 1. 1. 1. 1. 1. 1. 1. 1. 1. 1. 1. 1. 1. 1. 1. 1. 1. 1. 1. 1. 1. 1. 1. 1. 1. 1. 1. 1. 1. 1. 1. 1. 1. 1.…	LogisticRegression(C=1.0, class_weight=None, dual=False, fit_intercept=True, intercept_scaling=1, l1_ratio=None, max_iter=100, multi_class='auto', n_jobs=None, penalty='l2', random_state=0, solver='liblinear', tol=0.0001, verbose=0, warm_start=False)	['(2E)-Dodec-2-enoyl-CoA~(2E)-Dodecenoyl-CoA~2-trans-Dodecenoyl-CoA~CIS-DELTA-3-DODECANOYL-COA~TRANS-DELTA-2-DODECANOYL-COA~trans-Dodec-2-enoyl-CoA~trans-dodec-2-enoyl-CoA(4-)', '(4-hydroxy-3-methoxyphenyl)acetaldehyde~3-(3-hydroxy-phenyl)propionate~3-(3-hydroxyphenyl)propanoate', '(S)-2-Amino-3-(p-hydroxyphenyl)propionic acid~(S)-3-(p-Hydroxyphenyl)alanine~2-Amino-3-(p-hydroxyphenyl)propionic ac…
	y5	0.996732	0.00242939	[1. 1. 1. 1. 1. 1. 1. 1. 1. 1. 1. 1. 1. 1. 1. 1. 1. 1. 1. 1. 1. 1. 1. 1. 1. 1. 1. 1. 1. 1. 1. 1. 1. 1. 1. 1. 1. 1. 1. 1. 1. 0.83333333 1. 1. 1. 1. 1. 1. 1. 1. 1. 1. 1. 1. 1. 1. 1. 1. 1. 1. 1. 1. 1. 1. 1. 1. 1. 1. 1. 1. 1. 1. 1. 1. 1. 1. 1. 1. 1. 1. 1. 1. 1. 1. 1. 1. 1. 1. 1. 1. 1. 1. 1. 1. 1. 1. 1. 1. 1. 1. 1. 1. 1. 1. 1. 1. 1. 1. 1. 1. 1. 1. 1. 1. 1. 1. 1. 1. 1. 1. 1. 1. 1. 1. 1. 1. 1. 1. 1. 1. …	LogisticRegression(C=1.0, class_weight=None, dual=False, fit_intercept=True, intercept_scaling=1, l1_ratio=None, max_iter=100, multi_class='auto', n_jobs=None, penalty='l2', random_state=0, solver='liblinear', tol=0.0001, verbose=0, warm_start=False)	['(2E)-Hexenoyl-CoA~trans-Hex-2-enoyl-CoA', '(3R,5S)-1-pyrroline-3-hydroxy-5-carboxylate~(3R.5S)-1-Pyrroline-3-hydroxy-5-carboxylate~1-Pyrroline-4-hydroxy-2-carboxylate~3-Hydroxy-L-1-pyrroline-5-carboxylate~L-1-Pyrroline-3-hydroxy-5-carboxylate~Pidolic acid', "(4-hydroxyphenyl)acetaldehyde~3-methylsalicylaldehyde~4'-hydroxyacetophenone~4-Hydroxyphenylacetaldehyde~m-toluate~o-toluate~p-toluate~phe…
	y6	0.965721	0.00796072	[1. 1. 1. 1. 1. 1. 0.83333333 1. 1. 0.83333333 1. 1. 1. 1. 1. 1. 1. 0.83333333 1. 1. 1. 1. 0.66666667 1. 1. 1. 1. 1. 1. 0.83333333 0.83333333 1. 1. 1. 1. 1. 1. 0.66666667 1. 1. 1. 1. 1. 1. 0.5 1. 1. 0.83333333 1. 0.83333333 1. 1. 1. 1. 1. 1. 1. 1. 1. 1. 1. 1. 1. 1. 1. 1. 1. 1. 1. 1. 0.83333333 1. 1. 1. 1. 1. 1. 1. 1. 0.83333333 1. 1. 1. 1. 1. 0.83333333 1. 1. 1. 1. 1. 1. 1. 1. 1. 0.83333333 1. 1.…	LogisticRegression(C=0.8947368421157894, class_weight=None, dual=False, fit_intercept=True, intercept_scaling=1, l1_ratio=None, max_iter=100, multi_class='auto', n_jobs=None, penalty='l2', random_state=0, solver='liblinear', tol=0.0001, verbose=0, warm_start=False)	['(+)-5-fluoromuconolactone~2-fluoromuconate~3-Fluoro-cis,cis-muconate~4-Fluoromuconolactone', '(1R,2R,4S)-limonene-1,2-diol~citronellate', '(2S)-alpha-2-Amino-4-methylvaleric acid~(2S)-alpha-Leucine~2-Amino-3-methylvaleric acid~2-Amino-4-methylvaleric acid~l-iso-leucine~L-Isoleucine~L-isoleucine zwitterion~L-Leucine~L-leucine zwitterion', '(2S,3S)-3-Hydroxy-2-methylbutanoyl-CoA~(2S,3S)-3-hydroxy…
	y7	0.991071	0.00506032	[1. 1. 1. 1. 1. 1. 1. 1. 1. 1. 1. 1. 1. 1. 1. 1. 1. 1. 1. 1. 1. 1. 1. 1. 1. 1. 1. 1. 0.83333333 0.83333333 1. 0.83333333 1. 1. 1. 1. 1. 1. 1. 1. 1. 1. 1. 1. 1. 1. 1. 1. 1. 1. 1. 1. 1. 1. 1. 1. ]	LogisticRegression(C=1.0, class_weight=None, dual=False, fit_intercept=True, intercept_scaling=1, l1_ratio=None, max_iter=100, multi_class='auto', n_jobs=None, penalty='l2', random_state=0, solver='liblinear', tol=0.0001, verbose=0, warm_start=False)	['(2E)-4-hydroxy-3-methylbut-2-enyl diphosphate~(E)-4-Hydroxy-3-methylbut-2-en-1-yl diphosphate~1-hydroxy-2-methyl-2-(E)-butenyl 4-diphosphate~1-hydroxy-2-methyl-2--butenyl 4-diphosphate~1-hydroxy-2-methyl-2--E-butenyl4-diphosphate~1-Hydroxy-2-methyl-2-butenyl 4-diphosphate', '(2Z,4E,7E)-2-hydroxy-6-oxonona-2,4,7-trienedioate~2-hydroxy-6-ketononatrienedioate', '(R)-1-Aminopropan-2-yl phosphate~(R…
	y8	0.988235	0.00542917	[1. 1. 1. 1. 1. 1. 1. 1. 1. 1. 1. 1. 1. 1. 1. 1. 1. 1. 1. 1. 1. 1. 1. 0.83333333 1. 1. 1. 1. 1. 1. 1. 1. 1. 1. 1. 1. 1. 1. 1. 1. 1. 1. 1. 1. 1. 1. 1. 0.83333333 1. 1. 1. 1. 1. 1. 1. 1. 1. 1. 1. 1. 0.66666667 1. 1. 0.83333333 1. 1. 1. 1. 1. 1. 1. 1. 1. 1. 1. 1. 1. 1. 1. 0.83333333 1. 1. 1. 1. 1. ]	LogisticRegression(C=1.0, class_weight=None, dual=False, fit_intercept=True, intercept_scaling=1, l1_ratio=None, max_iter=100, multi_class='auto', n_jobs=None, penalty='l2', random_state=0, solver='liblinear', tol=0.0001, verbose=0, warm_start=False)	['(2-trans,6-cis)-dodeca-2,6-dienoyl-CoA~cis,cis-dodeca-3,6-dienoyl-CoA', '(2E)-Tetradecenoyl-CoA~CIS-DELTA-5-TETRADECANOYL-COA~trans-Tetradec-2-enoyl-CoA~trans-Tetradec-2-enoyl-CoA phosphate. n=30)', '(2S)-alpha-2-Amino-4-methylvaleric acid~(2S)-alpha-Leucine~2-Amino-3-methylvaleric acid~2-Amino-4-methylvaleric acid~l-iso-leucine~L-Isoleucine~L-isoleucine zwitterion~L-Leucine~L-leucine zwitterio…
	y9	1	0	[1. 1. 1. 1. 1. 1. 1. 1. 1. 1. 1. 1. 1. 1. 1. 1. 1. 1. 1. 1. 1. 1. 1. 1. 1. 1. 1. 1. 1. 1. 1. 1. 1. 1. 1. 1. 1. 1. 1. 1. 1. 1. 1. 1. 1. 1. 1. 1. 1. 1.]	LogisticRegression(C=1.0, class_weight=None, dual=False, fit_intercept=True, intercept_scaling=1, l1_ratio=None, max_iter=100, multi_class='auto', n_jobs=None, penalty='l2', random_state=0, solver='liblinear', tol=0.0001, verbose=0, warm_start=False)	['(2E)-Decenoyl-CoA~trans-Dec-2-enoyl-CoA', '(2E)-Tetradecenoyl-CoA~CIS-DELTA-5-TETRADECANOYL-COA~trans-Tetradec-2-enoyl-CoA~trans-Tetradec-2-enoyl-CoA phosphate. n=30)', '(2R)-2-Hydroxy-3-(phosphonooxy)-propanal~(2S)-2-Phospholactate~D-Glyceraldehyde 3-phosphate~D-glyceraldehyde-3-phosphate~dihydroxy-acetone-phosphate~Dihydroxyacetone phosphate~Dihydroxyacetonephosphate~DL-Glyceraldehyde 3-phosp…
	y10	1	0	[1. 1. 1. 1. 1. 1.]	DecisionTreeClassifier(ccp_alpha=0.0, class_weight=None, criterion='gini', max_depth=None, max_features=0.382, max_leaf_nodes=None, min_impurity_decrease=0.0, min_impurity_split=None, min_samples_leaf=1, min_samples_split=2, min_weight_fraction_leaf=0.0, presort='deprecated', random_state=0, splitter='best')	['(2E)-Dodec-2-enoyl-CoA~(2E)-Dodecenoyl-CoA~2-trans-Dodecenoyl-CoA~CIS-DELTA-3-DODECANOYL-COA~TRANS-DELTA-2-DODECANOYL-COA~trans-Dodec-2-enoyl-CoA~trans-dodec-2-enoyl-CoA(4-)']
	y11	0.996212	0.00378788	[1. 1. 1. 1. 1. 1. 1. 1. 1. 1. 1. 1. 1. 0.83333333 1. 1. 1. 1. 1. 1. 1. 1. 1. 1. 1. 1. 1. 1. 1. 1. 1. 1. 1. 1. 1. 1. 1. 1. 1. 1. 1. 1. 1. 1. ]	LogisticRegression(C=1.0, class_weight=None, dual=False, fit_intercept=True, intercept_scaling=1, l1_ratio=None, max_iter=100, multi_class='auto', n_jobs=None, penalty='l2', random_state=0, solver='liblinear', tol=0.0001, verbose=0, warm_start=False)	['(1R,6S)-1,6-dihydroxycyclohexa-2,4-diene-1-carboxylate~2,3-Dihydro-2,3-dihydroxybenzoate~3-methyl-cis,cis-muconate~4-carboxylatomethyl-3-methylbut-2-en-1,4-olide(1-)~4-carboxylatomethyl-4-methylbut-2-en-1,4-olide(1-)', '(2R,3S)-3-isopropylmalate(2-)~(2R,3S)-3-Isoproylmalate~(2R.3S)-3-Isopropylmalate~(2S)-2-Isopropylmalate~(2S)-2-isopropylmalate(2-)~2-D-threo-Hydroxy-3-carboxy-isocaproate~2-Hydr…
	y12	1	0	[1. 1. 1. 1. 1. 1. 1. 1. 1. 1. 1. 1. 1. 1. 1. 1. 1. 1. 1. 1. 1. 1. 1. 1. 1. 1. 1. 1. 1. 1. 1. 1. 1. 1.]	DecisionTreeClassifier(ccp_alpha=0.0, class_weight=None, criterion='gini', max_depth=None, max_features=None, max_leaf_nodes=None, min_impurity_decrease=0.0, min_impurity_split=None, min_samples_leaf=1, min_samples_split=2, min_weight_fraction_leaf=0.0, presort='deprecated', random_state=0, splitter='best')	["2&#39;-Deoxycytidine~2'-deoxycytidine~Deoxycytidine"]
	y13	1	0	[1. 1. 1. 1. 1. 1. 1. 1. 1. 1. 1. 1. 1. 1. 1. 1. 1. 1. 1. 1. 1. 1. 1. 1. 1. 1. 1. 1. 1. 1. 1.]	LogisticRegression(C=1.0, class_weight=None, dual=False, fit_intercept=True, intercept_scaling=1, l1_ratio=None, max_iter=100, multi_class='auto', n_jobs=None, penalty='l2', random_state=0, solver='liblinear', tol=0.0001, verbose=0, warm_start=False)	['(4-hydroxy-3-methoxyphenyl)acetaldehyde~3-(3-hydroxy-phenyl)propionate~3-(3-hydroxyphenyl)propanoate', '(6R)-6-(L-erythro-1.2-Dihydroxypropyl)-7.8-dihydro-6H-pterin~6.7-Dihydrobiopterin~Dihydrobiopterin~Quinoid-dihydrobiopterin', '(R)-2-Hydroxy-3-(phosphonooxy)-1-monoanhydride with phosphoric propanoic acid~1.3-Bisphospho-D-glycerate~3-Phospho-D-glyceroyl phosphate~3-phospho-d-glyceroyl-phospha…
	y14	1	0	[1. 1. 1. 1. 1. 1. 1. 1. 1. 1. 1. 1. 1. 1. 1. 1. 1. 1. 1. 1. 1. 1. 1. 1. 1. 1. 1. 1.]	LogisticRegression(C=1.0, class_weight=None, dual=False, fit_intercept=True, intercept_scaling=1, l1_ratio=None, max_iter=100, multi_class='auto', n_jobs=None, penalty='l2', random_state=0, solver='liblinear', tol=0.0001, verbose=0, warm_start=False)	['(2E)-4-hydroxy-3-methylbut-2-enyl diphosphate~(E)-4-Hydroxy-3-methylbut-2-en-1-yl diphosphate~1-hydroxy-2-methyl-2-(E)-butenyl 4-diphosphate~1-hydroxy-2-methyl-2--butenyl 4-diphosphate~1-hydroxy-2-methyl-2--E-butenyl4-diphosphate~1-Hydroxy-2-methyl-2-butenyl 4-diphosphate', '(2R)-2-Hydroxy-3-(phosphonooxy)-propanal~(2S)-2-Phospholactate~D-Glyceraldehyde 3-phosphate~D-glyceraldehyde-3-phosphate~…
	y15	1	0	[1. 1. 1. 1. 1. 1. 1. 1. 1. 1.]	LogisticRegression(C=1.0, class_weight=None, dual=False, fit_intercept=True, intercept_scaling=1, l1_ratio=None, max_iter=100, multi_class='auto', n_jobs=None, penalty='l2', random_state=0, solver='liblinear', tol=0.0001, verbose=0, warm_start=False)	['(6R)-5,10-methenyltetrahydrofolate~5,10-Methenyltetrahydrofolate~5-10-Methenyltetrahydrofolate~5.10-Methenyltetrahydrofolate', '(S)-Lactaldehyde~3-hydroxypropanal~Acetol~D-Lactaldehyde~L-2-Hydroxypropionaldehyde~L-Lactaldehyde~Propanoate~Propanoic acid~Propionate~Propionate (n-C3:0)~Propionic acid', '1-alpha-D-Glucopyranosyl-4-alpha-D-glucopyranose~alpha,alpha-Trehalose~alpha-D-galactosyl-(1->3…
	y16	1	0	[1. 1. 1. 1. 1. 1. 1. 1. 1. 1. 1. 1. 1. 1. 1. 1. 1. 1.]	LogisticRegression(C=1.0, class_weight=None, dual=False, fit_intercept=True, intercept_scaling=1, l1_ratio=None, max_iter=100, multi_class='auto', n_jobs=None, penalty='l2', random_state=0, solver='liblinear', tol=0.0001, verbose=0, warm_start=False)	['(2-trans,6-cis)-dodeca-2,6-dienoyl-CoA~cis,cis-dodeca-3,6-dienoyl-CoA', '(2E)-3-[(3aS,4S,5R,7aS)-5-hydroxy-7a-methyl-1-oxo-octahydro-1H-inden-4-yl]prop-2-enoyl-CoA~3-[(3aS,4S,7aS)-7a-Methyl-1,5-dioxo-octahydro-1H-inden-4-yl]propanoyl-CoA;', '(2E)-Hexenoyl-CoA~trans-Hex-2-enoyl-CoA', '(3R)-3-Hydroxybutanoyl-CoA~(R)-3-Hydroxybutanoyl-CoA~(R)-3-hydroxybutanoyl-CoA(4-)~(S)-3-Hydroxybutanoyl-CoA~(S)…
	y17	1	0	[1. 1. 1. 1. 1. 1. 1.]	LogisticRegression(C=1.0, class_weight=None, dual=False, fit_intercept=True, intercept_scaling=1, l1_ratio=None, max_iter=100, multi_class='auto', n_jobs=None, penalty='l2', random_state=0, solver='liblinear', tol=0.0001, verbose=0, warm_start=False)	['(1R,5S)-carveol~(2Z)-5-isopropyl-2-methylhexa-2,5-dienal~a (4S)-1,2-epoxymenth-8-ene~alpha-pinene oxide~geranial~Myrtenol~pinocarveol', '(2E)-5-methylhexa-2,4-dienoyl-CoA', '(2E)-Octenoyl-CoA~trans-Oct-2-enoyl-CoA', '(3R,5S)-1-pyrroline-3-hydroxy-5-carboxylate~(3R.5S)-1-Pyrroline-3-hydroxy-5-carboxylate~1-Pyrroline-4-hydroxy-2-carboxylate~3-Hydroxy-L-1-pyrroline-5-carboxylate~L-1-Pyrroline-3-hy…
Zampieri et al. 2018 (reference_solvent)	y1	0.989346	0.00534517	[1. 1. 1. 1. 1. 1. 1. 1. 1. 1. 1. 1. 1. 1. 1. 1. 1. 1. 1. 1. 1. 1. 0.83333333 1. 1. 1. 1. 1. 1. 1. 1. 1. 1. 1. 1. 1. 1. 1. 1. 1. 1. 1. 1. 1. 1. 1. 1. 1. 1. 1. 1. 1. 1. 1. 1. 1. 1. 1. 1. 1. 1. 1. 1. 1. 0.5 1. 1. 1. 1. 1. 1. 1. 1. 1. 1. 1. 1. 1. 1. 1. 1. 1. 1. 1. 1. 1. 1. 1. 1. 1. 1. 1. 1. 1. 1. 1. 1. 1. 1. 1. 1. 1. 1. 1. 1. 1. 1. 1. 1. 1. 1. 1. 1. 1. 1. 1. 1. 1. 1. 1. 1. 1. 1. 1. 1. 1. 1. 1. 1. 1.…	DecisionTreeClassifier(ccp_alpha=0.0, class_weight=None, criterion='entropy', max_depth=None, max_features='log2', max_leaf_nodes=None, min_impurity_decrease=0.0, min_impurity_split=None, min_samples_leaf=1, min_samples_split=2, min_weight_fraction_leaf=0.0, presort='deprecated', random_state=0, splitter='best')	['(3R,6R)-1,3,4,6-tetrachlorocyclohexa-1,4-diene', '(R)-(+)-citronellal~(S)-(-)-citronellal', '1,2-dichloroethane', '2,5-dichloro-4-oxohex-2-enedioate(2-)', '2,5-dichloro-trans-dienelactone', '2-chloro-5-methyl-maleylacetate~3-chloro-2-methyl-maleylacetate', '3-[(3aS,4S,5R,7aS)-5-hydroxy-7a-methyl-1-oxo-octahydro-1H-indene-4-carboxylate', 'L-2-aminoadipate~L-alpha-Aminoadipic acid~O-Acetyl-L-homo…
	y2	0.972741	0.00729287	[1. 1. 1. 1. 1. 1. 1. 1. 1. 1. 1. 1. 1. 1. 1. 0.83333333 1. 1. 1. 1. 1. 1. 1. 1. 1. 1. 1. 1. 0.83333333 1. 1. 1. 1. 1. 1. 1. 1. 1. 1. 1. 1. 1. 1. 1. 0.33333333 1. 1. 1. 0.66666667 0.5 1. 1. 1. 1. 1. 1. 1. 1. 1. 1. 1. 1. 0.83333333 0.5 1. 0.66666667 0.66666667 0.5 0.83333333 0.83333333 1. 1. 1. 1. 1. 1. 1. 1. 1. 1. 1. 1. 1. 1. 1. 1. 1. 1. 1. 1. 1. 1. 1. 1. 1. 1. 1. 1. 1. 1. 1. 0.83333333 1. 1. 1. …	LogisticRegression(C=1.0, class_weight=None, dual=False, fit_intercept=True, intercept_scaling=1, l1_ratio=None, max_iter=100, multi_class='auto', n_jobs=None, penalty='l2', random_state=0, solver='liblinear', tol=0.0001, verbose=0, warm_start=False)	['(-)-Ureidoglycolate', '(2E)-3-[(3aS,4S,5R,7aS)-5-hydroxy-7a-methyl-1-oxo-octahydro-1H-inden-4-yl]prop-2-enoyl-CoA~3-[(3aS,4S,7aS)-7a-Methyl-1,5-dioxo-octahydro-1H-inden-4-yl]propanoyl-CoA;', '(2R)-2-hydroxy-2-methylbutanenitrile', "(2S)-Lactyl-2-diphospho-5-guanosine~L-lactyl-2-diphospho-5'-guanosine", '(2S)-ethylmalonyl-CoA~(S)-ethylmalonyl-CoA~glutaryl-CoA(5-)', '(2Z,6Z,10Z,14Z,18Z,22Z,26Z,30…
	y3	1	0	[1. 1. 1. 1. 1. 1. 1. 1. 1. 1. 1. 1. 1. 1. 1. 1. 1. 1. 1. 1. 1. 1. 1. 1. 1. 1. 1. 1. 1. 1. 1. 1. 1. 1. 1. 1. 1. 1. 1. 1. 1. 1. 1. 1. 1. 1. 1. 1. 1. 1. 1. 1. 1.]	LogisticRegression(C=1.0, class_weight=None, dual=False, fit_intercept=True, intercept_scaling=1, l1_ratio=None, max_iter=100, multi_class='auto', n_jobs=None, penalty='l2', random_state=0, solver='liblinear', tol=0.0001, verbose=0, warm_start=False)	['(2E)-Dodec-2-enoyl-CoA~(2E)-Dodecenoyl-CoA~2-trans-Dodecenoyl-CoA~CIS-DELTA-3-DODECANOYL-COA~TRANS-DELTA-2-DODECANOYL-COA~trans-Dodec-2-enoyl-CoA~trans-dodec-2-enoyl-CoA(4-)', '(2Z,6Z,10Z,14Z,18Z,22Z,26Z,30Z,34E)-Decaprenyl diphosphate~trans,polycis-decaprenyl diphosphate', '(4-hydroxy-3-methoxyphenyl)acetaldehyde~3-(3-hydroxy-phenyl)propionate~3-(3-hydroxyphenyl)propanoate', "(4-hydroxyphenyl)…
	y4	0.995859	0.00326744	[1. 1. 1. 1. 1. 1. 1. 1. 1. 1. 1. 1. 1. 1. 1. 1. 1. 1. 1. 1. 1. 1. 1. 1. 1. 1. 1. 1. 1. 1. 1. 1. 0.83333333 1. 1. 1. 1. 1. 1. 1. 1. 1. 1. 1. 1. 1. 1. 1. 1. 1. 1. 1. 1. 1. 1. 1. 1. 1. 1. 1. 1. 1. 1. 1. 1. 1. 1. 1. 1. 1. 1. 1. 1. 1. 1. 1. 1. 1. 1. 1. 1. 1. 1. 1. 1. 1. 1. 1. 1. 1. 1. 1. 1. 1. 1. 1. 1. 1. 1. 1. 1. 1. 1. 1. 1. 1. 1. 1. 1. 1. 1. 1. 1. 1. 1. 1. 1. 1. 1. 1. 1. 1. 1. 1. 1. 1. 1. 1. 1. 1. …	DecisionTreeClassifier(ccp_alpha=0.0, class_weight=None, criterion='gini', max_depth=None, max_features=None, max_leaf_nodes=None, min_impurity_decrease=0.0, min_impurity_split=None, min_samples_leaf=3, min_samples_split=2, min_weight_fraction_leaf=0.0, presort='deprecated', random_state=0, splitter='best')	['Dihydrosirohydrochlorin~Precorrin 2~precorrin-2(7-)', 'minocycline']
	y5	0.989107	0.00611892	[1. 1. 1. 1. 1. 1. 1. 1. 1. 1. 1. 1. 1. 1. 1. 1. 1. 1. 1. 1. 1. 1. 1. 1. 1. 1. 1. 1. 1. 1. 1. 1. 1. 1. 1. 1. 1. 1. 1. 1. 1. 1. 0.66666667 1. 1. 1. 1. 1. 1. 1. 1. 1. 1. 1. 1. 1. 1. 1. 1. 1. 1. 0.83333333 0.83333333 1. 1. 1. 1. 1. 1. 1. 1. 1. 1. 1. 1. 1. 1. 1. 1. 1. 1. 1. 1. 1. 1. 1. 1. 1. 1. 1. 1. 1. 1. 1. 1. 1. 1. 1. 1. 1. 1. 1. 1. 1. 1. 1. 1. 1. 1. 1. 1. 1. 1. 1. 1. 1. 1. 1. 1. 1. 1. 1. 1. 1. 1.…	LogisticRegression(C=1.0, class_weight=None, dual=False, fit_intercept=True, intercept_scaling=1, l1_ratio=None, max_iter=100, multi_class='auto', n_jobs=None, penalty='l2', random_state=0, solver='liblinear', tol=0.0001, verbose=0, warm_start=False)	['(1R,2R,4S)-limonene-1,2-diol~citronellate', '(3S)-citramalyl-CoA(5-)~2-hydroxyglutaryl-CoA', '(N(omega)-L-arginino)succinate(1-)~2-(Nomega-L-Arginino)succinate~l-arginino-succinate~L-Argininosuccinate~L-Argininosuccinic acid~L-Arginosuccinic acid~N(omega)-(L-Arginino)succinate~N-(L-Arginino)succinate~N-omega-(L-Arginino)succinate', '(R)-1-Aminopropan-2-yl phosphate~(R)-1-ammoniopropan-2-yl phos…
	y6	0.923168	0.0110668	[0.83333333 0.83333333 0.83333333 0.83333333 1. 1. 1. 1. 1. 1. 1. 1. 1. 1. 1. 1. 1. 0.83333333 0.83333333 1. 1. 1. 1. 1. 1. 1. 1. 1. 0.83333333 0.5 0.83333333 1. 1. 1. 1. 0.83333333 1. 1. 1. 1. 0.83333333 1. 0.83333333 0.83333333 1. 0.83333333 0.66666667 1. 1. 1. 1. 0.66666667 1. 1. 1. 1. 1. 1. 1. 0.83333333 1. 1. 1. 1. 0.83333333 1. 0.83333333 1. 1. 1. 1. 1. 1. 1. 1. 1. 1. 1. 1. 1. 1. 1. 1. 0.83…	LogisticRegression(C=0.2631578948105263, class_weight=None, dual=False, fit_intercept=True, intercept_scaling=1, l1_ratio=None, max_iter=100, multi_class='auto', n_jobs=None, penalty='l2', random_state=0, solver='liblinear', tol=0.0001, verbose=0, warm_start=False)	['(-)-Ureidoglycolate', '(1R,2R,3R)-prephytoene diphosphate~all-trans-Octaprenyl diphosphate~all-trans-Octaprenyldiphosphate~Farnesylfarnesylgeraniol~Prephytoene diphosphate', '(1R,6S)-1,6-dihydroxycyclohexa-2,4-diene-1-carboxylate~2,3-Dihydro-2,3-dihydroxybenzoate~3-methyl-cis,cis-muconate~4-carboxylatomethyl-3-methylbut-2-en-1,4-olide(1-)~4-carboxylatomethyl-4-methylbut-2-en-1,4-olide(1-)', '(2…
	y7	0.991071	0.00660639	[1. 1. 1. 1. 1. 1. 1. 1. 1. 1. 1. 1. 1. 0.83333333 1. 1. 1. 1. 1. 1. 1. 1. 1. 1. 1. 1. 1. 1. 1. 0.66666667 1. 1. 1. 1. 1. 1. 1. 1. 1. 1. 1. 1. 1. 1. 1. 1. 1. 1. 1. 1. 1. 1. 1. 1. 1. 1. ]	LogisticRegression(C=1.0, class_weight=None, dual=False, fit_intercept=True, intercept_scaling=1, l1_ratio=None, max_iter=100, multi_class='auto', n_jobs=None, penalty='l2', random_state=0, solver='liblinear', tol=0.0001, verbose=0, warm_start=False)	['(2R,3S)-3-isopropylmalate(2-)~(2R,3S)-3-Isoproylmalate~(2R.3S)-3-Isopropylmalate~(2S)-2-Isopropylmalate~(2S)-2-isopropylmalate(2-)~2-D-threo-Hydroxy-3-carboxy-isocaproate~2-Hydroxy-2-isopropylbutanedioate~2-Isopropylmalate~2-Isopropylmalic acid~3-Carboxy-2-hydroxy-4-methylpentanoate~3-Carboxy-3-hydroxy-4-methylpentanoate~3-Carboxy-3-hydroxy-isocaproate~3-Carboxy-3-hydroxyisocaproate~3-Hydroxy-4…
	y8	0.962745	0.00940846	[1. 1. 1. 1. 1. 1. 1. 1. 1. 1. 0.66666667 0.66666667 1. 1. 0.83333333 1. 1. 1. 1. 1. 1. 1. 0.83333333 1. 1. 1. 1. 1. 1. 1. 1. 0.83333333 1. 1. 1. 1. 1. 1. 1. 1. 1. 1. 1. 1. 0.66666667 0.83333333 1. 0.83333333 0.83333333 0.83333333 0.83333333 1. 0.83333333 1. 1. 1. 1. 1. 1. 1. 0.66666667 0.83333333 1. 1. 1. 1. 1. 0.83333333 1. 1. 1. 1. 1. 1. 1. 1. 1. 1. 1. 1. 1. 1. 1. 1. 1. ]	LogisticRegression(C=1.0, class_weight=None, dual=False, fit_intercept=True, intercept_scaling=1, l1_ratio=None, max_iter=100, multi_class='auto', n_jobs=None, penalty='l2', random_state=0, solver='liblinear', tol=0.0001, verbose=0, warm_start=False)	['(2R,3R)-2,3-dihydroxy-3-methylpentanoate~(2R.3R)-2.3-Dihydroxy-3-methylpentanoate~(R)-2,3-Dihydroxy-3-methylpentanoate~(R)-2.3-Dihydroxy-3-methylpentanoate~(R)-2.3-Dihydroxy-3-methylvalerate~(R)-Pantoate~2.3-Dihydroxy-3-methylpentanoate~2.3-Dihydroxy-3-methylvalerate~Pantoate~Pantoic acid~R-2-3-Dihydroxy-3-methylpentanoate~R-Pantoate', '(2S)-alpha-2-Amino-4-methylvaleric acid~(2S)-alpha-Leucine…
	y9	1	0	[1. 1. 1. 1. 1. 1. 1. 1. 1. 1. 1. 1. 1. 1. 1. 1. 1. 1. 1. 1. 1. 1. 1. 1. 1. 1. 1. 1. 1. 1. 1. 1. 1. 1. 1. 1. 1. 1. 1. 1. 1. 1. 1. 1. 1. 1. 1. 1. 1. 1.]	DecisionTreeClassifier(ccp_alpha=0.0, class_weight=None, criterion='entropy', max_depth=None, max_features=None, max_leaf_nodes=None, min_impurity_decrease=0.0, min_impurity_split=None, min_samples_leaf=2, min_samples_split=2, min_weight_fraction_leaf=0.0, presort='deprecated', random_state=0, splitter='best')	['2,3-Dihydroxybenzoate~2,5-dihydroxybenzoate~2.3-Dihydroxybenzoate~2.3-Dihydroxybenzoic acid~3,4-dihydroxybenzoate', '2-hydroxy-6-oxo-6-phenylhexa-2,4-dienoate']
	y10	0.990991	0.00628123	[1. 1. 1. 1. 1. 1. 1. 1. 1. 1. 1. 1. 1. 0.83333333 1. 1. 1. 1. 1. 1. 1. 1. 1. 1. 1. 1. 1. 1. 1. 1. 0.83333333 1. 1. 1. 1. 1. 1. ]	DecisionTreeClassifier(ccp_alpha=0.0, class_weight=None, criterion='gini', max_depth=None, max_features=0.382, max_leaf_nodes=None, min_impurity_decrease=0.0, min_impurity_split=None, min_samples_leaf=3, min_samples_split=2, min_weight_fraction_leaf=0.0, presort='deprecated', random_state=0, splitter='best')	['(1R,6R)-2-(3-carboxylatopropanoyl)-6-hydroxycyclohexa-2,4-diene-1-carboxylate~(1R,6R)-6-Hydroxy-2-succinylcylohexa-2,4-diene-1-carboxylate~(1R.6R)-2-Succinyl-6-hydroxy-2.4-cyclohexadiene-1-carboxylate~(1R.6R)-6-Hydroxy-2-succinylcyclohexa-2.4-diene-1-carboxylate~(1S.6R)-6-Hydroxy-2-succinylcyclohexa-2.4-diene-1-carboxylate~2-Succinyl-6-hydroxy-2,4-cyclohexadiene-1-carboxylate~2-Succinyl-6-hydro…
	y11	0.961538	0.0276955	[1. 1. 1. 1. 1. 0.66666667 1. 1. 1. 1. 1. 1. 0.83333333]	DecisionTreeClassifier(ccp_alpha=0.0, class_weight=None, criterion='gini', max_depth=None, max_features=0.382, max_leaf_nodes=None, min_impurity_decrease=0.0, min_impurity_split=None, min_samples_leaf=1, min_samples_split=2, min_weight_fraction_leaf=0.0, presort='deprecated', random_state=0, splitter='best')	['(R)(-)-Allantoin~(R)-Allantoin~(S)(+)-Allantoin~(S)-(+)-allantoin~(S)-Allantoin~5-Ureidohydantoin~Allantoin~Glyoxyldiureide', 'UDP-3-O-(3-hydroxytetradecanoyl)-N-acetylglucosamine']
	y12	1	0	[1. 1. 1. 1. 1. 1. 1. 1. 1. 1. 1. 1. 1. 1. 1. 1. 1. 1. 1. 1. 1. 1. 1. 1. 1. 1. 1. 1. 1. 1. 1. 1. 1. 1.]	DecisionTreeClassifier(ccp_alpha=0.0, class_weight=None, criterion='gini', max_depth=None, max_features=None, max_leaf_nodes=None, min_impurity_decrease=0.0, min_impurity_split=None, min_samples_leaf=1, min_samples_split=2, min_weight_fraction_leaf=0.0, presort='deprecated', random_state=0, splitter='best')	["2&#39;-Deoxycytidine~2'-deoxycytidine~Deoxycytidine"]
	y13	0.973118	0.017449	[1. 1. 1. 1. 1. 1. 1. 1. 1. 1. 0.83333333 1. 1. 0.5 0.83333333 1. 1. 1. 1. 1. 1. 1. 1. 1. 1. 1. 1. 1. 1. 1. 1. ]	DecisionTreeClassifier(ccp_alpha=0.0, class_weight=None, criterion='gini', max_depth=None, max_features=0.382, max_leaf_nodes=None, min_impurity_decrease=0.0, min_impurity_split=None, min_samples_leaf=5, min_samples_split=2, min_weight_fraction_leaf=0.0, presort='deprecated', random_state=0, splitter='best')	["(1S,2R)-1-C-(indol-3-yl)glycerol 3-phosphate(2-)~(1S.2R)-1-C-(Indol-3-yl)glycerol 3-phosphate~(3-Indolyl)-glycerol phosphate~1-(indol-3-yl)glycerol 3-phosphate~1-C-(Indol-3-yl)glycerol 3-phosphate~C&#39;-(3-Indolyl)-glycerol 3-phosphate~C'-(3-Indolyl)-glycerol 3-phosphate~C--3-Indolyl-glycerol3-phosphate~C1-(3-Indolyl)-glycerol 3-phosphate~Indole-3-glycerol phosphate~indole-3-glycerol-phosphate…
	y14	0.982143	0.00992064	[1. 1. 1. 0.83333333 0.83333333 1. 1. 1. 1. 1. 1. 1. 0.83333333 1. 1. 1. 1. 1. 1. 1. 1. 1. 1. 1. 1. 1. 1. 1. ]	LogisticRegression(C=0.7368421052894737, class_weight=None, dual=False, fit_intercept=True, intercept_scaling=1, l1_ratio=None, max_iter=100, multi_class='auto', n_jobs=None, penalty='l2', random_state=0, solver='liblinear', tol=0.0001, verbose=0, warm_start=False)	['(2-amino-4-hydroxy-7,8-dihydropteridin-6-yl)methyl diphosphate(3-)~2-Amino-4-hydroxy-6-hydroxymethyl-7-8-dihydropteridinediphosphate~2-Amino-4-hydroxy-6-hydroxymethyl-7.8-dihydropteridine diphosphate~2-Amino-7,8-dihydro-4-hydroxy-6-(diphosphooxymethyl)pteridine~2-Amino-7.8-dihydro-4-hydroxy-6-(diphosphooxymethyl)pteridine~6-hydroxymethyl-dihydropterin pyrophosphate~7.8-Dihydropterin pyrophospha…
	y15	1	0	[1. 1. 1. 1. 1. 1. 1. 1. 1. 1.]	LogisticRegression(C=1.0, class_weight=None, dual=False, fit_intercept=True, intercept_scaling=1, l1_ratio=None, max_iter=100, multi_class='auto', n_jobs=None, penalty='l2', random_state=0, solver='liblinear', tol=0.0001, verbose=0, warm_start=False)	['(N(omega)-L-arginino)succinate(1-)~2-(Nomega-L-Arginino)succinate~l-arginino-succinate~L-Argininosuccinate~L-Argininosuccinic acid~L-Arginosuccinic acid~N(omega)-(L-Arginino)succinate~N-(L-Arginino)succinate~N-omega-(L-Arginino)succinate', '(R)-(+)-citronellol', '(S)-2-(Succinylamino)-6-oxoheptanedioate~L-2-succinylamino-6-oxoheptanedioate(3-)~N-Succinyl-2-amino-6-oxo-L-pimelic acid~N-Succinyl-…
	y16	0.990741	0.00925926	[1. 1. 1. 1. 1. 1. 1. 1. 1. 1. 1. 1. 1. 1. 1. 1. 0.83333333 1. ]	LogisticRegression(C=1.0, class_weight=None, dual=False, fit_intercept=True, intercept_scaling=1, l1_ratio=None, max_iter=100, multi_class='auto', n_jobs=None, penalty='l2', random_state=0, solver='liblinear', tol=0.0001, verbose=0, warm_start=False)	["(4-hydroxyphenyl)acetaldehyde~3-methylsalicylaldehyde~4'-hydroxyacetophenone~4-Hydroxyphenylacetaldehyde~m-toluate~o-toluate~p-toluate~phenylacetate~Phenylacetic acid", '(4R)-limonene~(4S)-limonene', '(R)-(+)-citronellol', '(R)-1-Amino-2-propanol~(R)-1-Aminopropan-2-ol~1-amino-propan-2-ol~1-Aminopropan-2-ol~Trimethylamine N-oxide', '1-Deoxy-D-xylulose 5-phosphate~1-deoxy-D-xylulose5-phosphate~2…
	y17	1	0	[1. 1. 1. 1. 1. 1. 1.]	LogisticRegression(C=1e-10, class_weight=None, dual=False, fit_intercept=True, intercept_scaling=1, l1_ratio=None, max_iter=100, multi_class='auto', n_jobs=None, penalty='l2', random_state=0, solver='liblinear', tol=0.0001, verbose=0, warm_start=False)	["(4-hydroxyphenyl)acetaldehyde~3-methylsalicylaldehyde~4'-hydroxyacetophenone~4-Hydroxyphenylacetaldehyde~m-toluate~o-toluate~p-toluate~phenylacetate~Phenylacetic acid", '1,4,5,6-tetrahydro-6-oxonicotinate', '1-alpha-D-Glucopyranosyl-4-alpha-D-glucopyranose~alpha,alpha-Trehalose~alpha-D-galactosyl-(1->3)-1D-myo-inositol~alpha.alpha&#39;-Trehalose~alpha.alpha-Trehalose~Cellobiose~epimelibiose~Lac…
Zoffmann et al. 2019	y1	1	0	[1. 1. 1. 1. 1. 1. 1. 1. 1. 1. 1. 1. 1. 1. 1. 1.]	DecisionTreeClassifier(ccp_alpha=0.0, class_weight=None, criterion='gini', max_depth=None, max_features=0.382, max_leaf_nodes=None, min_impurity_decrease=0.0, min_impurity_split=None, min_samples_leaf=1, min_samples_split=2, min_weight_fraction_leaf=0.0, presort='deprecated', random_state=0, splitter='best')	['EG10984', 'EG12409', 'G6984']
	y2	1	0	[1. 1. 1. 1. 1. 1. 1. 1. 1. 1.]	DecisionTreeClassifier(ccp_alpha=0.0, class_weight=None, criterion='gini', max_depth=None, max_features=0.382, max_leaf_nodes=None, min_impurity_decrease=0.0, min_impurity_split=None, min_samples_leaf=1, min_samples_split=2, min_weight_fraction_leaf=0.0, presort='deprecated', random_state=0, splitter='best')	['G6510']
	y3	1	0	[1. 1. 1. 1. 1. 1. 1.]	LogisticRegression(C=1.0, class_weight=None, dual=False, fit_intercept=True, intercept_scaling=1, l1_ratio=None, max_iter=100, multi_class='auto', n_jobs=None, penalty='l2', random_state=0, solver='liblinear', tol=0.0001, verbose=0, warm_start=False)	['EG10166', 'EG10463', 'EG10513', 'EG10514', 'EG10549', 'EG10633', 'EG11516', 'EG11923', 'EG11924', 'EG12444', 'G0-10468', 'G0-10647', 'G6158', 'G6412', 'G6571', 'G6611', 'G6612', 'G6747', 'G6788', 'G7100', 'G7101', 'G7103', 'G7104', 'G7105', 'G7106', 'G7107', 'G7241', 'G7816', 'G7851', 'G7921', 'G8210']

## Sheet: Zampieri (reference_t0)
Treatment	Reference	t	y1	y2	y3	y4	y5	y6	y7	y8	y9	y10	y11	y12	y13	y14	y15	y16	y17
AMK(uM=0.170764298)	t=0	5	y2	y4		y5	y6	y8		Protein synthesis
AMK(uM=0.170764298)	t=0	30	y2	y4		y5	y6	y8		Protein synthesis
AMK(uM=0.170764298)	t=0	60	y2	y4		y5	y6	y8		Protein synthesis
AMK(uM=0.170764298)	t=0	180	y2	y4		y5	y6	y8		Protein synthesis
AMK(uM=0.170764298)	t=0	360	y2	y4		y5	y6	y8		Protein synthesis
AMK(uM=0.170764298)	t=0	600	y2	y4		y5	y6	y8		Protein synthesis
AMK(uM=0.853821492)	t=0	5	y2	y4		y5	y6	y8		Protein synthesis
AMK(uM=0.853821492)	t=0	30	y2	y4		y5	y6	y8		Protein synthesis
AMK(uM=0.853821492)	t=0	60	y2	y4		y5	y6	y8		Protein synthesis
AMK(uM=0.853821492)	t=0	180	y2	y4		y5	y6	y8		Protein synthesis
AMK(uM=0.853821492)	t=0	360	y2	y4		y5	y6	y8		Protein synthesis
AMK(uM=0.853821492)	t=0	600	y2	y4		y5	y6	y8		Protein synthesis
AMK(uM=1.7076429830000002)	t=0	5	y2	y4		y5	y6	y8		Protein synthesis
AMK(uM=1.7076429830000002)	t=0	30	y2	y4		y5	y6	y8		Protein synthesis
AMK(uM=1.7076429830000002)	t=0	60	y2	y4		y5	y6	y8		Protein synthesis
AMK(uM=1.7076429830000002)	t=0	180	y2	y4		y5	y6	y8		Protein synthesis
AMK(uM=1.7076429830000002)	t=0	360	y2	y4		y5	y6	y8		Protein synthesis
AMK(uM=1.7076429830000002)	t=0	600	y2	y4		y5	y6	y8		Protein synthesis
AMP(uM=538.5174614)	t=0	5	y2	y3	Cell wall
AMP(uM=538.5174614)	t=0	30	y2	y3	Cell wall
AMP(uM=538.5174614)	t=0	60	y2	y3	Cell wall
AMP(uM=538.5174614)	t=0	180	y2	y3	Cell wall
AMP(uM=538.5174614)	t=0	360	y2	y3	Cell wall
AMP(uM=538.5174614)	t=0	600	y2	y3	Cell wall
AMP(uM=1077.034923)	t=0	5	y2	y3	Cell wall
AMP(uM=1077.034923)	t=0	30	y2	y3	Cell wall
AMP(uM=1077.034923)	t=0	60	y2	y3	Cell wall
AMP(uM=1077.034923)	t=0	180	y2	y3	Cell wall
AMP(uM=1077.034923)	t=0	360	y2	y3	Cell wall
AMP(uM=1077.034923)	t=0	600	y2	y3	Cell wall
AMP(uM=1615.552384)	t=0	5	y2	y3	Cell wall
AMP(uM=1615.552384)	t=0	30	y2	y3	Cell wall
AMP(uM=1615.552384)	t=0	60	y2	y3	Cell wall
AMP(uM=1615.552384)	t=0	180	y2	y3	Cell wall
AMP(uM=1615.552384)	t=0	360	y2	y3	Cell wall
AMP(uM=1615.552384)	t=0	600	y2	y3	Cell wall
AMP(uM=2154.069846)	t=0	5	y2	y3	Cell wall
AMP(uM=2154.069846)	t=0	30	y2	y3	Cell wall
AMP(uM=2154.069846)	t=0	60	y2	y3	Cell wall
AMP(uM=2154.069846)	t=0	180	y2	y3	Cell wall
AMP(uM=2154.069846)	t=0	360	y2	y3	Cell wall
AMP(uM=2154.069846)	t=0	600	y2	y3	Cell wall
AMX(uM=821.0180624)	t=0	5	y2	y3	Cell wall
AMX(uM=821.0180624)	t=0	30	y2	y3	Cell wall
AMX(uM=821.0180624)	t=0	60	y2	y3	Cell wall
AMX(uM=821.0180624)	t=0	180	y2	y3	Cell wall
AMX(uM=821.0180624)	t=0	360	y2	y3	Cell wall
AMX(uM=821.0180624)	t=0	600	y2	y3	Cell wall
AMX(uM=1368.363437)	t=0	5	y2	y3	Cell wall
AMX(uM=1368.363437)	t=0	30	y2	y3	Cell wall
AMX(uM=1368.363437)	t=0	60	y2	y3	Cell wall
AMX(uM=1368.363437)	t=0	180	y2	y3	Cell wall
AMX(uM=1368.363437)	t=0	360	y2	y3	Cell wall
AMX(uM=1368.363437)	t=0	600	y2	y3	Cell wall
AMX(uM=2189.3815)	t=0	5	y2	y3	Cell wall
AMX(uM=2189.3815)	t=0	30	y2	y3	Cell wall
AMX(uM=2189.3815)	t=0	60	y2	y3	Cell wall
AMX(uM=2189.3815)	t=0	180	y2	y3	Cell wall
AMX(uM=2189.3815)	t=0	360	y2	y3	Cell wall
AMX(uM=2189.3815)	t=0	600	y2	y3	Cell wall
AMX(uM=4378.7629990000005)	t=0	5	y2	y3	Cell wall
AMX(uM=4378.7629990000005)	t=0	30	y2	y3	Cell wall
AMX(uM=4378.7629990000005)	t=0	60	y2	y3	Cell wall
AMX(uM=4378.7629990000005)	t=0	180	y2	y3	Cell wall
AMX(uM=4378.7629990000005)	t=0	360	y2	y3	Cell wall
AMX(uM=4378.7629990000005)	t=0	600	y2	y3	Cell wall
AZI(uM=0.066757056)	t=0	5	y2	y4		y5	y6	y8		Protein synthesis
AZI(uM=0.066757056)	t=0	30	y2	y4		y5	y6	y8		Protein synthesis
AZI(uM=0.066757056)	t=0	60	y2	y4		y5	y6	y8		Protein synthesis
AZI(uM=0.066757056)	t=0	180	y2	y4		y5	y6	y8		Protein synthesis
AZI(uM=0.066757056)	t=0	360	y2	y4		y5	y6	y8		Protein synthesis
AZI(uM=0.066757056)	t=0	600	y2	y4		y5	y6	y8		Protein synthesis
AZI(uM=0.133514111)	t=0	5	y2	y4		y5	y6	y8		Protein synthesis
AZI(uM=0.133514111)	t=0	30	y2	y4		y5	y6	y8		Protein synthesis
AZI(uM=0.133514111)	t=0	60	y2	y4		y5	y6	y8		Protein synthesis
AZI(uM=0.133514111)	t=0	180	y2	y4		y5	y6	y8		Protein synthesis
AZI(uM=0.133514111)	t=0	360	y2	y4		y5	y6	y8		Protein synthesis
AZI(uM=0.133514111)	t=0	600	y2	y4		y5	y6	y8		Protein synthesis
AZI(uM=0.173568345)	t=0	5	y2	y4		y5	y6	y8		Protein synthesis
AZI(uM=0.173568345)	t=0	30	y2	y4		y5	y6	y8		Protein synthesis
AZI(uM=0.173568345)	t=0	60	y2	y4		y5	y6	y8		Protein synthesis
AZI(uM=0.173568345)	t=0	180	y2	y4		y5	y6	y8		Protein synthesis
AZI(uM=0.173568345)	t=0	360	y2	y4		y5	y6	y8		Protein synthesis
AZI(uM=0.173568345)	t=0	600	y2	y4		y5	y6	y8		Protein synthesis
AZI(uM=0.267028223)	t=0	5	y2	y4		y5	y6	y8		Protein synthesis
AZI(uM=0.267028223)	t=0	30	y2	y4		y5	y6	y8		Protein synthesis
AZI(uM=0.267028223)	t=0	60	y2	y4		y5	y6	y8		Protein synthesis
AZI(uM=0.267028223)	t=0	180	y2	y4		y5	y6	y8		Protein synthesis
AZI(uM=0.267028223)	t=0	360	y2	y4		y5	y6	y8		Protein synthesis
AZI(uM=0.267028223)	t=0	600	y2	y4		y5	y6	y8		Protein synthesis
BAC(uM=3.514461658)	t=0	5	y2	y3	Cell wall
BAC(uM=3.514461658)	t=0	30	y2	y3	Cell wall
BAC(uM=3.514461658)	t=0	60	y2	y3	Cell wall
BAC(uM=3.514461658)	t=0	180	y2	y3	Cell wall
BAC(uM=3.514461658)	t=0	360	y2	y3	Cell wall
BAC(uM=3.514461658)	t=0	600	y2	y3	Cell wall
BAC(uM=4.568800156)	t=0	5	y2	y3	Cell wall
BAC(uM=4.568800156)	t=0	30	y2	y3	Cell wall
BAC(uM=4.568800156)	t=0	60	y2	y3	Cell wall
BAC(uM=4.568800156)	t=0	180	y2	y3	Cell wall
BAC(uM=4.568800156)	t=0	360	y2	y3	Cell wall
BAC(uM=4.568800156)	t=0	600	y2	y3	Cell wall
BAC(uM=5.623138653)	t=0	5	y2	y3	Cell wall
BAC(uM=5.623138653)	t=0	30	y2	y3	Cell wall
BAC(uM=5.623138653)	t=0	60	y2	y3	Cell wall
BAC(uM=5.623138653)	t=0	180	y2	y3	Cell wall
BAC(uM=5.623138653)	t=0	360	y2	y3	Cell wall
BAC(uM=5.623138653)	t=0	600	y2	y3	Cell wall
BAC(uM=7.028923317)	t=0	5	y2	y3	Cell wall
BAC(uM=7.028923317)	t=0	30	y2	y3	Cell wall
BAC(uM=7.028923317)	t=0	60	y2	y3	Cell wall
BAC(uM=7.028923317)	t=0	180	y2	y3	Cell wall
BAC(uM=7.028923317)	t=0	360	y2	y3	Cell wall
BAC(uM=7.028923317)	t=0	600	y2	y3	Cell wall
BAC(uM=14.05784663)	t=0	5	y2	y3	Cell wall
BAC(uM=14.05784663)	t=0	30	y2	y3	Cell wall
BAC(uM=14.05784663)	t=0	60	y2	y3	Cell wall
BAC(uM=14.05784663)	t=0	180	y2	y3	Cell wall
BAC(uM=14.05784663)	t=0	360	y2	y3	Cell wall
BAC(uM=14.05784663)	t=0	600	y2	y3	Cell wall
BEQ(uM=0.018001638)	t=0	5	y2	y4		y5	y6	y7	y9		y11		y12	y13	y14	y15	y17		ATP synthase
BEQ(uM=0.018001638)	t=0	30	y2	y4		y5	y6	y7	y9		y11		y12	y13	y14	y15	y17		ATP synthase
BEQ(uM=0.018001638)	t=0	60	y2	y4		y5	y6	y7	y9		y11		y12	y13	y14	y15	y17		ATP synthase
BEQ(uM=0.018001638)	t=0	180	y2	y4		y5	y6	y7	y9		y11		y12	y13	y14	y15	y17		ATP synthase
BEQ(uM=0.018001638)	t=0	360	y2	y4		y5	y6	y7	y9		y11		y12	y13	y14	y15	y17		ATP synthase
BEQ(uM=0.018001638)	t=0	600	y2	y4		y5	y6	y7	y9		y11		y12	y13	y14	y15	y17		ATP synthase
BEQ(uM=0.027002457)	t=0	5	y2	y4		y5	y6	y7	y9		y11		y12	y13	y14	y15	y17		ATP synthase
BEQ(uM=0.027002457)	t=0	30	y2	y4		y5	y6	y7	y9		y11		y12	y13	y14	y15	y17		ATP synthase
BEQ(uM=0.027002457)	t=0	60	y2	y4		y5	y6	y7	y9		y11		y12	y13	y14	y15	y17		ATP synthase
BEQ(uM=0.027002457)	t=0	180	y2	y4		y5	y6	y7	y9		y11		y12	y13	y14	y15	y17		ATP synthase
BEQ(uM=0.027002457)	t=0	360	y2	y4		y5	y6	y7	y9		y11		y12	y13	y14	y15	y17		ATP synthase
BEQ(uM=0.027002457)	t=0	600	y2	y4		y5	y6	y7	y9		y11		y12	y13	y14	y15	y17		ATP synthase
BEQ(uM=0.036003276)	t=0	5	y2	y4		y5	y6	y7	y9		y11		y12	y13	y14	y15	y17		ATP synthase
BEQ(uM=0.036003276)	t=0	30	y2	y4		y5	y6	y7	y9		y11		y12	y13	y14	y15	y17		ATP synthase
BEQ(uM=0.036003276)	t=0	60	y2	y4		y5	y6	y7	y9		y11		y12	y13	y14	y15	y17		ATP synthase
BEQ(uM=0.036003276)	t=0	180	y2	y4		y5	y6	y7	y9		y11		y12	y13	y14	y15	y17		ATP synthase
BEQ(uM=0.036003276)	t=0	360	y2	y4		y5	y6	y7	y9		y11		y12	y13	y14	y15	y17		ATP synthase
BEQ(uM=0.036003276)	t=0	600	y2	y4		y5	y6	y7	y9		y11		y12	y13	y14	y15	y17		ATP synthase
CCCP(uM=7.868243572999999)	t=0	5	y2	y4		y5	y6	y7	y9		y11		Oxidative stress
CCCP(uM=7.868243572999999)	t=0	30	y2	y4		y5	y6	y7	y9		y11		Oxidative stress
CCCP(uM=7.868243572999999)	t=0	60	y2	y4		y5	y6	y7	y9		y11		Oxidative stress
CCCP(uM=7.868243572999999)	t=0	180	y2	y4		y5	y6	y7	y9		y11		Oxidative stress
CCCP(uM=7.868243572999999)	t=0	360	y2	y4		y5	y6	y7	y9		y11		Oxidative stress
CCCP(uM=7.868243572999999)	t=0	600	y2	y4		y5	y6	y7	y9		y11		Oxidative stress
CCCP(uM=8.796794057)	t=0	5	y2	y4		y5	y6	y7	y9		y11		Oxidative stress
CCCP(uM=8.796794057)	t=0	30	y2	y4		y5	y6	y7	y9		y11		Oxidative stress
CCCP(uM=8.796794057)	t=0	60	y2	y4		y5	y6	y7	y9		y11		Oxidative stress
CCCP(uM=8.796794057)	t=0	180	y2	y4		y5	y6	y7	y9		y11		Oxidative stress
CCCP(uM=8.796794057)	t=0	360	y2	y4		y5	y6	y7	y9		y11		Oxidative stress
CCCP(uM=8.796794057)	t=0	600	y2	y4		y5	y6	y7	y9		y11		Oxidative stress
CCCP(uM=9.774215619)	t=0	5	y2	y4		y5	y6	y7	y9		y11		Oxidative stress
CCCP(uM=9.774215619)	t=0	30	y2	y4		y5	y6	y7	y9		y11		Oxidative stress
CCCP(uM=9.774215619)	t=0	60	y2	y4		y5	y6	y7	y9		y11		Oxidative stress
CCCP(uM=9.774215619)	t=0	180	y2	y4		y5	y6	y7	y9		y11		Oxidative stress
CCCP(uM=9.774215619)	t=0	360	y2	y4		y5	y6	y7	y9		y11		Oxidative stress
CCCP(uM=9.774215619)	t=0	600	y2	y4		y5	y6	y7	y9		y11		Oxidative stress
CCL(uM=135.94086030000003)	t=0	5	y2	y3	Cell wall
CCL(uM=135.94086030000003)	t=0	30	y2	y3	Cell wall
CCL(uM=135.94086030000003)	t=0	60	y2	y3	Cell wall
CCL(uM=135.94086030000003)	t=0	180	y2	y3	Cell wall
CCL(uM=135.94086030000003)	t=0	360	y2	y3	Cell wall
CCL(uM=135.94086030000003)	t=0	600	y2	y3	Cell wall
CCL(uM=271.88172060000005)	t=0	5	y2	y3	Cell wall
CCL(uM=271.88172060000005)	t=0	30	y2	y3	Cell wall
CCL(uM=271.88172060000005)	t=0	60	y2	y3	Cell wall
CCL(uM=271.88172060000005)	t=0	180	y2	y3	Cell wall
CCL(uM=271.88172060000005)	t=0	360	y2	y3	Cell wall
CCL(uM=271.88172060000005)	t=0	600	y2	y3	Cell wall
CCL(uM=815.6451617)	t=0	5	y2	y3	Cell wall
CCL(uM=815.6451617)	t=0	30	y2	y3	Cell wall
CCL(uM=815.6451617)	t=0	60	y2	y3	Cell wall
CCL(uM=815.6451617)	t=0	180	y2	y3	Cell wall
CCL(uM=815.6451617)	t=0	360	y2	y3	Cell wall
CCL(uM=815.6451617)	t=0	600	y2	y3	Cell wall
CHL(uM=6.189478505)	t=0	5	y2	y4		y5	y6	y8		Protein synthesis
CHL(uM=6.189478505)	t=0	30	y2	y4		y5	y6	y8		Protein synthesis
CHL(uM=6.189478505)	t=0	60	y2	y4		y5	y6	y8		Protein synthesis
CHL(uM=6.189478505)	t=0	180	y2	y4		y5	y6	y8		Protein synthesis
CHL(uM=6.189478505)	t=0	360	y2	y4		y5	y6	y8		Protein synthesis
CHL(uM=6.189478505)	t=0	600	y2	y4		y5	y6	y8		Protein synthesis
CHL(uM=12.37895701)	t=0	5	y2	y4		y5	y6	y8		Protein synthesis
CHL(uM=12.37895701)	t=0	30	y2	y4		y5	y6	y8		Protein synthesis
CHL(uM=12.37895701)	t=0	60	y2	y4		y5	y6	y8		Protein synthesis
CHL(uM=12.37895701)	t=0	180	y2	y4		y5	y6	y8		Protein synthesis
CHL(uM=12.37895701)	t=0	360	y2	y4		y5	y6	y8		Protein synthesis
CHL(uM=12.37895701)	t=0	600	y2	y4		y5	y6	y8		Protein synthesis
CHL(uM=18.56843552)	t=0	5	y2	y4		y5	y6	y8		Protein synthesis
CHL(uM=18.56843552)	t=0	30	y2	y4		y5	y6	y8		Protein synthesis
CHL(uM=18.56843552)	t=0	60	y2	y4		y5	y6	y8		Protein synthesis
CHL(uM=18.56843552)	t=0	180	y2	y4		y5	y6	y8		Protein synthesis
CHL(uM=18.56843552)	t=0	360	y2	y4		y5	y6	y8		Protein synthesis
CHL(uM=18.56843552)	t=0	600	y2	y4		y5	y6	y8		Protein synthesis
CLO(uM=2.899920832)	t=0	5	y2	y4		y5	y6	y7	y9		y11		y12	y13	y14	y15	y17		Fungicids
CLO(uM=2.899920832)	t=0	30	y2	y4		y5	y6	y7	y9		y11		y12	y13	y14	y15	y17		Fungicids
CLO(uM=2.899920832)	t=0	60	y2	y4		y5	y6	y7	y9		y11		y12	y13	y14	y15	y17		Fungicids
CLO(uM=2.899920832)	t=0	180	y2	y4		y5	y6	y7	y9		y11		y12	y13	y14	y15	y17		Fungicids
CLO(uM=2.899920832)	t=0	360	y2	y4		y5	y6	y7	y9		y11		y12	y13	y14	y15	y17		Fungicids
CLO(uM=2.899920832)	t=0	600	y2	y4		y5	y6	y7	y9		y11		y12	y13	y14	y15	y17		Fungicids
CLO(uM=4.349881248)	t=0	5	y2	y4		y5	y6	y7	y9		y11		y12	y13	y14	y15	y17		Fungicids
CLO(uM=4.349881248)	t=0	30	y2	y4		y5	y6	y7	y9		y11		y12	y13	y14	y15	y17		Fungicids
CLO(uM=4.349881248)	t=0	60	y2	y4		y5	y6	y7	y9		y11		y12	y13	y14	y15	y17		Fungicids
CLO(uM=4.349881248)	t=0	180	y2	y4		y5	y6	y7	y9		y11		y12	y13	y14	y15	y17		Fungicids
CLO(uM=4.349881248)	t=0	360	y2	y4		y5	y6	y7	y9		y11		y12	y13	y14	y15	y17		Fungicids
CLO(uM=4.349881248)	t=0	600	y2	y4		y5	y6	y7	y9		y11		y12	y13	y14	y15	y17		Fungicids
CLO(uM=8.699762496)	t=0	5	y2	y4		y5	y6	y7	y9		y11		y12	y13	y14	y15	y17		Fungicids
CLO(uM=8.699762496)	t=0	30	y2	y4		y5	y6	y7	y9		y11		y12	y13	y14	y15	y17		Fungicids
CLO(uM=8.699762496)	t=0	60	y2	y4		y5	y6	y7	y9		y11		y12	y13	y14	y15	y17		Fungicids
CLO(uM=8.699762496)	t=0	180	y2	y4		y5	y6	y7	y9		y11		y12	y13	y14	y15	y17		Fungicids
CLO(uM=8.699762496)	t=0	360	y2	y4		y5	y6	y7	y9		y11		y12	y13	y14	y15	y17		Fungicids
CLO(uM=8.699762496)	t=0	600	y2	y4		y5	y6	y7	y9		y11		y12	y13	y14	y15	y17		Fungicids
CLO(uM=17.39952499)	t=0	5	y2	y4		y5	y6	y7	y9		y11		y12	y13	y14	y15	y17		Fungicids
CLO(uM=17.39952499)	t=0	30	y2	y4		y5	y6	y7	y9		y11		y12	y13	y14	y15	y17		Fungicids
CLO(uM=17.39952499)	t=0	60	y2	y4		y5	y6	y7	y9		y11		y12	y13	y14	y15	y17		Fungicids
CLO(uM=17.39952499)	t=0	180	y2	y4		y5	y6	y7	y9		y11		y12	y13	y14	y15	y17		Fungicids
CLO(uM=17.39952499)	t=0	360	y2	y4		y5	y6	y7	y9		y11		y12	y13	y14	y15	y17		Fungicids
CLO(uM=17.39952499)	t=0	600	y2	y4		y5	y6	y7	y9		y11		y12	y13	y14	y15	y17		Fungicids
CPR(uM=1.810820558)	t=0	5	y2	y4		y5	y6	y8		Gyrase
CPR(uM=1.810820558)	t=0	30	y2	y4		y5	y6	y8		Gyrase
CPR(uM=1.810820558)	t=0	60	y2	y4		y5	y6	y8		Gyrase
CPR(uM=1.810820558)	t=0	180	y2	y4		y5	y6	y8		Gyrase
CPR(uM=1.810820558)	t=0	360	y2	y4		y5	y6	y8		Gyrase
CPR(uM=1.810820558)	t=0	600	y2	y4		y5	y6	y8		Gyrase
CPR(uM=2.414427411)	t=0	5	y2	y4		y5	y6	y8		Gyrase
CPR(uM=2.414427411)	t=0	30	y2	y4		y5	y6	y8		Gyrase
CPR(uM=2.414427411)	t=0	60	y2	y4		y5	y6	y8		Gyrase
CPR(uM=2.414427411)	t=0	180	y2	y4		y5	y6	y8		Gyrase
CPR(uM=2.414427411)	t=0	360	y2	y4		y5	y6	y8		Gyrase
CPR(uM=2.414427411)	t=0	600	y2	y4		y5	y6	y8		Gyrase
CPR(uM=3.0180342639999997)	t=0	5	y2	y4		y5	y6	y8		Gyrase
CPR(uM=3.0180342639999997)	t=0	30	y2	y4		y5	y6	y8		Gyrase
CPR(uM=3.0180342639999997)	t=0	60	y2	y4		y5	y6	y8		Gyrase
CPR(uM=3.0180342639999997)	t=0	180	y2	y4		y5	y6	y8		Gyrase
CPR(uM=3.0180342639999997)	t=0	360	y2	y4		y5	y6	y8		Gyrase
CPR(uM=3.0180342639999997)	t=0	600	y2	y4		y5	y6	y8		Gyrase
CTC(uM=0.031323087)	t=0	5	y2	y4		y5	y6	y8		Protein synthesis
CTC(uM=0.031323087)	t=0	30	y2	y4		y5	y6	y8		Protein synthesis
CTC(uM=0.031323087)	t=0	60	y2	y4		y5	y6	y8		Protein synthesis
CTC(uM=0.031323087)	t=0	180	y2	y4		y5	y6	y8		Protein synthesis
CTC(uM=0.031323087)	t=0	360	y2	y4		y5	y6	y8		Protein synthesis
CTC(uM=0.031323087)	t=0	600	y2	y4		y5	y6	y8		Protein synthesis
CTC(uM=0.041764116000000004)	t=0	5	y2	y4		y5	y6	y8		Protein synthesis
CTC(uM=0.041764116000000004)	t=0	30	y2	y4		y5	y6	y8		Protein synthesis
CTC(uM=0.041764116000000004)	t=0	60	y2	y4		y5	y6	y8		Protein synthesis
CTC(uM=0.041764116000000004)	t=0	180	y2	y4		y5	y6	y8		Protein synthesis
CTC(uM=0.041764116000000004)	t=0	360	y2	y4		y5	y6	y8		Protein synthesis
CTC(uM=0.041764116000000004)	t=0	600	y2	y4		y5	y6	y8		Protein synthesis
CTC(uM=0.052205145)	t=0	5	y2	y4		y5	y6	y8		Protein synthesis
CTC(uM=0.052205145)	t=0	30	y2	y4		y5	y6	y8		Protein synthesis
CTC(uM=0.052205145)	t=0	60	y2	y4		y5	y6	y8		Protein synthesis
CTC(uM=0.052205145)	t=0	180	y2	y4		y5	y6	y8		Protein synthesis
CTC(uM=0.052205145)	t=0	360	y2	y4		y5	y6	y8		Protein synthesis
CTC(uM=0.052205145)	t=0	600	y2	y4		y5	y6	y8		Protein synthesis
CTC(uM=0.062646174)	t=0	5	y2	y4		y5	y6	y8		Protein synthesis
CTC(uM=0.062646174)	t=0	30	y2	y4		y5	y6	y8		Protein synthesis
CTC(uM=0.062646174)	t=0	60	y2	y4		y5	y6	y8		Protein synthesis
CTC(uM=0.062646174)	t=0	180	y2	y4		y5	y6	y8		Protein synthesis
CTC(uM=0.062646174)	t=0	360	y2	y4		y5	y6	y8		Protein synthesis
CTC(uM=0.062646174)	t=0	600	y2	y4		y5	y6	y8		Protein synthesis
CTC(uM=0.125292349)	t=0	5	y2	y4		y5	y6	y8		Protein synthesis
CTC(uM=0.125292349)	t=0	30	y2	y4		y5	y6	y8		Protein synthesis
CTC(uM=0.125292349)	t=0	60	y2	y4		y5	y6	y8		Protein synthesis
CTC(uM=0.125292349)	t=0	180	y2	y4		y5	y6	y8		Protein synthesis
CTC(uM=0.125292349)	t=0	360	y2	y4		y5	y6	y8		Protein synthesis
CTC(uM=0.125292349)	t=0	600	y2	y4		y5	y6	y8		Protein synthesis
CTX(uM=90.68923821)	t=0	5	y2	y3	Cell wall
CTX(uM=90.68923821)	t=0	30	y2	y3	Cell wall
CTX(uM=90.68923821)	t=0	60	y2	y3	Cell wall
CTX(uM=90.68923821)	t=0	180	y2	y3	Cell wall
CTX(uM=90.68923821)	t=0	360	y2	y3	Cell wall
CTX(uM=90.68923821)	t=0	600	y2	y3	Cell wall
CTX(uM=181.37847639999998)	t=0	5	y2	y3	Cell wall
CTX(uM=181.37847639999998)	t=0	30	y2	y3	Cell wall
CTX(uM=181.37847639999998)	t=0	60	y2	y3	Cell wall
CTX(uM=181.37847639999998)	t=0	180	y2	y3	Cell wall
CTX(uM=181.37847639999998)	t=0	360	y2	y3	Cell wall
CTX(uM=181.37847639999998)	t=0	600	y2	y3	Cell wall
CTX(uM=302.2974607)	t=0	5	y2	y3	Cell wall
CTX(uM=302.2974607)	t=0	30	y2	y3	Cell wall
CTX(uM=302.2974607)	t=0	60	y2	y3	Cell wall
CTX(uM=302.2974607)	t=0	180	y2	y3	Cell wall
CTX(uM=302.2974607)	t=0	360	y2	y3	Cell wall
CTX(uM=302.2974607)	t=0	600	y2	y3	Cell wall
CTX(uM=529.0205562)	t=0	5	y2	y3	Cell wall
CTX(uM=529.0205562)	t=0	30	y2	y3	Cell wall
CTX(uM=529.0205562)	t=0	60	y2	y3	Cell wall
CTX(uM=529.0205562)	t=0	180	y2	y3	Cell wall
CTX(uM=529.0205562)	t=0	360	y2	y3	Cell wall
CTX(uM=529.0205562)	t=0	600	y2	y3	Cell wall
CYC(uM=24.48819669)	t=0	5	y2	y3	Cell wall
CYC(uM=24.48819669)	t=0	30	y2	y3	Cell wall
CYC(uM=24.48819669)	t=0	60	y2	y3	Cell wall
CYC(uM=24.48819669)	t=0	180	y2	y3	Cell wall
CYC(uM=24.48819669)	t=0	360	y2	y3	Cell wall
CYC(uM=24.48819669)	t=0	600	y2	y3	Cell wall
CYC(uM=37.22205897)	t=0	5	y2	y3	Cell wall
CYC(uM=37.22205897)	t=0	30	y2	y3	Cell wall
CYC(uM=37.22205897)	t=0	60	y2	y3	Cell wall
CYC(uM=37.22205897)	t=0	180	y2	y3	Cell wall
CYC(uM=37.22205897)	t=0	360	y2	y3	Cell wall
CYC(uM=37.22205897)	t=0	600	y2	y3	Cell wall
CYC(uM=49.95592125)	t=0	5	y2	y3	Cell wall
CYC(uM=49.95592125)	t=0	30	y2	y3	Cell wall
CYC(uM=49.95592125)	t=0	60	y2	y3	Cell wall
CYC(uM=49.95592125)	t=0	180	y2	y3	Cell wall
CYC(uM=49.95592125)	t=0	360	y2	y3	Cell wall
CYC(uM=49.95592125)	t=0	600	y2	y3	Cell wall
CYC(uM=97.95278676)	t=0	5	y2	y3	Cell wall
CYC(uM=97.95278676)	t=0	30	y2	y3	Cell wall
CYC(uM=97.95278676)	t=0	60	y2	y3	Cell wall
CYC(uM=97.95278676)	t=0	180	y2	y3	Cell wall
CYC(uM=97.95278676)	t=0	360	y2	y3	Cell wall
CYC(uM=97.95278676)	t=0	600	y2	y3	Cell wall
CuCl2(uM=8.798686063)	t=0	5	y2	y4		y5	y6	y7	y9		y11		y12	y13	y14	y15	Heavy metal stress
CuCl2(uM=8.798686063)	t=0	30	y2	y4		y5	y6	y7	y9		y11		y12	y13	y14	y15	Heavy metal stress
CuCl2(uM=8.798686063)	t=0	60	y2	y4		y5	y6	y7	y9		y11		y12	y13	y14	y15	Heavy metal stress
CuCl2(uM=8.798686063)	t=0	180	y2	y4		y5	y6	y7	y9		y11		y12	y13	y14	y15	Heavy metal stress
CuCl2(uM=8.798686063)	t=0	360	y2	y4		y5	y6	y7	y9		y11		y12	y13	y14	y15	Heavy metal stress
CuCl2(uM=8.798686063)	t=0	600	y2	y4		y5	y6	y7	y9		y11		y12	y13	y14	y15	Heavy metal stress
CuCl2(uM=11.73158142)	t=0	5	y2	y4		y5	y6	y7	y9		y11		y12	y13	y14	y15	Heavy metal stress
CuCl2(uM=11.73158142)	t=0	30	y2	y4		y5	y6	y7	y9		y11		y12	y13	y14	y15	Heavy metal stress
CuCl2(uM=11.73158142)	t=0	60	y2	y4		y5	y6	y7	y9		y11		y12	y13	y14	y15	Heavy metal stress
CuCl2(uM=11.73158142)	t=0	180	y2	y4		y5	y6	y7	y9		y11		y12	y13	y14	y15	Heavy metal stress
CuCl2(uM=11.73158142)	t=0	360	y2	y4		y5	y6	y7	y9		y11		y12	y13	y14	y15	Heavy metal stress
CuCl2(uM=11.73158142)	t=0	600	y2	y4		y5	y6	y7	y9		y11		y12	y13	y14	y15	Heavy metal stress
CuCl2(uM=93.85265134)	t=0	5	y2	y4		y5	y6	y7	y9		y11		y12	y13	y14	y15	Heavy metal stress
CuCl2(uM=93.85265134)	t=0	30	y2	y4		y5	y6	y7	y9		y11		y12	y13	y14	y15	Heavy metal stress
CuCl2(uM=93.85265134)	t=0	60	y2	y4		y5	y6	y7	y9		y11		y12	y13	y14	y15	Heavy metal stress
CuCl2(uM=93.85265134)	t=0	180	y2	y4		y5	y6	y7	y9		y11		y12	y13	y14	y15	Heavy metal stress
CuCl2(uM=93.85265134)	t=0	360	y2	y4		y5	y6	y7	y9		y11		y12	y13	y14	y15	Heavy metal stress
CuCl2(uM=93.85265134)	t=0	600	y2	y4		y5	y6	y7	y9		y11		y12	y13	y14	y15	Heavy metal stress
DDS(uM=2416.422004)	t=0	5	y2	y3	Folic acid biosynthesis
DDS(uM=2416.422004)	t=0	30	y2	y3	Folic acid biosynthesis
DDS(uM=2416.422004)	t=0	60	y2	y3	Folic acid biosynthesis
DDS(uM=2416.422004)	t=0	180	y2	y3	Folic acid biosynthesis
DDS(uM=2416.422004)	t=0	360	y2	y3	Folic acid biosynthesis
DDS(uM=2416.422004)	t=0	600	y2	y3	Folic acid biosynthesis
DDS(uM=4832.844008)	t=0	5	y2	y3	Folic acid biosynthesis
DDS(uM=4832.844008)	t=0	30	y2	y3	Folic acid biosynthesis
DDS(uM=4832.844008)	t=0	60	y2	y3	Folic acid biosynthesis
DDS(uM=4832.844008)	t=0	180	y2	y3	Folic acid biosynthesis
DDS(uM=4832.844008)	t=0	360	y2	y3	Folic acid biosynthesis
DDS(uM=4832.844008)	t=0	600	y2	y3	Folic acid biosynthesis
DDS(uM=12887.58402)	t=0	5	y2	y3	Folic acid biosynthesis
DDS(uM=12887.58402)	t=0	30	y2	y3	Folic acid biosynthesis
DDS(uM=12887.58402)	t=0	60	y2	y3	Folic acid biosynthesis
DDS(uM=12887.58402)	t=0	180	y2	y3	Folic acid biosynthesis
DDS(uM=12887.58402)	t=0	360	y2	y3	Folic acid biosynthesis
DDS(uM=12887.58402)	t=0	600	y2	y3	Folic acid biosynthesis
DOX(uM=0.022500497999999997)	t=0	5	y2	y4		y5	y6	y8		Protein synthesis
DOX(uM=0.022500497999999997)	t=0	30	y2	y4		y5	y6	y8		Protein synthesis
DOX(uM=0.022500497999999997)	t=0	60	y2	y4		y5	y6	y8		Protein synthesis
DOX(uM=0.022500497999999997)	t=0	180	y2	y4		y5	y6	y8		Protein synthesis
DOX(uM=0.022500497999999997)	t=0	360	y2	y4		y5	y6	y8		Protein synthesis
DOX(uM=0.022500497999999997)	t=0	600	y2	y4		y5	y6	y8		Protein synthesis
DOX(uM=0.045000997)	t=0	5	y2	y4		y5	y6	y8		Protein synthesis
DOX(uM=0.045000997)	t=0	30	y2	y4		y5	y6	y8		Protein synthesis
DOX(uM=0.045000997)	t=0	60	y2	y4		y5	y6	y8		Protein synthesis
DOX(uM=0.045000997)	t=0	180	y2	y4		y5	y6	y8		Protein synthesis
DOX(uM=0.045000997)	t=0	360	y2	y4		y5	y6	y8		Protein synthesis
DOX(uM=0.045000997)	t=0	600	y2	y4		y5	y6	y8		Protein synthesis
DOX(uM=0.090001994)	t=0	5	y2	y4		y5	y6	y8		Protein synthesis
DOX(uM=0.090001994)	t=0	30	y2	y4		y5	y6	y8		Protein synthesis
DOX(uM=0.090001994)	t=0	60	y2	y4		y5	y6	y8		Protein synthesis
DOX(uM=0.090001994)	t=0	180	y2	y4		y5	y6	y8		Protein synthesis
DOX(uM=0.090001994)	t=0	360	y2	y4		y5	y6	y8		Protein synthesis
DOX(uM=0.090001994)	t=0	600	y2	y4		y5	y6	y8		Protein synthesis
DOX(uM=0.180003987)	t=0	5	y2	y4		y5	y6	y8		Protein synthesis
DOX(uM=0.180003987)	t=0	30	y2	y4		y5	y6	y8		Protein synthesis
DOX(uM=0.180003987)	t=0	60	y2	y4		y5	y6	y8		Protein synthesis
DOX(uM=0.180003987)	t=0	180	y2	y4		y5	y6	y8		Protein synthesis
DOX(uM=0.180003987)	t=0	360	y2	y4		y5	y6	y8		Protein synthesis
DOX(uM=0.180003987)	t=0	600	y2	y4		y5	y6	y8		Protein synthesis
EDTA(uM=2395.291541)	t=0	5	y2	y4		y5	y6	y7	y9		y10	Chelating agent
EDTA(uM=2395.291541)	t=0	30	y2	y4		y5	y6	y7	y9		y10	Chelating agent
EDTA(uM=2395.291541)	t=0	60	y2	y4		y5	y6	y7	y9		y10	Chelating agent
EDTA(uM=2395.291541)	t=0	180	y2	y4		y5	y6	y7	y9		y10	Chelating agent
EDTA(uM=2395.291541)	t=0	360	y2	y4		y5	y6	y7	y9		y10	Chelating agent
EDTA(uM=2395.291541)	t=0	600	y2	y4		y5	y6	y7	y9		y10	Chelating agent
EDTA(uM=3079.660553)	t=0	5	y2	y4		y5	y6	y7	y9		y10	Chelating agent
EDTA(uM=3079.660553)	t=0	30	y2	y4		y5	y6	y7	y9		y10	Chelating agent
EDTA(uM=3079.660553)	t=0	60	y2	y4		y5	y6	y7	y9		y10	Chelating agent
EDTA(uM=3079.660553)	t=0	180	y2	y4		y5	y6	y7	y9		y10	Chelating agent
EDTA(uM=3079.660553)	t=0	360	y2	y4		y5	y6	y7	y9		y10	Chelating agent
EDTA(uM=3079.660553)	t=0	600	y2	y4		y5	y6	y7	y9		y10	Chelating agent
EDTA(uM=3661.374213)	t=0	5	y2	y4		y5	y6	y7	y9		y10	Chelating agent
EDTA(uM=3661.374213)	t=0	30	y2	y4		y5	y6	y7	y9		y10	Chelating agent
EDTA(uM=3661.374213)	t=0	60	y2	y4		y5	y6	y7	y9		y10	Chelating agent
EDTA(uM=3661.374213)	t=0	180	y2	y4		y5	y6	y7	y9		y10	Chelating agent
EDTA(uM=3661.374213)	t=0	360	y2	y4		y5	y6	y7	y9		y10	Chelating agent
EDTA(uM=3661.374213)	t=0	600	y2	y4		y5	y6	y7	y9		y10	Chelating agent
EMB(uM=4.894523029)	t=0	5	y2	y3	Cell wall
EMB(uM=4.894523029)	t=0	30	y2	y3	Cell wall
EMB(uM=4.894523029)	t=0	60	y2	y3	Cell wall
EMB(uM=4.894523029)	t=0	180	y2	y3	Cell wall
EMB(uM=4.894523029)	t=0	360	y2	y3	Cell wall
EMB(uM=4.894523029)	t=0	600	y2	y3	Cell wall
EMB(uM=24.47261514)	t=0	5	y2	y3	Cell wall
EMB(uM=24.47261514)	t=0	30	y2	y3	Cell wall
EMB(uM=24.47261514)	t=0	60	y2	y3	Cell wall
EMB(uM=24.47261514)	t=0	180	y2	y3	Cell wall
EMB(uM=24.47261514)	t=0	360	y2	y3	Cell wall
EMB(uM=24.47261514)	t=0	600	y2	y3	Cell wall
EMB(uM=73.41784543)	t=0	5	y2	y3	Cell wall
EMB(uM=73.41784543)	t=0	30	y2	y3	Cell wall
EMB(uM=73.41784543)	t=0	60	y2	y3	Cell wall
EMB(uM=73.41784543)	t=0	180	y2	y3	Cell wall
EMB(uM=73.41784543)	t=0	360	y2	y3	Cell wall
EMB(uM=73.41784543)	t=0	600	y2	y3	Cell wall
EMB(uM=146.8356909)	t=0	5	y2	y3	Cell wall
EMB(uM=146.8356909)	t=0	30	y2	y3	Cell wall
EMB(uM=146.8356909)	t=0	60	y2	y3	Cell wall
EMB(uM=146.8356909)	t=0	180	y2	y3	Cell wall
EMB(uM=146.8356909)	t=0	360	y2	y3	Cell wall
EMB(uM=146.8356909)	t=0	600	y2	y3	Cell wall
ERY(uM=0.068126685)	t=0	5	y2	y4		y5	y6	y8		Protein synthesis
ERY(uM=0.068126685)	t=0	30	y2	y4		y5	y6	y8		Protein synthesis
ERY(uM=0.068126685)	t=0	60	y2	y4		y5	y6	y8		Protein synthesis
ERY(uM=0.068126685)	t=0	180	y2	y4		y5	y6	y8		Protein synthesis
ERY(uM=0.068126685)	t=0	360	y2	y4		y5	y6	y8		Protein synthesis
ERY(uM=0.068126685)	t=0	600	y2	y4		y5	y6	y8		Protein synthesis
ERY(uM=0.13625337)	t=0	5	y2	y4		y5	y6	y8		Protein synthesis
ERY(uM=0.13625337)	t=0	30	y2	y4		y5	y6	y8		Protein synthesis
ERY(uM=0.13625337)	t=0	60	y2	y4		y5	y6	y8		Protein synthesis
ERY(uM=0.13625337)	t=0	180	y2	y4		y5	y6	y8		Protein synthesis
ERY(uM=0.13625337)	t=0	360	y2	y4		y5	y6	y8		Protein synthesis
ERY(uM=0.13625337)	t=0	600	y2	y4		y5	y6	y8		Protein synthesis
ERY(uM=0.40876011100000004)	t=0	5	y2	y4		y5	y6	y8		Protein synthesis
ERY(uM=0.40876011100000004)	t=0	30	y2	y4		y5	y6	y8		Protein synthesis
ERY(uM=0.40876011100000004)	t=0	60	y2	y4		y5	y6	y8		Protein synthesis
ERY(uM=0.40876011100000004)	t=0	180	y2	y4		y5	y6	y8		Protein synthesis
ERY(uM=0.40876011100000004)	t=0	360	y2	y4		y5	y6	y8		Protein synthesis
ERY(uM=0.40876011100000004)	t=0	600	y2	y4		y5	y6	y8		Protein synthesis
ETH(uM=180.4587261)	t=0	5	y2	y4		y5	Mycolic acid biosynthesis
ETH(uM=180.4587261)	t=0	30	y2	y4		y5	Mycolic acid biosynthesis
ETH(uM=180.4587261)	t=0	60	y2	y4		y5	Mycolic acid biosynthesis
ETH(uM=180.4587261)	t=0	180	y2	y4		y5	Mycolic acid biosynthesis
ETH(uM=180.4587261)	t=0	360	y2	y4		y5	Mycolic acid biosynthesis
ETH(uM=180.4587261)	t=0	600	y2	y4		y5	Mycolic acid biosynthesis
ETH(uM=601.5290869)	t=0	5	y2	y4		y5	Mycolic acid biosynthesis
ETH(uM=601.5290869)	t=0	30	y2	y4		y5	Mycolic acid biosynthesis
ETH(uM=601.5290869)	t=0	60	y2	y4		y5	Mycolic acid biosynthesis
ETH(uM=601.5290869)	t=0	180	y2	y4		y5	Mycolic acid biosynthesis
ETH(uM=601.5290869)	t=0	360	y2	y4		y5	Mycolic acid biosynthesis
ETH(uM=601.5290869)	t=0	600	y2	y4		y5	Mycolic acid biosynthesis
ETH(uM=1804.587261)	t=0	5	y2	y4		y5	Mycolic acid biosynthesis
ETH(uM=1804.587261)	t=0	30	y2	y4		y5	Mycolic acid biosynthesis
ETH(uM=1804.587261)	t=0	60	y2	y4		y5	Mycolic acid biosynthesis
ETH(uM=1804.587261)	t=0	180	y2	y4		y5	Mycolic acid biosynthesis
ETH(uM=1804.587261)	t=0	360	y2	y4		y5	Mycolic acid biosynthesis
ETH(uM=1804.587261)	t=0	600	y2	y4		y5	Mycolic acid biosynthesis
ETH(uM=3609.174522)	t=0	5	y2	y4		y5	Mycolic acid biosynthesis
ETH(uM=3609.174522)	t=0	30	y2	y4		y5	Mycolic acid biosynthesis
ETH(uM=3609.174522)	t=0	60	y2	y4		y5	Mycolic acid biosynthesis
ETH(uM=3609.174522)	t=0	180	y2	y4		y5	Mycolic acid biosynthesis
ETH(uM=3609.174522)	t=0	360	y2	y4		y5	Mycolic acid biosynthesis
ETH(uM=3609.174522)	t=0	600	y2	y4		y5	Mycolic acid biosynthesis
FOS(uM=45632.6643)	t=0	5	y2	y3	Cell wall
FOS(uM=45632.6643)	t=0	30	y2	y3	Cell wall
FOS(uM=45632.6643)	t=0	60	y2	y3	Cell wall
FOS(uM=45632.6643)	t=0	180	y2	y3	Cell wall
FOS(uM=45632.6643)	t=0	360	y2	y3	Cell wall
FOS(uM=45632.6643)	t=0	600	y2	y3	Cell wall
FOS(uM=46356.9923)	t=0	5	y2	y3	Cell wall
FOS(uM=46356.9923)	t=0	30	y2	y3	Cell wall
FOS(uM=46356.9923)	t=0	60	y2	y3	Cell wall
FOS(uM=46356.9923)	t=0	180	y2	y3	Cell wall
FOS(uM=46356.9923)	t=0	360	y2	y3	Cell wall
FOS(uM=46356.9923)	t=0	600	y2	y3	Cell wall
GEN(uM=2.8872110980000003)	t=0	5	y2	y4		y5	y6	y8		Protein synthesis
GEN(uM=2.8872110980000003)	t=0	30	y2	y4		y5	y6	y8		Protein synthesis
GEN(uM=2.8872110980000003)	t=0	60	y2	y4		y5	y6	y8		Protein synthesis
GEN(uM=2.8872110980000003)	t=0	180	y2	y4		y5	y6	y8		Protein synthesis
GEN(uM=2.8872110980000003)	t=0	360	y2	y4		y5	y6	y8		Protein synthesis
GEN(uM=2.8872110980000003)	t=0	600	y2	y4		y5	y6	y8		Protein synthesis
GEN(uM=4.330816648)	t=0	5	y2	y4		y5	y6	y8		Protein synthesis
GEN(uM=4.330816648)	t=0	30	y2	y4		y5	y6	y8		Protein synthesis
GEN(uM=4.330816648)	t=0	60	y2	y4		y5	y6	y8		Protein synthesis
GEN(uM=4.330816648)	t=0	180	y2	y4		y5	y6	y8		Protein synthesis
GEN(uM=4.330816648)	t=0	360	y2	y4		y5	y6	y8		Protein synthesis
GEN(uM=4.330816648)	t=0	600	y2	y4		y5	y6	y8		Protein synthesis
GEN(uM=5.774422197000001)	t=0	5	y2	y4		y5	y6	y8		Protein synthesis
GEN(uM=5.774422197000001)	t=0	30	y2	y4		y5	y6	y8		Protein synthesis
GEN(uM=5.774422197000001)	t=0	60	y2	y4		y5	y6	y8		Protein synthesis
GEN(uM=5.774422197000001)	t=0	180	y2	y4		y5	y6	y8		Protein synthesis
GEN(uM=5.774422197000001)	t=0	360	y2	y4		y5	y6	y8		Protein synthesis
GEN(uM=5.774422197000001)	t=0	600	y2	y4		y5	y6	y8		Protein synthesis
GEN(uM=8.661633295)	t=0	5	y2	y4		y5	y6	y8		Protein synthesis
GEN(uM=8.661633295)	t=0	30	y2	y4		y5	y6	y8		Protein synthesis
GEN(uM=8.661633295)	t=0	60	y2	y4		y5	y6	y8		Protein synthesis
GEN(uM=8.661633295)	t=0	180	y2	y4		y5	y6	y8		Protein synthesis
GEN(uM=8.661633295)	t=0	360	y2	y4		y5	y6	y8		Protein synthesis
GEN(uM=8.661633295)	t=0	600	y2	y4		y5	y6	y8		Protein synthesis
GEN(uM=11.54884439)	t=0	5	y2	y4		y5	y6	y8		Protein synthesis
GEN(uM=11.54884439)	t=0	30	y2	y4		y5	y6	y8		Protein synthesis
GEN(uM=11.54884439)	t=0	60	y2	y4		y5	y6	y8		Protein synthesis
GEN(uM=11.54884439)	t=0	180	y2	y4		y5	y6	y8		Protein synthesis
GEN(uM=11.54884439)	t=0	360	y2	y4		y5	y6	y8		Protein synthesis
GEN(uM=11.54884439)	t=0	600	y2	y4		y5	y6	y8		Protein synthesis
GET(uM=14.43605549)	t=0	5	y2	y4		y5	y6	y8		Protein synthesis
GET(uM=14.43605549)	t=0	30	y2	y4		y5	y6	y8		Protein synthesis
GET(uM=14.43605549)	t=0	60	y2	y4		y5	y6	y8		Protein synthesis
GET(uM=14.43605549)	t=0	180	y2	y4		y5	y6	y8		Protein synthesis
GET(uM=14.43605549)	t=0	360	y2	y4		y5	y6	y8		Protein synthesis
GET(uM=14.43605549)	t=0	600	y2	y4		y5	y6	y8		Protein synthesis
GET(uM=20.21047769)	t=0	5	y2	y4		y5	y6	y8		Protein synthesis
GET(uM=20.21047769)	t=0	30	y2	y4		y5	y6	y8		Protein synthesis
GET(uM=20.21047769)	t=0	60	y2	y4		y5	y6	y8		Protein synthesis
GET(uM=20.21047769)	t=0	180	y2	y4		y5	y6	y8		Protein synthesis
GET(uM=20.21047769)	t=0	360	y2	y4		y5	y6	y8		Protein synthesis
GET(uM=20.21047769)	t=0	600	y2	y4		y5	y6	y8		Protein synthesis
GET(uM=23.81949156)	t=0	5	y2	y4		y5	y6	y8		Protein synthesis
GET(uM=23.81949156)	t=0	30	y2	y4		y5	y6	y8		Protein synthesis
GET(uM=23.81949156)	t=0	60	y2	y4		y5	y6	y8		Protein synthesis
GET(uM=23.81949156)	t=0	180	y2	y4		y5	y6	y8		Protein synthesis
GET(uM=23.81949156)	t=0	360	y2	y4		y5	y6	y8		Protein synthesis
GET(uM=23.81949156)	t=0	600	y2	y4		y5	y6	y8		Protein synthesis
GET(uM=28.87211098)	t=0	5	y2	y4		y5	y6	y8		Protein synthesis
GET(uM=28.87211098)	t=0	30	y2	y4		y5	y6	y8		Protein synthesis
GET(uM=28.87211098)	t=0	60	y2	y4		y5	y6	y8		Protein synthesis
GET(uM=28.87211098)	t=0	180	y2	y4		y5	y6	y8		Protein synthesis
GET(uM=28.87211098)	t=0	360	y2	y4		y5	y6	y8		Protein synthesis
GET(uM=28.87211098)	t=0	600	y2	y4		y5	y6	y8		Protein synthesis
GET(uM=57.74422197)	t=0	5	y2	y4		y5	y6	y8		Protein synthesis
GET(uM=57.74422197)	t=0	30	y2	y4		y5	y6	y8		Protein synthesis
GET(uM=57.74422197)	t=0	60	y2	y4		y5	y6	y8		Protein synthesis
GET(uM=57.74422197)	t=0	180	y2	y4		y5	y6	y8		Protein synthesis
GET(uM=57.74422197)	t=0	360	y2	y4		y5	y6	y8		Protein synthesis
GET(uM=57.74422197)	t=0	600	y2	y4		y5	y6	y8		Protein synthesis
H2O2(uM=4409.858091)	t=0	5	y2	y4		y5	y6	y7	y9		y11		Oxidative stress
H2O2(uM=4409.858091)	t=0	30	y2	y4		y5	y6	y7	y9		y11		Oxidative stress
H2O2(uM=4409.858091)	t=0	60	y2	y4		y5	y6	y7	y9		y11		Oxidative stress
H2O2(uM=4409.858091)	t=0	180	y2	y4		y5	y6	y7	y9		y11		Oxidative stress
H2O2(uM=4409.858091)	t=0	360	y2	y4		y5	y6	y7	y9		y11		Oxidative stress
H2O2(uM=4409.858091)	t=0	600	y2	y4		y5	y6	y7	y9		y11		Oxidative stress
H2O2(uM=5879.810788000001)	t=0	5	y2	y4		y5	y6	y7	y9		y11		Oxidative stress
H2O2(uM=5879.810788000001)	t=0	30	y2	y4		y5	y6	y7	y9		y11		Oxidative stress
H2O2(uM=5879.810788000001)	t=0	60	y2	y4		y5	y6	y7	y9		y11		Oxidative stress
H2O2(uM=5879.810788000001)	t=0	180	y2	y4		y5	y6	y7	y9		y11		Oxidative stress
H2O2(uM=5879.810788000001)	t=0	360	y2	y4		y5	y6	y7	y9		y11		Oxidative stress
H2O2(uM=5879.810788000001)	t=0	600	y2	y4		y5	y6	y7	y9		y11		Oxidative stress
H2O2(uM=20579.33776)	t=0	5	y2	y4		y5	y6	y7	y9		y11		Oxidative stress
H2O2(uM=20579.33776)	t=0	30	y2	y4		y5	y6	y7	y9		y11		Oxidative stress
H2O2(uM=20579.33776)	t=0	60	y2	y4		y5	y6	y7	y9		y11		Oxidative stress
H2O2(uM=20579.33776)	t=0	180	y2	y4		y5	y6	y7	y9		y11		Oxidative stress
H2O2(uM=20579.33776)	t=0	360	y2	y4		y5	y6	y7	y9		y11		Oxidative stress
H2O2(uM=20579.33776)	t=0	600	y2	y4		y5	y6	y7	y9		y11		Oxidative stress
HU(uM=9203.901928)	t=0	5	y2	y4		y5	y6	y7	y9		y11		y12	Replication fork arrest
HU(uM=9203.901928)	t=0	30	y2	y4		y5	y6	y7	y9		y11		y12	Replication fork arrest
HU(uM=9203.901928)	t=0	60	y2	y4		y5	y6	y7	y9		y11		y12	Replication fork arrest
HU(uM=9203.901928)	t=0	180	y2	y4		y5	y6	y7	y9		y11		y12	Replication fork arrest
HU(uM=9203.901928)	t=0	360	y2	y4		y5	y6	y7	y9		y11		y12	Replication fork arrest
HU(uM=9203.901928)	t=0	600	y2	y4		y5	y6	y7	y9		y11		y12	Replication fork arrest
HU(uM=13148.43133)	t=0	5	y2	y4		y5	y6	y7	y9		y11		y12	Replication fork arrest
HU(uM=13148.43133)	t=0	30	y2	y4		y5	y6	y7	y9		y11		y12	Replication fork arrest
HU(uM=13148.43133)	t=0	60	y2	y4		y5	y6	y7	y9		y11		y12	Replication fork arrest
HU(uM=13148.43133)	t=0	180	y2	y4		y5	y6	y7	y9		y11		y12	Replication fork arrest
HU(uM=13148.43133)	t=0	360	y2	y4		y5	y6	y7	y9		y11		y12	Replication fork arrest
HU(uM=13148.43133)	t=0	600	y2	y4		y5	y6	y7	y9		y11		y12	Replication fork arrest
HU(uM=26296.86265)	t=0	5	y2	y4		y5	y6	y7	y9		y11		y12	Replication fork arrest
HU(uM=26296.86265)	t=0	30	y2	y4		y5	y6	y7	y9		y11		y12	Replication fork arrest
HU(uM=26296.86265)	t=0	60	y2	y4		y5	y6	y7	y9		y11		y12	Replication fork arrest
HU(uM=26296.86265)	t=0	180	y2	y4		y5	y6	y7	y9		y11		y12	Replication fork arrest
HU(uM=26296.86265)	t=0	360	y2	y4		y5	y6	y7	y9		y11		y12	Replication fork arrest
HU(uM=26296.86265)	t=0	600	y2	y4		y5	y6	y7	y9		y11		y12	Replication fork arrest
INH(uM=36.459278999999995)	t=0	5	y2	y4		y5	Mycolic acid biosynthesis
INH(uM=36.459278999999995)	t=0	30	y2	y4		y5	Mycolic acid biosynthesis
INH(uM=36.459278999999995)	t=0	60	y2	y4		y5	Mycolic acid biosynthesis
INH(uM=36.459278999999995)	t=0	180	y2	y4		y5	Mycolic acid biosynthesis
INH(uM=36.459278999999995)	t=0	360	y2	y4		y5	Mycolic acid biosynthesis
INH(uM=36.459278999999995)	t=0	600	y2	y4		y5	Mycolic acid biosynthesis
INH(uM=109.37783700000001)	t=0	5	y2	y4		y5	Mycolic acid biosynthesis
INH(uM=109.37783700000001)	t=0	30	y2	y4		y5	Mycolic acid biosynthesis
INH(uM=109.37783700000001)	t=0	60	y2	y4		y5	Mycolic acid biosynthesis
INH(uM=109.37783700000001)	t=0	180	y2	y4		y5	Mycolic acid biosynthesis
INH(uM=109.37783700000001)	t=0	360	y2	y4		y5	Mycolic acid biosynthesis
INH(uM=109.37783700000001)	t=0	600	y2	y4		y5	Mycolic acid biosynthesis
INH(uM=218.75567400000003)	t=0	5	y2	y4		y5	Mycolic acid biosynthesis
INH(uM=218.75567400000003)	t=0	30	y2	y4		y5	Mycolic acid biosynthesis
INH(uM=218.75567400000003)	t=0	60	y2	y4		y5	Mycolic acid biosynthesis
INH(uM=218.75567400000003)	t=0	180	y2	y4		y5	Mycolic acid biosynthesis
INH(uM=218.75567400000003)	t=0	360	y2	y4		y5	Mycolic acid biosynthesis
INH(uM=218.75567400000003)	t=0	600	y2	y4		y5	Mycolic acid biosynthesis
INH(uM=364.59279)	t=0	5	y2	y4		y5	Mycolic acid biosynthesis
INH(uM=364.59279)	t=0	30	y2	y4		y5	Mycolic acid biosynthesis
INH(uM=364.59279)	t=0	60	y2	y4		y5	Mycolic acid biosynthesis
INH(uM=364.59279)	t=0	180	y2	y4		y5	Mycolic acid biosynthesis
INH(uM=364.59279)	t=0	360	y2	y4		y5	Mycolic acid biosynthesis
INH(uM=364.59279)	t=0	600	y2	y4		y5	Mycolic acid biosynthesis
INH(uM=1458.37116)	t=0	5	y2	y4		y5	Mycolic acid biosynthesis
INH(uM=1458.37116)	t=0	30	y2	y4		y5	Mycolic acid biosynthesis
INH(uM=1458.37116)	t=0	60	y2	y4		y5	Mycolic acid biosynthesis
INH(uM=1458.37116)	t=0	180	y2	y4		y5	Mycolic acid biosynthesis
INH(uM=1458.37116)	t=0	360	y2	y4		y5	Mycolic acid biosynthesis
INH(uM=1458.37116)	t=0	600	y2	y4		y5	Mycolic acid biosynthesis
KAN(uM=2.063989452)	t=0	5	y2	y4		y5	y6	y8		Protein synthesis
KAN(uM=2.063989452)	t=0	30	y2	y4		y5	y6	y8		Protein synthesis
KAN(uM=2.063989452)	t=0	60	y2	y4		y5	y6	y8		Protein synthesis
KAN(uM=2.063989452)	t=0	180	y2	y4		y5	y6	y8		Protein synthesis
KAN(uM=2.063989452)	t=0	360	y2	y4		y5	y6	y8		Protein synthesis
KAN(uM=2.063989452)	t=0	600	y2	y4		y5	y6	y8		Protein synthesis
KAN(uM=3.095984178)	t=0	5	y2	y4		y5	y6	y8		Protein synthesis
KAN(uM=3.095984178)	t=0	30	y2	y4		y5	y6	y8		Protein synthesis
KAN(uM=3.095984178)	t=0	60	y2	y4		y5	y6	y8		Protein synthesis
KAN(uM=3.095984178)	t=0	180	y2	y4		y5	y6	y8		Protein synthesis
KAN(uM=3.095984178)	t=0	360	y2	y4		y5	y6	y8		Protein synthesis
KAN(uM=3.095984178)	t=0	600	y2	y4		y5	y6	y8		Protein synthesis
KAN(uM=4.127978904)	t=0	5	y2	y4		y5	y6	y8		Protein synthesis
KAN(uM=4.127978904)	t=0	30	y2	y4		y5	y6	y8		Protein synthesis
KAN(uM=4.127978904)	t=0	60	y2	y4		y5	y6	y8		Protein synthesis
KAN(uM=4.127978904)	t=0	180	y2	y4		y5	y6	y8		Protein synthesis
KAN(uM=4.127978904)	t=0	360	y2	y4		y5	y6	y8		Protein synthesis
KAN(uM=4.127978904)	t=0	600	y2	y4		y5	y6	y8		Protein synthesis
LCM(uM=7.379402121)	t=0	5	y2	y4		y5	y6	y8		Protein synthesis
LCM(uM=7.379402121)	t=0	30	y2	y4		y5	y6	y8		Protein synthesis
LCM(uM=7.379402121)	t=0	60	y2	y4		y5	y6	y8		Protein synthesis
LCM(uM=7.379402121)	t=0	180	y2	y4		y5	y6	y8		Protein synthesis
LCM(uM=7.379402121)	t=0	360	y2	y4		y5	y6	y8		Protein synthesis
LCM(uM=7.379402121)	t=0	600	y2	y4		y5	y6	y8		Protein synthesis
LCM(uM=14.75880424)	t=0	5	y2	y4		y5	y6	y8		Protein synthesis
LCM(uM=14.75880424)	t=0	30	y2	y4		y5	y6	y8		Protein synthesis
LCM(uM=14.75880424)	t=0	60	y2	y4		y5	y6	y8		Protein synthesis
LCM(uM=14.75880424)	t=0	180	y2	y4		y5	y6	y8		Protein synthesis
LCM(uM=14.75880424)	t=0	360	y2	y4		y5	y6	y8		Protein synthesis
LCM(uM=14.75880424)	t=0	600	y2	y4		y5	y6	y8		Protein synthesis
LCM(uM=24.59800707)	t=0	5	y2	y4		y5	y6	y8		Protein synthesis
LCM(uM=24.59800707)	t=0	30	y2	y4		y5	y6	y8		Protein synthesis
LCM(uM=24.59800707)	t=0	60	y2	y4		y5	y6	y8		Protein synthesis
LCM(uM=24.59800707)	t=0	180	y2	y4		y5	y6	y8		Protein synthesis
LCM(uM=24.59800707)	t=0	360	y2	y4		y5	y6	y8		Protein synthesis
LCM(uM=24.59800707)	t=0	600	y2	y4		y5	y6	y8		Protein synthesis
LNZ(uM=0.592862938)	t=0	5	y2	y4		y5	y6	y8		Protein synthesis
LNZ(uM=0.592862938)	t=0	30	y2	y4		y5	y6	y8		Protein synthesis
LNZ(uM=0.592862938)	t=0	60	y2	y4		y5	y6	y8		Protein synthesis
LNZ(uM=0.592862938)	t=0	180	y2	y4		y5	y6	y8		Protein synthesis
LNZ(uM=0.592862938)	t=0	360	y2	y4		y5	y6	y8		Protein synthesis
LNZ(uM=0.592862938)	t=0	600	y2	y4		y5	y6	y8		Protein synthesis
LNZ(uM=1.185725876)	t=0	5	y2	y4		y5	y6	y8		Protein synthesis
LNZ(uM=1.185725876)	t=0	30	y2	y4		y5	y6	y8		Protein synthesis
LNZ(uM=1.185725876)	t=0	60	y2	y4		y5	y6	y8		Protein synthesis
LNZ(uM=1.185725876)	t=0	180	y2	y4		y5	y6	y8		Protein synthesis
LNZ(uM=1.185725876)	t=0	360	y2	y4		y5	y6	y8		Protein synthesis
LNZ(uM=1.185725876)	t=0	600	y2	y4		y5	y6	y8		Protein synthesis
LNZ(uM=8.892944071)	t=0	5	y2	y4		y5	y6	y8		Protein synthesis
LNZ(uM=8.892944071)	t=0	30	y2	y4		y5	y6	y8		Protein synthesis
LNZ(uM=8.892944071)	t=0	60	y2	y4		y5	y6	y8		Protein synthesis
LNZ(uM=8.892944071)	t=0	180	y2	y4		y5	y6	y8		Protein synthesis
LNZ(uM=8.892944071)	t=0	360	y2	y4		y5	y6	y8		Protein synthesis
LNZ(uM=8.892944071)	t=0	600	y2	y4		y5	y6	y8		Protein synthesis
LVX(uM=0.553452436)	t=0	5	y2	y4		y5	y6	y8		Gyrase
LVX(uM=0.553452436)	t=0	30	y2	y4		y5	y6	y8		Gyrase
LVX(uM=0.553452436)	t=0	60	y2	y4		y5	y6	y8		Gyrase
LVX(uM=0.553452436)	t=0	180	y2	y4		y5	y6	y8		Gyrase
LVX(uM=0.553452436)	t=0	360	y2	y4		y5	y6	y8		Gyrase
LVX(uM=0.553452436)	t=0	600	y2	y4		y5	y6	y8		Gyrase
LVX(uM=1.106904873)	t=0	5	y2	y4		y5	y6	y8		Gyrase
LVX(uM=1.106904873)	t=0	30	y2	y4		y5	y6	y8		Gyrase
LVX(uM=1.106904873)	t=0	60	y2	y4		y5	y6	y8		Gyrase
LVX(uM=1.106904873)	t=0	180	y2	y4		y5	y6	y8		Gyrase
LVX(uM=1.106904873)	t=0	360	y2	y4		y5	y6	y8		Gyrase
LVX(uM=1.106904873)	t=0	600	y2	y4		y5	y6	y8		Gyrase
LVX(uM=2.213809745)	t=0	5	y2	y4		y5	y6	y8		Gyrase
LVX(uM=2.213809745)	t=0	30	y2	y4		y5	y6	y8		Gyrase
LVX(uM=2.213809745)	t=0	60	y2	y4		y5	y6	y8		Gyrase
LVX(uM=2.213809745)	t=0	180	y2	y4		y5	y6	y8		Gyrase
LVX(uM=2.213809745)	t=0	360	y2	y4		y5	y6	y8		Gyrase
LVX(uM=2.213809745)	t=0	600	y2	y4		y5	y6	y8		Gyrase
LVX(uM=3.5697682139999998)	t=0	5	y2	y4		y5	y6	y8		Gyrase
LVX(uM=3.5697682139999998)	t=0	30	y2	y4		y5	y6	y8		Gyrase
LVX(uM=3.5697682139999998)	t=0	60	y2	y4		y5	y6	y8		Gyrase
LVX(uM=3.5697682139999998)	t=0	180	y2	y4		y5	y6	y8		Gyrase
LVX(uM=3.5697682139999998)	t=0	360	y2	y4		y5	y6	y8		Gyrase
LVX(uM=3.5697682139999998)	t=0	600	y2	y4		y5	y6	y8		Gyrase
MFL(uM=0.298930278)	t=0	5	y2	y4		y5	y6	y8		Gyrase
MFL(uM=0.298930278)	t=0	30	y2	y4		y5	y6	y8		Gyrase
MFL(uM=0.298930278)	t=0	60	y2	y4		y5	y6	y8		Gyrase
MFL(uM=0.298930278)	t=0	180	y2	y4		y5	y6	y8		Gyrase
MFL(uM=0.298930278)	t=0	360	y2	y4		y5	y6	y8		Gyrase
MFL(uM=0.298930278)	t=0	600	y2	y4		y5	y6	y8		Gyrase
MFL(uM=0.49821713)	t=0	5	y2	y4		y5	y6	y8		Gyrase
MFL(uM=0.49821713)	t=0	30	y2	y4		y5	y6	y8		Gyrase
MFL(uM=0.49821713)	t=0	60	y2	y4		y5	y6	y8		Gyrase
MFL(uM=0.49821713)	t=0	180	y2	y4		y5	y6	y8		Gyrase
MFL(uM=0.49821713)	t=0	360	y2	y4		y5	y6	y8		Gyrase
MFL(uM=0.49821713)	t=0	600	y2	y4		y5	y6	y8		Gyrase
MFL(uM=0.99643426)	t=0	5	y2	y4		y5	y6	y8		Gyrase
MFL(uM=0.99643426)	t=0	30	y2	y4		y5	y6	y8		Gyrase
MFL(uM=0.99643426)	t=0	60	y2	y4		y5	y6	y8		Gyrase
MFL(uM=0.99643426)	t=0	180	y2	y4		y5	y6	y8		Gyrase
MFL(uM=0.99643426)	t=0	360	y2	y4		y5	y6	y8		Gyrase
MFL(uM=0.99643426)	t=0	600	y2	y4		y5	y6	y8		Gyrase
MFL(uM=1.99286852)	t=0	5	y2	y4		y5	y6	y8		Gyrase
MFL(uM=1.99286852)	t=0	30	y2	y4		y5	y6	y8		Gyrase
MFL(uM=1.99286852)	t=0	60	y2	y4		y5	y6	y8		Gyrase
MFL(uM=1.99286852)	t=0	180	y2	y4		y5	y6	y8		Gyrase
MFL(uM=1.99286852)	t=0	360	y2	y4		y5	y6	y8		Gyrase
MFL(uM=1.99286852)	t=0	600	y2	y4		y5	y6	y8		Gyrase
NAL(uM=193.7689921)	t=0	5	y2	y4		y5	y6	y8		Gyrase
NAL(uM=193.7689921)	t=0	30	y2	y4		y5	y6	y8		Gyrase
NAL(uM=193.7689921)	t=0	60	y2	y4		y5	y6	y8		Gyrase
NAL(uM=193.7689921)	t=0	180	y2	y4		y5	y6	y8		Gyrase
NAL(uM=193.7689921)	t=0	360	y2	y4		y5	y6	y8		Gyrase
NAL(uM=193.7689921)	t=0	600	y2	y4		y5	y6	y8		Gyrase
NAL(uM=387.5379841)	t=0	5	y2	y4		y5	y6	y8		Gyrase
NAL(uM=387.5379841)	t=0	30	y2	y4		y5	y6	y8		Gyrase
NAL(uM=387.5379841)	t=0	60	y2	y4		y5	y6	y8		Gyrase
NAL(uM=387.5379841)	t=0	180	y2	y4		y5	y6	y8		Gyrase
NAL(uM=387.5379841)	t=0	360	y2	y4		y5	y6	y8		Gyrase
NAL(uM=387.5379841)	t=0	600	y2	y4		y5	y6	y8		Gyrase
NAL(uM=688.9564162)	t=0	5	y2	y4		y5	y6	y8		Gyrase
NAL(uM=688.9564162)	t=0	30	y2	y4		y5	y6	y8		Gyrase
NAL(uM=688.9564162)	t=0	60	y2	y4		y5	y6	y8		Gyrase
NAL(uM=688.9564162)	t=0	180	y2	y4		y5	y6	y8		Gyrase
NAL(uM=688.9564162)	t=0	360	y2	y4		y5	y6	y8		Gyrase
NAL(uM=688.9564162)	t=0	600	y2	y4		y5	y6	y8		Gyrase
NEO(uM=11.00255259)	t=0	5	y2	y4		y5	y6	y8		Protein synthesis
NEO(uM=11.00255259)	t=0	30	y2	y4		y5	y6	y8		Protein synthesis
NEO(uM=11.00255259)	t=0	60	y2	y4		y5	y6	y8		Protein synthesis
NEO(uM=11.00255259)	t=0	180	y2	y4		y5	y6	y8		Protein synthesis
NEO(uM=11.00255259)	t=0	360	y2	y4		y5	y6	y8		Protein synthesis
NEO(uM=11.00255259)	t=0	600	y2	y4		y5	y6	y8		Protein synthesis
NEO(uM=33.00765778)	t=0	5	y2	y4		y5	y6	y8		Protein synthesis
NEO(uM=33.00765778)	t=0	30	y2	y4		y5	y6	y8		Protein synthesis
NEO(uM=33.00765778)	t=0	60	y2	y4		y5	y6	y8		Protein synthesis
NEO(uM=33.00765778)	t=0	180	y2	y4		y5	y6	y8		Protein synthesis
NEO(uM=33.00765778)	t=0	360	y2	y4		y5	y6	y8		Protein synthesis
NEO(uM=33.00765778)	t=0	600	y2	y4		y5	y6	y8		Protein synthesis
NEO(uM=55.01276296)	t=0	5	y2	y4		y5	y6	y8		Protein synthesis
NEO(uM=55.01276296)	t=0	30	y2	y4		y5	y6	y8		Protein synthesis
NEO(uM=55.01276296)	t=0	60	y2	y4		y5	y6	y8		Protein synthesis
NEO(uM=55.01276296)	t=0	180	y2	y4		y5	y6	y8		Protein synthesis
NEO(uM=55.01276296)	t=0	360	y2	y4		y5	y6	y8		Protein synthesis
NEO(uM=55.01276296)	t=0	600	y2	y4		y5	y6	y8		Protein synthesis
NEO(uM=110.0255259)	t=0	5	y2	y4		y5	y6	y8		Protein synthesis
NEO(uM=110.0255259)	t=0	30	y2	y4		y5	y6	y8		Protein synthesis
NEO(uM=110.0255259)	t=0	60	y2	y4		y5	y6	y8		Protein synthesis
NEO(uM=110.0255259)	t=0	180	y2	y4		y5	y6	y8		Protein synthesis
NEO(uM=110.0255259)	t=0	360	y2	y4		y5	y6	y8		Protein synthesis
NEO(uM=110.0255259)	t=0	600	y2	y4		y5	y6	y8		Protein synthesis
NEO(uM=220.0510518)	t=0	5	y2	y4		y5	y6	y8		Protein synthesis
NEO(uM=220.0510518)	t=0	30	y2	y4		y5	y6	y8		Protein synthesis
NEO(uM=220.0510518)	t=0	60	y2	y4		y5	y6	y8		Protein synthesis
NEO(uM=220.0510518)	t=0	180	y2	y4		y5	y6	y8		Protein synthesis
NEO(uM=220.0510518)	t=0	360	y2	y4		y5	y6	y8		Protein synthesis
NEO(uM=220.0510518)	t=0	600	y2	y4		y5	y6	y8		Protein synthesis
NFL(uM=12.52619541)	t=0	5	y2	y4		y5	y6	y8		Gyrase
NFL(uM=12.52619541)	t=0	30	y2	y4		y5	y6	y8		Gyrase
NFL(uM=12.52619541)	t=0	60	y2	y4		y5	y6	y8		Gyrase
NFL(uM=12.52619541)	t=0	180	y2	y4		y5	y6	y8		Gyrase
NFL(uM=12.52619541)	t=0	360	y2	y4		y5	y6	y8		Gyrase
NFL(uM=12.52619541)	t=0	600	y2	y4		y5	y6	y8		Gyrase
NFL(uM=25.05239081)	t=0	5	y2	y4		y5	y6	y8		Gyrase
NFL(uM=25.05239081)	t=0	30	y2	y4		y5	y6	y8		Gyrase
NFL(uM=25.05239081)	t=0	60	y2	y4		y5	y6	y8		Gyrase
NFL(uM=25.05239081)	t=0	180	y2	y4		y5	y6	y8		Gyrase
NFL(uM=25.05239081)	t=0	360	y2	y4		y5	y6	y8		Gyrase
NFL(uM=25.05239081)	t=0	600	y2	y4		y5	y6	y8		Gyrase
NFL(uM=46.97323277)	t=0	5	y2	y4		y5	y6	y8		Gyrase
NFL(uM=46.97323277)	t=0	30	y2	y4		y5	y6	y8		Gyrase
NFL(uM=46.97323277)	t=0	60	y2	y4		y5	y6	y8		Gyrase
NFL(uM=46.97323277)	t=0	180	y2	y4		y5	y6	y8		Gyrase
NFL(uM=46.97323277)	t=0	360	y2	y4		y5	y6	y8		Gyrase
NFL(uM=46.97323277)	t=0	600	y2	y4		y5	y6	y8		Gyrase
NIT(uM=41.98910803)	t=0	5	y2	y4		y5	y6	y7	y9		y10	Complex
NIT(uM=41.98910803)	t=0	30	y2	y4		y5	y6	y7	y9		y10	Complex
NIT(uM=41.98910803)	t=0	60	y2	y4		y5	y6	y7	y9		y10	Complex
NIT(uM=41.98910803)	t=0	180	y2	y4		y5	y6	y7	y9		y10	Complex
NIT(uM=41.98910803)	t=0	360	y2	y4		y5	y6	y7	y9		y10	Complex
NIT(uM=41.98910803)	t=0	600	y2	y4		y5	y6	y7	y9		y10	Complex
NIT(uM=209.94554010000002)	t=0	5	y2	y4		y5	y6	y7	y9		y10	Complex
NIT(uM=209.94554010000002)	t=0	30	y2	y4		y5	y6	y7	y9		y10	Complex
NIT(uM=209.94554010000002)	t=0	60	y2	y4		y5	y6	y7	y9		y10	Complex
NIT(uM=209.94554010000002)	t=0	180	y2	y4		y5	y6	y7	y9		y10	Complex
NIT(uM=209.94554010000002)	t=0	360	y2	y4		y5	y6	y7	y9		y10	Complex
NIT(uM=209.94554010000002)	t=0	600	y2	y4		y5	y6	y7	y9		y10	Complex
NIT(uM=839.7821605)	t=0	5	y2	y4		y5	y6	y7	y9		y10	Complex
NIT(uM=839.7821605)	t=0	30	y2	y4		y5	y6	y7	y9		y10	Complex
NIT(uM=839.7821605)	t=0	60	y2	y4		y5	y6	y7	y9		y10	Complex
NIT(uM=839.7821605)	t=0	180	y2	y4		y5	y6	y7	y9		y10	Complex
NIT(uM=839.7821605)	t=0	360	y2	y4		y5	y6	y7	y9		y10	Complex
NIT(uM=839.7821605)	t=0	600	y2	y4		y5	y6	y7	y9		y10	Complex
NaOH(uM=75005.43789)	t=0	5	Base stress
NaOH(uM=75005.43789)	t=0	30	Base stress
NaOH(uM=75005.43789)	t=0	60	Base stress
NaOH(uM=75005.43789)	t=0	180	Base stress
NaOH(uM=75005.43789)	t=0	360	Base stress
NaOH(uM=75005.43789)	t=0	600	Base stress
NaOH(uM=100007.2505)	t=0	5	Base stress
NaOH(uM=100007.2505)	t=0	30	Base stress
NaOH(uM=100007.2505)	t=0	60	Base stress
NaOH(uM=100007.2505)	t=0	180	Base stress
NaOH(uM=100007.2505)	t=0	360	Base stress
NaOH(uM=100007.2505)	t=0	600	Base stress
NaOH(uM=125009.0632)	t=0	5	Base stress
NaOH(uM=125009.0632)	t=0	30	Base stress
NaOH(uM=125009.0632)	t=0	60	Base stress
NaOH(uM=125009.0632)	t=0	180	Base stress
NaOH(uM=125009.0632)	t=0	360	Base stress
NaOH(uM=125009.0632)	t=0	600	Base stress
NaOH(uM=150010.8758)	t=0	5	Base stress
NaOH(uM=150010.8758)	t=0	30	Base stress
NaOH(uM=150010.8758)	t=0	60	Base stress
NaOH(uM=150010.8758)	t=0	180	Base stress
NaOH(uM=150010.8758)	t=0	360	Base stress
NaOH(uM=150010.8758)	t=0	600	Base stress
NaOH(uM=250018.1263)	t=0	5	Base stress
NaOH(uM=250018.1263)	t=0	30	Base stress
NaOH(uM=250018.1263)	t=0	60	Base stress
NaOH(uM=250018.1263)	t=0	180	Base stress
NaOH(uM=250018.1263)	t=0	360	Base stress
NaOH(uM=250018.1263)	t=0	600	Base stress
OCI(uM=637.6647301)	t=0	5	y2	y3	Cell wall
OCI(uM=637.6647301)	t=0	30	y2	y3	Cell wall
OCI(uM=637.6647301)	t=0	60	y2	y3	Cell wall
OCI(uM=637.6647301)	t=0	180	y2	y3	Cell wall
OCI(uM=637.6647301)	t=0	360	y2	y3	Cell wall
OCI(uM=637.6647301)	t=0	600	y2	y3	Cell wall
OCI(uM=762.8359548)	t=0	5	y2	y3	Cell wall
OCI(uM=762.8359548)	t=0	30	y2	y3	Cell wall
OCI(uM=762.8359548)	t=0	60	y2	y3	Cell wall
OCI(uM=762.8359548)	t=0	180	y2	y3	Cell wall
OCI(uM=762.8359548)	t=0	360	y2	y3	Cell wall
OCI(uM=762.8359548)	t=0	600	y2	y3	Cell wall
OCI(uM=2361.7212219999997)	t=0	5	y2	y3	Cell wall
OCI(uM=2361.7212219999997)	t=0	30	y2	y3	Cell wall
OCI(uM=2361.7212219999997)	t=0	60	y2	y3	Cell wall
OCI(uM=2361.7212219999997)	t=0	180	y2	y3	Cell wall
OCI(uM=2361.7212219999997)	t=0	360	y2	y3	Cell wall
OCI(uM=2361.7212219999997)	t=0	600	y2	y3	Cell wall
OFL(uM=2.76726601)	t=0	5	y2	y4		y5	y6	y8		Gyrase
OFL(uM=2.76726601)	t=0	30	y2	y4		y5	y6	y8		Gyrase
OFL(uM=2.76726601)	t=0	60	y2	y4		y5	y6	y8		Gyrase
OFL(uM=2.76726601)	t=0	180	y2	y4		y5	y6	y8		Gyrase
OFL(uM=2.76726601)	t=0	360	y2	y4		y5	y6	y8		Gyrase
OFL(uM=2.76726601)	t=0	600	y2	y4		y5	y6	y8		Gyrase
OFL(uM=4.455298277)	t=0	5	y2	y4		y5	y6	y8		Gyrase
OFL(uM=4.455298277)	t=0	30	y2	y4		y5	y6	y8		Gyrase
OFL(uM=4.455298277)	t=0	60	y2	y4		y5	y6	y8		Gyrase
OFL(uM=4.455298277)	t=0	180	y2	y4		y5	y6	y8		Gyrase
OFL(uM=4.455298277)	t=0	360	y2	y4		y5	y6	y8		Gyrase
OFL(uM=4.455298277)	t=0	600	y2	y4		y5	y6	y8		Gyrase
OFL(uM=44.27625617)	t=0	5	y2	y4		y5	y6	y8		Gyrase
OFL(uM=44.27625617)	t=0	30	y2	y4		y5	y6	y8		Gyrase
OFL(uM=44.27625617)	t=0	60	y2	y4		y5	y6	y8		Gyrase
OFL(uM=44.27625617)	t=0	180	y2	y4		y5	y6	y8		Gyrase
OFL(uM=44.27625617)	t=0	360	y2	y4		y5	y6	y8		Gyrase
OFL(uM=44.27625617)	t=0	600	y2	y4		y5	y6	y8		Gyrase
OXT(uM=0.10859319699999999)	t=0	5	y2	y4		y5	y6	y8		Protein synthesis
OXT(uM=0.10859319699999999)	t=0	30	y2	y4		y5	y6	y8		Protein synthesis
OXT(uM=0.10859319699999999)	t=0	60	y2	y4		y5	y6	y8		Protein synthesis
OXT(uM=0.10859319699999999)	t=0	180	y2	y4		y5	y6	y8		Protein synthesis
OXT(uM=0.10859319699999999)	t=0	360	y2	y4		y5	y6	y8		Protein synthesis
OXT(uM=0.10859319699999999)	t=0	600	y2	y4		y5	y6	y8		Protein synthesis
OXT(uM=0.141171156)	t=0	5	y2	y4		y5	y6	y8		Protein synthesis
OXT(uM=0.141171156)	t=0	30	y2	y4		y5	y6	y8		Protein synthesis
OXT(uM=0.141171156)	t=0	60	y2	y4		y5	y6	y8		Protein synthesis
OXT(uM=0.141171156)	t=0	180	y2	y4		y5	y6	y8		Protein synthesis
OXT(uM=0.141171156)	t=0	360	y2	y4		y5	y6	y8		Protein synthesis
OXT(uM=0.141171156)	t=0	600	y2	y4		y5	y6	y8		Protein synthesis
OXT(uM=0.173749115)	t=0	5	y2	y4		y5	y6	y8		Protein synthesis
OXT(uM=0.173749115)	t=0	30	y2	y4		y5	y6	y8		Protein synthesis
OXT(uM=0.173749115)	t=0	60	y2	y4		y5	y6	y8		Protein synthesis
OXT(uM=0.173749115)	t=0	180	y2	y4		y5	y6	y8		Protein synthesis
OXT(uM=0.173749115)	t=0	360	y2	y4		y5	y6	y8		Protein synthesis
OXT(uM=0.173749115)	t=0	600	y2	y4		y5	y6	y8		Protein synthesis
OXT(uM=0.21718639399999998)	t=0	5	y2	y4		y5	y6	y8		Protein synthesis
OXT(uM=0.21718639399999998)	t=0	30	y2	y4		y5	y6	y8		Protein synthesis
OXT(uM=0.21718639399999998)	t=0	60	y2	y4		y5	y6	y8		Protein synthesis
OXT(uM=0.21718639399999998)	t=0	180	y2	y4		y5	y6	y8		Protein synthesis
OXT(uM=0.21718639399999998)	t=0	360	y2	y4		y5	y6	y8		Protein synthesis
OXT(uM=0.21718639399999998)	t=0	600	y2	y4		y5	y6	y8		Protein synthesis
OXT(uM=0.43437278700000004)	t=0	5	y2	y4		y5	y6	y8		Protein synthesis
OXT(uM=0.43437278700000004)	t=0	30	y2	y4		y5	y6	y8		Protein synthesis
OXT(uM=0.43437278700000004)	t=0	60	y2	y4		y5	y6	y8		Protein synthesis
OXT(uM=0.43437278700000004)	t=0	180	y2	y4		y5	y6	y8		Protein synthesis
OXT(uM=0.43437278700000004)	t=0	360	y2	y4		y5	y6	y8		Protein synthesis
OXT(uM=0.43437278700000004)	t=0	600	y2	y4		y5	y6	y8		Protein synthesis
PAS(uM=26120.674909999998)	t=0	5	y2	y3	Folic acid biosynthesis
PAS(uM=26120.674909999998)	t=0	30	y2	y3	Folic acid biosynthesis
PAS(uM=26120.674909999998)	t=0	60	y2	y3	Folic acid biosynthesis
PAS(uM=26120.674909999998)	t=0	180	y2	y3	Folic acid biosynthesis
PAS(uM=26120.674909999998)	t=0	360	y2	y3	Folic acid biosynthesis
PAS(uM=26120.674909999998)	t=0	600	y2	y3	Folic acid biosynthesis
PAS(uM=41466.571410000004)	t=0	5	y2	y3	Folic acid biosynthesis
PAS(uM=41466.571410000004)	t=0	30	y2	y3	Folic acid biosynthesis
PAS(uM=41466.571410000004)	t=0	60	y2	y3	Folic acid biosynthesis
PAS(uM=41466.571410000004)	t=0	180	y2	y3	Folic acid biosynthesis
PAS(uM=41466.571410000004)	t=0	360	y2	y3	Folic acid biosynthesis
PAS(uM=41466.571410000004)	t=0	600	y2	y3	Folic acid biosynthesis
PAS(uM=103829.6828)	t=0	5	y2	y3	Folic acid biosynthesis
PAS(uM=103829.6828)	t=0	30	y2	y3	Folic acid biosynthesis
PAS(uM=103829.6828)	t=0	60	y2	y3	Folic acid biosynthesis
PAS(uM=103829.6828)	t=0	180	y2	y3	Folic acid biosynthesis
PAS(uM=103829.6828)	t=0	360	y2	y3	Folic acid biosynthesis
PAS(uM=103829.6828)	t=0	600	y2	y3	Folic acid biosynthesis
PLM(uM=0.035025779)	t=0	5	y2	y4		y5	y6	y7	y9		y11		y12	y13	y14	y16		DNA cleavage
PLM(uM=0.035025779)	t=0	30	y2	y4		y5	y6	y7	y9		y11		y12	y13	y14	y16		DNA cleavage
PLM(uM=0.035025779)	t=0	60	y2	y4		y5	y6	y7	y9		y11		y12	y13	y14	y16		DNA cleavage
PLM(uM=0.035025779)	t=0	180	y2	y4		y5	y6	y7	y9		y11		y12	y13	y14	y16		DNA cleavage
PLM(uM=0.035025779)	t=0	360	y2	y4		y5	y6	y7	y9		y11		y12	y13	y14	y16		DNA cleavage
PLM(uM=0.035025779)	t=0	600	y2	y4		y5	y6	y7	y9		y11		y12	y13	y14	y16		DNA cleavage
PLM(uM=0.070051558)	t=0	5	y2	y4		y5	y6	y7	y9		y11		y12	y13	y14	y16		DNA cleavage
PLM(uM=0.070051558)	t=0	30	y2	y4		y5	y6	y7	y9		y11		y12	y13	y14	y16		DNA cleavage
PLM(uM=0.070051558)	t=0	60	y2	y4		y5	y6	y7	y9		y11		y12	y13	y14	y16		DNA cleavage
PLM(uM=0.070051558)	t=0	180	y2	y4		y5	y6	y7	y9		y11		y12	y13	y14	y16		DNA cleavage
PLM(uM=0.070051558)	t=0	360	y2	y4		y5	y6	y7	y9		y11		y12	y13	y14	y16		DNA cleavage
PLM(uM=0.070051558)	t=0	600	y2	y4		y5	y6	y7	y9		y11		y12	y13	y14	y16		DNA cleavage
PLM(uM=0.21015467399999999)	t=0	5	y2	y4		y5	y6	y7	y9		y11		y12	y13	y14	y16		DNA cleavage
PLM(uM=0.21015467399999999)	t=0	30	y2	y4		y5	y6	y7	y9		y11		y12	y13	y14	y16		DNA cleavage
PLM(uM=0.21015467399999999)	t=0	60	y2	y4		y5	y6	y7	y9		y11		y12	y13	y14	y16		DNA cleavage
PLM(uM=0.21015467399999999)	t=0	180	y2	y4		y5	y6	y7	y9		y11		y12	y13	y14	y16		DNA cleavage
PLM(uM=0.21015467399999999)	t=0	360	y2	y4		y5	y6	y7	y9		y11		y12	y13	y14	y16		DNA cleavage
PLM(uM=0.21015467399999999)	t=0	600	y2	y4		y5	y6	y7	y9		y11		y12	y13	y14	y16		DNA cleavage
PMB(uM=4.154629666)	t=0	5	y2	y4		y5	y6	y7	Membrane
PMB(uM=4.154629666)	t=0	30	y2	y4		y5	y6	y7	Membrane
PMB(uM=4.154629666)	t=0	60	y2	y4		y5	y6	y7	Membrane
PMB(uM=4.154629666)	t=0	180	y2	y4		y5	y6	y7	Membrane
PMB(uM=4.154629666)	t=0	360	y2	y4		y5	y6	y7	Membrane
PMB(uM=4.154629666)	t=0	600	y2	y4		y5	y6	y7	Membrane
PMB(uM=12.463889)	t=0	5	y2	y4		y5	y6	y7	Membrane
PMB(uM=12.463889)	t=0	30	y2	y4		y5	y6	y7	Membrane
PMB(uM=12.463889)	t=0	60	y2	y4		y5	y6	y7	Membrane
PMB(uM=12.463889)	t=0	180	y2	y4		y5	y6	y7	Membrane
PMB(uM=12.463889)	t=0	360	y2	y4		y5	y6	y7	Membrane
PMB(uM=12.463889)	t=0	600	y2	y4		y5	y6	y7	Membrane
PMB(uM=20.77314833)	t=0	5	y2	y4		y5	y6	y7	Membrane
PMB(uM=20.77314833)	t=0	30	y2	y4		y5	y6	y7	Membrane
PMB(uM=20.77314833)	t=0	60	y2	y4		y5	y6	y7	Membrane
PMB(uM=20.77314833)	t=0	180	y2	y4		y5	y6	y7	Membrane
PMB(uM=20.77314833)	t=0	360	y2	y4		y5	y6	y7	Membrane
PMB(uM=20.77314833)	t=0	600	y2	y4		y5	y6	y7	Membrane
PMB(uM=41.54629666)	t=0	5	y2	y4		y5	y6	y7	Membrane
PMB(uM=41.54629666)	t=0	30	y2	y4		y5	y6	y7	Membrane
PMB(uM=41.54629666)	t=0	60	y2	y4		y5	y6	y7	Membrane
PMB(uM=41.54629666)	t=0	180	y2	y4		y5	y6	y7	Membrane
PMB(uM=41.54629666)	t=0	360	y2	y4		y5	y6	y7	Membrane
PMB(uM=41.54629666)	t=0	600	y2	y4		y5	y6	y7	Membrane
PZA(uM=458.9279767)	t=0	5	y2	y4		y5	y6	y7	y9		y11		y12	y13	Fatty acid synthesis
PZA(uM=458.9279767)	t=0	30	y2	y4		y5	y6	y7	y9		y11		y12	y13	Fatty acid synthesis
PZA(uM=458.9279767)	t=0	60	y2	y4		y5	y6	y7	y9		y11		y12	y13	Fatty acid synthesis
PZA(uM=458.9279767)	t=0	180	y2	y4		y5	y6	y7	y9		y11		y12	y13	Fatty acid synthesis
PZA(uM=458.9279767)	t=0	360	y2	y4		y5	y6	y7	y9		y11		y12	y13	Fatty acid synthesis
PZA(uM=458.9279767)	t=0	600	y2	y4		y5	y6	y7	y9		y11		y12	y13	Fatty acid synthesis
PZA(uM=4516.176196)	t=0	5	y2	y4		y5	y6	y7	y9		y11		y12	y13	Fatty acid synthesis
PZA(uM=4516.176196)	t=0	30	y2	y4		y5	y6	y7	y9		y11		y12	y13	Fatty acid synthesis
PZA(uM=4516.176196)	t=0	60	y2	y4		y5	y6	y7	y9		y11		y12	y13	Fatty acid synthesis
PZA(uM=4516.176196)	t=0	180	y2	y4		y5	y6	y7	y9		y11		y12	y13	Fatty acid synthesis
PZA(uM=4516.176196)	t=0	360	y2	y4		y5	y6	y7	y9		y11		y12	y13	Fatty acid synthesis
PZA(uM=4516.176196)	t=0	600	y2	y4		y5	y6	y7	y9		y11		y12	y13	Fatty acid synthesis
PZA(uM=4548.666672)	t=0	5	y2	y4		y5	y6	y7	y9		y11		y12	y13	Fatty acid synthesis
PZA(uM=4548.666672)	t=0	30	y2	y4		y5	y6	y7	y9		y11		y12	y13	Fatty acid synthesis
PZA(uM=4548.666672)	t=0	60	y2	y4		y5	y6	y7	y9		y11		y12	y13	Fatty acid synthesis
PZA(uM=4548.666672)	t=0	180	y2	y4		y5	y6	y7	y9		y11		y12	y13	Fatty acid synthesis
PZA(uM=4548.666672)	t=0	360	y2	y4		y5	y6	y7	y9		y11		y12	y13	Fatty acid synthesis
PZA(uM=4548.666672)	t=0	600	y2	y4		y5	y6	y7	y9		y11		y12	y13	Fatty acid synthesis
Parq(uM=1749.883341)	t=0	5	y2	y4		y5	y6	y7	y9		y11		Oxidative stress
Parq(uM=1749.883341)	t=0	30	y2	y4		y5	y6	y7	y9		y11		Oxidative stress
Parq(uM=1749.883341)	t=0	60	y2	y4		y5	y6	y7	y9		y11		Oxidative stress
Parq(uM=1749.883341)	t=0	180	y2	y4		y5	y6	y7	y9		y11		Oxidative stress
Parq(uM=1749.883341)	t=0	360	y2	y4		y5	y6	y7	y9		y11		Oxidative stress
Parq(uM=1749.883341)	t=0	600	y2	y4		y5	y6	y7	y9		y11		Oxidative stress
Parq(uM=3499.766682)	t=0	5	y2	y4		y5	y6	y7	y9		y11		Oxidative stress
Parq(uM=3499.766682)	t=0	30	y2	y4		y5	y6	y7	y9		y11		Oxidative stress
Parq(uM=3499.766682)	t=0	60	y2	y4		y5	y6	y7	y9		y11		Oxidative stress
Parq(uM=3499.766682)	t=0	180	y2	y4		y5	y6	y7	y9		y11		Oxidative stress
Parq(uM=3499.766682)	t=0	360	y2	y4		y5	y6	y7	y9		y11		Oxidative stress
Parq(uM=3499.766682)	t=0	600	y2	y4		y5	y6	y7	y9		y11		Oxidative stress
Parq(uM=6221.807435)	t=0	5	y2	y4		y5	y6	y7	y9		y11		Oxidative stress
Parq(uM=6221.807435)	t=0	30	y2	y4		y5	y6	y7	y9		y11		Oxidative stress
Parq(uM=6221.807435)	t=0	60	y2	y4		y5	y6	y7	y9		y11		Oxidative stress
Parq(uM=6221.807435)	t=0	180	y2	y4		y5	y6	y7	y9		y11		Oxidative stress
Parq(uM=6221.807435)	t=0	360	y2	y4		y5	y6	y7	y9		y11		Oxidative stress
Parq(uM=6221.807435)	t=0	600	y2	y4		y5	y6	y7	y9		y11		Oxidative stress
Parq(uM=12443.61487)	t=0	5	y2	y4		y5	y6	y7	y9		y11		Oxidative stress
Parq(uM=12443.61487)	t=0	30	y2	y4		y5	y6	y7	y9		y11		Oxidative stress
Parq(uM=12443.61487)	t=0	60	y2	y4		y5	y6	y7	y9		y11		Oxidative stress
Parq(uM=12443.61487)	t=0	180	y2	y4		y5	y6	y7	y9		y11		Oxidative stress
Parq(uM=12443.61487)	t=0	360	y2	y4		y5	y6	y7	y9		y11		Oxidative stress
Parq(uM=12443.61487)	t=0	600	y2	y4		y5	y6	y7	y9		y11		Oxidative stress
RFB(uM=0.02361262)	t=0	5	y2	y4		y5	y6	y7	y9		y11		y12	y13	y14	y16		RNA synthesis
RFB(uM=0.02361262)	t=0	30	y2	y4		y5	y6	y7	y9		y11		y12	y13	y14	y16		RNA synthesis
RFB(uM=0.02361262)	t=0	60	y2	y4		y5	y6	y7	y9		y11		y12	y13	y14	y16		RNA synthesis
RFB(uM=0.02361262)	t=0	180	y2	y4		y5	y6	y7	y9		y11		y12	y13	y14	y16		RNA synthesis
RFB(uM=0.02361262)	t=0	360	y2	y4		y5	y6	y7	y9		y11		y12	y13	y14	y16		RNA synthesis
RFB(uM=0.02361262)	t=0	600	y2	y4		y5	y6	y7	y9		y11		y12	y13	y14	y16		RNA synthesis
RFB(uM=0.05903155)	t=0	5	y2	y4		y5	y6	y7	y9		y11		y12	y13	y14	y16		RNA synthesis
RFB(uM=0.05903155)	t=0	30	y2	y4		y5	y6	y7	y9		y11		y12	y13	y14	y16		RNA synthesis
RFB(uM=0.05903155)	t=0	60	y2	y4		y5	y6	y7	y9		y11		y12	y13	y14	y16		RNA synthesis
RFB(uM=0.05903155)	t=0	180	y2	y4		y5	y6	y7	y9		y11		y12	y13	y14	y16		RNA synthesis
RFB(uM=0.05903155)	t=0	360	y2	y4		y5	y6	y7	y9		y11		y12	y13	y14	y16		RNA synthesis
RFB(uM=0.05903155)	t=0	600	y2	y4		y5	y6	y7	y9		y11		y12	y13	y14	y16		RNA synthesis
RFB(uM=0.118063099)	t=0	5	y2	y4		y5	y6	y7	y9		y11		y12	y13	y14	y16		RNA synthesis
RFB(uM=0.118063099)	t=0	30	y2	y4		y5	y6	y7	y9		y11		y12	y13	y14	y16		RNA synthesis
RFB(uM=0.118063099)	t=0	60	y2	y4		y5	y6	y7	y9		y11		y12	y13	y14	y16		RNA synthesis
RFB(uM=0.118063099)	t=0	180	y2	y4		y5	y6	y7	y9		y11		y12	y13	y14	y16		RNA synthesis
RFB(uM=0.118063099)	t=0	360	y2	y4		y5	y6	y7	y9		y11		y12	y13	y14	y16		RNA synthesis
RFB(uM=0.118063099)	t=0	600	y2	y4		y5	y6	y7	y9		y11		y12	y13	y14	y16		RNA synthesis
RFB(uM=0.23612619899999998)	t=0	5	y2	y4		y5	y6	y7	y9		y11		y12	y13	y14	y16		RNA synthesis
RFB(uM=0.23612619899999998)	t=0	30	y2	y4		y5	y6	y7	y9		y11		y12	y13	y14	y16		RNA synthesis
RFB(uM=0.23612619899999998)	t=0	60	y2	y4		y5	y6	y7	y9		y11		y12	y13	y14	y16		RNA synthesis
RFB(uM=0.23612619899999998)	t=0	180	y2	y4		y5	y6	y7	y9		y11		y12	y13	y14	y16		RNA synthesis
RFB(uM=0.23612619899999998)	t=0	360	y2	y4		y5	y6	y7	y9		y11		y12	y13	y14	y16		RNA synthesis
RFB(uM=0.23612619899999998)	t=0	600	y2	y4		y5	y6	y7	y9		y11		y12	y13	y14	y16		RNA synthesis
RMP(uM=0.12151551199999999)	t=0	5	y2	y4		y5	y6	y7	y9		y11		y12	y13	y14	y16		RNA synthesis
RMP(uM=0.12151551199999999)	t=0	30	y2	y4		y5	y6	y7	y9		y11		y12	y13	y14	y16		RNA synthesis
RMP(uM=0.12151551199999999)	t=0	60	y2	y4		y5	y6	y7	y9		y11		y12	y13	y14	y16		RNA synthesis
RMP(uM=0.12151551199999999)	t=0	180	y2	y4		y5	y6	y7	y9		y11		y12	y13	y14	y16		RNA synthesis
RMP(uM=0.12151551199999999)	t=0	360	y2	y4		y5	y6	y7	y9		y11		y12	y13	y14	y16		RNA synthesis
RMP(uM=0.12151551199999999)	t=0	600	y2	y4		y5	y6	y7	y9		y11		y12	y13	y14	y16		RNA synthesis
RMP(uM=0.243031025)	t=0	5	y2	y4		y5	y6	y7	y9		y11		y12	y13	y14	y16		RNA synthesis
RMP(uM=0.243031025)	t=0	30	y2	y4		y5	y6	y7	y9		y11		y12	y13	y14	y16		RNA synthesis
RMP(uM=0.243031025)	t=0	60	y2	y4		y5	y6	y7	y9		y11		y12	y13	y14	y16		RNA synthesis
RMP(uM=0.243031025)	t=0	180	y2	y4		y5	y6	y7	y9		y11		y12	y13	y14	y16		RNA synthesis
RMP(uM=0.243031025)	t=0	360	y2	y4		y5	y6	y7	y9		y11		y12	y13	y14	y16		RNA synthesis
RMP(uM=0.243031025)	t=0	600	y2	y4		y5	y6	y7	y9		y11		y12	y13	y14	y16		RNA synthesis
RMP(uM=0.486062049)	t=0	5	y2	y4		y5	y6	y7	y9		y11		y12	y13	y14	y16		RNA synthesis
RMP(uM=0.486062049)	t=0	30	y2	y4		y5	y6	y7	y9		y11		y12	y13	y14	y16		RNA synthesis
RMP(uM=0.486062049)	t=0	60	y2	y4		y5	y6	y7	y9		y11		y12	y13	y14	y16		RNA synthesis
RMP(uM=0.486062049)	t=0	180	y2	y4		y5	y6	y7	y9		y11		y12	y13	y14	y16		RNA synthesis
RMP(uM=0.486062049)	t=0	360	y2	y4		y5	y6	y7	y9		y11		y12	y13	y14	y16		RNA synthesis
RMP(uM=0.486062049)	t=0	600	y2	y4		y5	y6	y7	y9		y11		y12	y13	y14	y16		RNA synthesis
RMP(uM=0.8506085859999999)	t=0	5	y2	y4		y5	y6	y7	y9		y11		y12	y13	y14	y16		RNA synthesis
RMP(uM=0.8506085859999999)	t=0	30	y2	y4		y5	y6	y7	y9		y11		y12	y13	y14	y16		RNA synthesis
RMP(uM=0.8506085859999999)	t=0	60	y2	y4		y5	y6	y7	y9		y11		y12	y13	y14	y16		RNA synthesis
RMP(uM=0.8506085859999999)	t=0	180	y2	y4		y5	y6	y7	y9		y11		y12	y13	y14	y16		RNA synthesis
RMP(uM=0.8506085859999999)	t=0	360	y2	y4		y5	y6	y7	y9		y11		y12	y13	y14	y16		RNA synthesis
RMP(uM=0.8506085859999999)	t=0	600	y2	y4		y5	y6	y7	y9		y11		y12	y13	y14	y16		RNA synthesis
RMP(uM=1.458186148)	t=0	5	y2	y4		y5	y6	y7	y9		y11		y12	y13	y14	y16		RNA synthesis
RMP(uM=1.458186148)	t=0	30	y2	y4		y5	y6	y7	y9		y11		y12	y13	y14	y16		RNA synthesis
RMP(uM=1.458186148)	t=0	60	y2	y4		y5	y6	y7	y9		y11		y12	y13	y14	y16		RNA synthesis
RMP(uM=1.458186148)	t=0	180	y2	y4		y5	y6	y7	y9		y11		y12	y13	y14	y16		RNA synthesis
RMP(uM=1.458186148)	t=0	360	y2	y4		y5	y6	y7	y9		y11		y12	y13	y14	y16		RNA synthesis
RMP(uM=1.458186148)	t=0	600	y2	y4		y5	y6	y7	y9		y11		y12	y13	y14	y16		RNA synthesis
ROX(uM=0.083627373)	t=0	5	y2	y4		y5	y6	y8		Protein synthesis
ROX(uM=0.083627373)	t=0	30	y2	y4		y5	y6	y8		Protein synthesis
ROX(uM=0.083627373)	t=0	60	y2	y4		y5	y6	y8		Protein synthesis
ROX(uM=0.083627373)	t=0	180	y2	y4		y5	y6	y8		Protein synthesis
ROX(uM=0.083627373)	t=0	360	y2	y4		y5	y6	y8		Protein synthesis
ROX(uM=0.083627373)	t=0	600	y2	y4		y5	y6	y8		Protein synthesis
ROX(uM=0.119467676)	t=0	5	y2	y4		y5	y6	y8		Protein synthesis
ROX(uM=0.119467676)	t=0	30	y2	y4		y5	y6	y8		Protein synthesis
ROX(uM=0.119467676)	t=0	60	y2	y4		y5	y6	y8		Protein synthesis
ROX(uM=0.119467676)	t=0	180	y2	y4		y5	y6	y8		Protein synthesis
ROX(uM=0.119467676)	t=0	360	y2	y4		y5	y6	y8		Protein synthesis
ROX(uM=0.119467676)	t=0	600	y2	y4		y5	y6	y8		Protein synthesis
ROX(uM=0.77056651)	t=0	5	y2	y4		y5	y6	y8		Protein synthesis
ROX(uM=0.77056651)	t=0	30	y2	y4		y5	y6	y8		Protein synthesis
ROX(uM=0.77056651)	t=0	60	y2	y4		y5	y6	y8		Protein synthesis
ROX(uM=0.77056651)	t=0	180	y2	y4		y5	y6	y8		Protein synthesis
ROX(uM=0.77056651)	t=0	360	y2	y4		y5	y6	y8		Protein synthesis
ROX(uM=0.77056651)	t=0	600	y2	y4		y5	y6	y8		Protein synthesis
RPT(uM=0.342063282)	t=0	5	y2	y4		y5	y6	y7	y9		y11		y12	y13	y14	y16		RNA synthesis
RPT(uM=0.342063282)	t=0	30	y2	y4		y5	y6	y7	y9		y11		y12	y13	y14	y16		RNA synthesis
RPT(uM=0.342063282)	t=0	60	y2	y4		y5	y6	y7	y9		y11		y12	y13	y14	y16		RNA synthesis
RPT(uM=0.342063282)	t=0	180	y2	y4		y5	y6	y7	y9		y11		y12	y13	y14	y16		RNA synthesis
RPT(uM=0.342063282)	t=0	360	y2	y4		y5	y6	y7	y9		y11		y12	y13	y14	y16		RNA synthesis
RPT(uM=0.342063282)	t=0	600	y2	y4		y5	y6	y7	y9		y11		y12	y13	y14	y16		RNA synthesis
RPT(uM=0.570105471)	t=0	5	y2	y4		y5	y6	y7	y9		y11		y12	y13	y14	y16		RNA synthesis
RPT(uM=0.570105471)	t=0	30	y2	y4		y5	y6	y7	y9		y11		y12	y13	y14	y16		RNA synthesis
RPT(uM=0.570105471)	t=0	60	y2	y4		y5	y6	y7	y9		y11		y12	y13	y14	y16		RNA synthesis
RPT(uM=0.570105471)	t=0	180	y2	y4		y5	y6	y7	y9		y11		y12	y13	y14	y16		RNA synthesis
RPT(uM=0.570105471)	t=0	360	y2	y4		y5	y6	y7	y9		y11		y12	y13	y14	y16		RNA synthesis
RPT(uM=0.570105471)	t=0	600	y2	y4		y5	y6	y7	y9		y11		y12	y13	y14	y16		RNA synthesis
RPT(uM=1.835739616)	t=0	5	y2	y4		y5	y6	y7	y9		y11		y12	y13	y14	y16		RNA synthesis
RPT(uM=1.835739616)	t=0	30	y2	y4		y5	y6	y7	y9		y11		y12	y13	y14	y16		RNA synthesis
RPT(uM=1.835739616)	t=0	60	y2	y4		y5	y6	y7	y9		y11		y12	y13	y14	y16		RNA synthesis
RPT(uM=1.835739616)	t=0	180	y2	y4		y5	y6	y7	y9		y11		y12	y13	y14	y16		RNA synthesis
RPT(uM=1.835739616)	t=0	360	y2	y4		y5	y6	y7	y9		y11		y12	y13	y14	y16		RNA synthesis
RPT(uM=1.835739616)	t=0	600	y2	y4		y5	y6	y7	y9		y11		y12	y13	y14	y16		RNA synthesis
SDA(uM=1598.2291619999999)	t=0	5	y2	y3	Folic acid biosynthesis
SDA(uM=1598.2291619999999)	t=0	30	y2	y3	Folic acid biosynthesis
SDA(uM=1598.2291619999999)	t=0	60	y2	y3	Folic acid biosynthesis
SDA(uM=1598.2291619999999)	t=0	180	y2	y3	Folic acid biosynthesis
SDA(uM=1598.2291619999999)	t=0	360	y2	y3	Folic acid biosynthesis
SDA(uM=1598.2291619999999)	t=0	600	y2	y3	Folic acid biosynthesis
SDA(uM=3196.4583239999997)	t=0	5	y2	y3	Folic acid biosynthesis
SDA(uM=3196.4583239999997)	t=0	30	y2	y3	Folic acid biosynthesis
SDA(uM=3196.4583239999997)	t=0	60	y2	y3	Folic acid biosynthesis
SDA(uM=3196.4583239999997)	t=0	180	y2	y3	Folic acid biosynthesis
SDA(uM=3196.4583239999997)	t=0	360	y2	y3	Folic acid biosynthesis
SDA(uM=3196.4583239999997)	t=0	600	y2	y3	Folic acid biosynthesis
SDM(uM=2577.909251)	t=0	5	y2	y3	Folic acid biosynthesis
SDM(uM=2577.909251)	t=0	30	y2	y3	Folic acid biosynthesis
SDM(uM=2577.909251)	t=0	60	y2	y3	Folic acid biosynthesis
SDM(uM=2577.909251)	t=0	180	y2	y3	Folic acid biosynthesis
SDM(uM=2577.909251)	t=0	360	y2	y3	Folic acid biosynthesis
SDM(uM=2577.909251)	t=0	600	y2	y3	Folic acid biosynthesis
SDM(uM=3866.8638770000002)	t=0	5	y2	y3	Folic acid biosynthesis
SDM(uM=3866.8638770000002)	t=0	30	y2	y3	Folic acid biosynthesis
SDM(uM=3866.8638770000002)	t=0	60	y2	y3	Folic acid biosynthesis
SDM(uM=3866.8638770000002)	t=0	180	y2	y3	Folic acid biosynthesis
SDM(uM=3866.8638770000002)	t=0	360	y2	y3	Folic acid biosynthesis
SDM(uM=3866.8638770000002)	t=0	600	y2	y3	Folic acid biosynthesis
SDM(uM=5155.818502)	t=0	5	y2	y3	Folic acid biosynthesis
SDM(uM=5155.818502)	t=0	30	y2	y3	Folic acid biosynthesis
SDM(uM=5155.818502)	t=0	60	y2	y3	Folic acid biosynthesis
SDM(uM=5155.818502)	t=0	180	y2	y3	Folic acid biosynthesis
SDM(uM=5155.818502)	t=0	360	y2	y3	Folic acid biosynthesis
SDM(uM=5155.818502)	t=0	600	y2	y3	Folic acid biosynthesis
SDS(uM=173.38715269999997)	t=0	5	y2	y4		Detergent stress
SDS(uM=173.38715269999997)	t=0	30	y2	y4		Detergent stress
SDS(uM=173.38715269999997)	t=0	60	y2	y4		Detergent stress
SDS(uM=173.38715269999997)	t=0	180	y2	y4		Detergent stress
SDS(uM=173.38715269999997)	t=0	360	y2	y4		Detergent stress
SDS(uM=173.38715269999997)	t=0	600	y2	y4		Detergent stress
SDS(uM=346.77430539999995)	t=0	5	y2	y4		Detergent stress
SDS(uM=346.77430539999995)	t=0	30	y2	y4		Detergent stress
SDS(uM=346.77430539999995)	t=0	60	y2	y4		Detergent stress
SDS(uM=346.77430539999995)	t=0	180	y2	y4		Detergent stress
SDS(uM=346.77430539999995)	t=0	360	y2	y4		Detergent stress
SDS(uM=346.77430539999995)	t=0	600	y2	y4		Detergent stress
SDS(uM=693.5486107999999)	t=0	5	y2	y4		Detergent stress
SDS(uM=693.5486107999999)	t=0	30	y2	y4		Detergent stress
SDS(uM=693.5486107999999)	t=0	60	y2	y4		Detergent stress
SDS(uM=693.5486107999999)	t=0	180	y2	y4		Detergent stress
SDS(uM=693.5486107999999)	t=0	360	y2	y4		Detergent stress
SDS(uM=693.5486107999999)	t=0	600	y2	y4		Detergent stress
SDS(uM=1387.097222)	t=0	5	y2	y4		Detergent stress
SDS(uM=1387.097222)	t=0	30	y2	y4		Detergent stress
SDS(uM=1387.097222)	t=0	60	y2	y4		Detergent stress
SDS(uM=1387.097222)	t=0	180	y2	y4		Detergent stress
SDS(uM=1387.097222)	t=0	360	y2	y4		Detergent stress
SDS(uM=1387.097222)	t=0	600	y2	y4		Detergent stress
SMI(uM=3699.168797)	t=0	5	y2	y3	Folic acid biosynthesis
SMI(uM=3699.168797)	t=0	30	y2	y3	Folic acid biosynthesis
SMI(uM=3699.168797)	t=0	60	y2	y3	Folic acid biosynthesis
SMI(uM=3699.168797)	t=0	180	y2	y3	Folic acid biosynthesis
SMI(uM=3699.168797)	t=0	360	y2	y3	Folic acid biosynthesis
SMI(uM=3699.168797)	t=0	600	y2	y3	Folic acid biosynthesis
SMI(uM=4439.002556)	t=0	5	y2	y3	Folic acid biosynthesis
SMI(uM=4439.002556)	t=0	30	y2	y3	Folic acid biosynthesis
SMI(uM=4439.002556)	t=0	60	y2	y3	Folic acid biosynthesis
SMI(uM=4439.002556)	t=0	180	y2	y3	Folic acid biosynthesis
SMI(uM=4439.002556)	t=0	360	y2	y3	Folic acid biosynthesis
SMI(uM=4439.002556)	t=0	600	y2	y3	Folic acid biosynthesis
SMI(uM=5918.670075)	t=0	5	y2	y3	Folic acid biosynthesis
SMI(uM=5918.670075)	t=0	30	y2	y3	Folic acid biosynthesis
SMI(uM=5918.670075)	t=0	60	y2	y3	Folic acid biosynthesis
SMI(uM=5918.670075)	t=0	180	y2	y3	Folic acid biosynthesis
SMI(uM=5918.670075)	t=0	360	y2	y3	Folic acid biosynthesis
SMI(uM=5918.670075)	t=0	600	y2	y3	Folic acid biosynthesis
SMX(uM=2763.7615579999997)	t=0	5	y2	y3	Folic acid biosynthesis
SMX(uM=2763.7615579999997)	t=0	30	y2	y3	Folic acid biosynthesis
SMX(uM=2763.7615579999997)	t=0	60	y2	y3	Folic acid biosynthesis
SMX(uM=2763.7615579999997)	t=0	180	y2	y3	Folic acid biosynthesis
SMX(uM=2763.7615579999997)	t=0	360	y2	y3	Folic acid biosynthesis
SMX(uM=2763.7615579999997)	t=0	600	y2	y3	Folic acid biosynthesis
SMX(uM=5132.700037)	t=0	5	y2	y3	Folic acid biosynthesis
SMX(uM=5132.700037)	t=0	30	y2	y3	Folic acid biosynthesis
SMX(uM=5132.700037)	t=0	60	y2	y3	Folic acid biosynthesis
SMX(uM=5132.700037)	t=0	180	y2	y3	Folic acid biosynthesis
SMX(uM=5132.700037)	t=0	360	y2	y3	Folic acid biosynthesis
SMX(uM=5132.700037)	t=0	600	y2	y3	Folic acid biosynthesis
SMX(uM=25268.67711)	t=0	5	y2	y3	Folic acid biosynthesis
SMX(uM=25268.67711)	t=0	30	y2	y3	Folic acid biosynthesis
SMX(uM=25268.67711)	t=0	60	y2	y3	Folic acid biosynthesis
SMX(uM=25268.67711)	t=0	180	y2	y3	Folic acid biosynthesis
SMX(uM=25268.67711)	t=0	360	y2	y3	Folic acid biosynthesis
SMX(uM=25268.67711)	t=0	600	y2	y3	Folic acid biosynthesis
SPX(uM=12.03551922)	t=0	5	y2	y4		y5	y6	y8		Protein synthesis
SPX(uM=12.03551922)	t=0	30	y2	y4		y5	y6	y8		Protein synthesis
SPX(uM=12.03551922)	t=0	60	y2	y4		y5	y6	y8		Protein synthesis
SPX(uM=12.03551922)	t=0	180	y2	y4		y5	y6	y8		Protein synthesis
SPX(uM=12.03551922)	t=0	360	y2	y4		y5	y6	y8		Protein synthesis
SPX(uM=12.03551922)	t=0	600	y2	y4		y5	y6	y8		Protein synthesis
SPX(uM=24.07103845)	t=0	5	y2	y4		y5	y6	y8		Protein synthesis
SPX(uM=24.07103845)	t=0	30	y2	y4		y5	y6	y8		Protein synthesis
SPX(uM=24.07103845)	t=0	60	y2	y4		y5	y6	y8		Protein synthesis
SPX(uM=24.07103845)	t=0	180	y2	y4		y5	y6	y8		Protein synthesis
SPX(uM=24.07103845)	t=0	360	y2	y4		y5	y6	y8		Protein synthesis
SPX(uM=24.07103845)	t=0	600	y2	y4		y5	y6	y8		Protein synthesis
SPX(uM=48.1420769)	t=0	5	y2	y4		y5	y6	y8		Protein synthesis
SPX(uM=48.1420769)	t=0	30	y2	y4		y5	y6	y8		Protein synthesis
SPX(uM=48.1420769)	t=0	60	y2	y4		y5	y6	y8		Protein synthesis
SPX(uM=48.1420769)	t=0	180	y2	y4		y5	y6	y8		Protein synthesis
SPX(uM=48.1420769)	t=0	360	y2	y4		y5	y6	y8		Protein synthesis
SPX(uM=48.1420769)	t=0	600	y2	y4		y5	y6	y8		Protein synthesis
SPX(uM=105.3107932)	t=0	5	y2	y4		y5	y6	y8		Protein synthesis
SPX(uM=105.3107932)	t=0	30	y2	y4		y5	y6	y8		Protein synthesis
SPX(uM=105.3107932)	t=0	60	y2	y4		y5	y6	y8		Protein synthesis
SPX(uM=105.3107932)	t=0	180	y2	y4		y5	y6	y8		Protein synthesis
SPX(uM=105.3107932)	t=0	360	y2	y4		y5	y6	y8		Protein synthesis
SPX(uM=105.3107932)	t=0	600	y2	y4		y5	y6	y8		Protein synthesis
STR(uM=0.171947135)	t=0	5	y2	y4		y5	y6	y8		Protein synthesis
STR(uM=0.171947135)	t=0	30	y2	y4		y5	y6	y8		Protein synthesis
STR(uM=0.171947135)	t=0	60	y2	y4		y5	y6	y8		Protein synthesis
STR(uM=0.171947135)	t=0	180	y2	y4		y5	y6	y8		Protein synthesis
STR(uM=0.171947135)	t=0	360	y2	y4		y5	y6	y8		Protein synthesis
STR(uM=0.171947135)	t=0	600	y2	y4		y5	y6	y8		Protein synthesis
STR(uM=0.343894269)	t=0	5	y2	y4		y5	y6	y8		Protein synthesis
STR(uM=0.343894269)	t=0	30	y2	y4		y5	y6	y8		Protein synthesis
STR(uM=0.343894269)	t=0	60	y2	y4		y5	y6	y8		Protein synthesis
STR(uM=0.343894269)	t=0	180	y2	y4		y5	y6	y8		Protein synthesis
STR(uM=0.343894269)	t=0	360	y2	y4		y5	y6	y8		Protein synthesis
STR(uM=0.343894269)	t=0	600	y2	y4		y5	y6	y8		Protein synthesis
STR(uM=17.19471345)	t=0	5	y2	y4		y5	y6	y8		Protein synthesis
STR(uM=17.19471345)	t=0	30	y2	y4		y5	y6	y8		Protein synthesis
STR(uM=17.19471345)	t=0	60	y2	y4		y5	y6	y8		Protein synthesis
STR(uM=17.19471345)	t=0	180	y2	y4		y5	y6	y8		Protein synthesis
STR(uM=17.19471345)	t=0	360	y2	y4		y5	y6	y8		Protein synthesis
STR(uM=17.19471345)	t=0	600	y2	y4		y5	y6	y8		Protein synthesis
TCL(uM=22.27656091)	t=0	5	y2	y4		y5	Mycolic acid biosynthesis
TCL(uM=22.27656091)	t=0	30	y2	y4		y5	Mycolic acid biosynthesis
TCL(uM=22.27656091)	t=0	60	y2	y4		y5	Mycolic acid biosynthesis
TCL(uM=22.27656091)	t=0	180	y2	y4		y5	Mycolic acid biosynthesis
TCL(uM=22.27656091)	t=0	360	y2	y4		y5	Mycolic acid biosynthesis
TCL(uM=22.27656091)	t=0	600	y2	y4		y5	Mycolic acid biosynthesis
TCL(uM=44.20774879)	t=0	5	y2	y4		y5	Mycolic acid biosynthesis
TCL(uM=44.20774879)	t=0	30	y2	y4		y5	Mycolic acid biosynthesis
TCL(uM=44.20774879)	t=0	60	y2	y4		y5	Mycolic acid biosynthesis
TCL(uM=44.20774879)	t=0	180	y2	y4		y5	Mycolic acid biosynthesis
TCL(uM=44.20774879)	t=0	360	y2	y4		y5	Mycolic acid biosynthesis
TCL(uM=44.20774879)	t=0	600	y2	y4		y5	Mycolic acid biosynthesis
TCL(uM=86.34325935)	t=0	5	y2	y4		y5	Mycolic acid biosynthesis
TCL(uM=86.34325935)	t=0	30	y2	y4		y5	Mycolic acid biosynthesis
TCL(uM=86.34325935)	t=0	60	y2	y4		y5	Mycolic acid biosynthesis
TCL(uM=86.34325935)	t=0	180	y2	y4		y5	Mycolic acid biosynthesis
TCL(uM=86.34325935)	t=0	360	y2	y4		y5	Mycolic acid biosynthesis
TCL(uM=86.34325935)	t=0	600	y2	y4		y5	Mycolic acid biosynthesis
TET(uM=0.045000997)	t=0	5	y2	y4		y5	y6	y8		Protein synthesis
TET(uM=0.045000997)	t=0	30	y2	y4		y5	y6	y8		Protein synthesis
TET(uM=0.045000997)	t=0	60	y2	y4		y5	y6	y8		Protein synthesis
TET(uM=0.045000997)	t=0	180	y2	y4		y5	y6	y8		Protein synthesis
TET(uM=0.045000997)	t=0	360	y2	y4		y5	y6	y8		Protein synthesis
TET(uM=0.045000997)	t=0	600	y2	y4		y5	y6	y8		Protein synthesis
TET(uM=0.090001994)	t=0	5	y2	y4		y5	y6	y8		Protein synthesis
TET(uM=0.090001994)	t=0	30	y2	y4		y5	y6	y8		Protein synthesis
TET(uM=0.090001994)	t=0	60	y2	y4		y5	y6	y8		Protein synthesis
TET(uM=0.090001994)	t=0	180	y2	y4		y5	y6	y8		Protein synthesis
TET(uM=0.090001994)	t=0	360	y2	y4		y5	y6	y8		Protein synthesis
TET(uM=0.090001994)	t=0	600	y2	y4		y5	y6	y8		Protein synthesis
TET(uM=0.13500299)	t=0	5	y2	y4		y5	y6	y8		Protein synthesis
TET(uM=0.13500299)	t=0	30	y2	y4		y5	y6	y8		Protein synthesis
TET(uM=0.13500299)	t=0	60	y2	y4		y5	y6	y8		Protein synthesis
TET(uM=0.13500299)	t=0	180	y2	y4		y5	y6	y8		Protein synthesis
TET(uM=0.13500299)	t=0	360	y2	y4		y5	y6	y8		Protein synthesis
TET(uM=0.13500299)	t=0	600	y2	y4		y5	y6	y8		Protein synthesis
TET(uM=0.180003987)	t=0	5	y2	y4		y5	y6	y8		Protein synthesis
TET(uM=0.180003987)	t=0	30	y2	y4		y5	y6	y8		Protein synthesis
TET(uM=0.180003987)	t=0	60	y2	y4		y5	y6	y8		Protein synthesis
TET(uM=0.180003987)	t=0	180	y2	y4		y5	y6	y8		Protein synthesis
TET(uM=0.180003987)	t=0	360	y2	y4		y5	y6	y8		Protein synthesis
TET(uM=0.180003987)	t=0	600	y2	y4		y5	y6	y8		Protein synthesis
TRM(uM=27.556018800000004)	t=0	5	y2	y3	Folic acid biosynthesis
TRM(uM=27.556018800000004)	t=0	30	y2	y3	Folic acid biosynthesis
TRM(uM=27.556018800000004)	t=0	60	y2	y3	Folic acid biosynthesis
TRM(uM=27.556018800000004)	t=0	180	y2	y3	Folic acid biosynthesis
TRM(uM=27.556018800000004)	t=0	360	y2	y3	Folic acid biosynthesis
TRM(uM=27.556018800000004)	t=0	600	y2	y3	Folic acid biosynthesis
TRM(uM=55.11203761)	t=0	5	y2	y3	Folic acid biosynthesis
TRM(uM=55.11203761)	t=0	30	y2	y3	Folic acid biosynthesis
TRM(uM=55.11203761)	t=0	60	y2	y3	Folic acid biosynthesis
TRM(uM=55.11203761)	t=0	180	y2	y3	Folic acid biosynthesis
TRM(uM=55.11203761)	t=0	360	y2	y3	Folic acid biosynthesis
TRM(uM=55.11203761)	t=0	600	y2	y3	Folic acid biosynthesis
TRM(uM=110.22407520000002)	t=0	5	y2	y3	Folic acid biosynthesis
TRM(uM=110.22407520000002)	t=0	30	y2	y3	Folic acid biosynthesis
TRM(uM=110.22407520000002)	t=0	60	y2	y3	Folic acid biosynthesis
TRM(uM=110.22407520000002)	t=0	180	y2	y3	Folic acid biosynthesis
TRM(uM=110.22407520000002)	t=0	360	y2	y3	Folic acid biosynthesis
TRM(uM=110.22407520000002)	t=0	600	y2	y3	Folic acid biosynthesis
TX100(uM=77.2797527)	t=0	5	y2	y4		Detergent stress
TX100(uM=77.2797527)	t=0	30	y2	y4		Detergent stress
TX100(uM=77.2797527)	t=0	60	y2	y4		Detergent stress
TX100(uM=77.2797527)	t=0	180	y2	y4		Detergent stress
TX100(uM=77.2797527)	t=0	360	y2	y4		Detergent stress
TX100(uM=77.2797527)	t=0	600	y2	y4		Detergent stress
TX100(uM=156.1051005)	t=0	5	y2	y4		Detergent stress
TX100(uM=156.1051005)	t=0	30	y2	y4		Detergent stress
TX100(uM=156.1051005)	t=0	60	y2	y4		Detergent stress
TX100(uM=156.1051005)	t=0	180	y2	y4		Detergent stress
TX100(uM=156.1051005)	t=0	360	y2	y4		Detergent stress
TX100(uM=156.1051005)	t=0	600	y2	y4		Detergent stress
TX100(uM=208.6553323)	t=0	5	y2	y4		Detergent stress
TX100(uM=208.6553323)	t=0	30	y2	y4		Detergent stress
TX100(uM=208.6553323)	t=0	60	y2	y4		Detergent stress
TX100(uM=208.6553323)	t=0	180	y2	y4		Detergent stress
TX100(uM=208.6553323)	t=0	360	y2	y4		Detergent stress
TX100(uM=208.6553323)	t=0	600	y2	y4		Detergent stress
TX100(uM=267.38794440000004)	t=0	5	y2	y4		Detergent stress
TX100(uM=267.38794440000004)	t=0	30	y2	y4		Detergent stress
TX100(uM=267.38794440000004)	t=0	60	y2	y4		Detergent stress
TX100(uM=267.38794440000004)	t=0	180	y2	y4		Detergent stress
TX100(uM=267.38794440000004)	t=0	360	y2	y4		Detergent stress
TX100(uM=267.38794440000004)	t=0	600	y2	y4		Detergent stress
VLM(uM=224.957708)	t=0	5	y2	y4		y5	y6	y7	Membrane
VLM(uM=224.957708)	t=0	30	y2	y4		y5	y6	y7	Membrane
VLM(uM=224.957708)	t=0	60	y2	y4		y5	y6	y7	Membrane
VLM(uM=224.957708)	t=0	180	y2	y4		y5	y6	y7	Membrane
VLM(uM=224.957708)	t=0	360	y2	y4		y5	y6	y7	Membrane
VLM(uM=224.957708)	t=0	600	y2	y4		y5	y6	y7	Membrane
VLM(uM=503.9052658)	t=0	5	y2	y4		y5	y6	y7	Membrane
VLM(uM=503.9052658)	t=0	30	y2	y4		y5	y6	y7	Membrane
VLM(uM=503.9052658)	t=0	60	y2	y4		y5	y6	y7	Membrane
VLM(uM=503.9052658)	t=0	180	y2	y4		y5	y6	y7	Membrane
VLM(uM=503.9052658)	t=0	360	y2	y4		y5	y6	y7	Membrane
VLM(uM=503.9052658)	t=0	600	y2	y4		y5	y6	y7	Membrane
ZEO(uM=0.140103116)	t=0	5	y2	y4		y5	y6	y7	y9		y11		y12	y13	y14	y16		DNA cleavage
ZEO(uM=0.140103116)	t=0	30	y2	y4		y5	y6	y7	y9		y11		y12	y13	y14	y16		DNA cleavage
ZEO(uM=0.140103116)	t=0	60	y2	y4		y5	y6	y7	y9		y11		y12	y13	y14	y16		DNA cleavage
ZEO(uM=0.140103116)	t=0	180	y2	y4		y5	y6	y7	y9		y11		y12	y13	y14	y16		DNA cleavage
ZEO(uM=0.140103116)	t=0	360	y2	y4		y5	y6	y7	y9		y11		y12	y13	y14	y16		DNA cleavage
ZEO(uM=0.140103116)	t=0	600	y2	y4		y5	y6	y7	y9		y11		y12	y13	y14	y16		DNA cleavage
ZEO(uM=0.700515579)	t=0	5	y2	y4		y5	y6	y7	y9		y11		y12	y13	y14	y16		DNA cleavage
ZEO(uM=0.700515579)	t=0	30	y2	y4		y5	y6	y7	y9		y11		y12	y13	y14	y16		DNA cleavage
ZEO(uM=0.700515579)	t=0	60	y2	y4		y5	y6	y7	y9		y11		y12	y13	y14	y16		DNA cleavage
ZEO(uM=0.700515579)	t=0	180	y2	y4		y5	y6	y7	y9		y11		y12	y13	y14	y16		DNA cleavage
ZEO(uM=0.700515579)	t=0	360	y2	y4		y5	y6	y7	y9		y11		y12	y13	y14	y16		DNA cleavage
ZEO(uM=0.700515579)	t=0	600	y2	y4		y5	y6	y7	y9		y11		y12	y13	y14	y16		DNA cleavage
ZEO(uM=7.005155795)	t=0	5	y2	y4		y5	y6	y7	y9		y11		y12	y13	y14	y16		DNA cleavage
ZEO(uM=7.005155795)	t=0	30	y2	y4		y5	y6	y7	y9		y11		y12	y13	y14	y16		DNA cleavage
ZEO(uM=7.005155795)	t=0	60	y2	y4		y5	y6	y7	y9		y11		y12	y13	y14	y16		DNA cleavage
ZEO(uM=7.005155795)	t=0	180	y2	y4		y5	y6	y7	y9		y11		y12	y13	y14	y16		DNA cleavage
ZEO(uM=7.005155795)	t=0	360	y2	y4		y5	y6	y7	y9		y11		y12	y13	y14	y16		DNA cleavage
ZEO(uM=7.005155795)	t=0	600	y2	y4		y5	y6	y7	y9		y11		y12	y13	y14	y16		DNA cleavage

## Sheet: Zampieri (reference_solvent)
Treatment	Reference	t	y1	y2	y3	y4	y5	y6	y7	y8	y9	y10	y11	y12	y13	y14	y15	y16	y17
AMK(uM=0.170764298)	DMSO	5	y2	y4		y5	y6	y8		Protein synthesis
AMK(uM=0.170764298)	DMSO	30	y2	y4		y5	y6	y8		Protein synthesis
AMK(uM=0.170764298)	DMSO	60	y2	y4		y5	y6	y8		Protein synthesis
AMK(uM=0.170764298)	DMSO	180	y2	y4		y5	y6	y8		Protein synthesis
AMK(uM=0.170764298)	DMSO	360	y2	y4		y5	y6	y8		Protein synthesis
AMK(uM=0.170764298)	DMSO	600	y2	y4		y5	y6	y8		Protein synthesis
AMK(uM=0.853821492)	DMSO	5	y2	y4		y5	y6	y8		Protein synthesis
AMK(uM=0.853821492)	DMSO	30	y2	y4		y5	y6	y8		Protein synthesis
AMK(uM=0.853821492)	DMSO	60	y2	y4		y5	y6	y8		Protein synthesis
AMK(uM=0.853821492)	DMSO	180	y2	y4		y5	y6	y8		Protein synthesis
AMK(uM=0.853821492)	DMSO	360	y2	y4		y5	y6	y8		Protein synthesis
AMK(uM=0.853821492)	DMSO	600	y2	y4		y5	y6	y8		Protein synthesis
AMK(uM=1.7076429830000002)	DMSO	5	y2	y4		y5	y6	y8		Protein synthesis
AMK(uM=1.7076429830000002)	DMSO	30	y2	y4		y5	y6	y8		Protein synthesis
AMK(uM=1.7076429830000002)	DMSO	60	y2	y4		y5	y6	y8		Protein synthesis
AMK(uM=1.7076429830000002)	DMSO	180	y2	y4		y5	y6	y8		Protein synthesis
AMK(uM=1.7076429830000002)	DMSO	360	y2	y4		y5	y6	y8		Protein synthesis
AMK(uM=1.7076429830000002)	DMSO	600	y2	y4		y5	y6	y8		Protein synthesis
AMP(uM=538.5174614)	DMSO	5	y2	y3	Cell wall
AMP(uM=538.5174614)	DMSO	30	y2	y3	Cell wall
AMP(uM=538.5174614)	DMSO	60	y2	y3	Cell wall
AMP(uM=538.5174614)	DMSO	180	y2	y3	Cell wall
AMP(uM=538.5174614)	DMSO	360	y2	y3	Cell wall
AMP(uM=538.5174614)	DMSO	600	y2	y3	Cell wall
AMP(uM=1077.034923)	DMSO	5	y2	y3	Cell wall
AMP(uM=1077.034923)	DMSO	30	y2	y3	Cell wall
AMP(uM=1077.034923)	DMSO	60	y2	y3	Cell wall
AMP(uM=1077.034923)	DMSO	180	y2	y3	Cell wall
AMP(uM=1077.034923)	DMSO	360	y2	y3	Cell wall
AMP(uM=1077.034923)	DMSO	600	y2	y3	Cell wall
AMP(uM=1615.552384)	DMSO	5	y2	y3	Cell wall
AMP(uM=1615.552384)	DMSO	30	y2	y3	Cell wall
AMP(uM=1615.552384)	DMSO	60	y2	y3	Cell wall
AMP(uM=1615.552384)	DMSO	180	y2	y3	Cell wall
AMP(uM=1615.552384)	DMSO	360	y2	y3	Cell wall
AMP(uM=1615.552384)	DMSO	600	y2	y3	Cell wall
AMP(uM=2154.069846)	DMSO	5	y2	y3	Cell wall
AMP(uM=2154.069846)	DMSO	30	y2	y3	Cell wall
AMP(uM=2154.069846)	DMSO	60	y2	y3	Cell wall
AMP(uM=2154.069846)	DMSO	180	y2	y3	Cell wall
AMP(uM=2154.069846)	DMSO	360	y2	y3	Cell wall
AMP(uM=2154.069846)	DMSO	600	y2	y3	Cell wall
AMX(uM=821.0180624)	DMSO	5	y2	y3	Cell wall
AMX(uM=821.0180624)	DMSO	30	y2	y3	Cell wall
AMX(uM=821.0180624)	DMSO	60	y2	y3	Cell wall
AMX(uM=821.0180624)	DMSO	180	y2	y3	Cell wall
AMX(uM=821.0180624)	DMSO	360	y2	y3	Cell wall
AMX(uM=821.0180624)	DMSO	600	y2	y3	Cell wall
AMX(uM=1368.363437)	DMSO	5	y2	y3	Cell wall
AMX(uM=1368.363437)	DMSO	30	y2	y3	Cell wall
AMX(uM=1368.363437)	DMSO	60	y2	y3	Cell wall
AMX(uM=1368.363437)	DMSO	180	y2	y3	Cell wall
AMX(uM=1368.363437)	DMSO	360	y2	y3	Cell wall
AMX(uM=1368.363437)	DMSO	600	y2	y3	Cell wall
AMX(uM=2189.3815)	DMSO	5	y2	y3	Cell wall
AMX(uM=2189.3815)	DMSO	30	y2	y3	Cell wall
AMX(uM=2189.3815)	DMSO	60	y2	y3	Cell wall
AMX(uM=2189.3815)	DMSO	180	y2	y3	Cell wall
AMX(uM=2189.3815)	DMSO	360	y2	y3	Cell wall
AMX(uM=2189.3815)	DMSO	600	y2	y3	Cell wall
AMX(uM=4378.7629990000005)	DMSO	5	y2	y3	Cell wall
AMX(uM=4378.7629990000005)	DMSO	30	y2	y3	Cell wall
AMX(uM=4378.7629990000005)	DMSO	60	y2	y3	Cell wall
AMX(uM=4378.7629990000005)	DMSO	180	y2	y3	Cell wall
AMX(uM=4378.7629990000005)	DMSO	360	y2	y3	Cell wall
AMX(uM=4378.7629990000005)	DMSO	600	y2	y3	Cell wall
AZI(uM=0.066757056)	DMSO	5	y2	y4		y5	y6	y8		Protein synthesis
AZI(uM=0.066757056)	DMSO	30	y2	y4		y5	y6	y8		Protein synthesis
AZI(uM=0.066757056)	DMSO	60	y2	y4		y5	y6	y8		Protein synthesis
AZI(uM=0.066757056)	DMSO	180	y2	y4		y5	y6	y8		Protein synthesis
AZI(uM=0.066757056)	DMSO	360	y2	y4		y5	y6	y8		Protein synthesis
AZI(uM=0.066757056)	DMSO	600	y2	y4		y5	y6	y8		Protein synthesis
AZI(uM=0.133514111)	DMSO	5	y2	y4		y5	y6	y8		Protein synthesis
AZI(uM=0.133514111)	DMSO	30	y2	y4		y5	y6	y8		Protein synthesis
AZI(uM=0.133514111)	DMSO	60	y2	y4		y5	y6	y8		Protein synthesis
AZI(uM=0.133514111)	DMSO	180	y2	y4		y5	y6	y8		Protein synthesis
AZI(uM=0.133514111)	DMSO	360	y2	y4		y5	y6	y8		Protein synthesis
AZI(uM=0.133514111)	DMSO	600	y2	y4		y5	y6	y8		Protein synthesis
AZI(uM=0.173568345)	DMSO	5	y2	y4		y5	y6	y8		Protein synthesis
AZI(uM=0.173568345)	DMSO	30	y2	y4		y5	y6	y8		Protein synthesis
AZI(uM=0.173568345)	DMSO	60	y2	y4		y5	y6	y8		Protein synthesis
AZI(uM=0.173568345)	DMSO	180	y2	y4		y5	y6	y8		Protein synthesis
AZI(uM=0.173568345)	DMSO	360	y2	y4		y5	y6	y8		Protein synthesis
AZI(uM=0.173568345)	DMSO	600	y2	y4		y5	y6	y8		Protein synthesis
AZI(uM=0.267028223)	DMSO	5	y2	y4		y5	y6	y8		Protein synthesis
AZI(uM=0.267028223)	DMSO	30	y2	y4		y5	y6	y8		Protein synthesis
AZI(uM=0.267028223)	DMSO	60	y2	y4		y5	y6	y8		Protein synthesis
AZI(uM=0.267028223)	DMSO	180	y2	y4		y5	y6	y8		Protein synthesis
AZI(uM=0.267028223)	DMSO	360	y2	y4		y5	y6	y8		Protein synthesis
AZI(uM=0.267028223)	DMSO	600	y2	y4		y5	y6	y8		Protein synthesis
BAC(uM=3.514461658)	DMSO	5	y2	y3	Cell wall
BAC(uM=3.514461658)	DMSO	30	y2	y3	Cell wall
BAC(uM=3.514461658)	DMSO	60	y2	y3	Cell wall
BAC(uM=3.514461658)	DMSO	180	y2	y3	Cell wall
BAC(uM=3.514461658)	DMSO	360	y2	y3	Cell wall
BAC(uM=3.514461658)	DMSO	600	y2	y3	Cell wall
BAC(uM=4.568800156)	DMSO	5	y2	y3	Cell wall
BAC(uM=4.568800156)	DMSO	30	y2	y3	Cell wall
BAC(uM=4.568800156)	DMSO	60	y2	y3	Cell wall
BAC(uM=4.568800156)	DMSO	180	y2	y3	Cell wall
BAC(uM=4.568800156)	DMSO	360	y2	y3	Cell wall
BAC(uM=4.568800156)	DMSO	600	y2	y3	Cell wall
BAC(uM=5.623138653)	DMSO	5	y2	y3	Cell wall
BAC(uM=5.623138653)	DMSO	30	y2	y3	Cell wall
BAC(uM=5.623138653)	DMSO	60	y2	y3	Cell wall
BAC(uM=5.623138653)	DMSO	180	y2	y3	Cell wall
BAC(uM=5.623138653)	DMSO	360	y2	y3	Cell wall
BAC(uM=5.623138653)	DMSO	600	y2	y3	Cell wall
BAC(uM=7.028923317)	DMSO	5	y2	y3	Cell wall
BAC(uM=7.028923317)	DMSO	30	y2	y3	Cell wall
BAC(uM=7.028923317)	DMSO	60	y2	y3	Cell wall
BAC(uM=7.028923317)	DMSO	180	y2	y3	Cell wall
BAC(uM=7.028923317)	DMSO	360	y2	y3	Cell wall
BAC(uM=7.028923317)	DMSO	600	y2	y3	Cell wall
BAC(uM=14.05784663)	DMSO	5	y2	y3	Cell wall
BAC(uM=14.05784663)	DMSO	30	y2	y3	Cell wall
BAC(uM=14.05784663)	DMSO	60	y2	y3	Cell wall
BAC(uM=14.05784663)	DMSO	180	y2	y3	Cell wall
BAC(uM=14.05784663)	DMSO	360	y2	y3	Cell wall
BAC(uM=14.05784663)	DMSO	600	y2	y3	Cell wall
BEQ(uM=0.018001638)	DMSO	5	y2	y4		y5	y6	y7	y9		y10	y12		y13	y14	y15	y17		ATP synthase
BEQ(uM=0.018001638)	DMSO	30	y2	y4		y5	y6	y7	y9		y10	y12		y13	y14	y15	y17		ATP synthase
BEQ(uM=0.018001638)	DMSO	60	y2	y4		y5	y6	y7	y9		y10	y12		y13	y14	y15	y17		ATP synthase
BEQ(uM=0.018001638)	DMSO	180	y2	y4		y5	y6	y7	y9		y10	y12		y13	y14	y15	y17		ATP synthase
BEQ(uM=0.018001638)	DMSO	360	y2	y4		y5	y6	y7	y9		y10	y12		y13	y14	y15	y17		ATP synthase
BEQ(uM=0.018001638)	DMSO	600	y2	y4		y5	y6	y7	y9		y10	y12		y13	y14	y15	y17		ATP synthase
BEQ(uM=0.027002457)	DMSO	5	y2	y4		y5	y6	y7	y9		y10	y12		y13	y14	y15	y17		ATP synthase
BEQ(uM=0.027002457)	DMSO	30	y2	y4		y5	y6	y7	y9		y10	y12		y13	y14	y15	y17		ATP synthase
BEQ(uM=0.027002457)	DMSO	60	y2	y4		y5	y6	y7	y9		y10	y12		y13	y14	y15	y17		ATP synthase
BEQ(uM=0.027002457)	DMSO	180	y2	y4		y5	y6	y7	y9		y10	y12		y13	y14	y15	y17		ATP synthase
BEQ(uM=0.027002457)	DMSO	360	y2	y4		y5	y6	y7	y9		y10	y12		y13	y14	y15	y17		ATP synthase
BEQ(uM=0.027002457)	DMSO	600	y2	y4		y5	y6	y7	y9		y10	y12		y13	y14	y15	y17		ATP synthase
BEQ(uM=0.036003276)	DMSO	5	y2	y4		y5	y6	y7	y9		y10	y12		y13	y14	y15	y17		ATP synthase
BEQ(uM=0.036003276)	DMSO	30	y2	y4		y5	y6	y7	y9		y10	y12		y13	y14	y15	y17		ATP synthase
BEQ(uM=0.036003276)	DMSO	60	y2	y4		y5	y6	y7	y9		y10	y12		y13	y14	y15	y17		ATP synthase
BEQ(uM=0.036003276)	DMSO	180	y2	y4		y5	y6	y7	y9		y10	y12		y13	y14	y15	y17		ATP synthase
BEQ(uM=0.036003276)	DMSO	360	y2	y4		y5	y6	y7	y9		y10	y12		y13	y14	y15	y17		ATP synthase
BEQ(uM=0.036003276)	DMSO	600	y2	y4		y5	y6	y7	y9		y10	y12		y13	y14	y15	y17		ATP synthase
CCCP(uM=7.868243572999999)	DMSO	5	y2	y4		y5	y6	y7	y9		y11		Oxidative stress
CCCP(uM=7.868243572999999)	DMSO	30	y2	y4		y5	y6	y7	y9		y11		Oxidative stress
CCCP(uM=7.868243572999999)	DMSO	60	y2	y4		y5	y6	y7	y9		y11		Oxidative stress
CCCP(uM=7.868243572999999)	DMSO	180	y2	y4		y5	y6	y7	y9		y11		Oxidative stress
CCCP(uM=7.868243572999999)	DMSO	360	y2	y4		y5	y6	y7	y9		y11		Oxidative stress
CCCP(uM=7.868243572999999)	DMSO	600	y2	y4		y5	y6	y7	y9		y11		Oxidative stress
CCCP(uM=8.796794057)	DMSO	5	y2	y4		y5	y6	y7	y9		y11		Oxidative stress
CCCP(uM=8.796794057)	DMSO	30	y2	y4		y5	y6	y7	y9		y11		Oxidative stress
CCCP(uM=8.796794057)	DMSO	60	y2	y4		y5	y6	y7	y9		y11		Oxidative stress
CCCP(uM=8.796794057)	DMSO	180	y2	y4		y5	y6	y7	y9		y11		Oxidative stress
CCCP(uM=8.796794057)	DMSO	360	y2	y4		y5	y6	y7	y9		y11		Oxidative stress
CCCP(uM=8.796794057)	DMSO	600	y2	y4		y5	y6	y7	y9		y11		Oxidative stress
CCCP(uM=9.774215619)	DMSO	5	y2	y4		y5	y6	y7	y9		y11		Oxidative stress
CCCP(uM=9.774215619)	DMSO	30	y2	y4		y5	y6	y7	y9		y11		Oxidative stress
CCCP(uM=9.774215619)	DMSO	60	y2	y4		y5	y6	y7	y9		y11		Oxidative stress
CCCP(uM=9.774215619)	DMSO	180	y2	y4		y5	y6	y7	y9		y11		Oxidative stress
CCCP(uM=9.774215619)	DMSO	360	y2	y4		y5	y6	y7	y9		y11		Oxidative stress
CCCP(uM=9.774215619)	DMSO	600	y2	y4		y5	y6	y7	y9		y11		Oxidative stress
CCL(uM=135.94086030000003)	DMSO	5	y2	y3	Cell wall
CCL(uM=135.94086030000003)	DMSO	30	y2	y3	Cell wall
CCL(uM=135.94086030000003)	DMSO	60	y2	y3	Cell wall
CCL(uM=135.94086030000003)	DMSO	180	y2	y3	Cell wall
CCL(uM=135.94086030000003)	DMSO	360	y2	y3	Cell wall
CCL(uM=135.94086030000003)	DMSO	600	y2	y3	Cell wall
CCL(uM=271.88172060000005)	DMSO	5	y2	y3	Cell wall
CCL(uM=271.88172060000005)	DMSO	30	y2	y3	Cell wall
CCL(uM=271.88172060000005)	DMSO	60	y2	y3	Cell wall
CCL(uM=271.88172060000005)	DMSO	180	y2	y3	Cell wall
CCL(uM=271.88172060000005)	DMSO	360	y2	y3	Cell wall
CCL(uM=271.88172060000005)	DMSO	600	y2	y3	Cell wall
CCL(uM=815.6451617)	DMSO	5	y2	y3	Cell wall
CCL(uM=815.6451617)	DMSO	30	y2	y3	Cell wall
CCL(uM=815.6451617)	DMSO	60	y2	y3	Cell wall
CCL(uM=815.6451617)	DMSO	180	y2	y3	Cell wall
CCL(uM=815.6451617)	DMSO	360	y2	y3	Cell wall
CCL(uM=815.6451617)	DMSO	600	y2	y3	Cell wall
CHL(uM=6.189478505)	DMSO	5	y2	y4		y5	y6	y8		Protein synthesis
CHL(uM=6.189478505)	DMSO	30	y2	y4		y5	y6	y8		Protein synthesis
CHL(uM=6.189478505)	DMSO	60	y2	y4		y5	y6	y8		Protein synthesis
CHL(uM=6.189478505)	DMSO	180	y2	y4		y5	y6	y8		Protein synthesis
CHL(uM=6.189478505)	DMSO	360	y2	y4		y5	y6	y8		Protein synthesis
CHL(uM=6.189478505)	DMSO	600	y2	y4		y5	y6	y8		Protein synthesis
CHL(uM=12.37895701)	DMSO	5	y2	y4		y5	y6	y8		Protein synthesis
CHL(uM=12.37895701)	DMSO	30	y2	y4		y5	y6	y8		Protein synthesis
CHL(uM=12.37895701)	DMSO	60	y2	y4		y5	y6	y8		Protein synthesis
CHL(uM=12.37895701)	DMSO	180	y2	y4		y5	y6	y8		Protein synthesis
CHL(uM=12.37895701)	DMSO	360	y2	y4		y5	y6	y8		Protein synthesis
CHL(uM=12.37895701)	DMSO	600	y2	y4		y5	y6	y8		Protein synthesis
CHL(uM=18.56843552)	DMSO	5	y2	y4		y5	y6	y8		Protein synthesis
CHL(uM=18.56843552)	DMSO	30	y2	y4		y5	y6	y8		Protein synthesis
CHL(uM=18.56843552)	DMSO	60	y2	y4		y5	y6	y8		Protein synthesis
CHL(uM=18.56843552)	DMSO	180	y2	y4		y5	y6	y8		Protein synthesis
CHL(uM=18.56843552)	DMSO	360	y2	y4		y5	y6	y8		Protein synthesis
CHL(uM=18.56843552)	DMSO	600	y2	y4		y5	y6	y8		Protein synthesis
CLO(uM=2.899920832)	DMSO	5	y2	y4		y5	y6	y7	y9		y10	y12		y13	y14	y15	y17		Fungicids
CLO(uM=2.899920832)	DMSO	30	y2	y4		y5	y6	y7	y9		y10	y12		y13	y14	y15	y17		Fungicids
CLO(uM=2.899920832)	DMSO	60	y2	y4		y5	y6	y7	y9		y10	y12		y13	y14	y15	y17		Fungicids
CLO(uM=2.899920832)	DMSO	180	y2	y4		y5	y6	y7	y9		y10	y12		y13	y14	y15	y17		Fungicids
CLO(uM=2.899920832)	DMSO	360	y2	y4		y5	y6	y7	y9		y10	y12		y13	y14	y15	y17		Fungicids
CLO(uM=2.899920832)	DMSO	600	y2	y4		y5	y6	y7	y9		y10	y12		y13	y14	y15	y17		Fungicids
CLO(uM=4.349881248)	DMSO	5	y2	y4		y5	y6	y7	y9		y10	y12		y13	y14	y15	y17		Fungicids
CLO(uM=4.349881248)	DMSO	30	y2	y4		y5	y6	y7	y9		y10	y12		y13	y14	y15	y17		Fungicids
CLO(uM=4.349881248)	DMSO	60	y2	y4		y5	y6	y7	y9		y10	y12		y13	y14	y15	y17		Fungicids
CLO(uM=4.349881248)	DMSO	180	y2	y4		y5	y6	y7	y9		y10	y12		y13	y14	y15	y17		Fungicids
CLO(uM=4.349881248)	DMSO	360	y2	y4		y5	y6	y7	y9		y10	y12		y13	y14	y15	y17		Fungicids
CLO(uM=4.349881248)	DMSO	600	y2	y4		y5	y6	y7	y9		y10	y12		y13	y14	y15	y17		Fungicids
CLO(uM=8.699762496)	DMSO	5	y2	y4		y5	y6	y7	y9		y10	y12		y13	y14	y15	y17		Fungicids
CLO(uM=8.699762496)	DMSO	30	y2	y4		y5	y6	y7	y9		y10	y12		y13	y14	y15	y17		Fungicids
CLO(uM=8.699762496)	DMSO	60	y2	y4		y5	y6	y7	y9		y10	y12		y13	y14	y15	y17		Fungicids
CLO(uM=8.699762496)	DMSO	180	y2	y4		y5	y6	y7	y9		y10	y12		y13	y14	y15	y17		Fungicids
CLO(uM=8.699762496)	DMSO	360	y2	y4		y5	y6	y7	y9		y10	y12		y13	y14	y15	y17		Fungicids
CLO(uM=8.699762496)	DMSO	600	y2	y4		y5	y6	y7	y9		y10	y12		y13	y14	y15	y17		Fungicids
CLO(uM=17.39952499)	DMSO	5	y2	y4		y5	y6	y7	y9		y10	y12		y13	y14	y15	y17		Fungicids
CLO(uM=17.39952499)	DMSO	30	y2	y4		y5	y6	y7	y9		y10	y12		y13	y14	y15	y17		Fungicids
CLO(uM=17.39952499)	DMSO	60	y2	y4		y5	y6	y7	y9		y10	y12		y13	y14	y15	y17		Fungicids
CLO(uM=17.39952499)	DMSO	180	y2	y4		y5	y6	y7	y9		y10	y12		y13	y14	y15	y17		Fungicids
CLO(uM=17.39952499)	DMSO	360	y2	y4		y5	y6	y7	y9		y10	y12		y13	y14	y15	y17		Fungicids
CLO(uM=17.39952499)	DMSO	600	y2	y4		y5	y6	y7	y9		y10	y12		y13	y14	y15	y17		Fungicids
CPR(uM=1.810820558)	H2O	5	y2	y4		y5	y6	y8		Gyrase
CPR(uM=1.810820558)	H2O	30	y2	y4		y5	y6	y8		Gyrase
CPR(uM=1.810820558)	H2O	60	y2	y4		y5	y6	y8		Gyrase
CPR(uM=1.810820558)	H2O	180	y2	y4		y5	y6	y8		Gyrase
CPR(uM=1.810820558)	H2O	360	y2	y4		y5	y6	y8		Gyrase
CPR(uM=1.810820558)	H2O	600	y2	y4		y5	y6	y8		Gyrase
CPR(uM=2.414427411)	H2O	5	y2	y4		y5	y6	y8		Gyrase
CPR(uM=2.414427411)	H2O	30	y2	y4		y5	y6	y8		Gyrase
CPR(uM=2.414427411)	H2O	60	y2	y4		y5	y6	y8		Gyrase
CPR(uM=2.414427411)	H2O	180	y2	y4		y5	y6	y8		Gyrase
CPR(uM=2.414427411)	H2O	360	y2	y4		y5	y6	y8		Gyrase
CPR(uM=2.414427411)	H2O	600	y2	y4		y5	y6	y8		Gyrase
CPR(uM=3.0180342639999997)	H2O	5	y2	y4		y5	y6	y8		Gyrase
CPR(uM=3.0180342639999997)	H2O	30	y2	y4		y5	y6	y8		Gyrase
CPR(uM=3.0180342639999997)	H2O	60	y2	y4		y5	y6	y8		Gyrase
CPR(uM=3.0180342639999997)	H2O	180	y2	y4		y5	y6	y8		Gyrase
CPR(uM=3.0180342639999997)	H2O	360	y2	y4		y5	y6	y8		Gyrase
CPR(uM=3.0180342639999997)	H2O	600	y2	y4		y5	y6	y8		Gyrase
CTC(uM=0.031323087)	DMSO	5	y2	y4		y5	y6	y8		Protein synthesis
CTC(uM=0.031323087)	DMSO	30	y2	y4		y5	y6	y8		Protein synthesis
CTC(uM=0.031323087)	DMSO	60	y2	y4		y5	y6	y8		Protein synthesis
CTC(uM=0.031323087)	DMSO	180	y2	y4		y5	y6	y8		Protein synthesis
CTC(uM=0.031323087)	DMSO	360	y2	y4		y5	y6	y8		Protein synthesis
CTC(uM=0.031323087)	DMSO	600	y2	y4		y5	y6	y8		Protein synthesis
CTC(uM=0.041764116000000004)	DMSO	5	y2	y4		y5	y6	y8		Protein synthesis
CTC(uM=0.041764116000000004)	DMSO	30	y2	y4		y5	y6	y8		Protein synthesis
CTC(uM=0.041764116000000004)	DMSO	60	y2	y4		y5	y6	y8		Protein synthesis
CTC(uM=0.041764116000000004)	DMSO	180	y2	y4		y5	y6	y8		Protein synthesis
CTC(uM=0.041764116000000004)	DMSO	360	y2	y4		y5	y6	y8		Protein synthesis
CTC(uM=0.041764116000000004)	DMSO	600	y2	y4		y5	y6	y8		Protein synthesis
CTC(uM=0.052205145)	DMSO	5	y2	y4		y5	y6	y8		Protein synthesis
CTC(uM=0.052205145)	DMSO	30	y2	y4		y5	y6	y8		Protein synthesis
CTC(uM=0.052205145)	DMSO	60	y2	y4		y5	y6	y8		Protein synthesis
CTC(uM=0.052205145)	DMSO	180	y2	y4		y5	y6	y8		Protein synthesis
CTC(uM=0.052205145)	DMSO	360	y2	y4		y5	y6	y8		Protein synthesis
CTC(uM=0.052205145)	DMSO	600	y2	y4		y5	y6	y8		Protein synthesis
CTC(uM=0.062646174)	DMSO	5	y2	y4		y5	y6	y8		Protein synthesis
CTC(uM=0.062646174)	DMSO	30	y2	y4		y5	y6	y8		Protein synthesis
CTC(uM=0.062646174)	DMSO	60	y2	y4		y5	y6	y8		Protein synthesis
CTC(uM=0.062646174)	DMSO	180	y2	y4		y5	y6	y8		Protein synthesis
CTC(uM=0.062646174)	DMSO	360	y2	y4		y5	y6	y8		Protein synthesis
CTC(uM=0.062646174)	DMSO	600	y2	y4		y5	y6	y8		Protein synthesis
CTC(uM=0.125292349)	DMSO	5	y2	y4		y5	y6	y8		Protein synthesis
CTC(uM=0.125292349)	DMSO	30	y2	y4		y5	y6	y8		Protein synthesis
CTC(uM=0.125292349)	DMSO	60	y2	y4		y5	y6	y8		Protein synthesis
CTC(uM=0.125292349)	DMSO	180	y2	y4		y5	y6	y8		Protein synthesis
CTC(uM=0.125292349)	DMSO	360	y2	y4		y5	y6	y8		Protein synthesis
CTC(uM=0.125292349)	DMSO	600	y2	y4		y5	y6	y8		Protein synthesis
CTX(uM=90.68923821)	H2O	5	y2	y3	Cell wall
CTX(uM=90.68923821)	H2O	30	y2	y3	Cell wall
CTX(uM=90.68923821)	H2O	60	y2	y3	Cell wall
CTX(uM=90.68923821)	H2O	180	y2	y3	Cell wall
CTX(uM=90.68923821)	H2O	360	y2	y3	Cell wall
CTX(uM=90.68923821)	H2O	600	y2	y3	Cell wall
CTX(uM=181.37847639999998)	H2O	5	y2	y3	Cell wall
CTX(uM=181.37847639999998)	H2O	30	y2	y3	Cell wall
CTX(uM=181.37847639999998)	H2O	60	y2	y3	Cell wall
CTX(uM=181.37847639999998)	H2O	180	y2	y3	Cell wall
CTX(uM=181.37847639999998)	H2O	360	y2	y3	Cell wall
CTX(uM=181.37847639999998)	H2O	600	y2	y3	Cell wall
CTX(uM=302.2974607)	H2O	5	y2	y3	Cell wall
CTX(uM=302.2974607)	H2O	30	y2	y3	Cell wall
CTX(uM=302.2974607)	H2O	60	y2	y3	Cell wall
CTX(uM=302.2974607)	H2O	180	y2	y3	Cell wall
CTX(uM=302.2974607)	H2O	360	y2	y3	Cell wall
CTX(uM=302.2974607)	H2O	600	y2	y3	Cell wall
CTX(uM=529.0205562)	H2O	5	y2	y3	Cell wall
CTX(uM=529.0205562)	H2O	30	y2	y3	Cell wall
CTX(uM=529.0205562)	H2O	60	y2	y3	Cell wall
CTX(uM=529.0205562)	H2O	180	y2	y3	Cell wall
CTX(uM=529.0205562)	H2O	360	y2	y3	Cell wall
CTX(uM=529.0205562)	H2O	600	y2	y3	Cell wall
CYC(uM=24.48819669)	DMSO	5	y2	y3	Cell wall
CYC(uM=24.48819669)	DMSO	30	y2	y3	Cell wall
CYC(uM=24.48819669)	DMSO	60	y2	y3	Cell wall
CYC(uM=24.48819669)	DMSO	180	y2	y3	Cell wall
CYC(uM=24.48819669)	DMSO	360	y2	y3	Cell wall
CYC(uM=24.48819669)	DMSO	600	y2	y3	Cell wall
CYC(uM=37.22205897)	DMSO	5	y2	y3	Cell wall
CYC(uM=37.22205897)	DMSO	30	y2	y3	Cell wall
CYC(uM=37.22205897)	DMSO	60	y2	y3	Cell wall
CYC(uM=37.22205897)	DMSO	180	y2	y3	Cell wall
CYC(uM=37.22205897)	DMSO	360	y2	y3	Cell wall
CYC(uM=37.22205897)	DMSO	600	y2	y3	Cell wall
CYC(uM=49.95592125)	DMSO	5	y2	y3	Cell wall
CYC(uM=49.95592125)	DMSO	30	y2	y3	Cell wall
CYC(uM=49.95592125)	DMSO	60	y2	y3	Cell wall
CYC(uM=49.95592125)	DMSO	180	y2	y3	Cell wall
CYC(uM=49.95592125)	DMSO	360	y2	y3	Cell wall
CYC(uM=49.95592125)	DMSO	600	y2	y3	Cell wall
CYC(uM=97.95278676)	DMSO	5	y2	y3	Cell wall
CYC(uM=97.95278676)	DMSO	30	y2	y3	Cell wall
CYC(uM=97.95278676)	DMSO	60	y2	y3	Cell wall
CYC(uM=97.95278676)	DMSO	180	y2	y3	Cell wall
CYC(uM=97.95278676)	DMSO	360	y2	y3	Cell wall
CYC(uM=97.95278676)	DMSO	600	y2	y3	Cell wall
CuCl2(uM=8.798686063)	DMSO	5	y2	y4		y5	y6	y7	y9		y10	y12		y13	y14	y15	Heavy metal stress
CuCl2(uM=8.798686063)	DMSO	30	y2	y4		y5	y6	y7	y9		y10	y12		y13	y14	y15	Heavy metal stress
CuCl2(uM=8.798686063)	DMSO	60	y2	y4		y5	y6	y7	y9		y10	y12		y13	y14	y15	Heavy metal stress
CuCl2(uM=8.798686063)	DMSO	180	y2	y4		y5	y6	y7	y9		y10	y12		y13	y14	y15	Heavy metal stress
CuCl2(uM=8.798686063)	DMSO	360	y2	y4		y5	y6	y7	y9		y10	y12		y13	y14	y15	Heavy metal stress
CuCl2(uM=8.798686063)	DMSO	600	y2	y4		y5	y6	y7	y9		y10	y12		y13	y14	y15	Heavy metal stress
CuCl2(uM=11.73158142)	DMSO	5	y2	y4		y5	y6	y7	y9		y10	y12		y13	y14	y15	Heavy metal stress
CuCl2(uM=11.73158142)	DMSO	30	y2	y4		y5	y6	y7	y9		y10	y12		y13	y14	y15	Heavy metal stress
CuCl2(uM=11.73158142)	DMSO	60	y2	y4		y5	y6	y7	y9		y10	y12		y13	y14	y15	Heavy metal stress
CuCl2(uM=11.73158142)	DMSO	180	y2	y4		y5	y6	y7	y9		y10	y12		y13	y14	y15	Heavy metal stress
CuCl2(uM=11.73158142)	DMSO	360	y2	y4		y5	y6	y7	y9		y10	y12		y13	y14	y15	Heavy metal stress
CuCl2(uM=11.73158142)	DMSO	600	y2	y4		y5	y6	y7	y9		y10	y12		y13	y14	y15	Heavy metal stress
CuCl2(uM=93.85265134)	DMSO	5	y2	y4		y5	y6	y7	y9		y10	y12		y13	y14	y15	Heavy metal stress
CuCl2(uM=93.85265134)	DMSO	30	y2	y4		y5	y6	y7	y9		y10	y12		y13	y14	y15	Heavy metal stress
CuCl2(uM=93.85265134)	DMSO	60	y2	y4		y5	y6	y7	y9		y10	y12		y13	y14	y15	Heavy metal stress
CuCl2(uM=93.85265134)	DMSO	180	y2	y4		y5	y6	y7	y9		y10	y12		y13	y14	y15	Heavy metal stress
CuCl2(uM=93.85265134)	DMSO	360	y2	y4		y5	y6	y7	y9		y10	y12		y13	y14	y15	Heavy metal stress
CuCl2(uM=93.85265134)	DMSO	600	y2	y4		y5	y6	y7	y9		y10	y12		y13	y14	y15	Heavy metal stress
DDS(uM=2416.422004)	DMSO	5	y2	y3	Folic acid biosynthesis
DDS(uM=2416.422004)	DMSO	30	y2	y3	Folic acid biosynthesis
DDS(uM=2416.422004)	DMSO	60	y2	y3	Folic acid biosynthesis
DDS(uM=2416.422004)	DMSO	180	y2	y3	Folic acid biosynthesis
DDS(uM=2416.422004)	DMSO	360	y2	y3	Folic acid biosynthesis
DDS(uM=2416.422004)	DMSO	600	y2	y3	Folic acid biosynthesis
DDS(uM=4832.844008)	DMSO	5	y2	y3	Folic acid biosynthesis
DDS(uM=4832.844008)	DMSO	30	y2	y3	Folic acid biosynthesis
DDS(uM=4832.844008)	DMSO	60	y2	y3	Folic acid biosynthesis
DDS(uM=4832.844008)	DMSO	180	y2	y3	Folic acid biosynthesis
DDS(uM=4832.844008)	DMSO	360	y2	y3	Folic acid biosynthesis
DDS(uM=4832.844008)	DMSO	600	y2	y3	Folic acid biosynthesis
DDS(uM=12887.58402)	DMSO	5	y2	y3	Folic acid biosynthesis
DDS(uM=12887.58402)	DMSO	30	y2	y3	Folic acid biosynthesis
DDS(uM=12887.58402)	DMSO	60	y2	y3	Folic acid biosynthesis
DDS(uM=12887.58402)	DMSO	180	y2	y3	Folic acid biosynthesis
DDS(uM=12887.58402)	DMSO	360	y2	y3	Folic acid biosynthesis
DDS(uM=12887.58402)	DMSO	600	y2	y3	Folic acid biosynthesis
DOX(uM=0.022500497999999997)	DMSO	5	y2	y4		y5	y6	y8		Protein synthesis
DOX(uM=0.022500497999999997)	DMSO	30	y2	y4		y5	y6	y8		Protein synthesis
DOX(uM=0.022500497999999997)	DMSO	60	y2	y4		y5	y6	y8		Protein synthesis
DOX(uM=0.022500497999999997)	DMSO	180	y2	y4		y5	y6	y8		Protein synthesis
DOX(uM=0.022500497999999997)	DMSO	360	y2	y4		y5	y6	y8		Protein synthesis
DOX(uM=0.022500497999999997)	DMSO	600	y2	y4		y5	y6	y8		Protein synthesis
DOX(uM=0.045000997)	DMSO	5	y2	y4		y5	y6	y8		Protein synthesis
DOX(uM=0.045000997)	DMSO	30	y2	y4		y5	y6	y8		Protein synthesis
DOX(uM=0.045000997)	DMSO	60	y2	y4		y5	y6	y8		Protein synthesis
DOX(uM=0.045000997)	DMSO	180	y2	y4		y5	y6	y8		Protein synthesis
DOX(uM=0.045000997)	DMSO	360	y2	y4		y5	y6	y8		Protein synthesis
DOX(uM=0.045000997)	DMSO	600	y2	y4		y5	y6	y8		Protein synthesis
DOX(uM=0.090001994)	DMSO	5	y2	y4		y5	y6	y8		Protein synthesis
DOX(uM=0.090001994)	DMSO	30	y2	y4		y5	y6	y8		Protein synthesis
DOX(uM=0.090001994)	DMSO	60	y2	y4		y5	y6	y8		Protein synthesis
DOX(uM=0.090001994)	DMSO	180	y2	y4		y5	y6	y8		Protein synthesis
DOX(uM=0.090001994)	DMSO	360	y2	y4		y5	y6	y8		Protein synthesis
DOX(uM=0.090001994)	DMSO	600	y2	y4		y5	y6	y8		Protein synthesis
DOX(uM=0.180003987)	DMSO	5	y2	y4		y5	y6	y8		Protein synthesis
DOX(uM=0.180003987)	DMSO	30	y2	y4		y5	y6	y8		Protein synthesis
DOX(uM=0.180003987)	DMSO	60	y2	y4		y5	y6	y8		Protein synthesis
DOX(uM=0.180003987)	DMSO	180	y2	y4		y5	y6	y8		Protein synthesis
DOX(uM=0.180003987)	DMSO	360	y2	y4		y5	y6	y8		Protein synthesis
DOX(uM=0.180003987)	DMSO	600	y2	y4		y5	y6	y8		Protein synthesis
EDTA(uM=2395.291541)	H2O	5	y2	y4		y5	y6	y7	y9		y11		Chelating agent
EDTA(uM=2395.291541)	H2O	30	y2	y4		y5	y6	y7	y9		y11		Chelating agent
EDTA(uM=2395.291541)	H2O	60	y2	y4		y5	y6	y7	y9		y11		Chelating agent
EDTA(uM=2395.291541)	H2O	180	y2	y4		y5	y6	y7	y9		y11		Chelating agent
EDTA(uM=2395.291541)	H2O	360	y2	y4		y5	y6	y7	y9		y11		Chelating agent
EDTA(uM=2395.291541)	H2O	600	y2	y4		y5	y6	y7	y9		y11		Chelating agent
EDTA(uM=3079.660553)	H2O	5	y2	y4		y5	y6	y7	y9		y11		Chelating agent
EDTA(uM=3079.660553)	H2O	30	y2	y4		y5	y6	y7	y9		y11		Chelating agent
EDTA(uM=3079.660553)	H2O	60	y2	y4		y5	y6	y7	y9		y11		Chelating agent
EDTA(uM=3079.660553)	H2O	180	y2	y4		y5	y6	y7	y9		y11		Chelating agent
EDTA(uM=3079.660553)	H2O	360	y2	y4		y5	y6	y7	y9		y11		Chelating agent
EDTA(uM=3079.660553)	H2O	600	y2	y4		y5	y6	y7	y9		y11		Chelating agent
EDTA(uM=3661.374213)	H2O	5	y2	y4		y5	y6	y7	y9		y11		Chelating agent
EDTA(uM=3661.374213)	H2O	30	y2	y4		y5	y6	y7	y9		y11		Chelating agent
EDTA(uM=3661.374213)	H2O	60	y2	y4		y5	y6	y7	y9		y11		Chelating agent
EDTA(uM=3661.374213)	H2O	180	y2	y4		y5	y6	y7	y9		y11		Chelating agent
EDTA(uM=3661.374213)	H2O	360	y2	y4		y5	y6	y7	y9		y11		Chelating agent
EDTA(uM=3661.374213)	H2O	600	y2	y4		y5	y6	y7	y9		y11		Chelating agent
EMB(uM=4.894523029)	DMSO	5	y2	y3	Cell wall
EMB(uM=4.894523029)	DMSO	30	y2	y3	Cell wall
EMB(uM=4.894523029)	DMSO	60	y2	y3	Cell wall
EMB(uM=4.894523029)	DMSO	180	y2	y3	Cell wall
EMB(uM=4.894523029)	DMSO	360	y2	y3	Cell wall
EMB(uM=4.894523029)	DMSO	600	y2	y3	Cell wall
EMB(uM=24.47261514)	DMSO	5	y2	y3	Cell wall
EMB(uM=24.47261514)	DMSO	30	y2	y3	Cell wall
EMB(uM=24.47261514)	DMSO	60	y2	y3	Cell wall
EMB(uM=24.47261514)	DMSO	180	y2	y3	Cell wall
EMB(uM=24.47261514)	DMSO	360	y2	y3	Cell wall
EMB(uM=24.47261514)	DMSO	600	y2	y3	Cell wall
EMB(uM=73.41784543)	DMSO	5	y2	y3	Cell wall
EMB(uM=73.41784543)	DMSO	30	y2	y3	Cell wall
EMB(uM=73.41784543)	DMSO	60	y2	y3	Cell wall
EMB(uM=73.41784543)	DMSO	180	y2	y3	Cell wall
EMB(uM=73.41784543)	DMSO	360	y2	y3	Cell wall
EMB(uM=73.41784543)	DMSO	600	y2	y3	Cell wall
EMB(uM=146.8356909)	DMSO	5	y2	y3	Cell wall
EMB(uM=146.8356909)	DMSO	30	y2	y3	Cell wall
EMB(uM=146.8356909)	DMSO	60	y2	y3	Cell wall
EMB(uM=146.8356909)	DMSO	180	y2	y3	Cell wall
EMB(uM=146.8356909)	DMSO	360	y2	y3	Cell wall
EMB(uM=146.8356909)	DMSO	600	y2	y3	Cell wall
ERY(uM=0.068126685)	DMSO	5	y2	y4		y5	y6	y8		Protein synthesis
ERY(uM=0.068126685)	DMSO	30	y2	y4		y5	y6	y8		Protein synthesis
ERY(uM=0.068126685)	DMSO	60	y2	y4		y5	y6	y8		Protein synthesis
ERY(uM=0.068126685)	DMSO	180	y2	y4		y5	y6	y8		Protein synthesis
ERY(uM=0.068126685)	DMSO	360	y2	y4		y5	y6	y8		Protein synthesis
ERY(uM=0.068126685)	DMSO	600	y2	y4		y5	y6	y8		Protein synthesis
ERY(uM=0.13625337)	DMSO	5	y2	y4		y5	y6	y8		Protein synthesis
ERY(uM=0.13625337)	DMSO	30	y2	y4		y5	y6	y8		Protein synthesis
ERY(uM=0.13625337)	DMSO	60	y2	y4		y5	y6	y8		Protein synthesis
ERY(uM=0.13625337)	DMSO	180	y2	y4		y5	y6	y8		Protein synthesis
ERY(uM=0.13625337)	DMSO	360	y2	y4		y5	y6	y8		Protein synthesis
ERY(uM=0.13625337)	DMSO	600	y2	y4		y5	y6	y8		Protein synthesis
ERY(uM=0.40876011100000004)	DMSO	5	y2	y4		y5	y6	y8		Protein synthesis
ERY(uM=0.40876011100000004)	DMSO	30	y2	y4		y5	y6	y8		Protein synthesis
ERY(uM=0.40876011100000004)	DMSO	60	y2	y4		y5	y6	y8		Protein synthesis
ERY(uM=0.40876011100000004)	DMSO	180	y2	y4		y5	y6	y8		Protein synthesis
ERY(uM=0.40876011100000004)	DMSO	360	y2	y4		y5	y6	y8		Protein synthesis
ERY(uM=0.40876011100000004)	DMSO	600	y2	y4		y5	y6	y8		Protein synthesis
ETH(uM=180.4587261)	DMSO	5	y2	y4		y5	Mycolic acid biosynthesis
ETH(uM=180.4587261)	DMSO	30	y2	y4		y5	Mycolic acid biosynthesis
ETH(uM=180.4587261)	DMSO	60	y2	y4		y5	Mycolic acid biosynthesis
ETH(uM=180.4587261)	DMSO	180	y2	y4		y5	Mycolic acid biosynthesis
ETH(uM=180.4587261)	DMSO	360	y2	y4		y5	Mycolic acid biosynthesis
ETH(uM=180.4587261)	DMSO	600	y2	y4		y5	Mycolic acid biosynthesis
ETH(uM=601.5290869)	DMSO	5	y2	y4		y5	Mycolic acid biosynthesis
ETH(uM=601.5290869)	DMSO	30	y2	y4		y5	Mycolic acid biosynthesis
ETH(uM=601.5290869)	DMSO	60	y2	y4		y5	Mycolic acid biosynthesis
ETH(uM=601.5290869)	DMSO	180	y2	y4		y5	Mycolic acid biosynthesis
ETH(uM=601.5290869)	DMSO	360	y2	y4		y5	Mycolic acid biosynthesis
ETH(uM=601.5290869)	DMSO	600	y2	y4		y5	Mycolic acid biosynthesis
ETH(uM=1804.587261)	DMSO	5	y2	y4		y5	Mycolic acid biosynthesis
ETH(uM=1804.587261)	DMSO	30	y2	y4		y5	Mycolic acid biosynthesis
ETH(uM=1804.587261)	DMSO	60	y2	y4		y5	Mycolic acid biosynthesis
ETH(uM=1804.587261)	DMSO	180	y2	y4		y5	Mycolic acid biosynthesis
ETH(uM=1804.587261)	DMSO	360	y2	y4		y5	Mycolic acid biosynthesis
ETH(uM=1804.587261)	DMSO	600	y2	y4		y5	Mycolic acid biosynthesis
ETH(uM=3609.174522)	DMSO	5	y2	y4		y5	Mycolic acid biosynthesis
ETH(uM=3609.174522)	DMSO	30	y2	y4		y5	Mycolic acid biosynthesis
ETH(uM=3609.174522)	DMSO	60	y2	y4		y5	Mycolic acid biosynthesis
ETH(uM=3609.174522)	DMSO	180	y2	y4		y5	Mycolic acid biosynthesis
ETH(uM=3609.174522)	DMSO	360	y2	y4		y5	Mycolic acid biosynthesis
ETH(uM=3609.174522)	DMSO	600	y2	y4		y5	Mycolic acid biosynthesis
FOS(uM=45632.6643)	DMSO	5	y2	y3	Cell wall
FOS(uM=45632.6643)	DMSO	30	y2	y3	Cell wall
FOS(uM=45632.6643)	DMSO	60	y2	y3	Cell wall
FOS(uM=45632.6643)	DMSO	180	y2	y3	Cell wall
FOS(uM=45632.6643)	DMSO	360	y2	y3	Cell wall
FOS(uM=45632.6643)	DMSO	600	y2	y3	Cell wall
FOS(uM=46356.9923)	DMSO	5	y2	y3	Cell wall
FOS(uM=46356.9923)	DMSO	30	y2	y3	Cell wall
FOS(uM=46356.9923)	DMSO	60	y2	y3	Cell wall
FOS(uM=46356.9923)	DMSO	180	y2	y3	Cell wall
FOS(uM=46356.9923)	DMSO	360	y2	y3	Cell wall
FOS(uM=46356.9923)	DMSO	600	y2	y3	Cell wall
GEN(uM=2.8872110980000003)	H2O	5	y2	y4		y5	y6	y8		Protein synthesis
GEN(uM=2.8872110980000003)	H2O	30	y2	y4		y5	y6	y8		Protein synthesis
GEN(uM=2.8872110980000003)	H2O	60	y2	y4		y5	y6	y8		Protein synthesis
GEN(uM=2.8872110980000003)	H2O	180	y2	y4		y5	y6	y8		Protein synthesis
GEN(uM=2.8872110980000003)	H2O	360	y2	y4		y5	y6	y8		Protein synthesis
GEN(uM=2.8872110980000003)	H2O	600	y2	y4		y5	y6	y8		Protein synthesis
GEN(uM=4.330816648)	H2O	5	y2	y4		y5	y6	y8		Protein synthesis
GEN(uM=4.330816648)	H2O	30	y2	y4		y5	y6	y8		Protein synthesis
GEN(uM=4.330816648)	H2O	60	y2	y4		y5	y6	y8		Protein synthesis
GEN(uM=4.330816648)	H2O	180	y2	y4		y5	y6	y8		Protein synthesis
GEN(uM=4.330816648)	H2O	360	y2	y4		y5	y6	y8		Protein synthesis
GEN(uM=4.330816648)	H2O	600	y2	y4		y5	y6	y8		Protein synthesis
GEN(uM=5.774422197000001)	H2O	5	y2	y4		y5	y6	y8		Protein synthesis
GEN(uM=5.774422197000001)	H2O	30	y2	y4		y5	y6	y8		Protein synthesis
GEN(uM=5.774422197000001)	H2O	60	y2	y4		y5	y6	y8		Protein synthesis
GEN(uM=5.774422197000001)	H2O	180	y2	y4		y5	y6	y8		Protein synthesis
GEN(uM=5.774422197000001)	H2O	360	y2	y4		y5	y6	y8		Protein synthesis
GEN(uM=5.774422197000001)	H2O	600	y2	y4		y5	y6	y8		Protein synthesis
GEN(uM=8.661633295)	H2O	5	y2	y4		y5	y6	y8		Protein synthesis
GEN(uM=8.661633295)	H2O	30	y2	y4		y5	y6	y8		Protein synthesis
GEN(uM=8.661633295)	H2O	60	y2	y4		y5	y6	y8		Protein synthesis
GEN(uM=8.661633295)	H2O	180	y2	y4		y5	y6	y8		Protein synthesis
GEN(uM=8.661633295)	H2O	360	y2	y4		y5	y6	y8		Protein synthesis
GEN(uM=8.661633295)	H2O	600	y2	y4		y5	y6	y8		Protein synthesis
GEN(uM=11.54884439)	H2O	5	y2	y4		y5	y6	y8		Protein synthesis
GEN(uM=11.54884439)	H2O	30	y2	y4		y5	y6	y8		Protein synthesis
GEN(uM=11.54884439)	H2O	60	y2	y4		y5	y6	y8		Protein synthesis
GEN(uM=11.54884439)	H2O	180	y2	y4		y5	y6	y8		Protein synthesis
GEN(uM=11.54884439)	H2O	360	y2	y4		y5	y6	y8		Protein synthesis
GEN(uM=11.54884439)	H2O	600	y2	y4		y5	y6	y8		Protein synthesis
GET(uM=14.43605549)	H2O	5	y2	y4		y5	y6	y8		Protein synthesis
GET(uM=14.43605549)	H2O	30	y2	y4		y5	y6	y8		Protein synthesis
GET(uM=14.43605549)	H2O	60	y2	y4		y5	y6	y8		Protein synthesis
GET(uM=14.43605549)	H2O	180	y2	y4		y5	y6	y8		Protein synthesis
GET(uM=14.43605549)	H2O	360	y2	y4		y5	y6	y8		Protein synthesis
GET(uM=14.43605549)	H2O	600	y2	y4		y5	y6	y8		Protein synthesis
GET(uM=20.21047769)	H2O	5	y2	y4		y5	y6	y8		Protein synthesis
GET(uM=20.21047769)	H2O	30	y2	y4		y5	y6	y8		Protein synthesis
GET(uM=20.21047769)	H2O	60	y2	y4		y5	y6	y8		Protein synthesis
GET(uM=20.21047769)	H2O	180	y2	y4		y5	y6	y8		Protein synthesis
GET(uM=20.21047769)	H2O	360	y2	y4		y5	y6	y8		Protein synthesis
GET(uM=20.21047769)	H2O	600	y2	y4		y5	y6	y8		Protein synthesis
GET(uM=23.81949156)	H2O	5	y2	y4		y5	y6	y8		Protein synthesis
GET(uM=23.81949156)	H2O	30	y2	y4		y5	y6	y8		Protein synthesis
GET(uM=23.81949156)	H2O	60	y2	y4		y5	y6	y8		Protein synthesis
GET(uM=23.81949156)	H2O	180	y2	y4		y5	y6	y8		Protein synthesis
GET(uM=23.81949156)	H2O	360	y2	y4		y5	y6	y8		Protein synthesis
GET(uM=23.81949156)	H2O	600	y2	y4		y5	y6	y8		Protein synthesis
GET(uM=28.87211098)	H2O	5	y2	y4		y5	y6	y8		Protein synthesis
GET(uM=28.87211098)	H2O	30	y2	y4		y5	y6	y8		Protein synthesis
GET(uM=28.87211098)	H2O	60	y2	y4		y5	y6	y8		Protein synthesis
GET(uM=28.87211098)	H2O	180	y2	y4		y5	y6	y8		Protein synthesis
GET(uM=28.87211098)	H2O	360	y2	y4		y5	y6	y8		Protein synthesis
GET(uM=28.87211098)	H2O	600	y2	y4		y5	y6	y8		Protein synthesis
GET(uM=57.74422197)	H2O	5	y2	y4		y5	y6	y8		Protein synthesis
GET(uM=57.74422197)	H2O	30	y2	y4		y5	y6	y8		Protein synthesis
GET(uM=57.74422197)	H2O	60	y2	y4		y5	y6	y8		Protein synthesis
GET(uM=57.74422197)	H2O	180	y2	y4		y5	y6	y8		Protein synthesis
GET(uM=57.74422197)	H2O	360	y2	y4		y5	y6	y8		Protein synthesis
GET(uM=57.74422197)	H2O	600	y2	y4		y5	y6	y8		Protein synthesis
H2O2(uM=4409.858091)	H2O	5	y2	y4		y5	y6	y7	y9		y11		Oxidative stress
H2O2(uM=4409.858091)	H2O	30	y2	y4		y5	y6	y7	y9		y11		Oxidative stress
H2O2(uM=4409.858091)	H2O	60	y2	y4		y5	y6	y7	y9		y11		Oxidative stress
H2O2(uM=4409.858091)	H2O	180	y2	y4		y5	y6	y7	y9		y11		Oxidative stress
H2O2(uM=4409.858091)	H2O	360	y2	y4		y5	y6	y7	y9		y11		Oxidative stress
H2O2(uM=4409.858091)	H2O	600	y2	y4		y5	y6	y7	y9		y11		Oxidative stress
H2O2(uM=5879.810788000001)	H2O	5	y2	y4		y5	y6	y7	y9		y11		Oxidative stress
H2O2(uM=5879.810788000001)	H2O	30	y2	y4		y5	y6	y7	y9		y11		Oxidative stress
H2O2(uM=5879.810788000001)	H2O	60	y2	y4		y5	y6	y7	y9		y11		Oxidative stress
H2O2(uM=5879.810788000001)	H2O	180	y2	y4		y5	y6	y7	y9		y11		Oxidative stress
H2O2(uM=5879.810788000001)	H2O	360	y2	y4		y5	y6	y7	y9		y11		Oxidative stress
H2O2(uM=5879.810788000001)	H2O	600	y2	y4		y5	y6	y7	y9		y11		Oxidative stress
H2O2(uM=20579.33776)	H2O	5	y2	y4		y5	y6	y7	y9		y11		Oxidative stress
H2O2(uM=20579.33776)	H2O	30	y2	y4		y5	y6	y7	y9		y11		Oxidative stress
H2O2(uM=20579.33776)	H2O	60	y2	y4		y5	y6	y7	y9		y11		Oxidative stress
H2O2(uM=20579.33776)	H2O	180	y2	y4		y5	y6	y7	y9		y11		Oxidative stress
H2O2(uM=20579.33776)	H2O	360	y2	y4		y5	y6	y7	y9		y11		Oxidative stress
H2O2(uM=20579.33776)	H2O	600	y2	y4		y5	y6	y7	y9		y11		Oxidative stress
HU(uM=9203.901928)	DMSO	5	y2	y4		y5	y6	y7	y9		y10	y12		Replication fork arrest
HU(uM=9203.901928)	DMSO	30	y2	y4		y5	y6	y7	y9		y10	y12		Replication fork arrest
HU(uM=9203.901928)	DMSO	60	y2	y4		y5	y6	y7	y9		y10	y12		Replication fork arrest
HU(uM=9203.901928)	DMSO	180	y2	y4		y5	y6	y7	y9		y10	y12		Replication fork arrest
HU(uM=9203.901928)	DMSO	360	y2	y4		y5	y6	y7	y9		y10	y12		Replication fork arrest
HU(uM=9203.901928)	DMSO	600	y2	y4		y5	y6	y7	y9		y10	y12		Replication fork arrest
HU(uM=13148.43133)	DMSO	5	y2	y4		y5	y6	y7	y9		y10	y12		Replication fork arrest
HU(uM=13148.43133)	DMSO	30	y2	y4		y5	y6	y7	y9		y10	y12		Replication fork arrest
HU(uM=13148.43133)	DMSO	60	y2	y4		y5	y6	y7	y9		y10	y12		Replication fork arrest
HU(uM=13148.43133)	DMSO	180	y2	y4		y5	y6	y7	y9		y10	y12		Replication fork arrest
HU(uM=13148.43133)	DMSO	360	y2	y4		y5	y6	y7	y9		y10	y12		Replication fork arrest
HU(uM=13148.43133)	DMSO	600	y2	y4		y5	y6	y7	y9		y10	y12		Replication fork arrest
HU(uM=26296.86265)	DMSO	5	y2	y4		y5	y6	y7	y9		y10	y12		Replication fork arrest
HU(uM=26296.86265)	DMSO	30	y2	y4		y5	y6	y7	y9		y10	y12		Replication fork arrest
HU(uM=26296.86265)	DMSO	60	y2	y4		y5	y6	y7	y9		y10	y12		Replication fork arrest
HU(uM=26296.86265)	DMSO	180	y2	y4		y5	y6	y7	y9		y10	y12		Replication fork arrest
HU(uM=26296.86265)	DMSO	360	y2	y4		y5	y6	y7	y9		y10	y12		Replication fork arrest
HU(uM=26296.86265)	DMSO	600	y2	y4		y5	y6	y7	y9		y10	y12		Replication fork arrest
INH(uM=36.459278999999995)	DMSO	5	y2	y4		y5	Mycolic acid biosynthesis
INH(uM=36.459278999999995)	DMSO	30	y2	y4		y5	Mycolic acid biosynthesis
INH(uM=36.459278999999995)	DMSO	60	y2	y4		y5	Mycolic acid biosynthesis
INH(uM=36.459278999999995)	DMSO	180	y2	y4		y5	Mycolic acid biosynthesis
INH(uM=36.459278999999995)	DMSO	360	y2	y4		y5	Mycolic acid biosynthesis
INH(uM=36.459278999999995)	DMSO	600	y2	y4		y5	Mycolic acid biosynthesis
INH(uM=109.37783700000001)	DMSO	5	y2	y4		y5	Mycolic acid biosynthesis
INH(uM=109.37783700000001)	DMSO	30	y2	y4		y5	Mycolic acid biosynthesis
INH(uM=109.37783700000001)	DMSO	60	y2	y4		y5	Mycolic acid biosynthesis
INH(uM=109.37783700000001)	DMSO	180	y2	y4		y5	Mycolic acid biosynthesis
INH(uM=109.37783700000001)	DMSO	360	y2	y4		y5	Mycolic acid biosynthesis
INH(uM=109.37783700000001)	DMSO	600	y2	y4		y5	Mycolic acid biosynthesis
INH(uM=218.75567400000003)	DMSO	5	y2	y4		y5	Mycolic acid biosynthesis
INH(uM=218.75567400000003)	DMSO	30	y2	y4		y5	Mycolic acid biosynthesis
INH(uM=218.75567400000003)	DMSO	60	y2	y4		y5	Mycolic acid biosynthesis
INH(uM=218.75567400000003)	DMSO	180	y2	y4		y5	Mycolic acid biosynthesis
INH(uM=218.75567400000003)	DMSO	360	y2	y4		y5	Mycolic acid biosynthesis
INH(uM=218.75567400000003)	DMSO	600	y2	y4		y5	Mycolic acid biosynthesis
INH(uM=364.59279)	DMSO	5	y2	y4		y5	Mycolic acid biosynthesis
INH(uM=364.59279)	DMSO	30	y2	y4		y5	Mycolic acid biosynthesis
INH(uM=364.59279)	DMSO	60	y2	y4		y5	Mycolic acid biosynthesis
INH(uM=364.59279)	DMSO	180	y2	y4		y5	Mycolic acid biosynthesis
INH(uM=364.59279)	DMSO	360	y2	y4		y5	Mycolic acid biosynthesis
INH(uM=364.59279)	DMSO	600	y2	y4		y5	Mycolic acid biosynthesis
INH(uM=1458.37116)	DMSO	5	y2	y4		y5	Mycolic acid biosynthesis
INH(uM=1458.37116)	DMSO	30	y2	y4		y5	Mycolic acid biosynthesis
INH(uM=1458.37116)	DMSO	60	y2	y4		y5	Mycolic acid biosynthesis
INH(uM=1458.37116)	DMSO	180	y2	y4		y5	Mycolic acid biosynthesis
INH(uM=1458.37116)	DMSO	360	y2	y4		y5	Mycolic acid biosynthesis
INH(uM=1458.37116)	DMSO	600	y2	y4		y5	Mycolic acid biosynthesis
KAN(uM=2.063989452)	DMSO	5	y2	y4		y5	y6	y8		Protein synthesis
KAN(uM=2.063989452)	DMSO	30	y2	y4		y5	y6	y8		Protein synthesis
KAN(uM=2.063989452)	DMSO	60	y2	y4		y5	y6	y8		Protein synthesis
KAN(uM=2.063989452)	DMSO	180	y2	y4		y5	y6	y8		Protein synthesis
KAN(uM=2.063989452)	DMSO	360	y2	y4		y5	y6	y8		Protein synthesis
KAN(uM=2.063989452)	DMSO	600	y2	y4		y5	y6	y8		Protein synthesis
KAN(uM=3.095984178)	DMSO	5	y2	y4		y5	y6	y8		Protein synthesis
KAN(uM=3.095984178)	DMSO	30	y2	y4		y5	y6	y8		Protein synthesis
KAN(uM=3.095984178)	DMSO	60	y2	y4		y5	y6	y8		Protein synthesis
KAN(uM=3.095984178)	DMSO	180	y2	y4		y5	y6	y8		Protein synthesis
KAN(uM=3.095984178)	DMSO	360	y2	y4		y5	y6	y8		Protein synthesis
KAN(uM=3.095984178)	DMSO	600	y2	y4		y5	y6	y8		Protein synthesis
KAN(uM=4.127978904)	DMSO	5	y2	y4		y5	y6	y8		Protein synthesis
KAN(uM=4.127978904)	DMSO	30	y2	y4		y5	y6	y8		Protein synthesis
KAN(uM=4.127978904)	DMSO	60	y2	y4		y5	y6	y8		Protein synthesis
KAN(uM=4.127978904)	DMSO	180	y2	y4		y5	y6	y8		Protein synthesis
KAN(uM=4.127978904)	DMSO	360	y2	y4		y5	y6	y8		Protein synthesis
KAN(uM=4.127978904)	DMSO	600	y2	y4		y5	y6	y8		Protein synthesis
LCM(uM=7.379402121)	DMSO	5	y2	y4		y5	y6	y8		Protein synthesis
LCM(uM=7.379402121)	DMSO	30	y2	y4		y5	y6	y8		Protein synthesis
LCM(uM=7.379402121)	DMSO	60	y2	y4		y5	y6	y8		Protein synthesis
LCM(uM=7.379402121)	DMSO	180	y2	y4		y5	y6	y8		Protein synthesis
LCM(uM=7.379402121)	DMSO	360	y2	y4		y5	y6	y8		Protein synthesis
LCM(uM=7.379402121)	DMSO	600	y2	y4		y5	y6	y8		Protein synthesis
LCM(uM=14.75880424)	DMSO	5	y2	y4		y5	y6	y8		Protein synthesis
LCM(uM=14.75880424)	DMSO	30	y2	y4		y5	y6	y8		Protein synthesis
LCM(uM=14.75880424)	DMSO	60	y2	y4		y5	y6	y8		Protein synthesis
LCM(uM=14.75880424)	DMSO	180	y2	y4		y5	y6	y8		Protein synthesis
LCM(uM=14.75880424)	DMSO	360	y2	y4		y5	y6	y8		Protein synthesis
LCM(uM=14.75880424)	DMSO	600	y2	y4		y5	y6	y8		Protein synthesis
LCM(uM=24.59800707)	DMSO	5	y2	y4		y5	y6	y8		Protein synthesis
LCM(uM=24.59800707)	DMSO	30	y2	y4		y5	y6	y8		Protein synthesis
LCM(uM=24.59800707)	DMSO	60	y2	y4		y5	y6	y8		Protein synthesis
LCM(uM=24.59800707)	DMSO	180	y2	y4		y5	y6	y8		Protein synthesis
LCM(uM=24.59800707)	DMSO	360	y2	y4		y5	y6	y8		Protein synthesis
LCM(uM=24.59800707)	DMSO	600	y2	y4		y5	y6	y8		Protein synthesis
LNZ(uM=0.592862938)	DMSO	5	y2	y4		y5	y6	y8		Protein synthesis
LNZ(uM=0.592862938)	DMSO	30	y2	y4		y5	y6	y8		Protein synthesis
LNZ(uM=0.592862938)	DMSO	60	y2	y4		y5	y6	y8		Protein synthesis
LNZ(uM=0.592862938)	DMSO	180	y2	y4		y5	y6	y8		Protein synthesis
LNZ(uM=0.592862938)	DMSO	360	y2	y4		y5	y6	y8		Protein synthesis
LNZ(uM=0.592862938)	DMSO	600	y2	y4		y5	y6	y8		Protein synthesis
LNZ(uM=1.185725876)	DMSO	5	y2	y4		y5	y6	y8		Protein synthesis
LNZ(uM=1.185725876)	DMSO	30	y2	y4		y5	y6	y8		Protein synthesis
LNZ(uM=1.185725876)	DMSO	60	y2	y4		y5	y6	y8		Protein synthesis
LNZ(uM=1.185725876)	DMSO	180	y2	y4		y5	y6	y8		Protein synthesis
LNZ(uM=1.185725876)	DMSO	360	y2	y4		y5	y6	y8		Protein synthesis
LNZ(uM=1.185725876)	DMSO	600	y2	y4		y5	y6	y8		Protein synthesis
LNZ(uM=8.892944071)	DMSO	5	y2	y4		y5	y6	y8		Protein synthesis
LNZ(uM=8.892944071)	DMSO	30	y2	y4		y5	y6	y8		Protein synthesis
LNZ(uM=8.892944071)	DMSO	60	y2	y4		y5	y6	y8		Protein synthesis
LNZ(uM=8.892944071)	DMSO	180	y2	y4		y5	y6	y8		Protein synthesis
LNZ(uM=8.892944071)	DMSO	360	y2	y4		y5	y6	y8		Protein synthesis
LNZ(uM=8.892944071)	DMSO	600	y2	y4		y5	y6	y8		Protein synthesis
LVX(uM=0.553452436)	DMSO	5	y2	y4		y5	y6	y8		Gyrase
LVX(uM=0.553452436)	DMSO	30	y2	y4		y5	y6	y8		Gyrase
LVX(uM=0.553452436)	DMSO	60	y2	y4		y5	y6	y8		Gyrase
LVX(uM=0.553452436)	DMSO	180	y2	y4		y5	y6	y8		Gyrase
LVX(uM=0.553452436)	DMSO	360	y2	y4		y5	y6	y8		Gyrase
LVX(uM=0.553452436)	DMSO	600	y2	y4		y5	y6	y8		Gyrase
LVX(uM=1.106904873)	DMSO	5	y2	y4		y5	y6	y8		Gyrase
LVX(uM=1.106904873)	DMSO	30	y2	y4		y5	y6	y8		Gyrase
LVX(uM=1.106904873)	DMSO	60	y2	y4		y5	y6	y8		Gyrase
LVX(uM=1.106904873)	DMSO	180	y2	y4		y5	y6	y8		Gyrase
LVX(uM=1.106904873)	DMSO	360	y2	y4		y5	y6	y8		Gyrase
LVX(uM=1.106904873)	DMSO	600	y2	y4		y5	y6	y8		Gyrase
LVX(uM=2.213809745)	DMSO	5	y2	y4		y5	y6	y8		Gyrase
LVX(uM=2.213809745)	DMSO	30	y2	y4		y5	y6	y8		Gyrase
LVX(uM=2.213809745)	DMSO	60	y2	y4		y5	y6	y8		Gyrase
LVX(uM=2.213809745)	DMSO	180	y2	y4		y5	y6	y8		Gyrase
LVX(uM=2.213809745)	DMSO	360	y2	y4		y5	y6	y8		Gyrase
LVX(uM=2.213809745)	DMSO	600	y2	y4		y5	y6	y8		Gyrase
LVX(uM=3.5697682139999998)	DMSO	5	y2	y4		y5	y6	y8		Gyrase
LVX(uM=3.5697682139999998)	DMSO	30	y2	y4		y5	y6	y8		Gyrase
LVX(uM=3.5697682139999998)	DMSO	60	y2	y4		y5	y6	y8		Gyrase
LVX(uM=3.5697682139999998)	DMSO	180	y2	y4		y5	y6	y8		Gyrase
LVX(uM=3.5697682139999998)	DMSO	360	y2	y4		y5	y6	y8		Gyrase
LVX(uM=3.5697682139999998)	DMSO	600	y2	y4		y5	y6	y8		Gyrase
MFL(uM=0.298930278)	DMSO	5	y2	y4		y5	y6	y8		Gyrase
MFL(uM=0.298930278)	DMSO	30	y2	y4		y5	y6	y8		Gyrase
MFL(uM=0.298930278)	DMSO	60	y2	y4		y5	y6	y8		Gyrase
MFL(uM=0.298930278)	DMSO	180	y2	y4		y5	y6	y8		Gyrase
MFL(uM=0.298930278)	DMSO	360	y2	y4		y5	y6	y8		Gyrase
MFL(uM=0.298930278)	DMSO	600	y2	y4		y5	y6	y8		Gyrase
MFL(uM=0.49821713)	DMSO	5	y2	y4		y5	y6	y8		Gyrase
MFL(uM=0.49821713)	DMSO	30	y2	y4		y5	y6	y8		Gyrase
MFL(uM=0.49821713)	DMSO	60	y2	y4		y5	y6	y8		Gyrase
MFL(uM=0.49821713)	DMSO	180	y2	y4		y5	y6	y8		Gyrase
MFL(uM=0.49821713)	DMSO	360	y2	y4		y5	y6	y8		Gyrase
MFL(uM=0.49821713)	DMSO	600	y2	y4		y5	y6	y8		Gyrase
MFL(uM=0.99643426)	DMSO	5	y2	y4		y5	y6	y8		Gyrase
MFL(uM=0.99643426)	DMSO	30	y2	y4		y5	y6	y8		Gyrase
MFL(uM=0.99643426)	DMSO	60	y2	y4		y5	y6	y8		Gyrase
MFL(uM=0.99643426)	DMSO	180	y2	y4		y5	y6	y8		Gyrase
MFL(uM=0.99643426)	DMSO	360	y2	y4		y5	y6	y8		Gyrase
MFL(uM=0.99643426)	DMSO	600	y2	y4		y5	y6	y8		Gyrase
MFL(uM=1.99286852)	DMSO	5	y2	y4		y5	y6	y8		Gyrase
MFL(uM=1.99286852)	DMSO	30	y2	y4		y5	y6	y8		Gyrase
MFL(uM=1.99286852)	DMSO	60	y2	y4		y5	y6	y8		Gyrase
MFL(uM=1.99286852)	DMSO	180	y2	y4		y5	y6	y8		Gyrase
MFL(uM=1.99286852)	DMSO	360	y2	y4		y5	y6	y8		Gyrase
MFL(uM=1.99286852)	DMSO	600	y2	y4		y5	y6	y8		Gyrase
NAL(uM=193.7689921)	DMSO	5	y2	y4		y5	y6	y8		Gyrase
NAL(uM=193.7689921)	DMSO	30	y2	y4		y5	y6	y8		Gyrase
NAL(uM=193.7689921)	DMSO	60	y2	y4		y5	y6	y8		Gyrase
NAL(uM=193.7689921)	DMSO	180	y2	y4		y5	y6	y8		Gyrase
NAL(uM=193.7689921)	DMSO	360	y2	y4		y5	y6	y8		Gyrase
NAL(uM=193.7689921)	DMSO	600	y2	y4		y5	y6	y8		Gyrase
NAL(uM=387.5379841)	DMSO	5	y2	y4		y5	y6	y8		Gyrase
NAL(uM=387.5379841)	DMSO	30	y2	y4		y5	y6	y8		Gyrase
NAL(uM=387.5379841)	DMSO	60	y2	y4		y5	y6	y8		Gyrase
NAL(uM=387.5379841)	DMSO	180	y2	y4		y5	y6	y8		Gyrase
NAL(uM=387.5379841)	DMSO	360	y2	y4		y5	y6	y8		Gyrase
NAL(uM=387.5379841)	DMSO	600	y2	y4		y5	y6	y8		Gyrase
NAL(uM=688.9564162)	DMSO	5	y2	y4		y5	y6	y8		Gyrase
NAL(uM=688.9564162)	DMSO	30	y2	y4		y5	y6	y8		Gyrase
NAL(uM=688.9564162)	DMSO	60	y2	y4		y5	y6	y8		Gyrase
NAL(uM=688.9564162)	DMSO	180	y2	y4		y5	y6	y8		Gyrase
NAL(uM=688.9564162)	DMSO	360	y2	y4		y5	y6	y8		Gyrase
NAL(uM=688.9564162)	DMSO	600	y2	y4		y5	y6	y8		Gyrase
NEO(uM=11.00255259)	H2O	5	y2	y4		y5	y6	y8		Protein synthesis
NEO(uM=11.00255259)	H2O	30	y2	y4		y5	y6	y8		Protein synthesis
NEO(uM=11.00255259)	H2O	60	y2	y4		y5	y6	y8		Protein synthesis
NEO(uM=11.00255259)	H2O	180	y2	y4		y5	y6	y8		Protein synthesis
NEO(uM=11.00255259)	H2O	360	y2	y4		y5	y6	y8		Protein synthesis
NEO(uM=11.00255259)	H2O	600	y2	y4		y5	y6	y8		Protein synthesis
NEO(uM=33.00765778)	H2O	5	y2	y4		y5	y6	y8		Protein synthesis
NEO(uM=33.00765778)	H2O	30	y2	y4		y5	y6	y8		Protein synthesis
NEO(uM=33.00765778)	H2O	60	y2	y4		y5	y6	y8		Protein synthesis
NEO(uM=33.00765778)	H2O	180	y2	y4		y5	y6	y8		Protein synthesis
NEO(uM=33.00765778)	H2O	360	y2	y4		y5	y6	y8		Protein synthesis
NEO(uM=33.00765778)	H2O	600	y2	y4		y5	y6	y8		Protein synthesis
NEO(uM=55.01276296)	H2O	5	y2	y4		y5	y6	y8		Protein synthesis
NEO(uM=55.01276296)	H2O	30	y2	y4		y5	y6	y8		Protein synthesis
NEO(uM=55.01276296)	H2O	60	y2	y4		y5	y6	y8		Protein synthesis
NEO(uM=55.01276296)	H2O	180	y2	y4		y5	y6	y8		Protein synthesis
NEO(uM=55.01276296)	H2O	360	y2	y4		y5	y6	y8		Protein synthesis
NEO(uM=55.01276296)	H2O	600	y2	y4		y5	y6	y8		Protein synthesis
NEO(uM=110.0255259)	H2O	5	y2	y4		y5	y6	y8		Protein synthesis
NEO(uM=110.0255259)	H2O	30	y2	y4		y5	y6	y8		Protein synthesis
NEO(uM=110.0255259)	H2O	60	y2	y4		y5	y6	y8		Protein synthesis
NEO(uM=110.0255259)	H2O	180	y2	y4		y5	y6	y8		Protein synthesis
NEO(uM=110.0255259)	H2O	360	y2	y4		y5	y6	y8		Protein synthesis
NEO(uM=110.0255259)	H2O	600	y2	y4		y5	y6	y8		Protein synthesis
NEO(uM=220.0510518)	H2O	5	y2	y4		y5	y6	y8		Protein synthesis
NEO(uM=220.0510518)	H2O	30	y2	y4		y5	y6	y8		Protein synthesis
NEO(uM=220.0510518)	H2O	60	y2	y4		y5	y6	y8		Protein synthesis
NEO(uM=220.0510518)	H2O	180	y2	y4		y5	y6	y8		Protein synthesis
NEO(uM=220.0510518)	H2O	360	y2	y4		y5	y6	y8		Protein synthesis
NEO(uM=220.0510518)	H2O	600	y2	y4		y5	y6	y8		Protein synthesis
NFL(uM=12.52619541)	DMSO	5	y2	y4		y5	y6	y8		Gyrase
NFL(uM=12.52619541)	DMSO	30	y2	y4		y5	y6	y8		Gyrase
NFL(uM=12.52619541)	DMSO	60	y2	y4		y5	y6	y8		Gyrase
NFL(uM=12.52619541)	DMSO	180	y2	y4		y5	y6	y8		Gyrase
NFL(uM=12.52619541)	DMSO	360	y2	y4		y5	y6	y8		Gyrase
NFL(uM=12.52619541)	DMSO	600	y2	y4		y5	y6	y8		Gyrase
NFL(uM=25.05239081)	DMSO	5	y2	y4		y5	y6	y8		Gyrase
NFL(uM=25.05239081)	DMSO	30	y2	y4		y5	y6	y8		Gyrase
NFL(uM=25.05239081)	DMSO	60	y2	y4		y5	y6	y8		Gyrase
NFL(uM=25.05239081)	DMSO	180	y2	y4		y5	y6	y8		Gyrase
NFL(uM=25.05239081)	DMSO	360	y2	y4		y5	y6	y8		Gyrase
NFL(uM=25.05239081)	DMSO	600	y2	y4		y5	y6	y8		Gyrase
NFL(uM=46.97323277)	DMSO	5	y2	y4		y5	y6	y8		Gyrase
NFL(uM=46.97323277)	DMSO	30	y2	y4		y5	y6	y8		Gyrase
NFL(uM=46.97323277)	DMSO	60	y2	y4		y5	y6	y8		Gyrase
NFL(uM=46.97323277)	DMSO	180	y2	y4		y5	y6	y8		Gyrase
NFL(uM=46.97323277)	DMSO	360	y2	y4		y5	y6	y8		Gyrase
NFL(uM=46.97323277)	DMSO	600	y2	y4		y5	y6	y8		Gyrase
NIT(uM=41.98910803)	DMSO	5	y2	y4		y5	y6	y7	y9		y10	Complex
NIT(uM=41.98910803)	DMSO	30	y2	y4		y5	y6	y7	y9		y10	Complex
NIT(uM=41.98910803)	DMSO	60	y2	y4		y5	y6	y7	y9		y10	Complex
NIT(uM=41.98910803)	DMSO	180	y2	y4		y5	y6	y7	y9		y10	Complex
NIT(uM=41.98910803)	DMSO	360	y2	y4		y5	y6	y7	y9		y10	Complex
NIT(uM=41.98910803)	DMSO	600	y2	y4		y5	y6	y7	y9		y10	Complex
NIT(uM=209.94554010000002)	DMSO	5	y2	y4		y5	y6	y7	y9		y10	Complex
NIT(uM=209.94554010000002)	DMSO	30	y2	y4		y5	y6	y7	y9		y10	Complex
NIT(uM=209.94554010000002)	DMSO	60	y2	y4		y5	y6	y7	y9		y10	Complex
NIT(uM=209.94554010000002)	DMSO	180	y2	y4		y5	y6	y7	y9		y10	Complex
NIT(uM=209.94554010000002)	DMSO	360	y2	y4		y5	y6	y7	y9		y10	Complex
NIT(uM=209.94554010000002)	DMSO	600	y2	y4		y5	y6	y7	y9		y10	Complex
NIT(uM=839.7821605)	DMSO	5	y2	y4		y5	y6	y7	y9		y10	Complex
NIT(uM=839.7821605)	DMSO	30	y2	y4		y5	y6	y7	y9		y10	Complex
NIT(uM=839.7821605)	DMSO	60	y2	y4		y5	y6	y7	y9		y10	Complex
NIT(uM=839.7821605)	DMSO	180	y2	y4		y5	y6	y7	y9		y10	Complex
NIT(uM=839.7821605)	DMSO	360	y2	y4		y5	y6	y7	y9		y10	Complex
NIT(uM=839.7821605)	DMSO	600	y2	y4		y5	y6	y7	y9		y10	Complex
NaOH(uM=75005.43789)	H2O	5	Base stress
NaOH(uM=75005.43789)	H2O	30	Base stress
NaOH(uM=75005.43789)	H2O	60	Base stress
NaOH(uM=75005.43789)	H2O	180	Base stress
NaOH(uM=75005.43789)	H2O	360	Base stress
NaOH(uM=75005.43789)	H2O	600	Base stress
NaOH(uM=100007.2505)	H2O	5	Base stress
NaOH(uM=100007.2505)	H2O	30	Base stress
NaOH(uM=100007.2505)	H2O	60	Base stress
NaOH(uM=100007.2505)	H2O	180	Base stress
NaOH(uM=100007.2505)	H2O	360	Base stress
NaOH(uM=100007.2505)	H2O	600	Base stress
NaOH(uM=125009.0632)	H2O	5	Base stress
NaOH(uM=125009.0632)	H2O	30	Base stress
NaOH(uM=125009.0632)	H2O	60	Base stress
NaOH(uM=125009.0632)	H2O	180	Base stress
NaOH(uM=125009.0632)	H2O	360	Base stress
NaOH(uM=125009.0632)	H2O	600	Base stress
NaOH(uM=150010.8758)	H2O	5	Base stress
NaOH(uM=150010.8758)	H2O	30	Base stress
NaOH(uM=150010.8758)	H2O	60	Base stress
NaOH(uM=150010.8758)	H2O	180	Base stress
NaOH(uM=150010.8758)	H2O	360	Base stress
NaOH(uM=150010.8758)	H2O	600	Base stress
NaOH(uM=250018.1263)	H2O	5	Base stress
NaOH(uM=250018.1263)	H2O	30	Base stress
NaOH(uM=250018.1263)	H2O	60	Base stress
NaOH(uM=250018.1263)	H2O	180	Base stress
NaOH(uM=250018.1263)	H2O	360	Base stress
NaOH(uM=250018.1263)	H2O	600	Base stress
OCI(uM=637.6647301)	H2O	5	y2	y3	Cell wall
OCI(uM=637.6647301)	H2O	30	y2	y3	Cell wall
OCI(uM=637.6647301)	H2O	60	y2	y3	Cell wall
OCI(uM=637.6647301)	H2O	180	y2	y3	Cell wall
OCI(uM=637.6647301)	H2O	360	y2	y3	Cell wall
OCI(uM=637.6647301)	H2O	600	y2	y3	Cell wall
OCI(uM=762.8359548)	H2O	5	y2	y3	Cell wall
OCI(uM=762.8359548)	H2O	30	y2	y3	Cell wall
OCI(uM=762.8359548)	H2O	60	y2	y3	Cell wall
OCI(uM=762.8359548)	H2O	180	y2	y3	Cell wall
OCI(uM=762.8359548)	H2O	360	y2	y3	Cell wall
OCI(uM=762.8359548)	H2O	600	y2	y3	Cell wall
OCI(uM=2361.7212219999997)	H2O	5	y2	y3	Cell wall
OCI(uM=2361.7212219999997)	H2O	30	y2	y3	Cell wall
OCI(uM=2361.7212219999997)	H2O	60	y2	y3	Cell wall
OCI(uM=2361.7212219999997)	H2O	180	y2	y3	Cell wall
OCI(uM=2361.7212219999997)	H2O	360	y2	y3	Cell wall
OCI(uM=2361.7212219999997)	H2O	600	y2	y3	Cell wall
OFL(uM=2.76726601)	DMSO	5	y2	y4		y5	y6	y8		Gyrase
OFL(uM=2.76726601)	DMSO	30	y2	y4		y5	y6	y8		Gyrase
OFL(uM=2.76726601)	DMSO	60	y2	y4		y5	y6	y8		Gyrase
OFL(uM=2.76726601)	DMSO	180	y2	y4		y5	y6	y8		Gyrase
OFL(uM=2.76726601)	DMSO	360	y2	y4		y5	y6	y8		Gyrase
OFL(uM=2.76726601)	DMSO	600	y2	y4		y5	y6	y8		Gyrase
OFL(uM=4.455298277)	DMSO	5	y2	y4		y5	y6	y8		Gyrase
OFL(uM=4.455298277)	DMSO	30	y2	y4		y5	y6	y8		Gyrase
OFL(uM=4.455298277)	DMSO	60	y2	y4		y5	y6	y8		Gyrase
OFL(uM=4.455298277)	DMSO	180	y2	y4		y5	y6	y8		Gyrase
OFL(uM=4.455298277)	DMSO	360	y2	y4		y5	y6	y8		Gyrase
OFL(uM=4.455298277)	DMSO	600	y2	y4		y5	y6	y8		Gyrase
OFL(uM=44.27625617)	DMSO	5	y2	y4		y5	y6	y8		Gyrase
OFL(uM=44.27625617)	DMSO	30	y2	y4		y5	y6	y8		Gyrase
OFL(uM=44.27625617)	DMSO	60	y2	y4		y5	y6	y8		Gyrase
OFL(uM=44.27625617)	DMSO	180	y2	y4		y5	y6	y8		Gyrase
OFL(uM=44.27625617)	DMSO	360	y2	y4		y5	y6	y8		Gyrase
OFL(uM=44.27625617)	DMSO	600	y2	y4		y5	y6	y8		Gyrase
OXT(uM=0.10859319699999999)	DMSO	5	y2	y4		y5	y6	y8		Protein synthesis
OXT(uM=0.10859319699999999)	DMSO	30	y2	y4		y5	y6	y8		Protein synthesis
OXT(uM=0.10859319699999999)	DMSO	60	y2	y4		y5	y6	y8		Protein synthesis
OXT(uM=0.10859319699999999)	DMSO	180	y2	y4		y5	y6	y8		Protein synthesis
OXT(uM=0.10859319699999999)	DMSO	360	y2	y4		y5	y6	y8		Protein synthesis
OXT(uM=0.10859319699999999)	DMSO	600	y2	y4		y5	y6	y8		Protein synthesis
OXT(uM=0.141171156)	DMSO	5	y2	y4		y5	y6	y8		Protein synthesis
OXT(uM=0.141171156)	DMSO	30	y2	y4		y5	y6	y8		Protein synthesis
OXT(uM=0.141171156)	DMSO	60	y2	y4		y5	y6	y8		Protein synthesis
OXT(uM=0.141171156)	DMSO	180	y2	y4		y5	y6	y8		Protein synthesis
OXT(uM=0.141171156)	DMSO	360	y2	y4		y5	y6	y8		Protein synthesis
OXT(uM=0.141171156)	DMSO	600	y2	y4		y5	y6	y8		Protein synthesis
OXT(uM=0.173749115)	DMSO	5	y2	y4		y5	y6	y8		Protein synthesis
OXT(uM=0.173749115)	DMSO	30	y2	y4		y5	y6	y8		Protein synthesis
OXT(uM=0.173749115)	DMSO	60	y2	y4		y5	y6	y8		Protein synthesis
OXT(uM=0.173749115)	DMSO	180	y2	y4		y5	y6	y8		Protein synthesis
OXT(uM=0.173749115)	DMSO	360	y2	y4		y5	y6	y8		Protein synthesis
OXT(uM=0.173749115)	DMSO	600	y2	y4		y5	y6	y8		Protein synthesis
OXT(uM=0.21718639399999998)	DMSO	5	y2	y4		y5	y6	y8		Protein synthesis
OXT(uM=0.21718639399999998)	DMSO	30	y2	y4		y5	y6	y8		Protein synthesis
OXT(uM=0.21718639399999998)	DMSO	60	y2	y4		y5	y6	y8		Protein synthesis
OXT(uM=0.21718639399999998)	DMSO	180	y2	y4		y5	y6	y8		Protein synthesis
OXT(uM=0.21718639399999998)	DMSO	360	y2	y4		y5	y6	y8		Protein synthesis
OXT(uM=0.21718639399999998)	DMSO	600	y2	y4		y5	y6	y8		Protein synthesis
OXT(uM=0.43437278700000004)	DMSO	5	y2	y4		y5	y6	y8		Protein synthesis
OXT(uM=0.43437278700000004)	DMSO	30	y2	y4		y5	y6	y8		Protein synthesis
OXT(uM=0.43437278700000004)	DMSO	60	y2	y4		y5	y6	y8		Protein synthesis
OXT(uM=0.43437278700000004)	DMSO	180	y2	y4		y5	y6	y8		Protein synthesis
OXT(uM=0.43437278700000004)	DMSO	360	y2	y4		y5	y6	y8		Protein synthesis
OXT(uM=0.43437278700000004)	DMSO	600	y2	y4		y5	y6	y8		Protein synthesis
PAS(uM=26120.674909999998)	DMSO	5	y2	y3	Folic acid biosynthesis
PAS(uM=26120.674909999998)	DMSO	30	y2	y3	Folic acid biosynthesis
PAS(uM=26120.674909999998)	DMSO	60	y2	y3	Folic acid biosynthesis
PAS(uM=26120.674909999998)	DMSO	180	y2	y3	Folic acid biosynthesis
PAS(uM=26120.674909999998)	DMSO	360	y2	y3	Folic acid biosynthesis
PAS(uM=26120.674909999998)	DMSO	600	y2	y3	Folic acid biosynthesis
PAS(uM=41466.571410000004)	DMSO	5	y2	y3	Folic acid biosynthesis
PAS(uM=41466.571410000004)	DMSO	30	y2	y3	Folic acid biosynthesis
PAS(uM=41466.571410000004)	DMSO	60	y2	y3	Folic acid biosynthesis
PAS(uM=41466.571410000004)	DMSO	180	y2	y3	Folic acid biosynthesis
PAS(uM=41466.571410000004)	DMSO	360	y2	y3	Folic acid biosynthesis
PAS(uM=41466.571410000004)	DMSO	600	y2	y3	Folic acid biosynthesis
PAS(uM=103829.6828)	DMSO	5	y2	y3	Folic acid biosynthesis
PAS(uM=103829.6828)	DMSO	30	y2	y3	Folic acid biosynthesis
PAS(uM=103829.6828)	DMSO	60	y2	y3	Folic acid biosynthesis
PAS(uM=103829.6828)	DMSO	180	y2	y3	Folic acid biosynthesis
PAS(uM=103829.6828)	DMSO	360	y2	y3	Folic acid biosynthesis
PAS(uM=103829.6828)	DMSO	600	y2	y3	Folic acid biosynthesis
PLM(uM=0.035025779)	DMSO	5	y2	y4		y5	y6	y7	y9		y10	y12		y13	y14	y16		DNA cleavage
PLM(uM=0.035025779)	DMSO	30	y2	y4		y5	y6	y7	y9		y10	y12		y13	y14	y16		DNA cleavage
PLM(uM=0.035025779)	DMSO	60	y2	y4		y5	y6	y7	y9		y10	y12		y13	y14	y16		DNA cleavage
PLM(uM=0.035025779)	DMSO	180	y2	y4		y5	y6	y7	y9		y10	y12		y13	y14	y16		DNA cleavage
PLM(uM=0.035025779)	DMSO	360	y2	y4		y5	y6	y7	y9		y10	y12		y13	y14	y16		DNA cleavage
PLM(uM=0.035025779)	DMSO	600	y2	y4		y5	y6	y7	y9		y10	y12		y13	y14	y16		DNA cleavage
PLM(uM=0.070051558)	DMSO	5	y2	y4		y5	y6	y7	y9		y10	y12		y13	y14	y16		DNA cleavage
PLM(uM=0.070051558)	DMSO	30	y2	y4		y5	y6	y7	y9		y10	y12		y13	y14	y16		DNA cleavage
PLM(uM=0.070051558)	DMSO	60	y2	y4		y5	y6	y7	y9		y10	y12		y13	y14	y16		DNA cleavage
PLM(uM=0.070051558)	DMSO	180	y2	y4		y5	y6	y7	y9		y10	y12		y13	y14	y16		DNA cleavage
PLM(uM=0.070051558)	DMSO	360	y2	y4		y5	y6	y7	y9		y10	y12		y13	y14	y16		DNA cleavage
PLM(uM=0.070051558)	DMSO	600	y2	y4		y5	y6	y7	y9		y10	y12		y13	y14	y16		DNA cleavage
PLM(uM=0.21015467399999999)	DMSO	5	y2	y4		y5	y6	y7	y9		y10	y12		y13	y14	y16		DNA cleavage
PLM(uM=0.21015467399999999)	DMSO	30	y2	y4		y5	y6	y7	y9		y10	y12		y13	y14	y16		DNA cleavage
PLM(uM=0.21015467399999999)	DMSO	60	y2	y4		y5	y6	y7	y9		y10	y12		y13	y14	y16		DNA cleavage
PLM(uM=0.21015467399999999)	DMSO	180	y2	y4		y5	y6	y7	y9		y10	y12		y13	y14	y16		DNA cleavage
PLM(uM=0.21015467399999999)	DMSO	360	y2	y4		y5	y6	y7	y9		y10	y12		y13	y14	y16		DNA cleavage
PLM(uM=0.21015467399999999)	DMSO	600	y2	y4		y5	y6	y7	y9		y10	y12		y13	y14	y16		DNA cleavage
PMB(uM=4.154629666)	H2O	5	y2	y4		y5	y6	y7	Membrane
PMB(uM=4.154629666)	H2O	30	y2	y4		y5	y6	y7	Membrane
PMB(uM=4.154629666)	H2O	60	y2	y4		y5	y6	y7	Membrane
PMB(uM=4.154629666)	H2O	180	y2	y4		y5	y6	y7	Membrane
PMB(uM=4.154629666)	H2O	360	y2	y4		y5	y6	y7	Membrane
PMB(uM=4.154629666)	H2O	600	y2	y4		y5	y6	y7	Membrane
PMB(uM=12.463889)	H2O	5	y2	y4		y5	y6	y7	Membrane
PMB(uM=12.463889)	H2O	30	y2	y4		y5	y6	y7	Membrane
PMB(uM=12.463889)	H2O	60	y2	y4		y5	y6	y7	Membrane
PMB(uM=12.463889)	H2O	180	y2	y4		y5	y6	y7	Membrane
PMB(uM=12.463889)	H2O	360	y2	y4		y5	y6	y7	Membrane
PMB(uM=12.463889)	H2O	600	y2	y4		y5	y6	y7	Membrane
PMB(uM=20.77314833)	H2O	5	y2	y4		y5	y6	y7	Membrane
PMB(uM=20.77314833)	H2O	30	y2	y4		y5	y6	y7	Membrane
PMB(uM=20.77314833)	H2O	60	y2	y4		y5	y6	y7	Membrane
PMB(uM=20.77314833)	H2O	180	y2	y4		y5	y6	y7	Membrane
PMB(uM=20.77314833)	H2O	360	y2	y4		y5	y6	y7	Membrane
PMB(uM=20.77314833)	H2O	600	y2	y4		y5	y6	y7	Membrane
PMB(uM=41.54629666)	H2O	5	y2	y4		y5	y6	y7	Membrane
PMB(uM=41.54629666)	H2O	30	y2	y4		y5	y6	y7	Membrane
PMB(uM=41.54629666)	H2O	60	y2	y4		y5	y6	y7	Membrane
PMB(uM=41.54629666)	H2O	180	y2	y4		y5	y6	y7	Membrane
PMB(uM=41.54629666)	H2O	360	y2	y4		y5	y6	y7	Membrane
PMB(uM=41.54629666)	H2O	600	y2	y4		y5	y6	y7	Membrane
PZA(uM=458.9279767)	DMSO	5	y2	y4		y5	y6	y7	y9		y10	y12		y13	Fatty acid synthesis
PZA(uM=458.9279767)	DMSO	30	y2	y4		y5	y6	y7	y9		y10	y12		y13	Fatty acid synthesis
PZA(uM=458.9279767)	DMSO	60	y2	y4		y5	y6	y7	y9		y10	y12		y13	Fatty acid synthesis
PZA(uM=458.9279767)	DMSO	180	y2	y4		y5	y6	y7	y9		y10	y12		y13	Fatty acid synthesis
PZA(uM=458.9279767)	DMSO	360	y2	y4		y5	y6	y7	y9		y10	y12		y13	Fatty acid synthesis
PZA(uM=458.9279767)	DMSO	600	y2	y4		y5	y6	y7	y9		y10	y12		y13	Fatty acid synthesis
PZA(uM=4516.176196)	DMSO	5	y2	y4		y5	y6	y7	y9		y10	y12		y13	Fatty acid synthesis
PZA(uM=4516.176196)	DMSO	30	y2	y4		y5	y6	y7	y9		y10	y12		y13	Fatty acid synthesis
PZA(uM=4516.176196)	DMSO	60	y2	y4		y5	y6	y7	y9		y10	y12		y13	Fatty acid synthesis
PZA(uM=4516.176196)	DMSO	180	y2	y4		y5	y6	y7	y9		y10	y12		y13	Fatty acid synthesis
PZA(uM=4516.176196)	DMSO	360	y2	y4		y5	y6	y7	y9		y10	y12		y13	Fatty acid synthesis
PZA(uM=4516.176196)	DMSO	600	y2	y4		y5	y6	y7	y9		y10	y12		y13	Fatty acid synthesis
PZA(uM=4548.666672)	DMSO	5	y2	y4		y5	y6	y7	y9		y10	y12		y13	Fatty acid synthesis
PZA(uM=4548.666672)	DMSO	30	y2	y4		y5	y6	y7	y9		y10	y12		y13	Fatty acid synthesis
PZA(uM=4548.666672)	DMSO	60	y2	y4		y5	y6	y7	y9		y10	y12		y13	Fatty acid synthesis
PZA(uM=4548.666672)	DMSO	180	y2	y4		y5	y6	y7	y9		y10	y12		y13	Fatty acid synthesis
PZA(uM=4548.666672)	DMSO	360	y2	y4		y5	y6	y7	y9		y10	y12		y13	Fatty acid synthesis
PZA(uM=4548.666672)	DMSO	600	y2	y4		y5	y6	y7	y9		y10	y12		y13	Fatty acid synthesis
Parq(uM=1749.883341)	H2O	5	y2	y4		y5	y6	y7	y9		y11		Oxidative stress
Parq(uM=1749.883341)	H2O	30	y2	y4		y5	y6	y7	y9		y11		Oxidative stress
Parq(uM=1749.883341)	H2O	60	y2	y4		y5	y6	y7	y9		y11		Oxidative stress
Parq(uM=1749.883341)	H2O	180	y2	y4		y5	y6	y7	y9		y11		Oxidative stress
Parq(uM=1749.883341)	H2O	360	y2	y4		y5	y6	y7	y9		y11		Oxidative stress
Parq(uM=1749.883341)	H2O	600	y2	y4		y5	y6	y7	y9		y11		Oxidative stress
Parq(uM=3499.766682)	H2O	5	y2	y4		y5	y6	y7	y9		y11		Oxidative stress
Parq(uM=3499.766682)	H2O	30	y2	y4		y5	y6	y7	y9		y11		Oxidative stress
Parq(uM=3499.766682)	H2O	60	y2	y4		y5	y6	y7	y9		y11		Oxidative stress
Parq(uM=3499.766682)	H2O	180	y2	y4		y5	y6	y7	y9		y11		Oxidative stress
Parq(uM=3499.766682)	H2O	360	y2	y4		y5	y6	y7	y9		y11		Oxidative stress
Parq(uM=3499.766682)	H2O	600	y2	y4		y5	y6	y7	y9		y11		Oxidative stress
Parq(uM=6221.807435)	H2O	5	y2	y4		y5	y6	y7	y9		y11		Oxidative stress
Parq(uM=6221.807435)	H2O	30	y2	y4		y5	y6	y7	y9		y11		Oxidative stress
Parq(uM=6221.807435)	H2O	60	y2	y4		y5	y6	y7	y9		y11		Oxidative stress
Parq(uM=6221.807435)	H2O	180	y2	y4		y5	y6	y7	y9		y11		Oxidative stress
Parq(uM=6221.807435)	H2O	360	y2	y4		y5	y6	y7	y9		y11		Oxidative stress
Parq(uM=6221.807435)	H2O	600	y2	y4		y5	y6	y7	y9		y11		Oxidative stress
Parq(uM=12443.61487)	H2O	5	y2	y4		y5	y6	y7	y9		y11		Oxidative stress
Parq(uM=12443.61487)	H2O	30	y2	y4		y5	y6	y7	y9		y11		Oxidative stress
Parq(uM=12443.61487)	H2O	60	y2	y4		y5	y6	y7	y9		y11		Oxidative stress
Parq(uM=12443.61487)	H2O	180	y2	y4		y5	y6	y7	y9		y11		Oxidative stress
Parq(uM=12443.61487)	H2O	360	y2	y4		y5	y6	y7	y9		y11		Oxidative stress
Parq(uM=12443.61487)	H2O	600	y2	y4		y5	y6	y7	y9		y11		Oxidative stress
RFB(uM=0.02361262)	DMSO	5	y2	y4		y5	y6	y7	y9		y10	y12		y13	y14	y16		RNA synthesis
RFB(uM=0.02361262)	DMSO	30	y2	y4		y5	y6	y7	y9		y10	y12		y13	y14	y16		RNA synthesis
RFB(uM=0.02361262)	DMSO	60	y2	y4		y5	y6	y7	y9		y10	y12		y13	y14	y16		RNA synthesis
RFB(uM=0.02361262)	DMSO	180	y2	y4		y5	y6	y7	y9		y10	y12		y13	y14	y16		RNA synthesis
RFB(uM=0.02361262)	DMSO	360	y2	y4		y5	y6	y7	y9		y10	y12		y13	y14	y16		RNA synthesis
RFB(uM=0.02361262)	DMSO	600	y2	y4		y5	y6	y7	y9		y10	y12		y13	y14	y16		RNA synthesis
RFB(uM=0.05903155)	DMSO	5	y2	y4		y5	y6	y7	y9		y10	y12		y13	y14	y16		RNA synthesis
RFB(uM=0.05903155)	DMSO	30	y2	y4		y5	y6	y7	y9		y10	y12		y13	y14	y16		RNA synthesis
RFB(uM=0.05903155)	DMSO	60	y2	y4		y5	y6	y7	y9		y10	y12		y13	y14	y16		RNA synthesis
RFB(uM=0.05903155)	DMSO	180	y2	y4		y5	y6	y7	y9		y10	y12		y13	y14	y16		RNA synthesis
RFB(uM=0.05903155)	DMSO	360	y2	y4		y5	y6	y7	y9		y10	y12		y13	y14	y16		RNA synthesis
RFB(uM=0.05903155)	DMSO	600	y2	y4		y5	y6	y7	y9		y10	y12		y13	y14	y16		RNA synthesis
RFB(uM=0.118063099)	DMSO	5	y2	y4		y5	y6	y7	y9		y10	y12		y13	y14	y16		RNA synthesis
RFB(uM=0.118063099)	DMSO	30	y2	y4		y5	y6	y7	y9		y10	y12		y13	y14	y16		RNA synthesis
RFB(uM=0.118063099)	DMSO	60	y2	y4		y5	y6	y7	y9		y10	y12		y13	y14	y16		RNA synthesis
RFB(uM=0.118063099)	DMSO	180	y2	y4		y5	y6	y7	y9		y10	y12		y13	y14	y16		RNA synthesis
RFB(uM=0.118063099)	DMSO	360	y2	y4		y5	y6	y7	y9		y10	y12		y13	y14	y16		RNA synthesis
RFB(uM=0.118063099)	DMSO	600	y2	y4		y5	y6	y7	y9		y10	y12		y13	y14	y16		RNA synthesis
RFB(uM=0.23612619899999998)	DMSO	5	y2	y4		y5	y6	y7	y9		y10	y12		y13	y14	y16		RNA synthesis
RFB(uM=0.23612619899999998)	DMSO	30	y2	y4		y5	y6	y7	y9		y10	y12		y13	y14	y16		RNA synthesis
RFB(uM=0.23612619899999998)	DMSO	60	y2	y4		y5	y6	y7	y9		y10	y12		y13	y14	y16		RNA synthesis
RFB(uM=0.23612619899999998)	DMSO	180	y2	y4		y5	y6	y7	y9		y10	y12		y13	y14	y16		RNA synthesis
RFB(uM=0.23612619899999998)	DMSO	360	y2	y4		y5	y6	y7	y9		y10	y12		y13	y14	y16		RNA synthesis
RFB(uM=0.23612619899999998)	DMSO	600	y2	y4		y5	y6	y7	y9		y10	y12		y13	y14	y16		RNA synthesis
RMP(uM=0.12151551199999999)	DMSO	5	y2	y4		y5	y6	y7	y9		y10	y12		y13	y14	y16		RNA synthesis
RMP(uM=0.12151551199999999)	DMSO	30	y2	y4		y5	y6	y7	y9		y10	y12		y13	y14	y16		RNA synthesis
RMP(uM=0.12151551199999999)	DMSO	60	y2	y4		y5	y6	y7	y9		y10	y12		y13	y14	y16		RNA synthesis
RMP(uM=0.12151551199999999)	DMSO	180	y2	y4		y5	y6	y7	y9		y10	y12		y13	y14	y16		RNA synthesis
RMP(uM=0.12151551199999999)	DMSO	360	y2	y4		y5	y6	y7	y9		y10	y12		y13	y14	y16		RNA synthesis
RMP(uM=0.12151551199999999)	DMSO	600	y2	y4		y5	y6	y7	y9		y10	y12		y13	y14	y16		RNA synthesis
RMP(uM=0.243031025)	DMSO	5	y2	y4		y5	y6	y7	y9		y10	y12		y13	y14	y16		RNA synthesis
RMP(uM=0.243031025)	DMSO	30	y2	y4		y5	y6	y7	y9		y10	y12		y13	y14	y16		RNA synthesis
RMP(uM=0.243031025)	DMSO	60	y2	y4		y5	y6	y7	y9		y10	y12		y13	y14	y16		RNA synthesis
RMP(uM=0.243031025)	DMSO	180	y2	y4		y5	y6	y7	y9		y10	y12		y13	y14	y16		RNA synthesis
RMP(uM=0.243031025)	DMSO	360	y2	y4		y5	y6	y7	y9		y10	y12		y13	y14	y16		RNA synthesis
RMP(uM=0.243031025)	DMSO	600	y2	y4		y5	y6	y7	y9		y10	y12		y13	y14	y16		RNA synthesis
RMP(uM=0.486062049)	DMSO	5	y2	y4		y5	y6	y7	y9		y10	y12		y13	y14	y16		RNA synthesis
RMP(uM=0.486062049)	DMSO	30	y2	y4		y5	y6	y7	y9		y10	y12		y13	y14	y16		RNA synthesis
RMP(uM=0.486062049)	DMSO	60	y2	y4		y5	y6	y7	y9		y10	y12		y13	y14	y16		RNA synthesis
RMP(uM=0.486062049)	DMSO	180	y2	y4		y5	y6	y7	y9		y10	y12		y13	y14	y16		RNA synthesis
RMP(uM=0.486062049)	DMSO	360	y2	y4		y5	y6	y7	y9		y10	y12		y13	y14	y16		RNA synthesis
RMP(uM=0.486062049)	DMSO	600	y2	y4		y5	y6	y7	y9		y10	y12		y13	y14	y16		RNA synthesis
RMP(uM=0.8506085859999999)	DMSO	5	y2	y4		y5	y6	y7	y9		y10	y12		y13	y14	y16		RNA synthesis
RMP(uM=0.8506085859999999)	DMSO	30	y2	y4		y5	y6	y7	y9		y10	y12		y13	y14	y16		RNA synthesis
RMP(uM=0.8506085859999999)	DMSO	60	y2	y4		y5	y6	y7	y9		y10	y12		y13	y14	y16		RNA synthesis
RMP(uM=0.8506085859999999)	DMSO	180	y2	y4		y5	y6	y7	y9		y10	y12		y13	y14	y16		RNA synthesis
RMP(uM=0.8506085859999999)	DMSO	360	y2	y4		y5	y6	y7	y9		y10	y12		y13	y14	y16		RNA synthesis
RMP(uM=0.8506085859999999)	DMSO	600	y2	y4		y5	y6	y7	y9		y10	y12		y13	y14	y16		RNA synthesis
RMP(uM=1.458186148)	DMSO	5	y2	y4		y5	y6	y7	y9		y10	y12		y13	y14	y16		RNA synthesis
RMP(uM=1.458186148)	DMSO	30	y2	y4		y5	y6	y7	y9		y10	y12		y13	y14	y16		RNA synthesis
RMP(uM=1.458186148)	DMSO	60	y2	y4		y5	y6	y7	y9		y10	y12		y13	y14	y16		RNA synthesis
RMP(uM=1.458186148)	DMSO	180	y2	y4		y5	y6	y7	y9		y10	y12		y13	y14	y16		RNA synthesis
RMP(uM=1.458186148)	DMSO	360	y2	y4		y5	y6	y7	y9		y10	y12		y13	y14	y16		RNA synthesis
RMP(uM=1.458186148)	DMSO	600	y2	y4		y5	y6	y7	y9		y10	y12		y13	y14	y16		RNA synthesis
ROX(uM=0.083627373)	DMSO	5	y2	y4		y5	y6	y8		Protein synthesis
ROX(uM=0.083627373)	DMSO	30	y2	y4		y5	y6	y8		Protein synthesis
ROX(uM=0.083627373)	DMSO	60	y2	y4		y5	y6	y8		Protein synthesis
ROX(uM=0.083627373)	DMSO	180	y2	y4		y5	y6	y8		Protein synthesis
ROX(uM=0.083627373)	DMSO	360	y2	y4		y5	y6	y8		Protein synthesis
ROX(uM=0.083627373)	DMSO	600	y2	y4		y5	y6	y8		Protein synthesis
ROX(uM=0.119467676)	DMSO	5	y2	y4		y5	y6	y8		Protein synthesis
ROX(uM=0.119467676)	DMSO	30	y2	y4		y5	y6	y8		Protein synthesis
ROX(uM=0.119467676)	DMSO	60	y2	y4		y5	y6	y8		Protein synthesis
ROX(uM=0.119467676)	DMSO	180	y2	y4		y5	y6	y8		Protein synthesis
ROX(uM=0.119467676)	DMSO	360	y2	y4		y5	y6	y8		Protein synthesis
ROX(uM=0.119467676)	DMSO	600	y2	y4		y5	y6	y8		Protein synthesis
ROX(uM=0.77056651)	DMSO	5	y2	y4		y5	y6	y8		Protein synthesis
ROX(uM=0.77056651)	DMSO	30	y2	y4		y5	y6	y8		Protein synthesis
ROX(uM=0.77056651)	DMSO	60	y2	y4		y5	y6	y8		Protein synthesis
ROX(uM=0.77056651)	DMSO	180	y2	y4		y5	y6	y8		Protein synthesis
ROX(uM=0.77056651)	DMSO	360	y2	y4		y5	y6	y8		Protein synthesis
ROX(uM=0.77056651)	DMSO	600	y2	y4		y5	y6	y8		Protein synthesis
RPT(uM=0.342063282)	DMSO	5	y2	y4		y5	y6	y7	y9		y10	y12		y13	y14	y16		RNA synthesis
RPT(uM=0.342063282)	DMSO	30	y2	y4		y5	y6	y7	y9		y10	y12		y13	y14	y16		RNA synthesis
RPT(uM=0.342063282)	DMSO	60	y2	y4		y5	y6	y7	y9		y10	y12		y13	y14	y16		RNA synthesis
RPT(uM=0.342063282)	DMSO	180	y2	y4		y5	y6	y7	y9		y10	y12		y13	y14	y16		RNA synthesis
RPT(uM=0.342063282)	DMSO	360	y2	y4		y5	y6	y7	y9		y10	y12		y13	y14	y16		RNA synthesis
RPT(uM=0.342063282)	DMSO	600	y2	y4		y5	y6	y7	y9		y10	y12		y13	y14	y16		RNA synthesis
RPT(uM=0.570105471)	DMSO	5	y2	y4		y5	y6	y7	y9		y10	y12		y13	y14	y16		RNA synthesis
RPT(uM=0.570105471)	DMSO	30	y2	y4		y5	y6	y7	y9		y10	y12		y13	y14	y16		RNA synthesis
RPT(uM=0.570105471)	DMSO	60	y2	y4		y5	y6	y7	y9		y10	y12		y13	y14	y16		RNA synthesis
RPT(uM=0.570105471)	DMSO	180	y2	y4		y5	y6	y7	y9		y10	y12		y13	y14	y16		RNA synthesis
RPT(uM=0.570105471)	DMSO	360	y2	y4		y5	y6	y7	y9		y10	y12		y13	y14	y16		RNA synthesis
RPT(uM=0.570105471)	DMSO	600	y2	y4		y5	y6	y7	y9		y10	y12		y13	y14	y16		RNA synthesis
RPT(uM=1.835739616)	DMSO	5	y2	y4		y5	y6	y7	y9		y10	y12		y13	y14	y16		RNA synthesis
RPT(uM=1.835739616)	DMSO	30	y2	y4		y5	y6	y7	y9		y10	y12		y13	y14	y16		RNA synthesis
RPT(uM=1.835739616)	DMSO	60	y2	y4		y5	y6	y7	y9		y10	y12		y13	y14	y16		RNA synthesis
RPT(uM=1.835739616)	DMSO	180	y2	y4		y5	y6	y7	y9		y10	y12		y13	y14	y16		RNA synthesis
RPT(uM=1.835739616)	DMSO	360	y2	y4		y5	y6	y7	y9		y10	y12		y13	y14	y16		RNA synthesis
RPT(uM=1.835739616)	DMSO	600	y2	y4		y5	y6	y7	y9		y10	y12		y13	y14	y16		RNA synthesis
SDA(uM=1598.2291619999999)	DMSO	5	y2	y3	Folic acid biosynthesis
SDA(uM=1598.2291619999999)	DMSO	30	y2	y3	Folic acid biosynthesis
SDA(uM=1598.2291619999999)	DMSO	60	y2	y3	Folic acid biosynthesis
SDA(uM=1598.2291619999999)	DMSO	180	y2	y3	Folic acid biosynthesis
SDA(uM=1598.2291619999999)	DMSO	360	y2	y3	Folic acid biosynthesis
SDA(uM=1598.2291619999999)	DMSO	600	y2	y3	Folic acid biosynthesis
SDA(uM=3196.4583239999997)	DMSO	5	y2	y3	Folic acid biosynthesis
SDA(uM=3196.4583239999997)	DMSO	30	y2	y3	Folic acid biosynthesis
SDA(uM=3196.4583239999997)	DMSO	60	y2	y3	Folic acid biosynthesis
SDA(uM=3196.4583239999997)	DMSO	180	y2	y3	Folic acid biosynthesis
SDA(uM=3196.4583239999997)	DMSO	360	y2	y3	Folic acid biosynthesis
SDA(uM=3196.4583239999997)	DMSO	600	y2	y3	Folic acid biosynthesis
SDM(uM=2577.909251)	DMSO	5	y2	y3	Folic acid biosynthesis
SDM(uM=2577.909251)	DMSO	30	y2	y3	Folic acid biosynthesis
SDM(uM=2577.909251)	DMSO	60	y2	y3	Folic acid biosynthesis
SDM(uM=2577.909251)	DMSO	180	y2	y3	Folic acid biosynthesis
SDM(uM=2577.909251)	DMSO	360	y2	y3	Folic acid biosynthesis
SDM(uM=2577.909251)	DMSO	600	y2	y3	Folic acid biosynthesis
SDM(uM=3866.8638770000002)	DMSO	5	y2	y3	Folic acid biosynthesis
SDM(uM=3866.8638770000002)	DMSO	30	y2	y3	Folic acid biosynthesis
SDM(uM=3866.8638770000002)	DMSO	60	y2	y3	Folic acid biosynthesis
SDM(uM=3866.8638770000002)	DMSO	180	y2	y3	Folic acid biosynthesis
SDM(uM=3866.8638770000002)	DMSO	360	y2	y3	Folic acid biosynthesis
SDM(uM=3866.8638770000002)	DMSO	600	y2	y3	Folic acid biosynthesis
SDM(uM=5155.818502)	DMSO	5	y2	y3	Folic acid biosynthesis
SDM(uM=5155.818502)	DMSO	30	y2	y3	Folic acid biosynthesis
SDM(uM=5155.818502)	DMSO	60	y2	y3	Folic acid biosynthesis
SDM(uM=5155.818502)	DMSO	180	y2	y3	Folic acid biosynthesis
SDM(uM=5155.818502)	DMSO	360	y2	y3	Folic acid biosynthesis
SDM(uM=5155.818502)	DMSO	600	y2	y3	Folic acid biosynthesis
SDS(uM=173.38715269999997)	DMSO	5	y2	y4		Detergent stress
SDS(uM=173.38715269999997)	DMSO	30	y2	y4		Detergent stress
SDS(uM=173.38715269999997)	DMSO	60	y2	y4		Detergent stress
SDS(uM=173.38715269999997)	DMSO	180	y2	y4		Detergent stress
SDS(uM=173.38715269999997)	DMSO	360	y2	y4		Detergent stress
SDS(uM=173.38715269999997)	DMSO	600	y2	y4		Detergent stress
SDS(uM=346.77430539999995)	DMSO	5	y2	y4		Detergent stress
SDS(uM=346.77430539999995)	DMSO	30	y2	y4		Detergent stress
SDS(uM=346.77430539999995)	DMSO	60	y2	y4		Detergent stress
SDS(uM=346.77430539999995)	DMSO	180	y2	y4		Detergent stress
SDS(uM=346.77430539999995)	DMSO	360	y2	y4		Detergent stress
SDS(uM=346.77430539999995)	DMSO	600	y2	y4		Detergent stress
SDS(uM=693.5486107999999)	DMSO	5	y2	y4		Detergent stress
SDS(uM=693.5486107999999)	DMSO	30	y2	y4		Detergent stress
SDS(uM=693.5486107999999)	DMSO	60	y2	y4		Detergent stress
SDS(uM=693.5486107999999)	DMSO	180	y2	y4		Detergent stress
SDS(uM=693.5486107999999)	DMSO	360	y2	y4		Detergent stress
SDS(uM=693.5486107999999)	DMSO	600	y2	y4		Detergent stress
SDS(uM=1387.097222)	DMSO	5	y2	y4		Detergent stress
SDS(uM=1387.097222)	DMSO	30	y2	y4		Detergent stress
SDS(uM=1387.097222)	DMSO	60	y2	y4		Detergent stress
SDS(uM=1387.097222)	DMSO	180	y2	y4		Detergent stress
SDS(uM=1387.097222)	DMSO	360	y2	y4		Detergent stress
SDS(uM=1387.097222)	DMSO	600	y2	y4		Detergent stress
SMI(uM=3699.168797)	DMSO	5	y2	y3	Folic acid biosynthesis
SMI(uM=3699.168797)	DMSO	30	y2	y3	Folic acid biosynthesis
SMI(uM=3699.168797)	DMSO	60	y2	y3	Folic acid biosynthesis
SMI(uM=3699.168797)	DMSO	180	y2	y3	Folic acid biosynthesis
SMI(uM=3699.168797)	DMSO	360	y2	y3	Folic acid biosynthesis
SMI(uM=3699.168797)	DMSO	600	y2	y3	Folic acid biosynthesis
SMI(uM=4439.002556)	DMSO	5	y2	y3	Folic acid biosynthesis
SMI(uM=4439.002556)	DMSO	30	y2	y3	Folic acid biosynthesis
SMI(uM=4439.002556)	DMSO	60	y2	y3	Folic acid biosynthesis
SMI(uM=4439.002556)	DMSO	180	y2	y3	Folic acid biosynthesis
SMI(uM=4439.002556)	DMSO	360	y2	y3	Folic acid biosynthesis
SMI(uM=4439.002556)	DMSO	600	y2	y3	Folic acid biosynthesis
SMI(uM=5918.670075)	DMSO	5	y2	y3	Folic acid biosynthesis
SMI(uM=5918.670075)	DMSO	30	y2	y3	Folic acid biosynthesis
SMI(uM=5918.670075)	DMSO	60	y2	y3	Folic acid biosynthesis
SMI(uM=5918.670075)	DMSO	180	y2	y3	Folic acid biosynthesis
SMI(uM=5918.670075)	DMSO	360	y2	y3	Folic acid biosynthesis
SMI(uM=5918.670075)	DMSO	600	y2	y3	Folic acid biosynthesis
SMX(uM=2763.7615579999997)	DMSO	5	y2	y3	Folic acid biosynthesis
SMX(uM=2763.7615579999997)	DMSO	30	y2	y3	Folic acid biosynthesis
SMX(uM=2763.7615579999997)	DMSO	60	y2	y3	Folic acid biosynthesis
SMX(uM=2763.7615579999997)	DMSO	180	y2	y3	Folic acid biosynthesis
SMX(uM=2763.7615579999997)	DMSO	360	y2	y3	Folic acid biosynthesis
SMX(uM=2763.7615579999997)	DMSO	600	y2	y3	Folic acid biosynthesis
SMX(uM=5132.700037)	DMSO	5	y2	y3	Folic acid biosynthesis
SMX(uM=5132.700037)	DMSO	30	y2	y3	Folic acid biosynthesis
SMX(uM=5132.700037)	DMSO	60	y2	y3	Folic acid biosynthesis
SMX(uM=5132.700037)	DMSO	180	y2	y3	Folic acid biosynthesis
SMX(uM=5132.700037)	DMSO	360	y2	y3	Folic acid biosynthesis
SMX(uM=5132.700037)	DMSO	600	y2	y3	Folic acid biosynthesis
SMX(uM=25268.67711)	DMSO	5	y2	y3	Folic acid biosynthesis
SMX(uM=25268.67711)	DMSO	30	y2	y3	Folic acid biosynthesis
SMX(uM=25268.67711)	DMSO	60	y2	y3	Folic acid biosynthesis
SMX(uM=25268.67711)	DMSO	180	y2	y3	Folic acid biosynthesis
SMX(uM=25268.67711)	DMSO	360	y2	y3	Folic acid biosynthesis
SMX(uM=25268.67711)	DMSO	600	y2	y3	Folic acid biosynthesis
SPX(uM=12.03551922)	DMSO	5	y2	y4		y5	y6	y8		Protein synthesis
SPX(uM=12.03551922)	DMSO	30	y2	y4		y5	y6	y8		Protein synthesis
SPX(uM=12.03551922)	DMSO	60	y2	y4		y5	y6	y8		Protein synthesis
SPX(uM=12.03551922)	DMSO	180	y2	y4		y5	y6	y8		Protein synthesis
SPX(uM=12.03551922)	DMSO	360	y2	y4		y5	y6	y8		Protein synthesis
SPX(uM=12.03551922)	DMSO	600	y2	y4		y5	y6	y8		Protein synthesis
SPX(uM=24.07103845)	DMSO	5	y2	y4		y5	y6	y8		Protein synthesis
SPX(uM=24.07103845)	DMSO	30	y2	y4		y5	y6	y8		Protein synthesis
SPX(uM=24.07103845)	DMSO	60	y2	y4		y5	y6	y8		Protein synthesis
SPX(uM=24.07103845)	DMSO	180	y2	y4		y5	y6	y8		Protein synthesis
SPX(uM=24.07103845)	DMSO	360	y2	y4		y5	y6	y8		Protein synthesis
SPX(uM=24.07103845)	DMSO	600	y2	y4		y5	y6	y8		Protein synthesis
SPX(uM=48.1420769)	DMSO	5	y2	y4		y5	y6	y8		Protein synthesis
SPX(uM=48.1420769)	DMSO	30	y2	y4		y5	y6	y8		Protein synthesis
SPX(uM=48.1420769)	DMSO	60	y2	y4		y5	y6	y8		Protein synthesis
SPX(uM=48.1420769)	DMSO	180	y2	y4		y5	y6	y8		Protein synthesis
SPX(uM=48.1420769)	DMSO	360	y2	y4		y5	y6	y8		Protein synthesis
SPX(uM=48.1420769)	DMSO	600	y2	y4		y5	y6	y8		Protein synthesis
SPX(uM=105.3107932)	DMSO	5	y2	y4		y5	y6	y8		Protein synthesis
SPX(uM=105.3107932)	DMSO	30	y2	y4		y5	y6	y8		Protein synthesis
SPX(uM=105.3107932)	DMSO	60	y2	y4		y5	y6	y8		Protein synthesis
SPX(uM=105.3107932)	DMSO	180	y2	y4		y5	y6	y8		Protein synthesis
SPX(uM=105.3107932)	DMSO	360	y2	y4		y5	y6	y8		Protein synthesis
SPX(uM=105.3107932)	DMSO	600	y2	y4		y5	y6	y8		Protein synthesis
STR(uM=0.171947135)	DMSO	5	y2	y4		y5	y6	y8		Protein synthesis
STR(uM=0.171947135)	DMSO	30	y2	y4		y5	y6	y8		Protein synthesis
STR(uM=0.171947135)	DMSO	60	y2	y4		y5	y6	y8		Protein synthesis
STR(uM=0.171947135)	DMSO	180	y2	y4		y5	y6	y8		Protein synthesis
STR(uM=0.171947135)	DMSO	360	y2	y4		y5	y6	y8		Protein synthesis
STR(uM=0.171947135)	DMSO	600	y2	y4		y5	y6	y8		Protein synthesis
STR(uM=0.343894269)	DMSO	5	y2	y4		y5	y6	y8		Protein synthesis
STR(uM=0.343894269)	DMSO	30	y2	y4		y5	y6	y8		Protein synthesis
STR(uM=0.343894269)	DMSO	60	y2	y4		y5	y6	y8		Protein synthesis
STR(uM=0.343894269)	DMSO	180	y2	y4		y5	y6	y8		Protein synthesis
STR(uM=0.343894269)	DMSO	360	y2	y4		y5	y6	y8		Protein synthesis
STR(uM=0.343894269)	DMSO	600	y2	y4		y5	y6	y8		Protein synthesis
STR(uM=17.19471345)	DMSO	5	y2	y4		y5	y6	y8		Protein synthesis
STR(uM=17.19471345)	DMSO	30	y2	y4		y5	y6	y8		Protein synthesis
STR(uM=17.19471345)	DMSO	60	y2	y4		y5	y6	y8		Protein synthesis
STR(uM=17.19471345)	DMSO	180	y2	y4		y5	y6	y8		Protein synthesis
STR(uM=17.19471345)	DMSO	360	y2	y4		y5	y6	y8		Protein synthesis
STR(uM=17.19471345)	DMSO	600	y2	y4		y5	y6	y8		Protein synthesis
TCL(uM=22.27656091)	DMSO	5	y2	y4		y5	Mycolic acid biosynthesis
TCL(uM=22.27656091)	DMSO	30	y2	y4		y5	Mycolic acid biosynthesis
TCL(uM=22.27656091)	DMSO	60	y2	y4		y5	Mycolic acid biosynthesis
TCL(uM=22.27656091)	DMSO	180	y2	y4		y5	Mycolic acid biosynthesis
TCL(uM=22.27656091)	DMSO	360	y2	y4		y5	Mycolic acid biosynthesis
TCL(uM=22.27656091)	DMSO	600	y2	y4		y5	Mycolic acid biosynthesis
TCL(uM=44.20774879)	DMSO	5	y2	y4		y5	Mycolic acid biosynthesis
TCL(uM=44.20774879)	DMSO	30	y2	y4		y5	Mycolic acid biosynthesis
TCL(uM=44.20774879)	DMSO	60	y2	y4		y5	Mycolic acid biosynthesis
TCL(uM=44.20774879)	DMSO	180	y2	y4		y5	Mycolic acid biosynthesis
TCL(uM=44.20774879)	DMSO	360	y2	y4		y5	Mycolic acid biosynthesis
TCL(uM=44.20774879)	DMSO	600	y2	y4		y5	Mycolic acid biosynthesis
TCL(uM=86.34325935)	DMSO	5	y2	y4		y5	Mycolic acid biosynthesis
TCL(uM=86.34325935)	DMSO	30	y2	y4		y5	Mycolic acid biosynthesis
TCL(uM=86.34325935)	DMSO	60	y2	y4		y5	Mycolic acid biosynthesis
TCL(uM=86.34325935)	DMSO	180	y2	y4		y5	Mycolic acid biosynthesis
TCL(uM=86.34325935)	DMSO	360	y2	y4		y5	Mycolic acid biosynthesis
TCL(uM=86.34325935)	DMSO	600	y2	y4		y5	Mycolic acid biosynthesis
TET(uM=0.045000997)	DMSO	5	y2	y4		y5	y6	y8		Protein synthesis
TET(uM=0.045000997)	DMSO	30	y2	y4		y5	y6	y8		Protein synthesis
TET(uM=0.045000997)	DMSO	60	y2	y4		y5	y6	y8		Protein synthesis
TET(uM=0.045000997)	DMSO	180	y2	y4		y5	y6	y8		Protein synthesis
TET(uM=0.045000997)	DMSO	360	y2	y4		y5	y6	y8		Protein synthesis
TET(uM=0.045000997)	DMSO	600	y2	y4		y5	y6	y8		Protein synthesis
TET(uM=0.090001994)	DMSO	5	y2	y4		y5	y6	y8		Protein synthesis
TET(uM=0.090001994)	DMSO	30	y2	y4		y5	y6	y8		Protein synthesis
TET(uM=0.090001994)	DMSO	60	y2	y4		y5	y6	y8		Protein synthesis
TET(uM=0.090001994)	DMSO	180	y2	y4		y5	y6	y8		Protein synthesis
TET(uM=0.090001994)	DMSO	360	y2	y4		y5	y6	y8		Protein synthesis
TET(uM=0.090001994)	DMSO	600	y2	y4		y5	y6	y8		Protein synthesis
TET(uM=0.13500299)	DMSO	5	y2	y4		y5	y6	y8		Protein synthesis
TET(uM=0.13500299)	DMSO	30	y2	y4		y5	y6	y8		Protein synthesis
TET(uM=0.13500299)	DMSO	60	y2	y4		y5	y6	y8		Protein synthesis
TET(uM=0.13500299)	DMSO	180	y2	y4		y5	y6	y8		Protein synthesis
TET(uM=0.13500299)	DMSO	360	y2	y4		y5	y6	y8		Protein synthesis
TET(uM=0.13500299)	DMSO	600	y2	y4		y5	y6	y8		Protein synthesis
TET(uM=0.180003987)	DMSO	5	y2	y4		y5	y6	y8		Protein synthesis
TET(uM=0.180003987)	DMSO	30	y2	y4		y5	y6	y8		Protein synthesis
TET(uM=0.180003987)	DMSO	60	y2	y4		y5	y6	y8		Protein synthesis
TET(uM=0.180003987)	DMSO	180	y2	y4		y5	y6	y8		Protein synthesis
TET(uM=0.180003987)	DMSO	360	y2	y4		y5	y6	y8		Protein synthesis
TET(uM=0.180003987)	DMSO	600	y2	y4		y5	y6	y8		Protein synthesis
TRM(uM=27.556018800000004)	DMSO	5	y2	y3	Folic acid biosynthesis
TRM(uM=27.556018800000004)	DMSO	30	y2	y3	Folic acid biosynthesis
TRM(uM=27.556018800000004)	DMSO	60	y2	y3	Folic acid biosynthesis
TRM(uM=27.556018800000004)	DMSO	180	y2	y3	Folic acid biosynthesis
TRM(uM=27.556018800000004)	DMSO	360	y2	y3	Folic acid biosynthesis
TRM(uM=27.556018800000004)	DMSO	600	y2	y3	Folic acid biosynthesis
TRM(uM=55.11203761)	DMSO	5	y2	y3	Folic acid biosynthesis
TRM(uM=55.11203761)	DMSO	30	y2	y3	Folic acid biosynthesis
TRM(uM=55.11203761)	DMSO	60	y2	y3	Folic acid biosynthesis
TRM(uM=55.11203761)	DMSO	180	y2	y3	Folic acid biosynthesis
TRM(uM=55.11203761)	DMSO	360	y2	y3	Folic acid biosynthesis
TRM(uM=55.11203761)	DMSO	600	y2	y3	Folic acid biosynthesis
TRM(uM=110.22407520000002)	DMSO	5	y2	y3	Folic acid biosynthesis
TRM(uM=110.22407520000002)	DMSO	30	y2	y3	Folic acid biosynthesis
TRM(uM=110.22407520000002)	DMSO	60	y2	y3	Folic acid biosynthesis
TRM(uM=110.22407520000002)	DMSO	180	y2	y3	Folic acid biosynthesis
TRM(uM=110.22407520000002)	DMSO	360	y2	y3	Folic acid biosynthesis
TRM(uM=110.22407520000002)	DMSO	600	y2	y3	Folic acid biosynthesis
TX100(uM=77.2797527)	DMSO	5	y2	y4		Detergent stress
TX100(uM=77.2797527)	DMSO	30	y2	y4		Detergent stress
TX100(uM=77.2797527)	DMSO	60	y2	y4		Detergent stress
TX100(uM=77.2797527)	DMSO	180	y2	y4		Detergent stress
TX100(uM=77.2797527)	DMSO	360	y2	y4		Detergent stress
TX100(uM=77.2797527)	DMSO	600	y2	y4		Detergent stress
TX100(uM=156.1051005)	DMSO	5	y2	y4		Detergent stress
TX100(uM=156.1051005)	DMSO	30	y2	y4		Detergent stress
TX100(uM=156.1051005)	DMSO	60	y2	y4		Detergent stress
TX100(uM=156.1051005)	DMSO	180	y2	y4		Detergent stress
TX100(uM=156.1051005)	DMSO	360	y2	y4		Detergent stress
TX100(uM=156.1051005)	DMSO	600	y2	y4		Detergent stress
TX100(uM=208.6553323)	DMSO	5	y2	y4		Detergent stress
TX100(uM=208.6553323)	DMSO	30	y2	y4		Detergent stress
TX100(uM=208.6553323)	DMSO	60	y2	y4		Detergent stress
TX100(uM=208.6553323)	DMSO	180	y2	y4		Detergent stress
TX100(uM=208.6553323)	DMSO	360	y2	y4		Detergent stress
TX100(uM=208.6553323)	DMSO	600	y2	y4		Detergent stress
TX100(uM=267.38794440000004)	DMSO	5	y2	y4		Detergent stress
TX100(uM=267.38794440000004)	DMSO	30	y2	y4		Detergent stress
TX100(uM=267.38794440000004)	DMSO	60	y2	y4		Detergent stress
TX100(uM=267.38794440000004)	DMSO	180	y2	y4		Detergent stress
TX100(uM=267.38794440000004)	DMSO	360	y2	y4		Detergent stress
TX100(uM=267.38794440000004)	DMSO	600	y2	y4		Detergent stress
VLM(uM=224.957708)	DMSO	5	y2	y4		y5	y6	y7	Membrane
VLM(uM=224.957708)	DMSO	30	y2	y4		y5	y6	y7	Membrane
VLM(uM=224.957708)	DMSO	60	y2	y4		y5	y6	y7	Membrane
VLM(uM=224.957708)	DMSO	180	y2	y4		y5	y6	y7	Membrane
VLM(uM=224.957708)	DMSO	360	y2	y4		y5	y6	y7	Membrane
VLM(uM=224.957708)	DMSO	600	y2	y4		y5	y6	y7	Membrane
VLM(uM=503.9052658)	DMSO	5	y2	y4		y5	y6	y7	Membrane
VLM(uM=503.9052658)	DMSO	30	y2	y4		y5	y6	y7	Membrane
VLM(uM=503.9052658)	DMSO	60	y2	y4		y5	y6	y7	Membrane
VLM(uM=503.9052658)	DMSO	180	y2	y4		y5	y6	y7	Membrane
VLM(uM=503.9052658)	DMSO	360	y2	y4		y5	y6	y7	Membrane
VLM(uM=503.9052658)	DMSO	600	y2	y4		y5	y6	y7	Membrane
ZEO(uM=0.140103116)	DMSO	5	y2	y4		y5	y6	y7	y9		y10	y12		y13	y14	y16		DNA cleavage
ZEO(uM=0.140103116)	DMSO	30	y2	y4		y5	y6	y7	y9		y10	y12		y13	y14	y16		DNA cleavage
ZEO(uM=0.140103116)	DMSO	60	y2	y4		y5	y6	y7	y9		y10	y12		y13	y14	y16		DNA cleavage
ZEO(uM=0.140103116)	DMSO	180	y2	y4		y5	y6	y7	y9		y10	y12		y13	y14	y16		DNA cleavage
ZEO(uM=0.140103116)	DMSO	360	y2	y4		y5	y6	y7	y9		y10	y12		y13	y14	y16		DNA cleavage
ZEO(uM=0.140103116)	DMSO	600	y2	y4		y5	y6	y7	y9		y10	y12		y13	y14	y16		DNA cleavage
ZEO(uM=0.700515579)	DMSO	5	y2	y4		y5	y6	y7	y9		y10	y12		y13	y14	y16		DNA cleavage
ZEO(uM=0.700515579)	DMSO	30	y2	y4		y5	y6	y7	y9		y10	y12		y13	y14	y16		DNA cleavage
ZEO(uM=0.700515579)	DMSO	60	y2	y4		y5	y6	y7	y9		y10	y12		y13	y14	y16		DNA cleavage
ZEO(uM=0.700515579)	DMSO	180	y2	y4		y5	y6	y7	y9		y10	y12		y13	y14	y16		DNA cleavage
ZEO(uM=0.700515579)	DMSO	360	y2	y4		y5	y6	y7	y9		y10	y12		y13	y14	y16		DNA cleavage
ZEO(uM=0.700515579)	DMSO	600	y2	y4		y5	y6	y7	y9		y10	y12		y13	y14	y16		DNA cleavage
ZEO(uM=7.005155795)	DMSO	5	y2	y4		y5	y6	y7	y9		y10	y12		y13	y14	y16		DNA cleavage
ZEO(uM=7.005155795)	DMSO	30	y2	y4		y5	y6	y7	y9		y10	y12		y13	y14	y16		DNA cleavage
ZEO(uM=7.005155795)	DMSO	60	y2	y4		y5	y6	y7	y9		y10	y12		y13	y14	y16		DNA cleavage
ZEO(uM=7.005155795)	DMSO	180	y2	y4		y5	y6	y7	y9		y10	y12		y13	y14	y16		DNA cleavage
ZEO(uM=7.005155795)	DMSO	360	y2	y4		y5	y6	y7	y9		y10	y12		y13	y14	y16		DNA cleavage
ZEO(uM=7.005155795)	DMSO	600	y2	y4		y5	y6	y7	y9		y10	y12		y13	y14	y16		DNA cleavage

## Sheet: Zoffmann
treatment	control	y1	y2	y3
PDD_P2_03	PDD_P2_01	dna-synthesis
PDD_P2_03	PDD_P2_02	dna-synthesis
PDD_P2_03	PDD_P2_27	dna-synthesis
PDD_P2_03	PDD_P2_28	dna-synthesis
PDD_P2_03	PDD_P2_53	dna-synthesis
PDD_P2_03	PDD_P2_54	dna-synthesis
PDD_P2_04	PDD_P2_01	y2	y3	cell-wall
PDD_P2_04	PDD_P2_02	y2	y3	cell-wall
PDD_P2_04	PDD_P2_27	y2	y3	cell-wall
PDD_P2_04	PDD_P2_28	y2	y3	cell-wall
PDD_P2_04	PDD_P2_53	y2	y3	cell-wall
PDD_P2_04	PDD_P2_54	y2	y3	cell-wall
PDD_P2_05	PDD_P2_01	y2	protein-synthesis
PDD_P2_05	PDD_P2_02	y2	protein-synthesis
PDD_P2_05	PDD_P2_27	y2	protein-synthesis
PDD_P2_05	PDD_P2_28	y2	protein-synthesis
PDD_P2_05	PDD_P2_53	y2	protein-synthesis
PDD_P2_05	PDD_P2_54	y2	protein-synthesis
PDD_P2_06	PDD_P2_01	dna-synthesis
PDD_P2_06	PDD_P2_02	dna-synthesis
PDD_P2_06	PDD_P2_27	dna-synthesis
PDD_P2_06	PDD_P2_28	dna-synthesis
PDD_P2_06	PDD_P2_53	dna-synthesis
PDD_P2_06	PDD_P2_54	dna-synthesis
PDD_P2_07	PDD_P2_01	y2	protein-synthesis
PDD_P2_07	PDD_P2_02	y2	protein-synthesis
PDD_P2_07	PDD_P2_27	y2	protein-synthesis
PDD_P2_07	PDD_P2_28	y2	protein-synthesis
PDD_P2_07	PDD_P2_53	y2	protein-synthesis
PDD_P2_07	PDD_P2_54	y2	protein-synthesis
PDD_P2_09	PDD_P2_01	y2	protein-synthesis
PDD_P2_09	PDD_P2_02	y2	protein-synthesis
PDD_P2_09	PDD_P2_27	y2	protein-synthesis
PDD_P2_09	PDD_P2_28	y2	protein-synthesis
PDD_P2_09	PDD_P2_53	y2	protein-synthesis
PDD_P2_09	PDD_P2_54	y2	protein-synthesis
PDD_P2_10	PDD_P2_01	dna-synthesis
PDD_P2_10	PDD_P2_02	dna-synthesis
PDD_P2_10	PDD_P2_27	dna-synthesis
PDD_P2_10	PDD_P2_28	dna-synthesis
PDD_P2_10	PDD_P2_53	dna-synthesis
PDD_P2_10	PDD_P2_54	dna-synthesis
PDD_P2_11	PDD_P2_01	y2	y3	cell-wall
PDD_P2_11	PDD_P2_02	y2	y3	cell-wall
PDD_P2_11	PDD_P2_27	y2	y3	cell-wall
PDD_P2_11	PDD_P2_28	y2	y3	cell-wall
PDD_P2_11	PDD_P2_53	y2	y3	cell-wall
PDD_P2_11	PDD_P2_54	y2	y3	cell-wall
PDD_P2_12	PDD_P2_01	y2	y3	cell-membrane
PDD_P2_12	PDD_P2_02	y2	y3	cell-membrane
PDD_P2_12	PDD_P2_27	y2	y3	cell-membrane
PDD_P2_12	PDD_P2_28	y2	y3	cell-membrane
PDD_P2_12	PDD_P2_53	y2	y3	cell-membrane
PDD_P2_12	PDD_P2_54	y2	y3	cell-membrane
PDD_P2_14	PDD_P2_01	y2	y3	cell-wall
PDD_P2_14	PDD_P2_02	y2	y3	cell-wall
PDD_P2_14	PDD_P2_27	y2	y3	cell-wall
PDD_P2_14	PDD_P2_28	y2	y3	cell-wall
PDD_P2_14	PDD_P2_53	y2	y3	cell-wall
PDD_P2_14	PDD_P2_54	y2	y3	cell-wall
PDD_P2_15	PDD_P2_01	y2	y3	cell-membrane
PDD_P2_15	PDD_P2_02	y2	y3	cell-membrane
PDD_P2_15	PDD_P2_27	y2	y3	cell-membrane
PDD_P2_15	PDD_P2_28	y2	y3	cell-membrane
PDD_P2_15	PDD_P2_53	y2	y3	cell-membrane
PDD_P2_15	PDD_P2_54	y2	y3	cell-membrane
PDD_P2_18	PDD_P2_01	y2	y3	cell-wall
PDD_P2_18	PDD_P2_02	y2	y3	cell-wall
PDD_P2_18	PDD_P2_27	y2	y3	cell-wall
PDD_P2_18	PDD_P2_28	y2	y3	cell-wall
PDD_P2_18	PDD_P2_53	y2	y3	cell-wall
PDD_P2_18	PDD_P2_54	y2	y3	cell-wall
PDD_P2_21	PDD_P2_01	dna-synthesis
PDD_P2_21	PDD_P2_02	dna-synthesis
PDD_P2_21	PDD_P2_27	dna-synthesis
PDD_P2_21	PDD_P2_28	dna-synthesis
PDD_P2_21	PDD_P2_53	dna-synthesis
PDD_P2_21	PDD_P2_54	dna-synthesis
PDD_P2_23	PDD_P2_01	y2	y3	cell-wall
PDD_P2_23	PDD_P2_02	y2	y3	cell-wall
PDD_P2_23	PDD_P2_27	y2	y3	cell-wall
PDD_P2_23	PDD_P2_28	y2	y3	cell-wall
PDD_P2_23	PDD_P2_53	y2	y3	cell-wall
PDD_P2_23	PDD_P2_54	y2	y3	cell-wall
PDD_P2_24	PDD_P2_01	dna-synthesis
PDD_P2_24	PDD_P2_02	dna-synthesis
PDD_P2_24	PDD_P2_27	dna-synthesis
PDD_P2_24	PDD_P2_28	dna-synthesis
PDD_P2_24	PDD_P2_53	dna-synthesis
PDD_P2_24	PDD_P2_54	dna-synthesis
PDD_P2_26	PDD_P2_01	dna-synthesis
PDD_P2_26	PDD_P2_02	dna-synthesis
PDD_P2_26	PDD_P2_27	dna-synthesis
PDD_P2_26	PDD_P2_28	dna-synthesis
PDD_P2_26	PDD_P2_53	dna-synthesis
PDD_P2_26	PDD_P2_54	dna-synthesis
PDD_P2_29	PDD_P2_01	dna-synthesis
PDD_P2_29	PDD_P2_02	dna-synthesis
PDD_P2_29	PDD_P2_27	dna-synthesis
PDD_P2_29	PDD_P2_28	dna-synthesis
PDD_P2_29	PDD_P2_53	dna-synthesis
PDD_P2_29	PDD_P2_54	dna-synthesis
PDD_P2_30	PDD_P2_01	y2	y3	cell-wall
PDD_P2_30	PDD_P2_02	y2	y3	cell-wall
PDD_P2_30	PDD_P2_27	y2	y3	cell-wall
PDD_P2_30	PDD_P2_28	y2	y3	cell-wall
PDD_P2_30	PDD_P2_53	y2	y3	cell-wall
PDD_P2_30	PDD_P2_54	y2	y3	cell-wall
PDD_P2_31	PDD_P2_01	y2	protein-synthesis
PDD_P2_31	PDD_P2_02	y2	protein-synthesis
PDD_P2_31	PDD_P2_27	y2	protein-synthesis
PDD_P2_31	PDD_P2_28	y2	protein-synthesis
PDD_P2_31	PDD_P2_53	y2	protein-synthesis
PDD_P2_31	PDD_P2_54	y2	protein-synthesis
PDD_P2_32	PDD_P2_01	dna-synthesis
PDD_P2_32	PDD_P2_02	dna-synthesis
PDD_P2_32	PDD_P2_27	dna-synthesis
PDD_P2_32	PDD_P2_28	dna-synthesis
PDD_P2_32	PDD_P2_53	dna-synthesis
PDD_P2_32	PDD_P2_54	dna-synthesis
PDD_P2_33	PDD_P2_01	y2	protein-synthesis
PDD_P2_33	PDD_P2_02	y2	protein-synthesis
PDD_P2_33	PDD_P2_27	y2	protein-synthesis
PDD_P2_33	PDD_P2_28	y2	protein-synthesis
PDD_P2_33	PDD_P2_53	y2	protein-synthesis
PDD_P2_33	PDD_P2_54	y2	protein-synthesis
PDD_P2_35	PDD_P2_01	y2	protein-synthesis
PDD_P2_35	PDD_P2_02	y2	protein-synthesis
PDD_P2_35	PDD_P2_27	y2	protein-synthesis
PDD_P2_35	PDD_P2_28	y2	protein-synthesis
PDD_P2_35	PDD_P2_53	y2	protein-synthesis
PDD_P2_35	PDD_P2_54	y2	protein-synthesis
PDD_P2_36	PDD_P2_01	dna-synthesis
PDD_P2_36	PDD_P2_02	dna-synthesis
PDD_P2_36	PDD_P2_27	dna-synthesis
PDD_P2_36	PDD_P2_28	dna-synthesis
PDD_P2_36	PDD_P2_53	dna-synthesis
PDD_P2_36	PDD_P2_54	dna-synthesis
PDD_P2_37	PDD_P2_01	y2	y3	cell-wall
PDD_P2_37	PDD_P2_02	y2	y3	cell-wall
PDD_P2_37	PDD_P2_27	y2	y3	cell-wall
PDD_P2_37	PDD_P2_28	y2	y3	cell-wall
PDD_P2_37	PDD_P2_53	y2	y3	cell-wall
PDD_P2_37	PDD_P2_54	y2	y3	cell-wall
PDD_P2_38	PDD_P2_01	y2	y3	cell-membrane
PDD_P2_38	PDD_P2_02	y2	y3	cell-membrane
PDD_P2_38	PDD_P2_27	y2	y3	cell-membrane
PDD_P2_38	PDD_P2_28	y2	y3	cell-membrane
PDD_P2_38	PDD_P2_53	y2	y3	cell-membrane
PDD_P2_38	PDD_P2_54	y2	y3	cell-membrane
PDD_P2_40	PDD_P2_01	y2	y3	cell-wall
PDD_P2_40	PDD_P2_02	y2	y3	cell-wall
PDD_P2_40	PDD_P2_27	y2	y3	cell-wall
PDD_P2_40	PDD_P2_28	y2	y3	cell-wall
PDD_P2_40	PDD_P2_53	y2	y3	cell-wall
PDD_P2_40	PDD_P2_54	y2	y3	cell-wall
PDD_P2_41	PDD_P2_01	y2	y3	cell-membrane
PDD_P2_41	PDD_P2_02	y2	y3	cell-membrane
PDD_P2_41	PDD_P2_27	y2	y3	cell-membrane
PDD_P2_41	PDD_P2_28	y2	y3	cell-membrane
PDD_P2_41	PDD_P2_53	y2	y3	cell-membrane
PDD_P2_41	PDD_P2_54	y2	y3	cell-membrane
PDD_P2_44	PDD_P2_01	y2	y3	cell-wall
PDD_P2_44	PDD_P2_02	y2	y3	cell-wall
PDD_P2_44	PDD_P2_27	y2	y3	cell-wall
PDD_P2_44	PDD_P2_28	y2	y3	cell-wall
PDD_P2_44	PDD_P2_53	y2	y3	cell-wall
PDD_P2_44	PDD_P2_54	y2	y3	cell-wall
PDD_P2_47	PDD_P2_01	dna-synthesis
PDD_P2_47	PDD_P2_02	dna-synthesis
PDD_P2_47	PDD_P2_27	dna-synthesis
PDD_P2_47	PDD_P2_28	dna-synthesis
PDD_P2_47	PDD_P2_53	dna-synthesis
PDD_P2_47	PDD_P2_54	dna-synthesis
PDD_P2_49	PDD_P2_01	y2	y3	cell-wall
PDD_P2_49	PDD_P2_02	y2	y3	cell-wall
PDD_P2_49	PDD_P2_27	y2	y3	cell-wall
PDD_P2_49	PDD_P2_28	y2	y3	cell-wall
PDD_P2_49	PDD_P2_53	y2	y3	cell-wall
PDD_P2_49	PDD_P2_54	y2	y3	cell-wall
PDD_P2_50	PDD_P2_01	dna-synthesis
PDD_P2_50	PDD_P2_02	dna-synthesis
PDD_P2_50	PDD_P2_27	dna-synthesis
PDD_P2_50	PDD_P2_28	dna-synthesis
PDD_P2_50	PDD_P2_53	dna-synthesis
PDD_P2_50	PDD_P2_54	dna-synthesis
PDD_P2_52	PDD_P2_01	dna-synthesis
PDD_P2_52	PDD_P2_02	dna-synthesis
PDD_P2_52	PDD_P2_27	dna-synthesis
PDD_P2_52	PDD_P2_28	dna-synthesis
PDD_P2_52	PDD_P2_53	dna-synthesis
PDD_P2_52	PDD_P2_54	dna-synthesis
PDD_P2_55	PDD_P2_01	dna-synthesis
PDD_P2_55	PDD_P2_02	dna-synthesis
PDD_P2_55	PDD_P2_27	dna-synthesis
PDD_P2_55	PDD_P2_28	dna-synthesis
PDD_P2_55	PDD_P2_53	dna-synthesis
PDD_P2_55	PDD_P2_54	dna-synthesis
PDD_P2_56	PDD_P2_01	y2	y3	cell-wall
PDD_P2_56	PDD_P2_02	y2	y3	cell-wall
PDD_P2_56	PDD_P2_27	y2	y3	cell-wall
PDD_P2_56	PDD_P2_28	y2	y3	cell-wall
PDD_P2_56	PDD_P2_53	y2	y3	cell-wall
PDD_P2_56	PDD_P2_54	y2	y3	cell-wall
PDD_P2_57	PDD_P2_01	y2	protein-synthesis
PDD_P2_57	PDD_P2_02	y2	protein-synthesis
PDD_P2_57	PDD_P2_27	y2	protein-synthesis
PDD_P2_57	PDD_P2_28	y2	protein-synthesis
PDD_P2_57	PDD_P2_53	y2	protein-synthesis
PDD_P2_57	PDD_P2_54	y2	protein-synthesis
PDD_P2_58	PDD_P2_01	dna-synthesis
PDD_P2_58	PDD_P2_02	dna-synthesis
PDD_P2_58	PDD_P2_27	dna-synthesis
PDD_P2_58	PDD_P2_28	dna-synthesis
PDD_P2_58	PDD_P2_53	dna-synthesis
PDD_P2_58	PDD_P2_54	dna-synthesis
PDD_P2_59	PDD_P2_01	y2	protein-synthesis
PDD_P2_59	PDD_P2_02	y2	protein-synthesis
PDD_P2_59	PDD_P2_27	y2	protein-synthesis
PDD_P2_59	PDD_P2_28	y2	protein-synthesis
PDD_P2_59	PDD_P2_53	y2	protein-synthesis
PDD_P2_59	PDD_P2_54	y2	protein-synthesis
PDD_P2_61	PDD_P2_01	y2	protein-synthesis
PDD_P2_61	PDD_P2_02	y2	protein-synthesis
PDD_P2_61	PDD_P2_27	y2	protein-synthesis
PDD_P2_61	PDD_P2_28	y2	protein-synthesis
PDD_P2_61	PDD_P2_53	y2	protein-synthesis
PDD_P2_61	PDD_P2_54	y2	protein-synthesis
PDD_P2_62	PDD_P2_01	dna-synthesis
PDD_P2_62	PDD_P2_02	dna-synthesis
PDD_P2_62	PDD_P2_27	dna-synthesis
PDD_P2_62	PDD_P2_28	dna-synthesis
PDD_P2_62	PDD_P2_53	dna-synthesis
PDD_P2_62	PDD_P2_54	dna-synthesis
PDD_P2_63	PDD_P2_01	y2	y3	cell-wall
PDD_P2_63	PDD_P2_02	y2	y3	cell-wall
PDD_P2_63	PDD_P2_27	y2	y3	cell-wall
PDD_P2_63	PDD_P2_28	y2	y3	cell-wall
PDD_P2_63	PDD_P2_53	y2	y3	cell-wall
PDD_P2_63	PDD_P2_54	y2	y3	cell-wall
PDD_P2_64	PDD_P2_01	y2	y3	cell-membrane
PDD_P2_64	PDD_P2_02	y2	y3	cell-membrane
PDD_P2_64	PDD_P2_27	y2	y3	cell-membrane
PDD_P2_64	PDD_P2_28	y2	y3	cell-membrane
PDD_P2_64	PDD_P2_53	y2	y3	cell-membrane
PDD_P2_64	PDD_P2_54	y2	y3	cell-membrane
PDD_P2_66	PDD_P2_01	y2	y3	cell-wall
PDD_P2_66	PDD_P2_02	y2	y3	cell-wall
PDD_P2_66	PDD_P2_27	y2	y3	cell-wall
PDD_P2_66	PDD_P2_28	y2	y3	cell-wall
PDD_P2_66	PDD_P2_53	y2	y3	cell-wall
PDD_P2_66	PDD_P2_54	y2	y3	cell-wall
PDD_P2_67	PDD_P2_01	y2	y3	cell-membrane
PDD_P2_67	PDD_P2_02	y2	y3	cell-membrane
PDD_P2_67	PDD_P2_27	y2	y3	cell-membrane
PDD_P2_67	PDD_P2_28	y2	y3	cell-membrane
PDD_P2_67	PDD_P2_53	y2	y3	cell-membrane
PDD_P2_67	PDD_P2_54	y2	y3	cell-membrane
PDD_P2_70	PDD_P2_01	y2	y3	cell-wall
PDD_P2_70	PDD_P2_02	y2	y3	cell-wall
PDD_P2_70	PDD_P2_27	y2	y3	cell-wall
PDD_P2_70	PDD_P2_28	y2	y3	cell-wall
PDD_P2_70	PDD_P2_53	y2	y3	cell-wall
PDD_P2_70	PDD_P2_54	y2	y3	cell-wall
PDD_P2_73	PDD_P2_01	dna-synthesis
PDD_P2_73	PDD_P2_02	dna-synthesis
PDD_P2_73	PDD_P2_27	dna-synthesis
PDD_P2_73	PDD_P2_28	dna-synthesis
PDD_P2_73	PDD_P2_53	dna-synthesis
PDD_P2_73	PDD_P2_54	dna-synthesis
PDD_P2_75	PDD_P2_01	y2	y3	cell-wall
PDD_P2_75	PDD_P2_02	y2	y3	cell-wall
PDD_P2_75	PDD_P2_27	y2	y3	cell-wall
PDD_P2_75	PDD_P2_28	y2	y3	cell-wall
PDD_P2_75	PDD_P2_53	y2	y3	cell-wall
PDD_P2_75	PDD_P2_54	y2	y3	cell-wall
PDD_P2_76	PDD_P2_01	dna-synthesis
PDD_P2_76	PDD_P2_02	dna-synthesis
PDD_P2_76	PDD_P2_27	dna-synthesis
PDD_P2_76	PDD_P2_28	dna-synthesis
PDD_P2_76	PDD_P2_53	dna-synthesis
PDD_P2_76	PDD_P2_54	dna-synthesis
PDD_P2_78	PDD_P2_01	dna-synthesis
PDD_P2_78	PDD_P2_02	dna-synthesis
PDD_P2_78	PDD_P2_27	dna-synthesis
PDD_P2_78	PDD_P2_28	dna-synthesis
PDD_P2_78	PDD_P2_53	dna-synthesis
PDD_P2_78	PDD_P2_54	dna-synthesis
