# Supplementary material for: Predicting antimicrobial mechanism-of-action from transcriptomes: A generalizable explainable artificial intelligence approach
Source: PLoS Comput Biol. 2021 Mar 29;17(3):e1008857. doi: 10.1371/journal.pcbi.1008857 (PMC8031737; doi:10.1371/journal.pcbi.1008857)
Supplement: S7 Table — Classification metrics such as accuracy, f1 score, precision, and recall for different models and evaluation methods. (XLSX) [file pcbi.1008857.s013.xlsx]

## Sheet: Table_S7
			Individual Pairwise Profiles				LCOCV Set				Majority Voting (Hard)				Majority Voting (Soft)
Dataset	Model	Feature Set Label	Accuracy	F1 Score	Precision	Recall	Accuracy	F1 Score	Precision	Recall	Accuracy	F1 Score	Precision	Recall	Accuracy	F1 Score	Precision	Recall
This study (All MOA)	CoHEC	GeneSet_y1-y5	0.997537	0.998364	0.99859	0.998142	0.998665	0.999319	1	0.998665	1	1	1	1	1	1	1	1
This study (All MOA)	Clairvoyance-optimized multiclass logistic regression	GeneSet_y1-y5	0.857143	0.795649	0.8345	0.767819	0.880179	0.906511	0.966102	0.880179	0.864407	0.864407	0.864407	0.864407	0.898305	0.898305	0.898305	0.898305
This study (30S/50S)	Clairvoyance-optimized binary logistic regression	GeneSet_30S/50S	0.969136	0.967437	0.968871	0.966089	0.961538	0.977622	1	0.961538	1	1	1	1	1	1	1	1
This study (All MOA)	Clairvoyance-optimized multiclass logistic regression	GeneSet_Multiclass	0.95936	0.926028	0.954006	0.903493	0.967735	0.980242	1	0.967735	0.983051	0.983051	0.983051	0.983051	1	1	1	1
Zoffmann et al. 2019	CoHEC	GeneSet_Zoffmann	1	1	1	1	1	1	1	1	1	1	1	1	1	1	1	1
Zampieri et al. 2018 (reference_t0)	CoHEC	MetaboliteSet_Zampieri-t0	0.949011	0.941105	0.955911	0.930069	0.949011	0.967981	0.995434	0.949011	0.977169	0.977169	0.977169	0.977169	0.990868	0.990868	0.990868	0.990868
Zampieri et al. 2018 (reference_solvent)	CoHEC	MetaboliteSet_Zampieri-solvent	0.88204	0.853649	0.878095	0.838619	0.88204	0.924361	0.995434	0.88204	0.954338	0.954338	0.954338	0.954338	0.96347	0.96347	0.96347	0.96347
