# Supplementary material for: Predicting antimicrobial mechanism-of-action from transcriptomes: A generalizable explainable artificial intelligence approach
Source: PLoS Comput Biol. 2021 Mar 29;17(3):e1008857. doi: 10.1371/journal.pcbi.1008857 (PMC8031737; doi:10.1371/journal.pcbi.1008857)
Supplement: S8 Table — Unnormalized gene expression counts. (TSV) [file pcbi.1008857.s014.tsv]

	EG10001	EG10002	EG10003	EG10004	EG10006	EG10007	EG10008	EG10010	EG10011	EG10012	EG10013	EG10014	EG10015	EG10016	EG10017	EG10018	EG10020	EG10021	EG10022	EG10023	EG10024	EG10025	EG10026	EG10027	EG10028	EG10029	EG10030	EG10031	EG10032	EG10033	EG10034	EG10035	EG10036	EG10037	EG10039	EG10040	EG10041	EG10042	EG10043	EG10044	EG10045	EG10046	EG10047	EG10048	EG10049	EG10050	EG10051	EG10052	EG10053
1-NU-C-6-KIRROMYCIN-NCATS-52B7-1_S1	2819	501	751	5021	850	272	882	109	958	587	3195	1301	6709	176	5173	4211	2581	1164	659	746	73897	25617	456	11893	982	962	764	3080	8242	436	18302	0.0	1718	235	601	1012	351	425	911	489	1021	2518	817	1817	232	300	3750	453	485
2-NU-C-6-KIRROMYCIN-NCATS-52B7-2_S2	3071	560	819	4840	1211	265	954	72	871	747	3314	1359	6793	208	5749	4295	2703	1142	598	1043	64801	30898	478	12944	1153	902	849	4306	10274	356	20971	0.0	1091	221	659	1209	523	491	1130	522	1032	6360	875	1726	194	594	4049	340	464
3-NU-C-6-KIRROMYCIN-NCATS-52B7-3_S3	2552	449	661	3950	1049	237	789	45	759	593	3043	1079	5573	300	4760	3447	2541	978	572	1622	38985	19762	492	8886	824	622	690	3748	9698	414	15037	0.0	699	167	624	988	357	444	990	539	1110	5397	634	1210	183	469	2777	288	302
4-DMSO-RUN4-1_S4	5318	1940	1555	4589	2228	793	2538	220	2054	4224	2023	2792	9536	1750	8999	4384	6342	9366	2319	2514	18322	11187	2390	14270	2517	846	4024	25248	8919	8913	13883	0.0	466	581	4894	3031	2037	2614	3402	5372	1257	50451	1657	2022	731	969	1172	1427	1633
5-DMSO-RUN4-2_S5	3272	1334	1065	2811	1804	383	1187	328	1139	2976	1226	1704	5980	1218	6014	3346	5119	7343	1402	1444	10974	6586	1204	11468	1885	619	2556	23725	6934	7240	11157	0.0	511	348	3098	1940	1455	1884	3351	5711	718	42785	1023	1375	438	878	840	710	1559
6-DMSO-RUN4-3_S6	3650	978	960	2905	2032	474	1798	272	1155	2437	1132	1825	4872	823	4533	2527	3404	6583	1572	1458	10039	6935	1758	6672	1651	585	2317	17890	4177	4866	7926	7.0	393	429	2346	2143	1134	1742	2155	3041	660	33937	905	1309	492	1052	628	853	1067
ADC56-NUC9-T-30MIN-BR1-W0153-PE-P5-1_S5_001	4456	574	1225	4904	186	320	304	29	1167	3444	3148	1721	5690	47	5259	2761	3708	1304	840	732	275823	187513	123	18941	1826	412	2302	12669	12165	342	32126	0.0	526	82	2092	550	428	881	1055	727	1987	886	1593	2324	190	68	5175	156	148
ADC56-NUC9-T-30MIN-BR2-W0153-PE-P13-1_S13_001	4926	986	1092	5652	274	778	619	24	1806	3008	4234	2055	7506	180	6737	3876	5875	5284	3024	4096	99116	88848	817	8081	1087	413	3194	13856	13643	842	40786	1.0	949	118	4409	636	1123	1717	2416	1717	1723	1045	1777	2582	304	37	3569	291	312
ADC56-NUC9-T-30MIN-BR3-W0153-PE-P21-1_S21_001	2378	500	611	2775	123	394	277	11	778	1356	2154	1088	3630	183	3365	2072	3324	3929	2589	2669	28905	24690	575	3053	656	221	2090	7986	7089	488	21053	1.0	651	65	2619	373	558	767	1107	896	863	557	951	1271	117	48	1837	205	172
SOLVENT-T-30MIN-BR1-W0153-PE-P4-1_S4_001	2334	262	567	2332	99	165	102	14	532	1640	993	884	2723	23	2385	878	1553	380	320	291	140811	94086	66	9634	731	316	917	5640	5580	123	12936	0.0	344	65	778	269	219	333	319	232	1099	266	732	1155	78	20	2394	97	66
SOLVENT-T-30MIN-BR2-W0153-PE-P12-1_S12_001	2347	346	366	2289	112	238	225	6	580	1217	1585	1109	3204	52	2974	1078	1822	1403	801	1367	53786	50336	186	3943	509	181	845	5620	5632	230	16539	0.0	277	65	1083	302	401	488	708	313	914	209	664	1092	107	27	1787	112	101
SOLVENT-T-30MIN-BR3-W0153-PE-P20-1_S20_001	1801	286	295	2053	131	277	178	4	600	867	1318	801	2629	116	2338	1014	1809	2281	1507	2018	24386	22926	370	2160	370	123	941	5283	4780	203	14770	0.0	595	32	1233	223	321	526	696	382	613	229	553	797	76	20	1243	129	71
actinomycin-d|dmso-1|1|1|1.0|37|s40	736	197	663	1861	759	126	351	0	269	277	526	591	923	35	1022	1558	1285	491	285	713	3711	1805	422	3522	902	222	2514	1883	5906	370	3458	0.0	414	125	761	359	104	289	466	910	435	5271	269	398	167	3024	1005	196	117
actinomycin-d|dmso-1|1|2|1.0|38|s42	884	177	959	2549	1222	124	418	91	511	409	639	693	2033	209	2325	2667	2104	492	590	680	7764	2826	449	9278	1583	325	4104	3015	11357	362	5428	0.0	386	114	990	424	334	404	586	1321	644	10789	507	734	212	6731	1576	196	348
actinomycin-d|dmso-1|1|3|1.0|39|s18	567	239	723	1757	658	42	122	22	303	162	329	374	1329	37	1230	2044	1492	332	205	215	5845	1572	217	7344	833	130	2916	2000	9053	224	3743	0.0	240	51	595	340	192	218	363	897	334	5931	307	419	48	3534	1136	69	148
actinomycin-d|dmso-5|2|1|5.0|28|s27	1475	368	522	1720	536	125	482	144	405	539	947	1418	2148	254	1766	1606	2149	963	531	741	5343	3881	416	5071	1083	295	1695	5094	4747	1664	3568	0.0	316	87	1978	375	433	404	795	3172	563	7053	381	588	171	627	986	221	424
actinomycin-d|dmso-5|2|2|5.0|29|s28	1888	506	889	3000	993	167	585	119	748	818	1302	2097	3719	370	2987	2280	3033	2012	740	858	8848	5572	529	11632	1731	417	2450	9473	7665	2890	5833	0.0	551	175	2742	599	833	664	1383	4439	726	18654	664	743	278	1175	1481	300	602
actinomycin-d|dmso-5|2|3|5.0|30|s29	1335	346	579	1878	927	46	244	29	564	544	653	1081	2668	412	2178	1533	1773	1728	449	563	4911	2528	187	8253	1345	220	1637	9563	4846	2910	3488	0.0	251	62	2200	311	585	349	993	4417	444	14307	491	445	123	833	959	128	142
actinomycin-d|dmso-9|1|1|9.0|10|s10	474	58	515	1299	95	84	60	12	300	89	282	402	651	5	1126	694	1559	263	145	442	7306	1574	202	4526	438	101	1780	965	9439	107	2541	0.0	267	39	806	170	170	64	275	389	299	826	103	281	67	531	778	94	140
actinomycin-d|dmso-9|1|2|9.0|11|s11	1278	492	2508	5999	627	150	288	47	963	401	940	1180	2742	79	4260	3463	6092	981	805	1970	28405	6673	795	19019	2185	456	7078	4192	39393	546	9095	0.0	858	125	3506	728	581	490	1322	1304	1161	3164	853	1285	187	1649	4113	262	334
bacitracin|dmso-5|2|1|5.0|4|s4	2544	478	637	1728	396	153	699	132	893	1376	1004	1601	2607	262	2337	1144	3319	1816	873	1138	45124	30249	509	4944	1357	397	1939	9117	4313	1059	11559	0.0	287	164	2223	519	746	830	1501	3363	587	4043	724	596	267	166	588	270	557
bacitracin|dmso-5|2|2|5.0|5|s5	2402	435	713	2373	519	153	633	100	966	1768	1099	1599	3388	231	2773	1494	3504	1527	814	914	59528	36952	443	7505	1858	441	2190	11655	5309	946	10524	0.0	341	143	2171	741	654	596	1325	2687	594	7893	751	836	253	160	620	236	552
bacitracin|dmso-5|2|3|5.0|6|s8	3156	455	502	1722	558	186	937	142	821	1237	757	1782	2636	568	1952	1572	2353	2329	1917	1402	12896	9704	976	3959	1047	576	1527	7529	3012	1194	7732	0.0	669	203	1720	574	589	736	1339	3490	362	3947	562	694	415	252	580	702	1167
bacitracin|water-10|1|1|10.0|1|s1	1374	317	1206	2316	152	155	176	14	487	1675	1368	1648	3514	77	2904	1619	3118	1845	1373	1366	66990	57683	195	5101	950	241	2596	7794	7374	302	18344	0.0	446	26	2230	167	574	914	1547	1525	665	1943	615	747	158	2	1695	189	112
bacitracin|water-10|1|2|10.0|2|s2	1488	288	1237	2091	183	200	220	17	551	2207	1545	1698	3413	49	2905	1518	2784	1876	1339	1204	41324	33871	180	3514	915	253	3121	8955	5879	389	16753	0.0	287	56	2401	207	495	827	1242	1902	770	1032	584	874	141	7	1292	86	129
bacitracin|water-6|1|1|6.1|16|s16	1899	801	2958	4486	445	152	360	36	1296	2423	3046	3574	7208	194	6198	3241	6419	2636	2091	1983	68148	45188	459	9560	2803	303	3645	18165	11814	963	24769	1.0	552	97	4040	570	1242	1148	2458	8512	1363	10696	1269	1264	171	67	1937	233	209
bacitracin|water-6|1|2|6.1|17|s17	2252	978	2327	4251	1420	484	1852	552	1273	2197	2427	3630	4781	779	4830	3053	4410	2974	2970	2691	42749	24885	1856	6136	2146	675	3011	16378	8008	1449	16662	0.0	1282	473	3624	1486	1023	1790	2444	6001	1192	11544	1036	1449	680	310	1493	934	2053
bacitracin|water-6|1|3|6.1|18|s18	1849	557	2591	3852	620	136	437	36	1247	2037	2128	2491	5619	433	5426	2349	5122	2584	1627	1659	62474	37553	361	7357	2463	299	3820	21882	9782	1187	22189	0.0	451	71	3428	619	918	931	1756	7468	1145	16760	1050	1009	176	131	1509	192	168
cefotaxime|water-7|1|1|7.0|1|s7	1195	357	326	1827	994	37	856	7	629	1197	1247	498	3228	141	2387	627	1574	2278	178	139	56732	43995	72	9739	1590	152	1913	24834	3598	499	7495	0.0	117	57	973	909	733	837	604	401	391	30343	593	838	79	22	762	124	132
cefotaxime|water-7|1|2|7.0|2|s8	1536	447	498	2248	1252	54	1036	13	966	1465	1576	664	3692	122	3048	872	2198	2339	252	191	65912	51447	83	14479	2168	192	2509	42322	5195	534	9723	0.0	119	58	1323	1423	798	971	603	213	649	37890	754	1143	114	63	698	146	130
cefotaxime|water-7|1|3|7.0|3|s9	589	165	165	779	534	16	367	3	319	580	467	232	1385	132	909	298	794	1067	106	75	21656	16525	29	4909	707	103	941	9409	1753	203	3632	0.0	55	15	454	438	327	366	248	113	241	14367	245	424	43	19	287	46	72
cefotaxime|water-8a|1|1|8.0|27|s33	1572	397	426	1799	2716	93	984	12	812	1518	1087	715	3883	1488	2746	1234	2331	5066	1369	610	11201	8057	155	10277	1813	290	2140	33125	3965	2017	8782	0.0	319	82	1402	2141	768	788	865	1386	582	46089	653	827	119	582	691	96	140
ceftriaxone|water-7|1|1|7.0|7|s4	3361	1618	1126	5799	3457	123	2857	37	1990	3601	3479	1618	9667	609	7377	2317	6256	4705	537	507	155925	126270	237	39627	5635	489	5327	96702	12193	1924	28742	0.0	311	159	3256	2927	2303	2539	1993	1796	1326	119513	1840	2602	319	309	1856	348	342
ceftriaxone|water-7|1|2|7.0|8|s5	391	200	188	669	336	13	238	2	244	376	358	189	940	47	677	225	665	421	52	79	15088	10533	14	3672	715	83	553	12474	1273	158	2341	0.0	16	26	349	415	172	263	146	96	196	13764	163	303	34	24	210	48	28
ceftriaxone|water-7|1|3|7.0|9|s6	1681	585	744	3128	3357	81	1272	7	1015	1673	1672	743	4310	464	3316	1024	2952	4561	326	375	73325	55416	123	20782	2708	296	3593	47608	6847	980	12733	0.0	119	91	1880	1842	1080	1338	908	459	834	86839	755	1218	150	197	950	268	216
ceftriaxone|water-8a|1|1|8.0|28|s34	2063	362	577	3460	3471	101	1664	43	993	2327	1438	895	6708	1561	4672	1297	3958	8010	2192	1460	19479	12209	324	17015	2796	346	3381	50167	6482	2581	12612	0.0	507	113	2674	2150	1364	892	912	1181	907	75957	930	1187	183	311	776	319	235
cerulenin|ethanol-10|1|1|10.0|15|s15	1526	444	733	1694	1731	209	434	13	652	2587	1251	2935	5720	109	3367	1368	2016	3968	594	599	30932	19706	146	5696	2875	541	4548	63237	4266	5819	7406	0.0	218	133	8895	657	1352	1567	2752	2503	663	22636	854	1336	247	215	347	156	129
cerulenin|ethanol-10|1|2|10.0|16|s16	108	25	75	94	125	6	40	4	30	182	101	157	507	12	185	78	223	242	60	64	3357	2283	7	631	298	28	278	5171	395	655	510	0.0	12	6	871	31	106	133	339	588	37	1947	63	92	12	3	30	6	10
cerulenin|ethanol-8|1|1|8.0|42|s43	268	74	128	288	49	62	38	8	77	385	110	382	870	10	318	155	469	193	186	186	23780	14169	25	618	317	75	782	3714	862	226	1849	0.0	50	17	1930	43	251	263	363	349	113	333	144	255	64	10	85	26	36
cerulenin|ethanol-8|1|2|8.0|43|s44	2766	510	1665	4556	290	941	499	33	982	2961	1709	4622	8515	50	5388	2192	3777	2219	1041	1476	154466	73558	317	5847	1893	463	8244	16527	10030	1025	16597	0.0	1084	200	17879	500	2070	1427	2255	1865	1466	953	2020	2139	373	143	1112	259	236
chloramphenicol|dmso-5|2|1|5.0|19|s18	2568	245	494	2004	227	232	244	91	512	777	1942	4239	3898	234	2826	2206	6537	970	377	568	27167	23542	295	2685	855	414	1261	3893	3470	198	11494	0.0	540	77	977	194	362	325	1475	1739	687	1166	747	726	135	142	1482	194	222
chloramphenicol|dmso-5|2|2|5.0|20|s19	2301	193	584	1793	291	177	272	48	533	858	1519	4027	3626	126	2271	1796	6296	948	408	467	21971	19198	302	2306	739	353	1217	3729	3151	212	9265	0.0	381	73	1030	207	336	369	1305	1207	701	853	510	633	161	147	1233	177	237
chloramphenicol|dmso-5|2|3|5.0|21|s20	5294	594	1381	5553	706	450	583	131	1291	2087	5049	9732	10187	201	6109	5227	13739	2237	946	1221	61342	51226	519	7012	1802	874	2875	11687	9606	478	27403	0.0	1376	129	2371	665	919	798	3247	2316	2025	2415	1683	1994	258	365	4278	376	518
chloramphenicol|water-10|1|1|10.0|3|s3	2215	333	369	2344	857	294	278	25	255	1397	2018	1297	4120	81	1442	2673	1040	1211	392	260	57075	51677	114	2707	518	936	623	6346	3133	138	14800	2.0	600	164	490	202	136	354	482	111	1250	2248	515	1150	175	114	2073	182	139
chloramphenicol|water-10|1|2|10.0|4|s4	1936	326	369	2162	989	306	286	12	245	1189	2146	1132	3672	51	1552	2436	864	1217	247	300	53072	50878	121	2747	386	633	546	6170	2753	176	13596	1.0	503	99	429	182	169	309	385	93	1251	2732	456	957	191	84	1659	173	158
chloramphenicol|water-1a|1|1|1.0|34|s15	3467	1364	777	5039	1274	476	934	52	820	1333	4339	2088	8481	93	3683	5337	2160	1012	805	906	181349	115562	333	13978	1040	1866	1027	6327	7686	469	28264	0.0	5123	588	1215	1418	295	556	759	437	1312	2560	1251	2189	310	434	4790	402	334
chloramphenicol|water-1a|1|2|1.0|35|s16	3426	1295	627	4274	1106	462	828	74	690	1220	4206	1608	6791	104	3660	4597	1909	942	731	1016	158307	101222	429	12228	1154	1543	938	7087	6905	437	23025	0.0	3972	487	1088	1461	322	591	753	364	1190	2557	1308	2048	266	433	4292	398	332
chloramphenicol|water-1a|1|3|1.0|36|s17	2426	688	532	3219	1153	200	732	75	609	1008	2555	1299	5113	229	3137	3279	1372	899	451	674	101934	78223	212	7773	912	1019	958	6852	4592	223	17913	0.0	2176	275	734	969	277	404	540	272	842	2984	728	1451	172	329	2657	239	295
ciprofloxacin|naoh-6|1|1|6.1|1|s1	4092	517	645	3821	1767	89	1385	42	1347	2393	1444	1029	6822	1907	5045	1862	4274	3721	1183	881	32842	18472	327	12680	3433	389	2558	37465	6643	2341	9990	0.0	679	133	2368	2119	1389	988	1032	2145	645	57429	1110	1343	196	880	742	268	293
ciprofloxacin|naoh-6|1|2|6.1|2|s2	3433	409	469	2296	1448	71	775	35	928	2013	1026	815	4473	907	3613	1586	2565	1230	642	771	20988	15669	227	6610	2084	298	1992	27201	4641	1542	7550	0.0	401	97	1652	1643	872	663	760	1703	465	41670	896	926	108	1519	489	220	228
ciprofloxacin|naoh-6|1|3|6.1|3|s3	3313	665	676	3624	2419	66	1609	24	1581	2891	1543	956	6913	2734	5600	1575	4735	3193	950	888	46715	33681	276	14563	3778	378	4063	55653	9646	3239	13323	0.0	235	136	3516	2318	1698	1315	1508	3196	671	105378	1134	1405	153	1248	565	227	272
ciprofloxacin|naoh-9|1|1|9.0|25|s25	4486	2076	1140	10839	4127	220	3493	26	2148	3970	2858	2886	9936	2270	8717	3106	10484	8554	1462	1574	45721	37530	476	31840	5514	433	4378	106348	14120	3064	22229	0.0	595	130	3243	3753	2949	2708	1343	1873	1240	164535	2002	2283	290	740	1722	423	404
ciprofloxacin|naoh-9|1|2|9.0|26|s26	3190	922	878	6186	3194	123	1855	31	1519	3007	1399	1263	7017	6905	5955	1807	6031	8301	2627	1700	17224	9994	329	19207	4332	362	3298	71895	8878	3438	12904	0.0	546	89	2919	4140	2181	1778	1023	1830	933	101640	1318	1708	228	595	1284	296	271
colistin|water-1a|1|1|1.0|40|s19	2294	737	556	2427	1054	120	400	42	818	1531	3062	1389	4785	1087	3305	2704	3356	3590	1074	1396	16693	14228	374	7103	2289	405	1776	16547	5919	1287	10961	0.0	254	112	2037	2177	740	973	801	1535	709	25204	1244	1316	147	278	1223	189	208
colistin|water-1a|1|2|1.0|41|s20	3232	856	881	3455	2160	243	1178	134	1142	2229	3511	1870	5956	2219	5428	3707	4169	4135	1887	2125	29452	29542	1061	9873	2807	541	2503	24598	8192	2139	14983	0.0	532	248	2699	2537	1124	1594	1426	2823	899	39525	1434	1584	337	549	1439	511	593
colistin|water-1a|1|3|1.0|42|s21	3417	1121	713	3189	2440	155	828	31	1023	2434	4254	1817	6834	2060	4610	3976	4425	5121	1514	1092	20102	12013	344	10248	3198	668	2144	27627	8049	2569	15393	2.0	391	141	2166	3106	1224	1714	1152	3474	833	49056	1612	1934	188	521	1738	270	266
colistin|water-8b|1|1|8.0|8|s20	1929	1546	728	2388	4444	122	1364	28	1242	1881	1721	1646	6252	3682	4147	1701	3649	9784	1361	938	19360	11036	214	14616	2869	383	2650	105351	6337	4328	11095	0.0	616	98	2834	2593	1623	1579	1708	2206	621	102820	998	1221	251	498	721	242	197
d-cycloserine|water-10|1|1|10.0|29|s29	4239	1236	959	4976	9776	206	1166	18	1639	3943	3308	2050	8935	5540	6029	2812	3280	5608	648	531	32225	21137	261	21850	4663	635	5019	106715	11057	4818	16123	0.0	323	184	3349	5381	1525	2196	1461	1174	1547	84937	1557	2554	335	1017	2598	316	271
d-cycloserine|water-10|1|2|10.0|30|s30	2088	769	469	2313	5446	109	518	25	1005	1889	1761	1102	4292	2985	3286	1424	1787	3047	300	266	15770	10330	105	9935	2311	279	2565	45025	5510	2561	8030	0.0	165	90	1557	2969	779	1047	841	792	868	44933	794	1253	177	642	1511	145	175
d-cycloserine|water-8b|1|1|8.0|15|s27	2551	827	831	2965	2255	96	1334	17	1396	2614	2041	1866	6587	1359	4240	1888	3992	8978	2157	1400	14415	10734	258	16174	2791	412	2794	88309	7167	2060	12245	0.0	478	160	2806	3911	1359	1662	1059	1022	1349	48653	1254	1532	255	426	1161	162	261
d-cycloserine|water-8b|1|2|8.0|16|s28	1313	345	392	1787	791	65	828	14	710	1261	1292	774	3420	754	2771	971	2167	4933	1126	1039	8351	6655	217	8866	1886	152	1585	40034	5179	1122	8051	0.0	259	42	1469	1699	764	657	599	865	456	25986	597	875	99	222	732	104	120
dmso-10|dmso-10|0|1|10.0|44|s44	3637	1538	1032	3665	14567	152	1019	43	1414	3778	2262	1331	9240	3628	6172	2517	4119	11333	631	528	22275	12940	154	18275	4222	791	5608	120771	8157	10508	14803	0.0	272	265	4122	3627	1955	2127	2990	4352	1087	150810	1518	2236	373	749	1813	326	325
dmso-10|dmso-10|0|2|10.0|45|s45	4485	1758	1003	4745	17924	228	1223	44	1691	4923	2259	1786	10411	3522	6786	2782	4941	15903	760	725	27827	15571	279	23579	4458	803	5938	111772	9851	11019	19534	2.0	293	277	4832	4286	2061	2373	3229	5251	1261	158343	1518	2629	390	664	1746	444	398
dmso-10|dmso-10|0|3|10.0|46|s46	3795	1534	807	4262	14853	195	1106	21	1684	4654	1559	1535	10979	3505	6489	2657	4782	12269	732	606	25273	13741	249	21594	4094	882	5333	119931	8587	9784	17333	0.0	341	253	4287	2997	1853	2294	3465	4143	935	135037	1484	2364	472	666	1390	465	340
dmso-1|dmso-1|0|2|1.0|47|s35	3208	1800	1171	4176	8388	170	688	14	1276	3682	2314	1433	7633	1919	7414	4058	5672	7433	276	482	14382	8090	186	27841	2311	313	3754	40382	12007	5106	19008	0.0	118	144	2817	2649	1851	2473	2850	6864	866	87319	1410	1597	223	1226	1989	218	221
dmso-1|dmso-1|0|3|1.0|48|s22	1835	1256	662	2064	4439	59	317	12	721	1911	977	698	4477	1816	3902	1885	2838	4637	254	309	8711	4734	113	11427	1553	271	1471	30567	6088	3986	9725	2.0	69	81	1817	1103	806	1501	1855	6831	614	56852	899	979	154	586	987	130	130
dmso-2|dmso-2|0|2|2.0|44|s44	2541	589	423	5751	8078	329	633	84	1008	2488	1031	1270	10082	4563	5736	2216	3125	8659	541	644	7139	3488	200	22215	1172	263	2599	42669	17717	5279	6897	0.0	48	181	4884	4703	2884	645	1838	877	1628	119379	617	771	261	82	872	219	294
dmso-2|dmso-2|0|3|2.0|45|s45	918	191	313	2010	3713	87	267	18	355	1045	364	400	3345	2918	2511	580	1325	3922	151	291	3920	1360	47	7030	400	194	714	28675	6453	2198	2454	0.0	38	103	2654	1676	1139	455	783	1129	928	50269	324	425	138	47	345	113	176
dmso-5|dmso-5|0|1|5.0|43|s42	3064	889	656	2490	2671	80	440	45	1131	1865	1521	1071	6205	1402	4370	2028	3127	6630	568	547	9279	5114	267	11039	2042	309	2119	29275	4866	4861	8115	0.0	186	103	2317	1515	1109	970	1440	3538	669	51925	913	1101	177	659	870	287	389
dmso-5|dmso-5|0|2|5.0|44|s43	1525	451	463	1859	2302	96	310	32	789	1190	1072	764	3964	1236	3520	1468	2922	5035	346	341	8526	5330	182	9673	1669	227	1564	22041	4310	3873	6698	0.0	159	46	1927	987	780	739	1522	3172	540	41885	610	641	125	454	605	160	182
dmso-5|dmso-5|0|3|5.0|45|s44	2259	370	401	1728	1920	65	442	33	764	1151	802	556	3652	1073	3156	1419	2525	4225	409	435	8942	6355	195	8007	1377	199	1513	19178	4112	3398	6277	0.0	169	57	1638	954	751	688	1284	3431	487	35484	488	457	71	333	549	134	120
dmso-6|dmso-6|0|1|6.1|28|s28	1754	553	366	1480	2154	62	265	18	629	2209	571	560	4386	515	2877	1005	1939	4555	263	231	7690	3813	110	6523	1206	216	1544	21935	2716	3772	4932	0.0	81	119	1678	752	652	497	1160	2171	412	27448	580	736	91	317	462	157	116
dmso-6|dmso-6|0|1|6.3|29|s2	2864	546	573	1710	2727	101	294	12	838	2387	623	783	5246	556	3423	1336	2390	4328	293	331	8708	4893	150	7011	1565	307	1986	26596	3028	4431	6206	0.0	54	134	2188	851	768	583	1483	3825	443	36902	635	792	115	813	492	182	188
dmso-6|dmso-6|0|2|6.1|29|s29	198	28	33	103	190	7	26	2	61	183	30	69	354	33	237	91	179	292	27	17	686	370	16	525	128	33	143	1995	216	332	433	0.0	4	16	155	54	83	40	122	255	16	2585	42	44	13	70	44	13	11
dmso-6|dmso-6|0|2|6.1|30|s30	3311	1170	1188	3496	5091	295	773	138	1491	5594	1345	1304	9060	1758	6842	3035	6135	6358	819	787	14361	7902	491	17470	2819	587	4071	59520	8146	9969	14880	0.0	169	270	4491	1953	1905	1715	4107	8201	890	69152	1311	1595	336	876	1049	443	464
dmso-7|dmso-7|0|1|7.0|34|s40	949	1087	358	1204	803	42	268	5	495	1423	487	358	2390	695	1604	731	1351	2974	188	183	13814	8146	65	6093	991	169	1399	15593	1681	1326	4016	0.0	46	45	1226	453	646	651	744	715	335	25224	496	562	106	65	414	176	161
dmso-7|dmso-7|0|2|7.0|35|s41	2958	2820	844	4194	2972	140	965	12	1737	4645	1242	1027	7519	2090	6021	1861	4871	8058	469	682	58983	32672	217	21850	3019	533	4050	52851	7614	4666	12929	0.0	105	177	3918	1634	1607	1579	2177	1255	1118	75825	1470	2057	272	87	1219	612	516
dmso-7|dmso-7|0|3|7.0|36|s42	8165	8307	3108	11073	20404	558	2013	60	4531	13296	3665	3216	20488	6091	14404	7496	14422	28850	1568	1993	114056	66040	579	55305	11693	1430	13001	197519	16977	14659	38565	0.0	264	436	10543	7115	4787	6638	7908	8778	2642	235054	4651	5641	1035	1952	4144	1400	1185
dmso-9|dmso-9|0|1|9.0|22|s22	2043	1698	731	2945	4742	129	1204	36	1235	2632	1652	1003	6695	1642	5167	2066	4029	7260	407	395	33623	24421	162	19633	3454	347	3294	50761	7132	3604	14799	0.0	108	77	2040	1794	1501	1326	1579	1898	681	83069	1227	1688	209	597	940	436	262
dmso-9|dmso-9|0|2|9.0|23|s23	2557	1233	785	2695	7183	141	1456	25	1347	3129	1881	1272	7857	3522	4965	2171	4611	13258	947	692	14939	10537	219	16291	3181	515	3478	65731	6058	6704	14227	0.0	363	131	3276	2783	1767	1754	2499	3010	813	101966	1160	1685	225	754	929	377	293
dmso-9|dmso-9|0|3|9.0|24|s24	2836	1201	1012	3326	5698	137	1438	43	1440	3260	1814	1119	8011	2620	5702	2259	5430	13791	1001	784	24885	21028	258	17546	3165	435	4056	87632	7001	6111	16639	1.0	269	104	3546	2610	1931	1928	2394	2417	766	96517	1195	1590	287	741	1098	452	394
doxycycline|dmso-2|1|1|2.0|25|s25	2012	220	467	2990	3819	42	583	155	696	1330	925	1086	6706	5871	4002	952	1680	4996	462	495	5915	2283	115	12042	634	159	1570	40553	7032	790	4588	0.0	199	145	2536	3380	1572	753	524	373	1561	75879	642	812	215	76	596	0	208
doxycycline|dmso-2|1|3|2.0|27|s27	2084	271	315	4844	3124	166	848	58	1030	1516	1067	983	6641	898	4423	692	1944	3758	286	258	22024	9473	134	18359	1302	278	2863	29572	7726	507	6674	1.0	300	116	1922	3379	1375	549	774	194	1577	78127	713	936	195	136	720	76	86
doxycycline|dmso-6|1|1|6.1|19|s19	101	22	19	119	132	4	52	4	45	90	67	44	338	71	202	60	173	220	13	10	1139	670	6	639	149	13	124	2999	230	81	583	0.0	10	2	94	66	61	51	57	40	52	3425	50	47	9	57	33	15	15
doxycycline|dmso-6|1|1|6.3|19|s10	3241	713	752	3275	3625	89	1225	41	1271	2787	1776	1248	8641	2186	5733	1584	4038	5589	364	385	30141	15659	191	16433	4403	423	3279	79251	6445	2208	13065	0.0	365	118	2728	2073	1575	1183	1565	1585	820	90918	1177	1402	177	1528	1015	249	280
doxycycline|dmso-6|1|1|6.3|20|s11	2456	283	367	953	1313	69	603	74	387	1021	487	825	2493	956	1760	712	1318	1137	249	237	9287	5817	216	3887	1287	248	984	17830	1907	766	3992	0.0	162	94	835	738	441	540	649	1194	265	23086	460	481	82	1216	274	187	238
doxycycline|dmso-6|1|2|6.1|20|s20	115	15	8	29	69	5	41	6	28	58	26	34	124	50	60	26	58	53	14	8	476	290	16	179	43	15	53	773	95	46	252	0.0	6	8	49	22	20	25	35	51	23	1031	25	29	7	63	9	2	18
doxycycline|dmso-6|1|3|6.1|21|s21	2442	534	581	2082	2238	86	800	54	885	1844	1162	878	4618	1880	3412	1062	2605	2132	299	398	21197	13910	187	8828	2737	350	2208	44035	3626	1468	7301	0.0	176	84	1880	1357	1032	754	1022	1194	406	51669	751	884	150	1190	402	151	229
doxycycline|dmso-9|1|1|9.0|12|s12	4238	888	1136	5338	1743	138	1255	25	1812	3972	2503	1530	7612	882	7675	2366	5487	4242	433	494	106546	73489	214	17004	3907	571	2445	26451	8407	921	20610	0.0	273	124	2116	2571	1528	1355	1634	476	1366	31250	1517	2513	206	795	1505	221	207
doxycycline|dmso-9|1|2|9.0|13|s13	265	43	60	250	238	14	61	2	96	238	103	97	519	79	415	114	332	851	44	29	1154	700	16	931	266	36	257	3814	382	102	1093	0.0	29	11	173	159	103	99	88	59	54	3951	72	114	18	44	92	18	29
erythromycin|dmso-5|2|1|5.0|7|s6	3114	357	414	1421	140	104	225	28	348	753	1760	1415	2587	138	1903	1757	1946	504	264	326	39128	26353	165	3756	557	402	384	3342	2674	146	7265	0.0	139	68	604	234	288	164	411	578	730	570	608	817	83	190	951	166	210
erythromycin|dmso-5|2|2|5.0|8|s7	3208	246	457	1965	345	127	395	119	501	796	1654	1545	2665	277	2136	1642	2281	619	546	508	46003	25224	359	5459	508	406	390	3499	3132	220	8877	0.0	511	74	531	298	290	273	644	670	676	562	615	840	224	208	1203	446	499
erythromycin|dmso-5|2|3|5.0|9|s48	3491	404	972	1953	682	119	286	80	419	910	2525	1425	3491	170	2774	1714	2918	1409	573	584	22137	22497	259	3402	803	569	753	8208	3357	346	13513	0.0	378	89	646	587	418	329	548	1037	948	1994	942	605	149	282	1545	165	147
erythromycin|water-1a|1|1|1.0|10|s7	3930	1543	2121	5540	1754	318	1049	54	1086	2678	6852	1998	9656	507	9386	5474	3552	1747	580	1605	100058	69461	287	23939	2015	1322	1485	10271	18203	472	35399	0.0	580	329	1306	2301	721	1096	1345	1224	2642	12432	2157	2743	149	1293	3901	259	240
erythromycin|water-1a|1|2|1.0|11|s8	682	260	464	1263	493	72	232	8	203	517	1318	366	1845	202	2287	952	639	464	88	163	20081	14771	42	5501	413	253	333	2704	3839	118	7362	0.0	109	48	279	433	154	222	337	290	498	5091	450	539	51	317	664	51	45
erythromycin|water-1a|1|3|1.0|12|s39	1080	348	457	1137	523	201	198	0	294	579	1362	741	1820	208	2181	831	810	1282	138	519	7127	5936	86	3191	367	366	460	2295	3761	241	7939	0.0	108	63	263	560	97	268	552	249	613	3805	405	552	38	287	631	7	21
erythromycin|water-8a|1|1|8.0|12|s24	2050	924	862	3047	4470	612	1071	51	860	1230	4214	1922	7490	563	3560	5431	1691	2302	734	789	31978	17932	448	4869	874	1222	1408	6199	11466	684	21603	0.0	7536	270	661	1384	493	559	1049	270	1562	5436	629	1538	349	1100	2663	376	410
ethanol-10|ethanol-10|0|1|10.0|25|s25	2666	485	695	3027	2828	176	804	17	787	3311	1354	1156	5376	577	3577	1443	2278	8482	1010	716	43083	35050	242	12003	2856	549	4713	60432	5628	2583	11650	0.0	150	160	4072	1410	1001	1242	1173	821	890	31972	1085	1652	326	626	919	217	199
ethanol-10|ethanol-10|0|2|10.0|26|s26	1805	447	463	2057	2095	47	769	15	603	2592	1077	951	4708	584	2460	844	1801	9848	1248	933	34659	23757	119	11181	2099	413	3110	53759	4902	3753	9951	0.0	102	192	3697	1060	951	1313	1016	1205	615	28072	786	1239	248	233	577	132	130
ethanol-10|ethanol-10|0|3|10.0|27|s27	2081	506	455	2238	2658	117	923	9	638	3496	1206	1198	5514	438	2739	1146	2004	8476	788	657	43146	34644	179	11463	2712	574	3619	82576	4787	3929	10140	1.0	190	163	3371	1256	934	1388	1311	1113	710	40974	868	1477	265	384	703	238	206
ethanol-8|ethanol-8|0|1|8.0|39|s40	1969	993	727	2020	6449	129	1964	33	938	3312	1711	1648	9299	1759	4594	1436	3660	21548	881	644	27537	19765	266	15668	3824	702	3185	149018	6080	12220	11689	2.0	215	192	5302	1409	2133	2541	3111	4956	693	130557	1070	1536	347	834	735	417	238
ethanol-8|ethanol-8|0|2|8.0|40|s41	1539	1374	492	1997	3581	71	1315	20	796	2360	1600	1575	6039	295	3097	1384	2512	9525	241	231	41051	30500	97	19196	2723	380	2064	149276	6540	4320	10523	0.0	84	133	2904	859	1501	1884	1497	2238	584	115222	1083	1279	234	505	622	244	253
ethanol-8|ethanol-8|0|3|8.0|41|s42	1137	506	392	1462	2993	68	1079	23	503	1811	937	1148	4974	546	2306	914	1948	10730	338	285	21237	18820	134	9569	1984	387	1485	66653	3680	6177	7450	0.0	147	108	2747	678	1143	1355	1656	2815	305	86138	768	806	136	338	368	205	152
fidaxomicin|dmso-10|1|1|10.0|37|s37	3493	1402	802	2949	10796	237	963	27	1451	4042	2200	1221	8277	3667	4279	2421	3355	12108	469	480	22999	15159	130	21128	4721	573	4906	102413	8620	9294	13283	0.0	162	204	4090	3866	1688	1958	2713	4626	1091	109642	1600	2464	292	561	1838	433	346
fidaxomicin|dmso-10|1|2|10.0|38|s38	3196	1434	795	3112	11598	132	1061	54	1266	3597	1958	1133	7949	3536	4538	2127	3301	12325	615	414	19892	13040	209	23463	4115	704	4500	94028	8229	9649	13097	2.0	160	204	4298	3290	1610	1892	2446	5891	832	122344	1384	2214	298	458	1399	412	336
fidaxomicin|dmso-9|1|1|9.0|41|s41	2692	2121	985	3261	8050	139	1119	46	1213	2654	2170	1453	8242	2161	4267	2196	3787	11705	487	452	20770	14397	142	25537	4584	466	3661	68530	12524	6928	15618	0.0	280	181	3835	2354	1681	1630	2623	5167	863	116998	1450	1954	329	421	1479	598	422
fidaxomicin|dmso-9|1|2|9.0|42|s42	2006	777	579	2037	5382	135	855	43	1018	2221	1369	1088	5929	2497	3209	1175	2915	11234	578	392	12256	7292	145	13282	2915	386	2398	52332	6691	5769	9350	0.0	265	134	3375	2010	1241	994	1759	3289	645	78891	975	1363	198	260	731	358	270
flavomycin|dmso-7|1|1|7.0|16|s13	641	386	317	1099	623	49	319	4	464	797	619	399	1534	147	1206	488	987	1388	128	121	24981	17984	48	6085	1006	134	1022	21152	2102	371	4017	0.0	68	31	797	713	321	479	301	182	371	23278	282	382	69	95	309	90	46
flavomycin|dmso-7|1|2|7.0|17|s14	1255	551	489	2232	1292	65	715	11	617	1341	1010	643	3024	217	2525	648	2054	2640	210	236	44811	32566	68	12714	1876	206	2167	47677	4669	722	8510	0.0	73	55	1219	863	618	820	627	422	577	53137	516	841	142	111	744	152	142
flavomycin|dmso-7|1|3|7.0|18|s15	946	360	349	1634	1880	30	499	5	415	984	735	494	2071	323	1679	579	1534	2690	177	147	28087	19297	59	9215	1332	147	1699	24532	2755	630	5586	0.0	99	51	974	756	469	569	545	351	430	48118	392	473	96	96	456	115	134
flavomycin|dmso-9|2|1|9.0|5|s5	386	140	222	550	184	24	162	6	188	452	325	151	1014	75	820	415	678	374	151	190	17966	15163	28	2817	652	48	453	4733	1188	264	3244	0.0	24	14	488	114	183	177	338	1005	143	4231	143	211	23	12	245	40	50
gentamicin|water-2|1|1|2.0|28|s28	1199	97	792	8984	748	55	528	59	1653	352	1238	2287	8046	175	4431	2411	9593	1769	513	763	9263	3583	307	3111	1321	292	1223	5387	16220	439	6585	0.0	2182	155	1013	1012	1131	313	2506	247	1616	2534	307	853	174	32	1191	242	208
gentamicin|water-2|1|2|2.0|29|s29	668	143	414	5416	627	145	493	53	1072	206	944	1896	4738	119	3191	1590	7083	912	234	262	6184	2488	140	2248	804	231	817	3304	12771	316	4230	0.0	1215	40	847	728	728	181	1266	229	895	1687	322	677	249	1	679	190	145
gentamicin|water-2|1|3|2.0|30|s30	416	183	10	8578	763	0	859	159	1655	363	841	2151	8323	219	3126	1899	4965	2028	504	246	9654	4802	124	1763	419	331	1102	1454	11111	307	4542	0.0	2483	228	565	518	609	206	2327	0	1231	2987	228	1022	471	17	974	234	346
isoniazid|water-10|1|1|10.0|17|s17	1925	887	413	1741	4492	98	896	19	762	2455	1119	986	4810	3492	2630	1132	2247	5949	1236	667	25628	20502	158	12853	3029	458	3048	75657	4113	3025	9182	0.0	530	116	2536	1926	982	1534	1263	1173	571	56409	770	1145	193	161	984	229	156
isoniazid|water-10|1|2|10.0|18|s18	1740	776	490	1838	3643	71	1165	26	736	2401	1277	958	5590	3354	3181	1072	2256	5424	907	509	16661	11338	117	11767	2994	416	2678	61007	5096	3400	9080	0.0	348	89	2619	1671	1096	1295	1289	1493	646	65654	794	1204	208	94	975	232	185
isoniazid|water-8a|1|1|8.0|1|s13	2750	498	682	2970	393	321	539	30	889	3925	320	3332	5586	25	3047	760	2679	3745	491	374	63227	35042	210	4383	2367	762	2424	15253	5086	1709	9649	0.0	204	211	20076	324	1958	1699	2451	1167	496	6997	847	1159	199	166	695	145	173
isoniazid|water-8a|1|2|8.0|2|s14	3266	368	857	3664	147	389	395	6	798	4112	279	2207	4992	37	2575	778	1883	4264	531	447	47970	28148	172	2482	1642	617	2671	12524	5649	1279	12305	0.0	118	117	16584	275	1729	1937	1904	502	585	1175	847	1296	217	38	828	150	133
levofloxacin|dmso-2|1|1|2.0|7|s7	5298	1005	484	6933	3881	354	4328	807	2107	2315	1147	2937	7179	5211	4677	1837	3645	5833	2838	1798	10285	7774	1749	10967	1227	1362	2081	40092	9594	3446	6315	0.0	2719	316	3375	4622	2120	1406	1307	546	1423	79188	900	1776	902	17	705	1710	3797
levofloxacin|dmso-2|1|2|2.0|8|s8	3957	659	321	9422	3266	213	4296	340	1429	2330	1343	2452	6229	3594	4750	1984	2178	5405	3655	1254	13410	11604	2314	15565	1260	1293	3349	28806	11553	1196	6418	34.0	1247	353	2088	1509	1785	873	1485	530	1553	90461	922	1642	855	163	728	1646	4033
levofloxacin|dmso-2|1|3|2.0|9|s9	3418	233	410	11947	4967	132	2213	127	1697	2076	2059	1463	8028	1268	7008	2068	3536	5441	947	1326	22622	14440	1015	23533	1708	424	3961	33478	11209	2020	8035	0.0	286	278	2797	4730	1656	1038	1004	381	1943	116791	723	1188	248	154	1280	418	594
levofloxacin|dmso-9|1|1|9.0|14|s14	3058	1085	996	5481	2875	119	1581	28	1372	2955	1844	909	6859	847	6394	2103	4948	6544	693	638	62249	48354	233	21330	3472	365	3991	44715	9039	2720	17102	1.0	250	128	1979	2114	1622	1441	1398	1434	1017	71956	1237	1636	193	511	1332	381	347
levofloxacin|dmso-9|1|2|9.0|15|s15	3040	769	884	4515	4022	91	1480	21	1449	3344	1509	956	8257	2772	6506	2427	5732	13652	1652	1190	18888	14507	393	19222	3343	328	4277	55681	7860	4731	16051	0.0	294	109	3412	3176	2114	1620	1916	2975	1078	76905	1312	1601	337	1571	1246	457	349
linezolid|dmso-5|1|1|5.0|40|s39	3382	419	774	2827	901	192	408	46	953	1624	4355	1576	6831	474	4804	2411	2950	2010	520	580	24899	24183	302	5495	1298	770	1678	15972	7818	455	15569	0.0	360	199	1241	1281	555	529	1256	638	1351	6088	1117	1655	162	386	2614	202	284
linezolid|dmso-5|1|2|5.0|41|s40	3643	663	788	3448	1637	180	468	42	1112	1911	4408	1665	8055	798	5612	2745	3756	1983	331	450	42430	33310	210	11188	2376	729	2070	24804	8773	628	17947	0.0	304	205	1486	1694	667	605	1410	906	1581	14361	1414	1651	158	775	2833	222	276
linezolid|dmso-5|1|3|5.0|42|s41	3034	485	838	3109	2204	82	427	51	1026	2032	3474	1263	7308	850	6085	1822	3604	3636	370	328	17111	9789	193	10419	2749	609	3334	29201	8730	798	15874	0.0	373	136	1653	1411	739	708	1525	1144	1254	23589	1110	1330	129	621	2064	97	190
linezolid|dmso-9|1|1|9.0|1|s1	2140	235	624	1868	167	106	142	9	426	939	1888	598	3727	27	3436	1131	1587	806	169	168	75933	44797	107	6183	533	312	482	3624	3384	62	13889	0.0	168	64	518	230	251	202	449	167	883	379	686	1150	51	38	1114	89	87
meropenem|dmso-7|1|1|7.0|4|s10	354	179	119	496	336	12	224	2	202	421	310	206	911	46	619	201	533	713	96	64	15792	12134	19	3614	598	56	575	12052	1141	176	2430	0.0	37	4	397	240	207	250	178	72	185	13442	129	260	38	19	199	42	36
meropenem|dmso-7|1|2|7.0|5|s11	1333	983	493	2497	1201	47	947	2	868	1666	1355	817	3671	296	2696	1206	2746	2527	258	320	63680	47923	125	15206	2908	292	2429	60796	4631	824	10979	0.0	159	53	1432	1312	807	1183	816	768	686	45667	858	882	117	336	1004	160	135
meropenem|dmso-7|1|3|7.0|6|s12	474	247	154	768	730	27	257	2	225	507	435	216	967	158	767	409	862	1187	85	103	17121	11929	26	4612	948	94	720	13423	1173	330	3085	0.0	49	15	500	529	308	359	208	265	207	18109	241	264	37	97	285	65	54
meropenem|dmso-9|1|1|9.0|3|s3	1661	407	623	2270	608	54	911	6	941	1933	1090	459	3664	307	3539	1045	1945	1569	367	317	63412	45397	182	11405	1612	252	2422	15423	4532	941	10985	0.0	105	67	1063	919	863	794	595	1034	657	18745	633	1054	107	196	517	121	120
meropenem|dmso-9|1|2|9.0|20|s20	3781	1014	1528	4786	6895	213	1250	59	1591	3814	2736	1550	9827	4295	8388	3282	6383	15090	1364	1060	16885	11915	308	21168	4012	576	5080	57903	9680	6016	20179	0.0	351	139	3585	3959	2069	1915	2219	3550	1323	98993	1347	2074	317	1388	1766	449	336
meropenem|dmso-9|1|3|9.0|21|s21	3505	1438	1136	3739	5753	144	1665	42	1780	3896	2402	1267	9925	3016	7122	2933	6106	13593	907	754	27159	21291	340	21761	3996	440	4006	79810	9418	6297	21072	0.0	362	149	3721	2564	2174	2330	2419	3408	917	99122	1585	1847	253	520	1118	435	442
metronidazole|dmso-6|1|1|6.1|22|s22	615	43	104	516	187	12	41	10	126	437	100	135	926	113	672	239	458	495	70	44	1693	888	30	777	385	40	347	3982	629	182	1105	0.0	30	23	304	200	143	126	168	193	94	1288	137	188	13	222	191	23	33
metronidazole|dmso-6|1|1|6.3|22|s7	2923	246	567	2715	813	106	219	36	610	1971	581	679	4695	574	3372	1190	2410	2565	328	277	9401	4955	158	3875	1940	251	1789	20887	3108	1143	6251	0.0	116	95	1494	1005	799	547	611	1159	485	7310	800	1062	125	1134	901	161	160
metronidazole|dmso-6|1|1|6.3|23|s8	1708	155	345	1404	496	37	191	18	449	1050	295	334	2441	396	2004	695	1233	1313	153	120	6277	3686	122	1944	1214	166	1162	11759	1694	504	3361	0.0	65	49	755	519	483	334	482	878	275	4946	389	603	91	835	503	79	113
metronidazole|dmso-6|1|1|6.3|24|s9	2207	490	1108	3151	1464	227	676	144	932	2754	810	1028	5436	1234	5107	1786	4095	2689	667	638	18004	9940	553	6142	2853	399	2771	31385	6000	1345	9347	0.0	260	260	1957	1308	1172	1215	1826	1932	734	11168	1141	1209	258	1877	1293	302	613
metronidazole|dmso-6|1|3|6.1|24|s24	176	26	88	208	97	16	56	8	78	208	62	88	444	129	385	155	328	181	53	44	1403	662	40	392	246	27	215	2330	403	63	630	0.0	21	12	166	110	79	83	140	135	60	912	91	99	22	135	88	8	44
nalidixic-acid|naoh-2|1|1|2.0|13|s13	1296	383	301	5396	1622	84	893	16	522	968	766	696	4538	4033	2805	664	2713	3564	647	1112	5630	2675	295	11043	1068	241	944	49023	7447	1996	3414	0.0	432	84	2745	2912	1365	676	343	572	734	70842	434	565	72	21	402	126	192
nalidixic-acid|naoh-2|1|3|2.0|15|s15	1826	498	492	6845	3159	247	1077	22	836	1581	904	965	6290	11995	4799	1261	2897	5920	1392	1455	8037	3625	299	14868	1108	183	2047	63821	10705	3649	4945	0.0	1255	139	4327	4225	1619	922	1158	571	1052	123867	657	1221	158	101	757	343	335
nalidixic-acid|naoh-6|1|1|6.1|43|s43	2646	470	539	5737	1611	63	1084	24	1370	2237	1280	883	5626	3537	4797	1629	4842	3373	1177	877	22171	11677	281	12806	3680	277	2321	44318	6003	2256	8590	0.0	244	109	2080	2177	1253	931	753	1663	679	64604	962	1075	118	651	819	206	172
nalidixic-acid|naoh-6|1|1|6.3|45|s12	2610	457	616	5441	1456	99	1008	20	1278	2537	1310	836	5703	3507	5339	1635	5053	2099	947	978	27003	16701	264	12026	3804	295	2737	44722	8078	2005	9293	0.0	219	93	2691	2131	1455	1114	794	1759	650	60401	1054	1404	160	840	697	188	175
nalidixic-acid|naoh-6|1|2|6.1|44|s44	2280	460	490	4537	1482	56	936	22	1091	1741	999	802	4595	2773	4252	1289	3862	2096	896	807	25687	14804	185	9886	3060	230	2123	36775	6099	1713	7815	0.0	222	83	1978	1770	1104	963	674	1560	544	55842	840	895	121	700	717	185	162
nalidixic-acid|naoh-6|1|3|6.1|45|s45	680	103	162	1256	312	24	259	2	321	552	328	208	1354	905	1265	348	1252	514	205	229	6672	4134	59	3025	948	66	677	10898	1879	455	2399	0.0	62	23	687	556	314	269	225	403	157	14284	248	278	51	187	145	48	29
nalidixic-acid|naoh-9|1|1|9.0|27|s27	2018	1762	818	2685	7318	79	1837	41	1374	2237	2469	1728	6969	1326	4702	1747	4423	7594	310	404	26795	19111	206	24132	3532	386	3459	89833	7668	3880	15543	0.0	239	88	2702	2526	1792	1531	1468	1857	858	150010	1230	1475	197	889	912	277	277
nalidixic-acid|naoh-9|1|2|9.0|28|s28	4237	1390	1039	9187	4727	208	4001	22	2087	4494	2189	2065	10931	10078	8692	2894	10135	11670	4475	2635	28424	15780	586	26950	6192	567	4050	105802	12442	5095	20457	0.0	1235	202	4518	5211	3116	2632	1416	1935	1184	126339	1921	2337	326	528	1698	494	384
naoh-2|naoh-2|0|2|2.0|41|s41	1002	448	281	2348	2012	58	551	19	490	1033	754	659	4939	7496	2560	657	1579	4236	717	707	6075	2303	296	8349	861	121	1248	47311	9392	2174	3044	9.0	411	148	2920	2812	1309	633	628	617	709	63847	311	543	80	22	394	71	161
naoh-2|naoh-2|0|3|2.0|42|s42	1794	432	534	2614	3284	160	813	66	630	1561	1133	1079	5796	7162	2848	1186	2659	4084	856	735	14041	4380	167	10509	1428	161	1531	57405	12105	2525	5062	0.0	466	69	3940	3332	1456	1002	729	1390	1064	77085	504	796	250	30	305	101	183
naoh-6|naoh-6|0|1|6.1|34|s34	552	123	91	501	616	21	138	6	273	392	340	244	1414	601	850	332	623	762	101	98	4646	2622	18	2338	578	63	466	9939	1296	650	1714	0.0	48	12	538	416	202	153	261	547	132	15202	192	266	28	129	188	37	26
naoh-6|naoh-6|0|1|6.3|34|s4	2533	616	548	2193	2828	88	639	35	1063	1840	1490	1119	6143	2475	3881	1448	2556	3718	526	409	20999	11347	161	10607	2750	294	2048	45697	5569	2945	7831	0.0	211	90	2420	1705	940	796	1219	2622	683	68698	862	1132	136	544	714	132	129
naoh-6|naoh-6|0|1|6.3|35|s5	2795	765	796	3133	3657	132	865	34	1384	2707	2109	1392	7882	3840	5580	2172	3493	2948	643	649	20311	13428	295	13541	3713	408	3121	60858	7366	4545	11438	0.0	271	147	3385	2465	1557	1156	1756	3865	965	92471	1136	1374	184	854	1112	245	182
naoh-6|naoh-6|0|2|6.1|35|s35	565	138	137	612	740	24	202	14	315	518	458	249	1442	763	1099	419	736	618	129	142	3919	2623	52	2747	684	71	588	12048	1456	860	2266	0.0	60	23	678	446	318	202	335	699	185	18109	246	227	43	174	188	48	31
naoh-6|naoh-6|0|3|6.1|36|s36	2944	578	726	3178	2357	124	730	26	1082	2344	1834	1249	6387	2631	4961	1849	3235	1537	731	912	13868	8649	290	10088	3046	338	2876	43574	6981	2552	10798	0.0	312	106	3187	2011	1210	1036	1191	2461	797	59196	921	1246	154	604	841	210	186
naoh-9|naoh-9|0|1|9.0|31|s31	2110	1659	572	2601	4492	119	1475	21	1184	2433	2442	2165	6887	2413	4429	1949	4629	7448	676	755	16961	11320	265	15012	2771	324	2655	59463	7370	2964	13512	0.0	417	113	2590	2388	1606	1536	1343	1492	793	111907	1065	1287	182	566	833	289	236
naoh-9|naoh-9|0|2|9.0|32|s32	3196	1327	790	3830	5432	166	1495	18	1430	3328	2477	2334	9220	5422	5874	2152	5317	11086	1982	1150	24015	12568	293	21008	4186	442	3748	103197	9746	4075	17058	0.0	607	167	4308	4373	2069	1722	1392	1283	1254	101448	1394	1817	264	268	1260	303	243
norfloxacin|naoh-6|1|1|6.1|7|s7	2876	501	514	3008	1620	80	1214	40	1085	2002	1085	900	5688	2335	3784	1605	3568	3651	1048	607	21440	13356	285	11163	2890	368	1680	38260	4714	2214	8333	0.0	566	104	1729	2015	1144	942	879	1979	481	53819	834	986	130	976	700	260	205
norfloxacin|naoh-6|1|2|6.1|8|s8	2320	452	443	2405	1682	57	1280	44	1124	1692	936	730	4920	2723	3460	1279	2926	2839	634	595	25978	18318	197	9020	2552	313	1955	36380	4301	2493	7479	0.0	469	102	1730	1817	1138	885	845	2056	429	63473	775	951	109	928	488	203	174
norfloxacin|naoh-6|1|3|6.1|9|s9	2253	385	420	1891	1455	40	1119	31	785	1442	786	695	3715	1848	2513	980	2285	1899	523	405	22299	16551	183	6476	1908	283	1621	26077	3691	1601	6079	0.0	419	80	1446	1299	930	766	682	1539	371	43091	690	788	87	972	363	156	133
norfloxacin|naoh-9|1|1|9.0|29|s29	2330	1287	581	4030	3114	120	1336	24	899	1905	1972	1835	5237	1453	4636	1746	4793	6023	588	642	17101	13649	227	13422	2287	204	2299	51228	7576	1887	10764	0.0	267	66	1953	2849	1419	1376	1130	1284	721	86943	1037	1279	148	547	984	251	185
norfloxacin|naoh-9|1|2|9.0|30|s30	2754	999	614	3746	3356	90	2039	34	1260	2572	1642	1469	7068	5274	5016	1924	4798	8227	1873	1377	18632	11053	352	15285	3572	352	2429	64140	6569	3734	13092	0.0	530	111	2931	3266	1739	1626	1330	1762	678	84239	1138	1463	192	385	967	288	230
novobiocin|dmso-5|2|1|5.0|13|s12	720	441	1053	4822	271	120	1017	39	1098	2645	389	1288	2937	141	5730	1458	2718	1137	390	350	87409	52004	207	9748	5264	260	6554	18909	4533	207	6166	0.0	237	92	917	790	370	367	454	446	454	2662	1795	1704	228	349	1569	330	298
novobiocin|dmso-5|2|2|5.0|14|s13	690	373	849	4021	311	85	803	34	825	2459	284	906	2552	132	5067	901	2431	869	216	261	113347	64185	165	11964	5001	322	5888	17355	4112	200	5699	0.0	193	39	738	980	318	472	296	341	336	3916	2163	1808	175	392	1570	268	255
novobiocin|dmso-5|2|3|5.0|15|s14	498	368	796	2986	215	178	796	26	781	2162	285	973	3161	156	4562	993	3296	2189	487	430	22983	16556	261	11427	4981	233	6664	19057	4273	305	4350	0.0	268	51	1040	823	246	212	412	543	355	6514	1857	1420	95	364	1205	215	215
novobiocin|water-1b|1|1|1.0|13|s25	592	431	454	4049	413	137	931	17	549	1546	387	574	2131	100	5247	591	2052	646	238	204	38846	26788	140	8742	5494	159	3023	18949	4640	137	8565	3.0	195	49	595	1339	137	307	264	177	276	6317	2454	1868	109	380	1115	102	245
novobiocin|water-1b|1|2|1.0|14|s26	856	312	443	3195	693	85	671	24	415	1630	573	643	2489	369	4731	999	2175	615	498	503	22420	20567	254	8358	5169	144	2818	16449	4316	73	9438	0.0	535	54	457	1763	183	304	296	348	254	9884	1993	2026	137	221	841	176	204
novobiocin|water-1b|1|3|1.0|15|s38	104	158	258	977	139	33	226	93	135	295	291	179	566	128	1087	169	617	185	293	327	4449	2858	246	2468	1336	32	787	5486	956	142	2152	0.0	204	0	284	455	32	289	155	142	92	2683	387	409	40	96	197	46	207
novobiocin|water-6|1|1|6.1|37|s37	48	25	32	259	59	12	101	4	33	121	59	35	193	19	318	41	215	55	46	43	688	493	14	690	904	15	493	2885	278	15	1334	0.0	35	2	60	93	17	18	34	56	24	338	225	156	8	55	38	32	27
novobiocin|water-6|1|1|6.3|37|s6	414	197	253	2147	516	98	741	34	421	974	462	439	1401	123	2546	356	2028	540	321	280	5506	4060	174	5755	7606	122	3818	24218	1816	146	11690	0.0	337	28	470	934	154	114	260	450	150	2723	1677	1646	74	342	340	239	223
novobiocin|water-6|1|2|6.1|38|s38	278	129	226	1753	407	121	554	26	271	808	321	398	1200	106	1792	298	1474	532	358	311	3351	2392	167	4662	5625	130	3486	19712	1602	129	9633	0.0	388	45	338	997	88	154	222	248	87	5389	1363	1213	63	417	286	193	210
novobiocin|water-6|1|3|6.1|39|s39	251	173	171	1460	253	64	296	28	215	679	300	278	1096	122	1587	280	1231	458	243	260	3101	2072	147	4036	4907	107	2962	17309	1392	108	7379	0.0	263	36	376	890	85	133	215	278	111	4857	1084	1072	64	282	177	146	135
penicillin|water-1b|1|1|1.0|7|s23	3704	1339	1093	4336	2405	169	1229	40	1634	2564	4542	1732	8468	1572	8101	3681	6062	6678	2234	1959	40976	42724	535	18653	3773	487	3651	82322	16645	3297	29226	0.0	629	151	3493	3058	1538	2727	2593	6658	1071	87979	1972	1777	227	795	1879	271	223
penicillin|water-1b|1|2|1.0|8|s6	2340	502	830	2837	2376	89	628	53	913	1788	2848	878	5180	2023	5055	2318	4618	5471	2582	1578	14128	10010	370	16209	2247	300	2371	57951	12259	3530	20179	3.0	204	76	2274	1690	1214	2223	1803	7020	806	85137	949	890	183	970	905	120	119
penicillin|water-1b|1|3|1.0|9|s24	2527	792	898	3823	3430	122	1263	45	1333	2093	3254	1204	6352	2325	6858	2500	4722	7994	2660	1865	15138	13389	518	18639	2683	266	3510	68917	12996	3867	21990	0.0	405	51	2498	2481	1085	2187	1982	7068	804	99833	1252	1306	258	1280	1610	272	286
penicillin|water-8a|1|1|8.0|9|s21	1682	2236	871	2105	6261	66	1428	24	1096	2430	1926	2570	6562	5229	3750	2205	3681	5608	994	893	20159	13181	241	13192	3056	369	2523	61193	5355	4301	11872	0.0	150	107	2055	1884	1334	1633	1739	6296	748	91106	909	1198	206	699	738	240	247
penicillin|water-8a|1|2|8.0|10|s22	2474	3046	1482	3872	8510	102	1779	25	1529	2811	4321	3353	8535	880	5825	3547	5944	4968	289	363	47385	31330	234	38413	4128	335	3968	110680	9402	3506	21569	0.0	76	73	2091	2671	1754	1423	1619	2433	1124	133625	1666	1954	180	1035	1141	259	275
phosphomycin|ethanol-10|1|1|10.0|47|s47	3441	1217	796	3782	9858	187	1333	37	1380	3393	2779	2302	8162	4200	5740	2283	3641	5227	611	587	31278	20154	203	19249	4180	594	4268	101079	9099	5739	16300	0.0	420	187	3762	3707	1654	1905	2150	2914	1155	105944	1515	2195	415	822	1473	309	295
phosphomycin|ethanol-10|1|2|10.0|48|s48	2491	985	934	2610	6642	76	794	38	996	2375	2524	1711	5602	2756	4240	2014	2432	4117	302	441	21120	11306	113	11818	4169	389	3633	55416	9993	5131	11311	0.0	306	161	2686	2556	1256	1013	1362	2393	1031	113749	953	1487	260	696	1966	197	152
phosphomycin|water-2|1|2|2.0|17|s17	1377	205	271	2342	3563	191	841	20	685	1157	653	1171	6121	3615	2754	1049	1800	5536	525	962	6977	3718	163	10221	1031	319	1947	31884	7254	2447	4484	0.0	415	129	2802	1553	1072	639	878	623	747	81165	524	934	74	27	420	207	169
phosphomycin|water-2|1|3|2.0|18|s18	1070	79	239	1920	3321	65	410	12	516	787	784	687	4476	2399	2246	734	1323	3569	536	441	4671	2174	79	6735	613	138	1070	25351	5855	1960	3137	0.0	357	50	1894	1678	825	351	463	700	558	58913	397	682	131	20	368	126	189
phosphomycin|water-6|1|1|6.1|10|s10	3015	1115	862	2892	5609	122	1415	33	1773	3173	2754	1460	10310	4923	5846	2271	4012	4907	608	618	32071	19742	272	18972	4615	462	2678	78873	8625	6543	13227	0.0	236	175	3657	3388	1819	1393	1601	3465	995	133805	1368	1731	248	903	1136	309	269
phosphomycin|water-6|1|2|6.1|11|s11	2933	804	693	2396	3245	86	733	33	1363	2456	2242	1240	7416	2820	5070	1892	3015	2081	649	696	24013	15156	231	13308	3445	337	2519	45844	7550	4008	11152	0.0	190	123	2994	2281	1434	968	1271	2765	868	89764	1144	1389	163	1123	872	246	218
phosphomycin|water-6|1|3|6.1|12|s12	4674	1409	1253	4554	6599	168	2213	64	2241	4307	3331	1812	13278	6710	8965	2992	5935	3730	1117	1361	34802	24126	437	24411	6031	671	4612	102619	12266	8001	18321	0.0	344	235	5929	4078	2590	1860	2312	5003	1282	172961	1780	2294	302	1499	1360	401	333
phosphomycin|water-8a|1|1|8.0|17|s29	2780	1374	835	2784	11455	106	2241	30	1556	3088	2620	1493	9962	8669	5800	2164	4128	11621	823	533	26056	17449	230	25957	4481	600	3583	99665	7054	7548	15539	0.0	412	162	3034	3426	2263	2352	2159	4649	847	178841	1269	1814	272	973	1415	335	289
phosphomycin|water-8a|1|2|8.0|18|s30	3048	4630	1614	5275	17906	172	2262	59	1911	3494	5290	3507	10694	1016	7798	4384	6135	8929	346	549	37808	25383	260	51236	5267	463	4749	128304	11561	4487	25641	1.0	98	131	3330	4769	2360	2589	1669	4418	1499	203080	2266	2893	360	1960	2357	360	370
polymyxin|water-10|1|1|10.0|13|s13	2343	700	623	2908	3584	108	1459	24	970	2128	2053	1373	6919	2751	4864	1721	3656	7015	1828	972	15756	12251	228	15487	2875	581	4505	49619	7308	3676	15221	0.0	507	88	2876	1509	1293	1742	1815	3512	724	80009	977	1322	221	112	1188	323	225
polymyxin|water-10|1|2|10.0|14|s14	3141	1584	810	4073	924	154	798	57	1046	3310	3628	2127	7138	329	5547	2499	5091	2666	756	642	90718	61823	182	19548	3961	561	3465	41706	11346	1303	24682	0.0	469	100	3161	1207	1107	1439	1819	4100	1280	35311	1550	1963	236	146	2379	343	230
polymyxin|water-2|1|1|2.0|10|s10	2228	155	394	4785	2171	210	1163	92	1230	1478	2177	1616	9459	5223	5219	2131	2929	6109	1191	2328	19892	15389	423	8202	1206	460	1990	28902	11395	2085	6898	0.0	937	300	4920	4859	2166	708	1021	528	1830	55833	1117	1390	215	57	950	157	602
polymyxin|water-2|1|2|2.0|11|s11	1964	272	702	4588	1976	347	809	38	1158	1565	2413	1183	8836	3179	4336	2705	3310	4542	1121	1898	22412	16059	386	7919	1979	405	1650	24634	11192	1783	5419	0.0	569	291	3477	5714	1335	674	741	629	1590	52410	915	1828	160	4	896	167	311
polymyxin|water-2|1|3|2.0|12|s12	1335	226	275	3120	2168	45	525	49	561	935	1472	953	6604	3107	2781	1376	1879	4336	882	825	8100	4005	309	6119	790	190	1475	19240	5646	1279	3869	0.0	434	150	2781	3041	851	498	407	405	867	57397	549	1048	181	36	631	228	114
polymyxin|water-8a|1|1|8.0|30|s35	1871	1019	561	2287	3451	104	1560	28	937	2341	1766	1033	6129	1572	3657	1542	3438	7289	1950	926	18638	17665	280	15455	2637	374	3098	64035	5049	2498	13581	0.0	634	95	2319	1991	1236	1961	1691	2711	516	61261	985	1222	234	307	773	168	217
polymyxin|water-8a|1|2|8.0|32|s36	2883	2161	927	4287	2794	107	2016	34	1838	3020	2855	1777	7316	741	6161	2878	5577	4540	533	488	125460	95349	234	24965	3882	493	4906	65670	8084	1571	23055	0.0	435	120	2703	3779	1883	2191	1552	1579	1215	68934	1647	1922	225	714	1512	256	267
rachelmycin|dmso-7|2|1|7.0|31|s34	1877	1079	423	3261	761	37	555	10	763	2844	436	420	3960	635	2758	1194	2552	3249	703	579	56006	34836	120	10393	1753	296	2204	17489	3820	1483	7876	0.0	46	50	1375	397	717	1022	1016	913	449	19815	660	1074	113	37	1097	275	255
rachelmycin|dmso-7|2|2|7.0|32|s35	2990	1922	1143	5547	1579	147	691	16	1535	5302	791	763	6220	766	5219	2154	4659	5640	937	934	83870	49957	218	16616	3390	498	4317	36721	7484	2070	12060	0.0	29	135	3035	914	1577	1860	1565	923	1125	34980	1164	1838	209	118	1875	390	379
rachelmycin|dmso-7|2|3|7.0|33|s36	1001	659	356	1517	1466	40	365	4	550	1573	284	345	2491	437	1727	715	1442	3419	247	217	13442	7556	74	8545	1171	162	1498	21963	2394	1451	3512	0.0	31	44	1078	851	567	687	485	360	299	27271	501	638	121	44	436	136	149
rachelmycin|dmso-9|2|1|9.0|6|s6	1910	562	719	3024	645	87	976	10	1030	2101	1301	551	4683	302	3950	1171	2708	2162	543	342	70713	47863	237	12566	2619	290	2092	18237	6654	1112	12771	0.0	172	60	1397	697	1064	886	851	711	684	19601	879	1193	135	96	1038	192	123
ramoplanin|water-10|1|1|10.0|28|s28	2157	824	2196	3847	1605	181	738	22	1069	3077	2012	2239	5582	852	3954	2060	4502	3676	1681	1593	77004	57923	251	14678	3178	468	4954	45414	8347	1436	20070	0.0	589	139	3903	1641	1026	1526	1569	3126	1098	21311	1014	1386	268	113	1414	253	184
ramoplanin|water-8b|1|1|8.0|13|s25	1793	908	1702	3515	660	181	1045	33	1250	2239	2495	2810	5684	502	4791	2466	6403	5119	1978	1906	50650	37414	376	12452	2475	308	3300	45141	7350	1271	19907	0.0	695	51	3589	1161	1620	1538	2117	4470	871	22439	1086	1238	243	158	928	240	126
ramoplanin|water-8b|1|2|8.0|14|s26	4336	2091	2907	6847	1276	409	2096	26	2283	4312	4788	5092	10708	918	7843	4680	10341	9931	3465	3060	97796	75890	854	23294	3992	396	5811	92510	14098	2100	36341	0.0	1298	200	6164	2703	2475	3477	2942	6689	1345	42898	2017	2504	437	202	2235	558	351
retapamulin|dmso-7|1|1|7.0|19|s16	13814	2627	2967	15180	9544	1723	4012	202	3481	6796	15163	7442	31653	688	16844	14259	10054	4911	1855	1705	382751	191797	964	35740	5944	5116	3803	32293	28033	1413	68287	0.0	6217	1222	3298	6773	1734	2179	3054	712	5451	39646	3459	7304	1150	1607	7800	1454	1460
retapamulin|dmso-7|1|2|7.0|20|s17	1723	297	410	2235	1277	184	545	40	488	752	2208	972	4425	88	2503	1532	1338	613	207	217	41273	17857	129	4712	642	558	413	3534	4357	203	7845	0.0	700	208	492	983	257	252	354	150	682	5708	582	978	133	321	1056	154	161
retapamulin|dmso-7|1|3|7.0|21|s18	2178	391	626	3128	3452	146	573	12	622	1223	1963	864	4644	265	2902	1735	1515	953	188	209	44447	27902	117	8135	1345	536	897	8269	3982	269	8025	1.0	398	132	521	1849	301	376	367	66	934	18232	481	1028	168	1053	921	148	156
retapamulin|dmso-9|1|1|9.0|8|s8	4532	485	1348	3749	1140	345	378	21	853	1939	4226	1243	8126	69	6069	3558	2609	1399	374	436	145754	78304	206	14757	1822	630	807	8492	7149	204	18551	1.0	578	145	1055	899	720	565	843	177	1451	3354	1029	1796	218	588	1539	164	207
rifampicin|dmso-1|1|2|1.0|32|s14	3790	576	618	4381	2248	184	898	117	1153	1853	1900	1506	4072	648	2758	1638	3397	2417	1484	1010	19002	14164	699	14007	3000	510	1908	34716	10667	2116	13693	0.0	550	265	4225	1150	640	987	1721	4143	628	67033	1128	1814	285	720	1945	401	498
rifampicin|dmso-1|1|3|1.0|33|s30	3261	608	869	5801	2547	258	542	33	1544	2341	1944	1321	4822	1037	3046	2328	5386	2946	1503	1508	19058	12057	412	23134	3882	509	2295	51762	18055	3157	17975	2.0	514	121	5958	1353	820	1239	2772	6483	820	104867	1708	1959	300	858	2488	275	262
rifampicin|dmso-5|2|1|5.0|22|s21	3605	318	562	2722	895	194	720	126	899	1606	911	1061	3317	948	1965	1573	1807	1865	1039	906	10070	6323	565	6112	2024	404	1439	21588	4948	2257	7206	0.0	571	187	2759	572	556	736	1352	2740	408	21726	747	794	226	386	879	299	375
rifampicin|dmso-5|2|2|5.0|23|s22	2823	292	417	1865	824	195	632	173	536	1192	700	825	2032	724	1327	1008	1393	1570	757	519	7707	4816	548	4142	1702	245	851	12754	3727	1533	5026	0.0	350	147	2076	561	361	579	1032	2188	336	16517	551	587	225	359	680	223	534
rifampicin|dmso-5|2|3|5.0|24|s23	2341	249	491	2914	1061	191	540	115	818	1770	665	991	2725	1664	1825	1199	2075	2541	1631	912	9150	5003	404	8571	2514	443	1386	31056	6875	4518	7272	0.0	506	159	3649	515	499	645	2093	4097	576	31451	699	915	229	333	1262	345	608
rifampicin|dmso-6|1|1|6.1|13|s13	4485	311	549	2546	1329	117	683	82	972	1953	1189	1201	5250	2641	2913	1495	2156	2582	1321	821	11504	6927	337	7143	2703	552	1463	32913	4654	2658	7713	0.0	918	146	3393	881	881	729	1122	2457	557	34634	980	1084	209	597	667	244	250
rifampicin|dmso-6|1|2|6.1|14|s14	5590	919	1222	4483	3487	607	2726	577	1683	3805	2212	2669	8581	5983	4698	2709	3660	4782	2269	1842	19360	11703	1620	12390	4779	842	2387	53401	8158	5234	10754	1.0	1099	620	5381	2731	1671	2252	2707	3155	1140	64071	1852	2098	730	2110	1244	1101	1584
rifampicin|dmso-6|1|3|6.1|15|s15	2692	521	731	3346	2090	141	1013	87	1276	2907	1365	1073	5353	3773	3521	1369	3332	3119	1082	840	20352	12741	436	11538	3968	473	2560	56642	7563	4271	10375	0.0	336	205	4537	1249	1149	1221	1909	3638	633	68957	1183	1300	251	855	732	312	342
rifapentine|ethanol-8|1|1|8.0|47|s47	626	282	769	903	689	252	186	5	475	634	874	1570	1733	94	1885	1178	979	483	515	283	16863	18893	229	2931	433	282	841	6022	3886	181	5308	0.0	932	151	926	386	337	426	1048	127	407	7399	407	791	108	42	832	72	100
rifapentine|ethanol-8|1|2|8.0|48|s48	941	127	700	1102	559	184	215	14	258	600	858	1500	1717	30	1186	782	957	335	211	288	17757	17538	152	3566	665	469	525	6666	3850	247	6126	0.0	705	52	557	319	164	433	452	186	632	2791	366	529	144	45	877	172	48
rifapentine|water-6|1|1|6.1|31|s31	30	6	19	58	7	3	9	0	12	12	32	36	86	1	57	44	39	19	25	28	222	149	6	85	70	6	44	246	135	12	186	0.0	45	3	54	9	7	3	24	55	27	159	12	25	2	11	26	8	8
rifapentine|water-6|1|1|6.3|31|s3	1644	249	510	2114	680	217	312	52	556	728	1415	1053	2784	221	1664	1168	1262	728	978	1001	10055	5992	281	4123	2087	393	1113	10590	4766	621	6860	0.0	1514	197	2860	628	248	303	683	1795	709	7654	454	753	223	334	941	211	204
rifapentine|water-6|1|2|6.1|32|s32	1233	216	424	1868	837	135	302	54	493	664	933	772	2117	382	1469	945	1296	630	910	903	7330	4572	260	3266	1766	305	872	13725	4125	612	5404	0.0	1413	190	2179	477	240	286	668	1212	506	15474	426	735	161	308	795	205	190
rifapentine|water-6|1|3|6.1|33|s33	1401	270	399	1758	912	144	463	74	455	666	949	950	2096	522	1160	1116	1421	735	781	771	6981	4779	251	3016	1716	319	808	14350	3940	606	5959	0.0	1528	148	2015	482	296	339	781	1476	409	15592	503	662	182	329	862	184	278
streptomycin|water-10|1|1|10.0|7|s7	2084	733	503	2077	3820	116	869	11	636	2955	1093	1206	5131	1316	2285	1238	2351	4785	1068	856	19905	14159	219	11415	2582	489	4052	52835	3213	1866	9169	0.0	302	124	2300	1556	798	1511	1090	1286	749	36690	764	1183	251	178	1184	195	231
streptomycin|water-10|1|2|10.0|8|s8	1215	427	342	1481	1567	48	543	12	510	1729	714	876	3583	726	1598	820	1844	3322	1092	1009	14718	9792	188	8735	1496	287	2261	25170	2586	1147	7436	1.0	357	66	1580	712	708	1000	720	736	500	20843	513	775	152	46	724	189	204
streptomycin|water-2|1|1|2.0|37|s37	1719	419	87	3511	1929	66	463	41	556	973	1141	1150	8127	1800	4569	1481	2863	3732	262	702	14266	5171	195	8840	1098	76	1726	24273	19789	1607	5536	0.0	161	188	2350	2813	1006	827	973	236	1814	54890	330	678	48	32	1009	130	149
streptomycin|water-2|1|2|2.0|38|s38	809	168	405	2524	1483	136	320	22	554	650	966	952	4611	648	2926	1072	2537	2952	430	326	7696	3964	163	10075	916	200	1360	20614	14640	1336	4999	0.0	130	76	1809	1960	981	518	660	331	1297	52748	386	477	66	49	987	94	48
streptomycin|water-2|1|3|2.0|39|s39	1206	45	796	3313	3778	198	632	50	582	1228	1480	1360	6347	926	3866	1409	2620	4269	340	781	6857	3145	58	16693	1228	237	2383	34265	19617	1598	6348	0.0	151	168	2336	2870	1591	623	1410	349	1248	98595	687	687	144	132	704	129	168
sulfacetamide|water-2|1|1|2.0|34|s34	1259	95	386	2234	200	286	158	36	176	1847	693	2524	5141	67	1925	896	684	962	257	490	29899	11372	142	2377	595	215	751	8967	12057	1167	3161	0.0	56	101	9564	228	1304	538	597	312	1022	676	676	984	184	0	279	103	94
sulfacetamide|water-2|1|2|2.0|35|s35	1742	254	619	2607	117	276	218	48	228	3012	790	3434	7534	23	2531	1551	1302	1036	297	415	34471	9977	128	2836	1265	257	972	10360	21824	1717	5293	0.0	75	177	11431	323	1656	653	964	825	1414	1467	1186	946	96	42	434	142	91
sulfamethoxazole|dmso-7|1|1|7.0|43|s46	809	961	288	1189	1240	22	296	4	417	1074	676	1019	1931	159	1372	830	1435	1979	102	138	16174	9566	47	8599	1828	194	2088	30827	2320	889	5011	0.0	59	37	1324	780	432	555	690	842	419	28967	587	500	104	122	519	139	103
sulfamethoxazole|dmso-7|1|2|7.0|44|s47	6178	6501	2583	8797	8438	348	2342	27	3214	7202	4893	7011	13661	708	8682	4291	9709	13216	873	1138	135878	71537	465	60679	9601	1175	16583	234305	16580	6467	31780	0.0	339	290	10096	5053	2859	3831	4487	2957	2810	236151	3144	4504	655	242	2825	979	772
sulfamethoxazole|dmso-7|1|3|7.0|45|s48	1004	903	394	1463	3029	42	289	4	441	1106	772	948	1828	105	1338	613	1456	1837	116	113	16743	9592	63	9168	1651	193	2441	34043	2182	991	4284	0.0	53	23	1496	879	448	493	667	365	444	37185	385	663	87	55	409	147	100
sulfamethoxazole|dmso-9|1|1|9.0|7|s7	1303	236	384	1327	498	41	567	18	530	1005	833	616	2032	51	1994	768	1486	713	170	164	39004	29872	85	5819	1571	145	1719	10416	2759	500	7454	0.0	123	69	813	773	418	338	541	622	409	9517	458	716	57	95	422	104	91
teicoplanin|water-2|1|1|2.0|22|s22	2210	152	1229	3971	244	94	261	46	719	1822	2429	4770	8439	64	4001	2100	3220	1137	648	792	46682	23893	168	8584	738	255	1567	13595	10378	349	7901	0.0	129	115	2206	1025	884	363	550	867	1430	6843	758	950	180	3	1159	138	181
teicoplanin|water-2|1|2|2.0|23|s23	1910	102	1412	3499	137	126	308	18	716	1716	3017	4217	7045	116	3324	2036	3284	1372	873	1196	27929	14046	296	5368	573	177	1630	7034	10713	281	7644	0.0	163	94	2062	786	667	268	401	1031	1406	4094	697	880	131	5	1019	117	199
teicoplanin|water-2|1|3|2.0|24|s24	3425	332	264	5715	200	52	664	144	1055	1490	1659	3627	9424	282	2841	2049	2177	3364	1994	939	18205	13292	204	5662	132	260	1783	2950	7978	518	5763	0.0	585	177	564	367	424	374	858	104	1406	17081	905	1422	256	96	1244	249	636
teicoplanin|water-8b|1|2|8.0|25|s32	5872	2330	3540	6578	1354	285	1623	85	2774	7166	10929	12543	15677	418	9494	7226	11681	5534	3309	2805	73559	47031	726	27108	4552	672	6218	81764	17955	1954	43685	0.0	391	189	4452	3195	2584	2522	2130	8602	2581	52178	3141	3613	399	197	3468	454	424
teixobactin|dmso-10|1|1|10.0|34|s34	3254	1162	733	3201	8534	135	1223	20	1301	3969	2213	1230	7963	2787	4869	1991	3383	8352	582	415	26664	17664	145	23797	3527	489	4197	73792	8026	6772	16108	0.0	121	185	2819	2865	1402	1664	1830	3520	908	90732	1299	2120	257	384	1454	359	340
teixobactin|dmso-10|1|2|10.0|35|s35	3207	1392	833	3383	11805	105	1013	20	1139	4086	2314	1118	8062	3052	4718	2195	3267	9169	506	465	26764	18553	124	26174	3850	595	5081	83210	8784	6960	16554	0.0	112	125	2783	2966	1358	1918	1834	2720	1065	115783	1107	1923	285	558	1892	360	310
teixobactin|dmso-10|1|3|10.0|36|s36	2665	1248	710	2831	9572	117	1023	19	1113	3500	2045	1131	7192	2679	3910	2000	3143	8055	548	367	22175	18170	171	19165	3172	595	3884	79412	6874	6500	13502	0.0	121	172	2634	2854	1433	1832	2034	3163	918	88900	1005	1798	254	414	1388	319	309
teixobactin|dmso-10|2|1|10.0|41|s41	3642	752	838	3604	11208	153	835	16	1144	3610	1999	1187	7162	2782	4127	2011	3303	7906	574	474	30360	19668	157	20891	3673	670	5128	97371	6477	6423	16283	0.0	80	212	3071	2702	1237	1575	1705	2339	1127	109677	1281	2092	376	519	1805	294	259
teixobactin|dmso-10|2|2|10.0|42|s42	3213	827	795	2965	9861	117	895	17	1140	3822	2144	1242	7484	2117	4696	2071	3604	9077	535	430	24298	14969	106	19250	3264	636	4384	64826	8478	6644	17361	1.0	120	193	2910	2617	1422	1680	1969	3444	1067	90119	1138	1937	233	173	1091	313	291
teixobactin|dmso-10|2|3|10.0|43|s43	4890	1327	1103	4451	14493	216	1127	34	1751	5682	2723	1680	9745	3648	6165	2793	4770	13008	587	522	33633	20633	214	27689	4646	825	5951	121581	10431	9739	19826	2.0	186	261	4419	4925	1865	2499	2580	3290	1519	122058	1659	2831	415	748	1909	484	399
teixobactin|dmso-1|1|1|1.0|28|s11	3908	840	1051	4955	3630	146	1113	57	1805	3813	3264	1759	9514	2035	6794	3289	5002	8017	2341	1725	26723	19658	420	26996	4407	476	4793	50079	12081	3582	26399	2.0	311	124	3439	3299	1691	1856	1772	4984	1212	79839	1698	1890	239	990	1601	319	324
teixobactin|dmso-1|1|2|1.0|29|s12	3729	708	1186	5240	2132	82	815	21	1571	2808	3504	1262	6336	660	6430	2856	3733	3096	524	548	73674	61470	222	30874	4106	400	4372	26718	11541	1136	26986	0.0	212	153	1832	2314	860	1213	993	1864	1328	52794	1599	1773	215	855	1964	206	224
teixobactin|dmso-5|2|1|5.0|25|s24	2981	438	656	2660	1962	133	624	72	933	1742	1526	918	5004	1217	4254	1678	3220	4904	760	751	14808	9851	395	14442	2135	292	2719	23500	5530	4060	11675	0.0	204	139	2075	1003	969	690	1338	4322	744	54287	803	850	181	713	1074	289	407
teixobactin|dmso-5|2|2|5.0|26|s25	2982	508	745	3091	3041	76	798	45	1287	2477	1791	1047	6423	1390	4928	2019	4060	7287	894	731	14318	8213	241	20446	2588	294	3458	36963	6860	5414	13361	0.0	209	132	2561	1287	1285	896	1644	4918	768	76381	1096	1072	191	675	994	243	294
teixobactin|dmso-5|2|3|5.0|27|s26	1946	352	549	1894	2426	60	494	42	812	1687	1076	672	4335	1154	3200	1476	2592	4252	464	301	10031	6123	143	12027	1936	282	1904	28520	4968	4142	8027	0.0	101	100	1581	1165	728	642	1209	3591	570	51173	672	765	121	559	762	204	215
teixobactin|dmso-6|1|1|6.1|4|s4	2302	1466	1028	3308	4546	106	1361	53	1410	2862	3062	2005	8079	2990	5113	2538	4127	4521	946	742	37492	20053	309	19968	4233	378	2802	55454	10023	4394	17806	0.0	234	120	2825	2535	1550	1474	1672	4316	1168	106161	1357	1436	227	606	1577	294	243
teixobactin|dmso-6|1|2|6.1|5|s5	2710	1304	1211	3670	4299	133	916	14	1521	3012	3627	1727	9040	3406	6084	2720	4313	3722	687	681	38328	20866	256	20702	4532	411	3047	55553	11631	5135	16935	0.0	202	174	3501	2872	1558	1378	1664	3983	1275	117652	1557	1722	194	755	1298	225	215
teixobactin|dmso-6|1|3|6.1|6|s6	2608	1106	1254	3636	4025	121	1168	22	1693	3023	3263	1721	9304	4063	6352	2673	4524	3177	820	802	33310	20024	292	19903	4576	371	3312	57580	11637	5315	17338	0.0	223	166	3834	2594	1847	1446	1585	4085	1042	116656	1332	1593	246	877	1223	270	262
teixobactin|dmso-7|2|1|7.0|28|s31	868	201	1155	1487	223	73	170	8	517	1965	525	496	2179	138	1873	826	1487	834	442	398	54778	33423	88	5384	852	130	1614	7981	3436	597	7714	0.0	27	34	1419	258	486	501	614	1227	498	3917	360	637	129	19	507	92	112
teixobactin|dmso-7|2|2|7.0|29|s32	706	189	589	1004	171	26	110	2	307	1333	385	317	1599	94	1150	666	1007	791	255	223	36831	23024	50	4152	720	60	1098	6498	2091	422	6162	0.0	5	42	911	172	233	371	549	1004	348	4466	284	419	89	45	393	81	68
teixobactin|dmso-7|2|3|7.0|30|s33	14109	2815	17238	21014	6095	733	3289	74	8456	27963	7077	6216	32779	1113	26084	15718	26983	43278	6077	6539	764567	434093	1093	102922	15508	2160	31572	189460	48532	14739	109634	2.0	267	622	21456	3979	7344	9186	12916	26254	6734	216617	6213	9329	1823	577	5925	2312	2135
teixobactin|dmso-9|1|1|9.0|16|s16	2580	634	1003	3953	2204	86	1034	14	1052	2518	2269	885	6443	983	5234	1831	3653	6081	405	456	47822	36717	127	21108	2765	209	3584	40317	7244	2805	16939	0.0	114	69	1933	2164	1300	1073	1118	1260	1094	63243	1050	1511	187	425	1181	289	235
tetracycline|water-1b|1|1|1.0|16|s31	5107	897	1182	4318	2705	212	1021	55	1321	2994	4870	2756	9426	739	8135	4518	5964	2989	637	922	53607	40958	433	9032	2889	756	1819	23692	17760	801	30369	1.0	316	334	1612	2362	787	1607	3140	1560	1238	30314	2760	2197	209	2376	2910	179	160
tetracycline|water-1b|1|2|1.0|17|s27	2619	582	990	2971	2241	225	455	22	641	1884	3545	1579	5456	559	6186	3447	4361	2536	604	1230	16326	13919	249	4738	1390	497	1420	14122	14417	600	20993	1.0	243	156	1493	1465	623	1320	2360	1707	1092	19256	1620	1181	125	1781	2456	90	162
tetracycline|water-1b|1|3|1.0|18|s32	3998	891	1049	3610	3640	266	842	30	1073	2284	3898	2098	7608	989	7990	3901	5385	3313	956	1351	17948	14822	415	6633	1743	775	2149	23149	14418	903	24072	10.0	324	133	1832	2278	725	1567	2846	1376	1306	30035	1524	1772	159	2269	2301	176	201
tetracycline|water-8a|1|1|8.0|11|s23	4376	919	654	3916	5989	794	1762	108	1152	1478	3682	2507	9114	977	3753	6878	3196	2226	1094	1295	65482	39824	603	4522	985	1740	1432	9022	6886	709	25999	0.0	8234	386	1370	1359	576	731	1569	171	1356	6260	1297	2252	445	1317	2943	589	424
thiostrepton|dmso-7|1|1|7.0|22|s19	18416	5253	4496	20680	10210	1046	6147	125	7131	11010	13637	7604	31477	2039	20123	16000	18479	11578	1968	2177	706896	477190	1036	76204	13166	3428	8758	151528	30308	2844	82486	0.0	3469	754	6547	8740	3577	5368	4610	1817	7965	152019	7320	8685	1109	3819	10796	1096	1127
thiostrepton|dmso-7|1|2|7.0|23|s20	1508	359	394	1636	1011	77	577	14	576	782	1027	648	2590	149	1791	1122	1386	983	164	137	55636	36894	74	5988	825	241	775	10996	2408	157	6236	0.0	284	56	545	561	234	421	330	95	648	13130	459	795	98	113	734	102	93
thiostrepton|dmso-7|1|3|7.0|24|s21	8265	1541	2032	9992	5832	452	2746	79	2588	4749	5542	2776	12620	933	8905	5752	5975	4255	825	798	275757	180758	353	30033	3924	1531	4908	37528	14664	695	31456	1.0	1767	339	2259	3190	1134	1315	1608	324	3714	48583	2192	4085	499	747	3781	510	559
thiostrepton|dmso-9|1|1|9.0|9|s9	1518	539	735	3230	565	159	463	10	512	413	1857	576	3614	49	3324	2164	2172	430	217	260	57167	28068	172	6268	671	278	293	2068	5749	149	8099	1.0	547	51	411	358	375	273	697	164	673	1035	446	1235	127	328	1391	159	163
triclosan|ethanol-8|1|1|8.0|44|s45	1718	673	1441	3103	2367	374	1476	50	1059	4312	1249	5486	9831	240	4529	2204	7340	4039	2278	2826	185613	117150	439	13528	5477	942	3608	181026	8473	7077	14197	0.0	501	260	17354	697	2450	2761	5265	4915	1108	57026	1314	1943	525	319	506	512	243
triclosan|ethanol-8|1|2|8.0|46|s46	1481	533	1156	3672	352	328	563	43	1189	2380	835	3887	8859	139	5034	1876	5869	2515	1746	1964	173959	107254	248	7988	3914	596	4277	60448	8805	1810	13181	0.0	493	159	13929	609	2173	1859	4154	3775	750	15631	1537	1891	391	67	690	238	230
triclosan|water-10|1|1|10.0|20|s20	1853	539	1021	2588	1908	258	432	31	1003	2256	1391	2263	6339	156	4301	1857	2916	3933	902	1018	41725	31383	239	5546	3221	488	4835	55946	6094	3448	9755	0.0	331	132	8732	720	1405	1598	2689	2327	962	30891	837	1464	282	383	1072	226	159
triclosan|water-10|1|2|10.0|21|s21	1432	450	714	2348	1639	194	427	23	701	1823	1237	1778	5801	156	3487	1227	2360	4100	997	901	37302	27480	168	4961	2348	559	4133	52753	4330	3628	7988	0.0	176	147	7193	513	1222	1371	2173	1812	739	29993	770	983	301	138	596	191	147
trimethoprim|dmso-6|1|1|6.1|25|s25	2422	1661	595	3718	3283	62	870	19	1871	2609	2153	1029	6615	2882	4808	1846	3231	5355	374	400	11272	8021	213	14138	3463	364	3367	30042	6543	2320	10241	0.0	194	131	1505	2766	1605	1288	645	1790	651	98486	1318	1522	158	1292	927	261	237
trimethoprim|dmso-6|1|1|6.3|26|s1	2874	848	696	3820	2947	63	1029	36	1665	2673	1733	975	6388	3777	5001	1795	3159	4309	427	401	16088	11474	202	12492	3394	354	3443	33066	6338	2386	9721	0.0	205	125	1867	2749	1425	1153	726	1799	606	87549	1240	1531	152	1335	898	234	282
trimethoprim|dmso-6|1|2|6.1|26|s26	488	165	100	626	473	7	155	4	279	406	286	156	1086	699	884	281	573	739	88	91	2719	1963	29	2178	627	49	569	5513	1118	414	1639	0.0	50	30	356	431	269	173	136	275	105	14951	190	281	24	221	167	54	64
trimethoprim|dmso-6|1|3|6.1|27|s27	2523	467	435	2865	1598	69	681	17	1259	1883	1163	942	4297	1433	3345	1214	1899	1521	282	381	11040	7731	134	7319	2326	290	2367	20351	4456	846	6396	0.0	137	97	1226	2131	787	556	277	845	577	34807	933	1156	92	968	568	130	167
trimethoprim|dmso-9|1|1|9.0|18|s18	3817	4961	1207	5145	6934	126	2302	29	2071	4127	3364	1468	8417	2142	8372	3183	6781	4879	357	340	38880	29827	187	34482	5484	382	3729	44199	14468	3094	24077	0.0	229	100	1689	4991	2417	2081	1058	1230	1127	122937	2209	2729	240	1035	1786	349	341
trimethoprim|dmso-9|1|2|9.0|19|s19	4068	4388	1148	6406	13586	219	1594	40	1684	4206	2733	1745	10778	5585	10458	3052	7085	13057	572	741	18114	9870	307	25553	3960	509	3419	65000	14473	7815	19339	0.0	327	183	3600	4992	2812	2442	1758	2400	1210	199292	1576	2408	313	700	1706	475	401
vancomycin|dmso-5|2|1|5.0|16|s15	881	192	795	3611	553	163	310	79	681	697	920	836	2539	417	3615	1669	2665	902	465	320	10682	5819	274	3778	3628	335	1022	6003	5437	876	7614	0.0	829	108	991	356	496	453	1415	1790	517	3563	415	560	215	211	1109	331	497
vancomycin|dmso-5|2|2|5.0|17|s16	593	103	746	3521	580	99	390	36	600	505	781	606	2448	372	3234	1654	3346	892	294	318	9819	4929	146	4321	4737	204	1012	8574	6266	990	7157	0.0	322	49	1275	336	497	358	1235	1877	429	4434	324	355	99	173	1228	216	247
vancomycin|dmso-5|2|3|5.0|18|s17	562	182	718	2605	506	98	239	80	464	493	712	545	1888	315	2669	1533	2927	808	310	231	8121	5030	188	3471	3375	187	650	5860	5462	755	6217	0.0	475	37	894	248	411	382	1226	1279	481	5695	355	289	122	146	721	168	195
vancomycin|dmso-9|2|1|9.0|33|s33	926	366	1425	8194	1467	275	1221	65	1154	550	3588	1056	3850	227	7369	2473	7537	645	473	334	13286	11997	327	3615	5539	460	940	8133	11630	433	11034	0.0	1050	74	1357	781	941	861	1410	342	664	8529	383	806	162	89	1630	408	323
vancomycin|dmso-9|2|2|9.0|34|s34	559	305	1132	5582	2255	175	1094	39	787	362	2152	896	2823	172	5009	2144	5007	642	281	273	8950	6778	182	2996	4778	374	598	6079	7897	412	7621	0.0	397	76	704	937	514	639	923	226	585	7061	355	722	117	45	1243	260	338
vancomycin|water-10|1|1|10.0|9|s9	1182	803	539	1558	1498	63	578	27	594	1312	1168	2184	3255	771	2690	1025	2399	2770	1324	1025	22242	19834	161	8007	1501	302	2047	20917	4850	1019	12671	0.0	363	26	1320	490	608	908	1022	2094	463	27803	453	763	119	36	1132	150	130
vancomycin|water-10|1|2|10.0|10|s10	2005	1756	1086	2930	3910	93	1159	47	1117	2304	1817	3456	5898	2087	4146	1635	3676	5254	1569	1170	32719	23920	232	14421	2640	441	3436	43027	6733	2366	18643	0.0	334	88	2515	1202	972	1390	1568	2959	906	58574	885	1225	215	160	1338	286	265
vancomycin|water-1b|1|1|1.0|4|s3	2870	3246	1812	5592	823	153	636	16	2613	2138	4881	5560	7395	492	9609	4606	7540	2711	993	1866	129627	97605	323	19608	3574	323	2301	43306	18599	1682	34005	0.0	252	48	3651	1347	778	1156	2068	10271	1972	35493	2066	1684	190	664	2542	170	239
vancomycin|water-1b|1|2|1.0|5|s4	2048	2140	1830	4344	773	183	552	10	2051	1484	3440	4898	6170	710	6794	3519	5971	4393	1794	2216	64775	50275	420	14889	2695	215	2234	37812	11302	1739	27068	0.0	490	55	3193	1239	767	1078	1784	8534	1526	32406	1436	1006	182	436	1980	140	110
vancomycin|water-1b|1|3|1.0|6|s5	1561	1372	991	2599	582	111	394	13	1238	1220	2734	3004	4675	478	5621	2463	3794	2458	874	926	50106	37927	200	9556	1605	143	1292	24153	9592	1199	19756	0.0	265	72	1924	872	393	704	1201	6157	810	23636	979	872	107	725	1458	146	112
water-10|water-10|0|1|10.0|22|s22	2970	722	682	3924	1369	190	979	15	1038	3249	1655	1101	6290	1102	3971	1635	3129	5603	3913	3000	49315	34610	496	13435	2686	530	4741	46588	8366	1702	19930	1.0	1211	120	3396	1519	1116	1459	1253	1027	1149	15087	1057	1708	241	65	1682	278	232
water-10|water-10|0|2|10.0|23|s23	3429	714	691	3853	3489	145	1052	15	1199	3457	1381	896	6229	2484	4509	1739	2904	5092	1677	1236	54059	47568	322	15714	3681	647	5878	60968	6891	1998	16816	0.0	589	153	3155	2382	1125	1536	1405	1105	1050	36426	978	1827	276	322	1703	215	248
water-10|water-10|0|3|10.0|24|s24	3045	642	591	3534	3210	176	966	34	1193	3046	1268	1034	5701	2313	4607	1773	2997	4223	2304	1596	64897	55612	300	13730	3460	820	4794	64646	7526	2066	15314	0.0	714	147	2972	1849	1140	1516	1730	1252	878	34942	1012	1785	301	260	1572	287	203
water-1a|water-1a|0|1|1.0|19|s28	3066	1376	1052	3455	5357	218	832	64	1377	2370	2763	2699	8212	3031	5999	3084	4284	7735	1180	1010	15886	10493	413	18684	2947	470	3195	45430	10335	4667	18603	4.0	839	107	3329	2529	1470	2227	2476	5959	748	94799	1504	1623	268	997	1536	333	306
water-1a|water-1a|0|2|1.0|20|s34	2205	1065	637	2560	5061	86	693	53	942	1902	2058	1775	6373	2921	4768	2304	3372	5976	929	801	12441	8575	393	15076	2343	414	2434	39434	7169	4201	13665	0.0	732	105	2633	1446	1089	1768	2046	5657	678	83239	1070	1152	177	866	1139	224	173
water-1a|water-1a|0|3|1.0|21|s29	2319	848	689	3052	5226	119	543	31	1053	1854	2018	1423	6057	3160	4727	2213	3142	5215	702	498	14151	7982	287	16024	2416	328	2335	45245	8061	4842	12891	0.0	819	106	2421	1697	1227	1500	2316	6725	627	87842	1175	1199	232	1007	998	236	222
water-1b|water-1b|0|2|1.0|2|s1	5944	2038	1201	4139	3396	235	1051	100	1077	4745	6145	2862	11561	3478	8448	4445	7275	6017	1584	1429	62753	29500	384	12848	3608	1015	2124	46414	16326	3764	31164	0.0	803	194	3677	2911	1600	2711	2389	3644	1567	75355	2545	2823	203	338	3298	488	293
water-1b|water-1b|0|3|1.0|3|s2	1494	810	312	1341	2149	56	491	42	453	1319	1969	795	3982	2661	3192	1476	2683	3387	344	313	18654	9195	130	8461	1848	257	850	34522	5536	2282	9940	4.0	180	58	1484	1164	652	950	1056	3370	447	50840	974	836	107	270	740	123	94
water-2|water-2|0|1|2.0|46|s46	1239	139	244	2057	2582	80	392	18	490	786	641	1200	4326	3238	2163	445	1085	3977	381	668	4834	1948	143	7551	539	160	1302	28035	5878	1707	2758	0.0	355	75	3565	2293	1030	420	600	499	882	54084	623	686	152	4	263	184	130
water-2|water-2|0|2|2.0|47|s47	1090	302	174	2358	4549	114	529	28	764	951	693	1032	5839	5720	2784	661	1548	5579	580	719	5097	2462	255	9537	930	199	1323	36581	7660	2706	3382	0.0	641	185	3927	2297	1508	868	871	737	1026	85524	713	583	382	24	244	160	288
water-2|water-2|0|3|2.0|48|s48	1698	693	88	3568	5287	0	1108	256	952	1188	801	1368	7798	10363	3219	1196	1510	9090	693	367	9288	5256	28	7926	238	416	1929	17663	11391	3935	4724	0.0	943	243	3590	1067	1022	1176	1866	141	994	108724	855	980	404	253	568	340	918
water-6|water-6|0|1|6.1|40|s40	1945	707	609	2204	2740	80	532	12	1007	1759	1616	930	5982	2681	4241	1611	2499	3598	348	396	20481	9893	149	11597	2681	255	2098	47408	6095	3716	7980	0.0	213	104	2669	1745	1089	731	1065	2397	686	71687	895	1104	100	598	727	181	128
water-6|water-6|0|2|6.1|41|s41	1890	585	491	1835	2302	87	550	33	983	1628	1589	781	5362	2630	3658	1493	2119	2208	441	405	15371	9903	201	9085	2435	287	2049	37889	5241	2986	7837	0.0	234	100	2337	1555	1032	901	1054	2176	626	59432	807	988	150	586	646	185	138
water-6|water-6|0|3|6.1|42|s42	1002	261	219	886	1032	35	237	4	401	625	587	375	1988	1022	1593	566	1004	564	215	243	4449	3093	92	3700	946	141	957	16249	2213	1203	3454	0.0	82	60	1016	571	414	366	431	1049	242	26056	351	333	51	270	318	80	62
water-7|water-7|0|1|7.0|37|s37	685	664	302	1215	2544	28	502	2	369	771	766	517	2207	315	1348	478	1455	2302	116	144	15861	9850	65	7704	1425	132	1433	29485	2069	748	4387	0.0	73	21	1013	508	498	618	477	700	303	46958	317	399	107	82	412	127	88
water-7|water-7|0|2|7.0|38|s38	1157	1050	515	1965	4388	63	589	14	710	1317	1251	923	3272	231	2192	827	2301	2781	190	216	27872	14141	77	15437	2261	186	2349	49970	4516	981	6929	0.0	73	35	1821	1187	678	863	683	687	721	66937	727	798	150	207	913	115	150
water-7|water-7|0|3|7.0|39|s39	2107	2441	1049	3828	8812	131	1091	24	1360	2620	2635	2128	6269	541	4137	2034	4471	5010	294	372	53918	29811	177	28798	5308	361	4479	99138	7367	1994	16272	1.0	154	131	3098	2546	1612	1848	1558	2201	1243	114352	1529	1680	273	853	2162	322	251
water-8a|water-8a|0|1|8.0|5|s17	2586	592	610	3127	993	182	1485	24	1265	2455	1584	1273	6545	752	4088	1492	4392	8202	3601	2088	31738	19359	573	11370	2016	387	2771	48178	6595	1510	21338	0.0	1429	94	2701	979	1472	1369	1158	1181	783	18278	1151	1352	203	92	1014	228	207
water-8a|water-8a|0|2|8.0|6|s18	2491	572	686	3054	1047	206	1862	40	1621	2651	1918	1334	7213	661	4760	1850	4841	10426	4370	2979	29710	20104	839	12308	2343	360	3242	53097	7475	1756	22512	0.0	1527	109	3040	1637	1865	1556	1344	1497	871	25157	1210	1518	188	144	1151	265	230
water-8a|water-8a|0|3|8.0|7|s19	1915	457	546	2661	824	168	1394	42	1179	1910	1618	1031	5502	458	3982	1589	3359	7664	2433	1858	31205	23386	592	9921	1730	264	2219	36823	5348	1080	16172	0.0	842	66	2245	1606	1095	1081	995	931	657	19554	998	1137	146	196	911	270	191
water-8b|water-8b|0|1|8.0|33|s37	1364	809	401	1085	5208	65	1027	4	833	1722	1066	674	4215	3586	2069	1143	1828	5803	538	394	14736	9262	128	8720	2076	335	1483	56355	3268	3034	5545	0.0	245	106	1529	2326	1097	1208	827	787	489	65185	652	792	155	455	629	182	129
water-8b|water-8b|0|2|8.0|36|s38	1491	1508	584	2076	6008	74	1232	25	1039	1545	1886	1212	4748	445	3537	1618	2937	4605	197	239	21060	14387	139	19492	2786	176	2859	65719	5529	2215	10976	0.0	160	64	1573	2510	1150	1150	1183	1160	556	100056	1100	1466	164	772	614	227	207
water-8b|water-8b|0|3|8.0|38|s39	2777	1653	936	3931	8677	168	2860	28	1907	3360	2827	2132	10902	5442	6336	2525	6342	14100	1177	1059	23896	14678	379	24465	4425	553	4377	93620	8749	6388	15704	0.0	689	211	4583	3633	2665	1912	1934	2168	1103	174992	1541	2073	309	860	1161	503	360
zeocin|water-10|1|1|10.0|11|s11	2933	691	672	3467	5213	108	1548	32	1315	2924	1789	1101	7265	5504	4638	1690	3294	7372	1867	1041	27803	21061	226	17915	3746	561	4863	71139	7182	4266	14190	0.0	419	161	3116	2277	1332	1748	1657	2169	925	85333	1043	1798	294	322	1303	332	272
zeocin|water-10|1|2|10.0|12|s12	1846	487	414	2343	3164	74	965	31	690	1984	1133	970	4770	3569	3178	1150	2159	5621	1681	984	20613	15777	185	13014	2183	419	2991	41902	5082	2515	10726	0.0	473	80	2432	1441	908	1214	1105	1035	673	48023	757	1101	181	96	865	241	203
zeocin|water-2|1|1|2.0|1|s1	2597	1190	1413	3100	2036	366	2620	1167	980	1811	1711	2110	6244	2205	4551	2015	2010	5631	1933	2762	11545	9679	2006	7199	1122	467	1055	39861	9880	1581	5488	0.0	1553	305	3651	4100	1772	2796	1643	483	1068	39892	888	1501	640	225	763	767	3743
zeocin|water-2|1|2|2.0|2|s2	2308	725	684	3366	2826	383	2120	843	972	1912	1687	2035	6301	3557	3599	1921	2495	6136	1423	1845	7903	6023	1982	9839	1304	636	1733	53565	6501	2421	5596	0.0	1239	612	3136	3435	1089	2190	1275	578	986	72771	688	1100	692	47	597	853	2657
zeocin|water-2|1|3|2.0|3|s3	1463	277	455	2395	1868	272	1866	340	797	1377	1089	1272	4483	2809	3018	1099	1999	4439	1082	1504	5279	3751	803	5948	1199	393	796	36563	5481	1586	3301	0.0	796	335	2665	3100	895	1137	661	367	462	50581	451	620	222	119	477	743	1011
[truncated: 4,577 more columns]
