# Supplementary material for: Predicting antimicrobial mechanism-of-action from transcriptomes: A generalizable explainable artificial intelligence approach
Source: PLoS Comput Biol. 2021 Mar 29;17(3):e1008857. doi: 10.1371/journal.pcbi.1008857 (PMC8031737; doi:10.1371/journal.pcbi.1008857)
Supplement: S9 Table — Pairwise log2FC differential gene expression profiles. (TSV) [file pcbi.1008857.s015.tsv]

Dataset	id_pairwise-treatment	id_pairwise-control	EG10542	EG11117	G6681	G7621	G0-10464	EG10522	EG12631	EG11430	EG11561	G7164	G6263	EG12173	G6647	EG11154	G7420	EG10960	EG10138	G6889	EG11476	EG10894	G7685	G6550	EG10437	G6150	EG11613	EG10378	EG12301	EG11832	EG11585	G6380	G6949	G7548	EG10802	EG10192	EG12011	G6381	EG50006	EG10087	EG11058	G7734	G6383	EG10852	EG12630	G6242	EG10380	G7089	EG11024
Training	actinomycin-d|dmso-1|1|1|1.0|37|s40	dmso-1|dmso-1|0|2|1.0|47|s35	-1.4652961851729227	0.22286501338097686	0.0	2.2426278727439763	2.3579737725488448	1.8424796539583124	0.9505310793801156	0.43607424942379497	2.4014214978140442	-0.9342309214911221	0.24456597352814316	0.4841563437695178	1.176042242111972	-0.3074822739867473	2.829105150614778	1.0624195679355155	1.4228962699147223	0.6045071887899764	-1.1734171571468028	-1.6863089384998418	1.4837279505184355	-0.09780326923036498	-2.5502858653130343	4.017496270532158	1.747060613462299	-2.0999494532971195	1.0417461528337109	2.368517636519893	1.3607269293351507	-1.5709147452300316	0.5039887646459329	0.14383377620256788	1.5003110177436447	0.5638878856621155	-1.3693742820134371	-1.1380614120255936	1.1468552405623171	0.0035750777042657944	0.07757784204383178	1.0461239279436376	-1.1105440592377729	-0.8196190369644523	0.2849437878123853	-1.3537903894943906	-1.9319979517093184	0.13067517699742304	0.23491373612192226
Training	actinomycin-d|dmso-1|1|1|1.0|37|s40	dmso-1|dmso-1|0|3|1.0|48|s22	-1.0954905681769451	0.2574437515476147	0.0	1.7000783942360131	1.7143729513850805	1.6926556055451822	0.6645211905542787	0.1948480089475844	2.6984097986683344	-0.5619945032328548	0.08452008012542489	1.024508344346868	1.0148414930018443	-0.13791516913119928	1.7449613366750445	0.6135637220701682	1.353450912768584	0.6930260912322241	-0.8457902639993264	-1.6590210678264443	1.3539006353219118	-0.5022866189763979	-2.208849462821922	3.1292538994919967	1.9857326487211864	-2.332751373454105	0.7103017079499736	3.3035985510159005	0.9109126812699816	-1.4847197775811731	-0.4329655959401366	0.056460296036541464	1.4692624619932726	-0.11184381954536173	-1.2786892590276615	-1.0761988431436214	0.7314695374007929	-0.26344727526959666	-0.17679050081781522	2.1915320190298484	-1.1484397248197613	-1.1010262209821162	0.09002042156538081	-1.1588313867984592	-2.2689648158848144	-0.3062487144817769	0.159903503084438
Training	actinomycin-d|dmso-1|1|2|1.0|38|s42	dmso-1|dmso-1|0|2|1.0|47|s35	-1.6233868865221357	-0.1663932797607366	0.0	2.0109425951205555	1.7196391930944743	0.7352348664891348	0.9316563871098992	0.03603446082572859	3.2605875466169345	-0.5806240513022791	-0.20178981798534146	1.5093305260786951	0.6296953238599858	0.6633430243343571	1.6205813574468202	1.2337770298743571	1.5633531275560637	0.5892058126659654	-0.7562801685730314	-1.7001190533378487	1.5539156227181719	-0.0220366673899246	-2.638237906429568	3.8226158102114702	1.7589996875300216	-2.3769149832062157	0.6848353030016963	1.6745215250792018	1.6096168093062806	-1.950606833506721	0.1997244888279344	-0.005899958128218863	1.363135466210748	0.6642692909737882	-0.6636653978133609	-1.807338743296896	0.5390309375384064	-0.7897280937874571	-0.09209342347469997	1.1516257392355134	-1.0939349936341491	-0.13422389759379882	0.5607979364979991	-1.1894014054727755	-2.7187353068727944	0.3213728126269775	-0.3248021025393353
Training	actinomycin-d|dmso-1|1|2|1.0|38|s42	dmso-1|dmso-1|0|3|1.0|48|s22	-1.2535812695261583	-0.13181454159409878	0.0	1.4683931166125923	1.0760383719307105	0.5854108180760047	0.6456464982840622	-0.20519177965048208	3.557575847471225	-0.208387633044012	-0.3618357113880597	2.049682526656045	0.4684945747498581	0.832910129189905	0.5364375435070858	0.7849211840090096	1.4939077704099253	0.6777247151082131	-0.428653275425555	-1.672831182664451	1.4240883075216484	-0.4265200171359576	-2.296801503938456	2.934373439171308	1.9976717227889087	-2.6097169033632017	0.35339085811795895	2.609602439575209	1.1598025612411114	-1.8644118658578623	-0.7372298717581351	-0.09327343829424528	1.332086910460376	-0.011462414233688987	-0.5729803748275852	-1.7454761744149234	0.12364523437688213	-1.0567504467613196	-0.3464617663363469	2.297033830321724	-1.1318306592161376	-0.4156310816114628	0.3658745702509947	-0.994442402776844	-3.0557021710482903	-0.11555107885222247	-0.3998123355768195
Training	actinomycin-d|dmso-1|1|3|1.0|39|s18	dmso-1|dmso-1|0|2|1.0|47|s35	-0.8129429196858595	0.13994713058533925	0.0	2.110810118988192	-0.08663854789015568	1.4796560672500316	0.5195619743437785	0.522573727834537	2.2194879656264828	-1.2053314591626814	0.470152148252085	0.927839180046639	0.2647789789263788	0.3572504801321008	0.7895446128101282	1.5089816739632838	1.4745632197960727	1.1081235758531118	-0.8448150715874085	-1.7382784879402031	1.1458850865025596	0.3988884308655116	-2.4159820246622026	3.5962819815841858	0.5168692019793681	-2.942802908686132	0.8744551713690747	1.7335718157063995	1.009317500293724	-2.37556950115068	-0.005250471879982399	-0.04080310824399547	1.938170783596004	0.9100187722298559	-1.5483750514401668	-1.7270953591034353	0.7910489237306528	-0.4847767935095133	-0.1911877786262668	0.8280582941181573	-2.434653422773556	0.05283018749504098	0.3135167453629668	-1.027677516868259	-3.050214936016016	0.4347973397935085	-0.5852121659014484
Training	actinomycin-d|dmso-1|1|3|1.0|39|s18	dmso-1|dmso-1|0|3|1.0|48|s22	-0.44313730268988216	0.17452586875197704	0.0	1.5682606404802284	-0.7302393690539198	1.3298320188369015	0.2335520855179416	0.2813474873583264	2.516476266480774	-0.8330950409044142	0.3101062548493667	1.4681911806239891	0.10357822981625107	0.5268175849876489	-0.2945992011296061	1.0601258280979362	1.4051178626499343	1.1966424782953595	-0.5171881784399321	-1.7109906172668057	1.016057771306036	-0.005594918880521328	-2.0745456221710903	2.7080396105440245	0.7555412372382553	-3.1756048288431176	0.5430107264853374	2.668652730202407	0.5595032522285548	-2.289374533501821	-0.942204832466052	-0.12817658841002189	1.9071222278456317	0.2342870670223789	-1.4576900284543912	-1.6652327902214632	0.3756632205691286	-0.7517991464833758	-0.4455561214879138	1.973466385204368	-2.472549088355544	-0.22857699652262295	0.11859337911596235	-0.8327185141723277	-3.3871818001915117	-0.0021265516856914246	-0.6602223989389326
Training	rifampicin|dmso-1|1|2|1.0|32|s14	dmso-1|dmso-1|0|2|1.0|47|s35	-0.17160658022580044	-0.15268722181548444	0.0	0.6164708744618874	0.5825524639762373	-0.568699143542938	1.1935189617068334	-0.3644708094443647	2.3695906516476737	-1.0477272447297192	-0.17757816524231895	1.6057097219412042	0.2572488070984216	0.24509641281349606	1.7927776934084214	1.9402637892177024	0.489533905226784	-0.9002849086457685	-0.29931808295429185	1.514371084846058	1.470873360518809	-0.07398596341972574	-0.9058306056458284	3.4836505800529087	1.2595618826753745	-0.7180578805580389	0.6959907872380313	2.003138273713281	1.3941563476159748	-1.0839374842376888	-0.07640183753825447	-0.17680220112540912	0.3977581359832003	-0.5935453482881226	-0.025051501098992013	-0.8891611636834078	-0.4646473376451308	-0.36114565070229343	-0.17143401268754846	0.20653974625858892	-0.17447856983760254	0.15034953017728636	-0.6325765276129339	-1.2057678303359012	-0.04987277463961881	-0.3695405489859285	0.5513134858344406
Training	rifampicin|dmso-1|1|2|1.0|32|s14	dmso-1|dmso-1|0|3|1.0|48|s22	0.19819903677017686	-0.11810848364884664	0.0	0.07392139595392422	-0.061048357187526874	-0.7185231919560682	0.9075090728809964	-0.6056970499205754	2.6665789525019643	-0.6754908264714521	-0.3376240586450372	2.1460617225185543	0.09604805798829386	0.4146635176690441	0.7086338794686871	1.491407943352355	0.4200885480806456	-0.8117660062035208	0.028308810193184538	1.5416589555194555	1.3410460453222848	-0.4784693131657587	-0.5643942031547162	2.5954082090127475	1.4982339179342614	-0.9508598007150244	0.3645463423542941	2.9382191882092883	0.9443420995508056	-0.99774251658883	-1.013356198124324	-0.26417568129143554	0.3667095802328282	-1.2692770534955995	0.06563352188678362	-0.8272985948014355	-0.880033040806655	-0.6281680036761559	-0.4258023555491954	1.3519478373447995	-0.212374235419591	-0.1310576538403776	-0.8274998938599385	-1.0108088276399698	-0.3868396388151147	-0.8064644404651284	0.4763032527969564
Training	rifampicin|dmso-1|1|3|1.0|33|s30	dmso-1|dmso-1|0|2|1.0|47|s35	0.08067812318038214	0.03232026509131547	0.0	0.5982258682201991	0.3573855547479964	-0.5050587646816496	0.99303494872433	-0.20969974352606255	0.9731287312324652	-0.6827195751279662	-0.5047981177571117	0.40627778081292704	-0.6005945221459852	0.2285762461395673	1.4587616024914132	1.9780565816810416	0.4673319997066221	-0.8564565091425269	-0.06702985754704828	1.6231013759230386	0.5797541791453407	-0.2247077673113136	-0.7562877009788505	2.9421857337553026	0.04690864548564111	-0.8839960891877325	0.2674746086953377	1.8835992966449704	0.5789621850844462	-0.9537979702806352	0.3602366183917143	-0.13323864537116226	0.07819797300173459	-0.2268632255524068	-0.7481436211522441	-1.2534192085404143	-0.7497000973825667	-1.2191270313264226	-0.18414499655416885	-0.2785914440368917	-0.5176827900703911	0.09185517210466276	-0.7720760889337512	-0.7932862622421837	0.05943941518269824	-0.3857055110480756	0.10096140045377844
Training	rifampicin|dmso-1|1|3|1.0|33|s30	dmso-1|dmso-1|0|3|1.0|48|s22	0.4504837401763595	0.06689900325795327	0.0	0.055676389712235874	-0.2862152664157678	-0.6548828130947797	0.7070250598984931	-0.4509259840022733	1.270117032086756	-0.3104831568696991	-0.6648440111598299	0.9466297813902772	-0.7617952712561129	0.3981433509951153	0.3746177885516788	1.529200735815694	0.3978866425604837	-0.7679376067002792	0.2605970356004281	1.6503892465964365	0.44992686394881704	-0.6291911170573465	-0.41485129848773816	2.053943362715141	0.28558068074452825	-1.116798009344718	-0.06396983618839958	2.818680211140977	0.12914793701927696	-0.8676030026317765	-0.5767177421943552	-0.22061212553718867	0.047149417251362465	-0.902594930759884	-0.6574585981664685	-1.191556639658442	-1.165085800544091	-1.486149384300285	-0.43851333941581583	0.8668166470493192	-0.5555784556523795	-0.1895520119130012	-0.9669994551807556	-0.5983272595462523	-0.2775274489927977	-0.8226294025272756	0.02595116741629422
Training	teixobactin|dmso-1|1|1|1.0|28|s11	dmso-1|dmso-1|0|2|1.0|47|s35	-0.1753639057521177	-0.5721639616974139	0.0	0.29487460182297554	0.3505934634343065	-0.2926415541189353	1.055339542681586	0.06823404144221712	-0.09309584992246213	-0.9396212879595192	0.026108143911391046	-0.2996083258596212	0.31691838313925835	-0.054735212608684865	-0.0245646957996124	1.1170580190787334	0.5129058280242216	-0.28876650929615266	0.06916237035678917	0.19125037093511565	-0.1534436059184623	0.06901003563146713	-0.17664581212613228	-0.20005794265791632	-0.1112385086515948	-0.14451786423933474	0.0027251785813344753	-0.3543623774158098	0.3658496840439556	-0.425352466024556	0.0814357925976461	0.005889707349338913	-0.4778187003954324	-0.2771524897862569	-0.1564665460035597	-0.05298201842517347	0.6683883965101671	-1.100908169805083	0.23257289062096745	0.2732479755546211	0.4551153654263631	0.5974495667799911	0.4961564905904519	-0.4094760458465157	-0.2842791603976931	0.14207802805704614	0.7562166069051761
Training	teixobactin|dmso-1|1|1|1.0|28|s11	dmso-1|dmso-1|0|3|1.0|48|s22	0.19444171124385967	-0.5375852235307761	0.0	-0.2476748766849877	-0.29300735772945763	-0.4424656025320655	0.769329653855749	-0.17299219903399354	0.2038924509318285	-0.567384869701252	-0.1339377494913272	0.2407436747177289	0.15571763402913066	0.1148318922468632	-1.1087085097393468	0.6682021732133858	0.4434604708780832	-0.20024760685390494	0.3967892635042656	0.21853824160851326	-0.28327092111498603	-0.3354733141145658	0.16479059036498	-1.088300313698078	0.12743352660729235	-0.3773197843963203	-0.3287192663024028	0.5807185370801973	-0.08396456402121366	-0.3391574983756973	-0.8555185679884234	-0.0814837728166875	-0.5088672561458045	-0.952884194993734	-0.06578152301778406	0.008880550456798808	0.2530026933486429	-1.3679305227789458	-0.02179545224067958	1.418656066640832	0.4172196998443747	0.3160423827623271	0.3012331243434474	-0.21451704315058429	-0.6212460245731889	-0.2948458634221538	0.6812063738676919
Training	teixobactin|dmso-1|1|2|1.0|29|s12	dmso-1|dmso-1|0|2|1.0|47|s35	-0.21464501221026389	-0.2284054927491805	0.0	0.5170845944644338	0.4811007114276643	-0.26656237203736843	1.0642773488342545	0.3605900968544944	-0.6838859577948401	-0.9209475547726748	-0.32898176286751823	-1.2573622288541286	0.2936391507041565	0.3348147364433314	-0.06619936892327205	1.1831530332889848	0.730328599554114	-0.6091167445655481	0.4066215963632338	0.7490755547349809	0.09668546454548288	-0.4949854013042421	-0.3728377630343225	-0.2331806448306755	-0.3810071642387976	-0.7688989687814036	-0.13764433520900446	-0.15346814630109318	0.1362890523741367	-0.8393487893554648	0.20584377580085444	-0.060039754540247785	-0.6507857699320887	-0.5478518070162544	-0.5634715075147412	-0.6462029423424909	0.6494293282450752	-1.0097867542803272	0.15119333199575813	0.739604413656338	0.3490135674495907	0.7409266403028445	0.29868313530147805	-0.2972330949804736	-0.7883616141996992	-0.2596985048532163	0.04847061595611102
Training	teixobactin|dmso-1|1|2|1.0|29|s12	dmso-1|dmso-1|0|3|1.0|48|s22	0.15516060478571347	-0.19382675458254275	0.0	-0.025464884043529427	-0.16250010973609985	-0.41638642045049856	0.7782674600084176	0.11936385637828373	-0.3868976569405493	-0.5487111365144077	-0.4890276562702365	-0.7170102282767785	0.13243840159402875	0.5043818412988794	-1.1503431828630064	0.7342971874236373	0.6608832424079756	-0.5205978421233004	0.7342484895107102	0.7763634254083787	-0.033141850651040805	-0.899468751050275	-0.03140136054321019	-1.1214230158708371	-0.1423351289799104	-1.0017008889383892	-0.4690887800927417	0.7816127681949139	-0.3135251956910325	-0.753153821706606	-0.7311105847852151	-0.1474132347062742	-0.6818343256824608	-1.2235835122237315	-0.4727864845289656	-0.5843403734605186	0.2340436250835509	-1.2768091072541896	-0.10317501086588887	1.8850125047425488	0.31111790186760224	0.4595194562851805	0.1037597690544736	-0.1022740922845422	-1.1253284783751951	-0.6966223963324163	-0.0265396170813732
Training	doxycycline|dmso-2|1|1|2.0|25|s25	dmso-2|dmso-2|0|2|2.0|44|s44	0.8603961016066002	0.20771358006581495	0.0	-1.0946796916497237	-1.232820300333139	-0.6795734854876052	0.4847152590863617	-0.01916368274018332	-0.098057360160142	-1.3556210856310669	0.17126500842984882	0.4557298984859433	3.077862035173738	0.32338005650093304	-2.6384150087405103	-0.3874028905237701	0.5347904266700176	-0.306141813579373	0.003538241374890561	-0.0011790060724354845	-0.580167683667125	-0.9622549122355945	-0.07763266664085933	-1.5615242650617032	-0.8246157866928128	-0.05121565200908762	0.10195342668445663	-1.0316346886265766	-0.06455756633860688	0.8997012847517061	-1.0693431462713363	0.09325493718229437	-0.0058778217557406975	-0.2719620956618698	-2.212702407368464	0.12438485273346878	0.4034028875684239	-1.0663161470498297	0.7183562273290711	1.5522835483450683	-0.3914459999373108	1.0965169144490412	0.2753412922620768	-0.24563195128305004	-0.7312603363360513	-0.06490313265376813	0.7529609736862852
Training	doxycycline|dmso-2|1|1|2.0|25|s25	dmso-2|dmso-2|0|3|2.0|45|s45	1.1441282292445258	0.7822559791334838	0.0	-0.19670530295228872	-1.5594342038362858	-0.7151527661037829	0.4034936750859792	0.3239490006195593	-0.3347449874315105	0.012737419518678905	0.07954599003481633	0.4930933322212718	1.7603330154279946	0.7346015023925778	-1.2634688432900818	-0.7431887955016999	0.7150894257934715	-0.6629410898741916	0.09744024580336584	-0.10255539809737256	-0.29824594129505044	-1.956047715137076	0.41530605333263537	0.9454656428326564	-0.033190800273969145	-0.2798848692712319	0.5872147272646067	-0.036035769730586864	-0.06016260505405669	0.9073659560467666	-1.016831552985348	0.05798570425092819	-0.0474746651408724	-0.7291861580716503	-1.001199352354582	0.04053370595795691	0.14157737153302466	-1.0839514506389474	0.5881549608030214	2.8430878020451336	0.02565268789966257	0.3749453384400621	0.32251101339649324	0.2328477460147109	-0.7656332032680684	-0.21695507799339	0.9652809768107088
Training	doxycycline|dmso-2|1|3|2.0|27|s27	dmso-2|dmso-2|0|2|2.0|44|s44	0.3027729071220833	-0.2986798023128729	0.0	0.07841434487222809	1.5081898617285736	-0.8986453850402603	-0.0224735488270742	-0.09277750215611036	-0.13412320222500718	-1.664709570519669	0.1861321476668376	-1.102146229974912	1.7294402114085128	0.4372363471781169	-0.8433254197870257	-0.2580665730454825	0.8310754516929011	0.7255117651337201	0.23332749836779956	0.3568562590264346	-1.027126517272715	0.3914218303329138	-0.3555059996592753	-2.484435122267918	-3.407752507322784	-0.3530385561644849	-0.20050655540242526	-1.6125379473755517	-0.2455720622789652	0.0983203370393566	-0.2278634322269486	-0.02450717299158001	0.08356882659392363	-0.7339545626735919	-3.7137931397591153	-0.4777433201788561	0.4538063652172379	-0.1863638891401456	0.7178801121369194	-0.7724086204634779	0.12875209632336926	1.2131404406803874	-0.13305695840169918	-0.3640093786491754	-0.9478621726574126	-0.21774203336056	-0.5637868188119137
Training	doxycycline|dmso-2|1|3|2.0|27|s27	dmso-2|dmso-2|0|3|2.0|45|s45	0.5865050347600089	0.27586259675479585	0.0	0.9763887335696628	1.1815759582254266	-0.934224665656438	-0.10369513282745668	0.2503351812036323	-0.3708108294963757	-0.2963510653699233	0.09441312927180512	-1.0647827962395833	0.4119111916627696	0.8484577930697617	0.5316207456634028	-0.6138524780234125	1.0113744508163551	0.3687124888389013	0.32722950279627483	0.2554798670014975	-0.7452047749006407	-0.6023709725685675	0.13743272031421938	0.02255478562644142	-2.61632752090394	-0.5817077734266292	0.2847547451777248	-0.6169390284795622	-0.24117710099441506	0.10598500833441717	-0.1753518389409603	-0.0597764059229462	0.04197198320879192	-1.1911786250833725	-2.5022900847452334	-0.5615944669543679	0.19198084918183864	-0.20399919272926328	0.5876788456108697	0.5183956332365875	0.5458507841603426	0.4915688646714082	-0.08588723726728276	0.1144703186485856	-0.9822350395894296	-0.3697939787001818	-0.3514668156874903
Training	levofloxacin|dmso-2|1|1|2.0|7|s7	dmso-2|dmso-2|0|2|2.0|44|s44	-0.8549993981715733	-1.6759727381160283	0.0	0.1803710768000455	2.515819134595508	-1.0746809574401102	1.9838673690059119	-0.5878601092779476	0.8663864879041339	-1.1571386589002453	0.692809844108849	1.6064454693108203	1.1527644923111775	0.34661434186638296	-0.18680731292766414	0.2849904842754061	1.1959908492676448	-0.7507437744033956	0.1616791353743885	-0.19356062234613347	1.3832319962131274	0.18731921329118692	-0.977385571294473	-0.08081174852710138	0.5602638482174499	-0.19658011569084088	1.15937548996411	1.7175611983935468	1.137599313261771	0.5511972504153819	0.15163699149352805	-0.34600275096975786	0.7906280985769492	-0.7440778351977464	0.9887883568798816	-0.35768265044581593	0.1928354152543932	-0.2775164670416572	-0.5209424238041906	1.1243870629998955	0.8556558658898767	0.4739076484764926	-0.03339402309047479	-1.5998184677957197	-0.5762070015419507	-0.4889574068240741	0.047116583347198926
Training	levofloxacin|dmso-2|1|1|2.0|7|s7	dmso-2|dmso-2|0|3|2.0|45|s45	-0.5712672705336477	-1.1014303390483595	0.0	1.0783454654974802	2.189205231092361	-1.1102602380562878	1.9026457850055296	-0.24474742591820495	0.6296988606327654	0.21121984624950046	0.6010908257138166	1.6438089030461494	-0.1647645274345657	0.7578357877580277	1.1881388525227643	-0.07079542070252387	1.3762898483910986	-1.1075430506982142	0.2555811398028638	-0.29493701437107056	1.6651537385852018	-0.8064735896102944	-0.4844468513209783	2.4261781593672582	1.3516888346362936	-0.4252493329529852	1.64463679054426	2.7131601172895365	1.1419942745463212	0.5588619217104425	0.2041485847795164	-0.3812719839011241	0.7490312551918175	-1.2013018976075271	2.2002914118937635	-0.4415337972213278	-0.06899010078100609	-0.2951517706307749	-0.6511436903302403	2.415191316699961	1.27275455372685	-0.24766392753248656	0.013775698043941631	-1.1213387704979585	-0.6105798684739678	-0.6410093521636959	0.2594365864716224
Training	levofloxacin|dmso-2|1|2|2.0|8|s8	dmso-2|dmso-2|0|2|2.0|44|s44	-0.7266071355268338	-1.548136117367508	0.0	-0.7040853226659198	-1.232820300333139	-1.3557376848049465	1.8600083490783736	-1.3012727818075094	1.8901241611293862	-0.9720185980288916	0.3741361309887639	0.8623592896598389	1.9185097500106632	1.1671708219622057	-0.05388572738056041	0.5471807805571807	1.1302179801598555	-0.2862137871702668	0.4066331426561334	-0.09116593871121736	2.094605190398002	-0.5428031477883161	-0.9783842220698292	-0.6377979499393542	0.3411325089485935	-0.464219023548452	-0.2442969247679554	2.214131326479994	1.6818004733440093	0.12920031625852513	-0.005213222412908003	-0.2477011869779009	0.6042507520749805	-0.8358754701355231	1.4938346063186794	-0.7842916897261185	-0.5033984520121901	-0.6043966501769589	-0.4059460853756054	1.6916380636120398	-0.7267173199074115	0.6861334078948671	-0.16990109067809556	-0.9502184607262052	-1.1149046080094909	-0.6944576106117388	0.002765476471982886
Training	levofloxacin|dmso-2|1|2|2.0|8|s8	dmso-2|dmso-2|0|3|2.0|45|s45	-0.4428750078889081	-0.9735937182998392	0.0	0.1938890660315149	-1.5594342038362858	-1.3913169654211242	1.7787867650779914	-0.9581600984477668	1.6534365338580177	0.3963399071208542	0.28241711259373137	0.8997227233951675	0.6009807302649199	1.5783922678538502	1.3210604380698678	0.19139487557925072	1.3105169792833091	-0.6430130634650855	0.5005351470846087	-0.19254233073615445	2.3765269327700764	-1.5365959506897973	-0.4854455020963346	1.8691919579550051	1.132557495367437	-0.6928882408105963	0.24096437581219465	3.2097302453759835	1.6861954346285597	0.13686498755358567	0.047298370873080316	-0.2829704199092671	0.5626539086898488	-1.2930995325453036	2.7053376613325613	-0.8681428365016304	-0.7652239680475894	-0.6220319537660766	-0.5361473519016551	2.9824423173121053	-0.30961863207043816	-0.035438168114112045	-0.12273136954367915	-0.4717387634284442	-1.149277474941508	-0.8465095559513607	0.21508547959640634
Training	levofloxacin|dmso-2|1|3|2.0|9|s9	dmso-2|dmso-2|0|2|2.0|44|s44	-0.2478702660798717	-0.868318892742538	0.0	0.0573064491502917	1.4408033563941087	-1.457251967264653	1.0940270797068052	-0.4730534006593876	1.1995179093213155	-0.9797580887259576	-0.3247719725043465	1.6479131844846329	2.2086837256561647	0.13025636472987312	-0.467712762145613	0.31196929490877245	1.2293367500637338	-0.19150343111322327	0.7900631002935691	0.11969652518240716	0.7361589909346851	-0.16092023247402046	-0.4991959476891932	-0.6444932921567745	-0.3254893758253905	-0.4804083285753418	0.5402357864644847	2.308830622693941	0.04401412246114322	-0.09302923699089494	-0.10034522736924956	-0.3655815030570224	-0.03226375622500477	-1.1020423630427114	-0.21318670392687444	-0.9406350264822853	-0.10468866603952698	-0.8608449347990632	0.2363480581757935	0.7585474420159919	-0.03777447207210205	-0.11754740860355285	0.3689990533270642	-0.8620444435300012	-1.0998380572306434	-0.39715321043737895	-0.038686737406135485
Training	levofloxacin|dmso-2|1|3|2.0|9|s9	dmso-2|dmso-2|0|3|2.0|45|s45	0.03586186155805393	-0.29377649367486924	0.0	0.9552808378477264	1.1141894528909615	-1.4928312478808303	1.0128054957064228	-0.12994071729964496	0.9628302820499473	0.3886004164237882	-0.41649099089937897	1.6852766182199614	0.8911547059104215	0.5414778106215179	0.9072334033048156	-0.043816610069157484	1.4096357491871876	-0.548302707408042	0.8839651047220443	0.018320133157470053	1.0180807333067596	-1.1547130353755015	-0.006257227715698478	1.8624966157375848	0.4659356105934531	-0.7090775458374861	1.0254970870446347	3.3044295415899314	0.048409083745693415	-0.0853645656958344	-0.04783363408326125	-0.4008507359883886	-0.07386059961013647	-1.559266425452492	0.9983163510870074	-1.024486173257797	-0.3665141820749263	-0.8784802383881809	0.10614679164974383	2.0493516957160574	0.3793242157648713	-0.839118984612532	0.4161687744614806	-0.38356474623224013	-1.1342109241626606	-0.5492051557770008	0.17363326571828794
Training	chloramphenicol|dmso-5|2|1|5.0|19|s18	dmso-5|dmso-5|0|1|5.0|43|s42	0.8247956508927494	-0.31283626347456384	0.0	0.4977223037594731	0.6234937479815994	1.4858406858466662	-0.38191777211536415	-0.18797803962112614	0.8316669798188476	-1.148330208532946	0.3203175034615988	0.4813801082451441	1.3025329404233172	0.7338137414557084	-0.534347153099731	-0.6449427142811217	-0.11343089152264517	1.3477749017648843	-0.9998879782070222	0.2910817790010167	0.03853820892203519	-0.5348052597892297	-0.2345710075952532	1.7642358441304973	-0.3346363256289262	-0.6351555643211402	1.7949761099554014	-0.3563478170976202	0.695711534914035	0.12415812935948713	-0.38813463917820096	0.17679329920629172	1.7678380198446495	-0.1506937938895696	-1.6216451437121897	0.18806193696881213	-0.026896104007429145	0.0222390317599146	0.5765473048921851	-1.2762752225218108	-0.7979798168366496	0.3661395106864296	-1.3316721589099636	-0.11622541155133348	-1.4261466191281222	-0.5040963103657514	1.1323912045157352
Training	chloramphenicol|dmso-5|2|1|5.0|19|s18	dmso-5|dmso-5|0|2|5.0|44|s43	0.4424303114054293	-0.3827980176418846	0.0	0.1634564300688508	0.8601827975929963	1.3572090713605751	-0.06519435142505348	-0.2106925504779396	0.7287269944521966	-1.5757886367018674	0.5224355901518827	0.2531770561075395	1.3198957550123236	0.49543755407693796	-0.07801169419066234	-0.6880259400007507	0.36282617349864665	1.089323681601643	-1.276799752375558	0.17833304812632633	0.0777796522749199	-0.606285580555145	-0.2269062382111908	3.179503524111333	-0.2695181491626828	-0.6591586173944375	1.3475991244951595	-0.3107154406135395	0.7152331778182601	0.4311922492787845	0.06564373769979781	0.23522755310062315	1.6386602298634436	-0.06774376388974979	-1.2955340580308932	0.1512292693773789	0.48607655952563	-0.5336574609083229	0.5172495692004375	-1.2283749381970517	-0.7160851714553882	0.2467490040104128	-1.0113292898469677	-0.3409124095400813	-1.5131873570561345	-0.487356539002393	1.178513050765626
Training	chloramphenicol|dmso-5|2|1|5.0|19|s18	dmso-5|dmso-5|0|3|5.0|45|s44	0.4400919249110622	-0.16564823617705834	0.0	0.2310713441750032	1.7000158191637067	1.3871445232634834	-0.10268368324247223	-0.1900404861118732	0.5022718578389389	-1.6433508039468698	1.1910015462724193	0.6509746726904629	1.3264370458977632	1.0878734918993158	0.04464180086413316	-0.5516598754092694	0.4712754165185266	1.5197765436826918	-1.155839765446471	0.09631518831453256	0.04010766397849075	-0.7087627833433112	-0.020330293880553185	1.7788392185442683	0.043973414998291986	-0.6951599166106384	1.3249267782603704	-0.13184289193625087	0.8932171252035896	0.2506279609634445	-0.07260879065329551	-0.05939696433385766	1.1993184882595278	-0.2601028822369713	-1.2324700346163473	0.033790455544816744	0.5984069869746378	-0.6836039992573957	0.33485731078374936	-1.2208893212128085	-0.3030057593743605	0.3733379410221094	-0.9639810215061361	-0.32296138229008164	-1.4234602510553405	-0.6175631000531148	0.977136239091238
Training	chloramphenicol|dmso-5|2|2|5.0|20|s19	dmso-5|dmso-5|0|1|5.0|43|s42	1.0324734539645741	0.006799593116577185	0.0	0.8694466642670466	0.4973848916117001	1.213392174046831	-0.6903751601184771	-0.36740427361326056	1.4268474050743167	-0.7584245513756489	0.12944765445727313	0.31579988941400083	1.4328952144799718	0.7495820806067095	0.7271731514524733	-0.7418762711422451	0.041073671952681856	0.5842582044168836	-0.9280833982098696	0.10737398140207156	0.5901995964805078	-0.9175779555473113	-0.1383263345406167	2.468078537555752	0.23560984069862825	-0.5462624540769934	1.639324957767526	0.3937124485293957	0.5706266672653069	-0.16106987295760078	0.12296177209418335	0.1010017214663197	1.4865017792039958	-0.484767851054853	-0.8668519006607793	-0.08328673226723726	-0.22495555213186516	0.3063819685480915	0.8464384646859315	-0.41682109013095214	-0.8435280883423486	0.1955357432919005	-1.3266595882879288	-0.2776856819806106	-1.3497957528156943	-0.5222258099770247	1.055520679432111
Training	chloramphenicol|dmso-5|2|2|5.0|20|s19	dmso-5|dmso-5|0|2|5.0|44|s43	0.6501081144772538	-0.06316216105074357	0.0	0.5351807905764243	0.734073941223097	1.08476055956074	-0.3736517394281664	-0.390118784470074	1.3239074197076657	-1.1858829795445702	0.331565741147557	0.08759683727639622	1.4502580290689782	0.5112058932279391	1.183508610361542	-0.784959496861874	0.5173307369739737	0.3258069842536422	-1.2049951723784051	-0.005374749472618845	0.6294410398333925	-0.9890582763132264	-0.13066156515655436	3.883346217536588	0.30072801716487163	-0.5702655071502907	1.1919479723072843	0.4393448250134764	0.590148310169532	0.14596424696169666	0.5767401489721822	0.15943597536065113	1.35732398922279	-0.4018178210550332	-0.5407408149794826	-0.12011939985867047	0.28801711140119396	-0.249514524120146	0.7871407289941841	-0.36892080580619296	-0.7616334429610871	0.07614523661588367	-1.006316719224933	-0.5023726799693584	-1.4368364907437066	-0.5054860386136664	1.101642525682002
Training	chloramphenicol|dmso-5|2|2|5.0|20|s19	dmso-5|dmso-5|0|3|5.0|45|s44	0.6477697279828867	0.15398762041408265	0.0	0.6027957046825767	1.5739069627938074	1.1146960114636482	-0.4111410712455852	-0.3694667201040076	1.097452283094408	-1.2534451467895726	1.0001316972680936	0.4853944538593198	1.4567993199544178	1.103641831050317	1.3061621054163377	-0.6485934322703928	0.6257799799938537	0.7562598463346912	-1.0840351854493182	-0.08739260928441261	0.5917690515369634	-1.0915354791013927	0.07591437917408328	2.482681911969524	0.6142195813258464	-0.6062668063664916	1.169275626072495	0.618217373690765	0.7681322575548615	-0.03460004135364336	0.4384876206190889	-0.1351885420738297	0.917982247618874	-0.5941769394022547	-0.4776767915649369	-0.23755821369123264	0.4003475388502018	-0.3994610624692188	0.6047484705774959	-0.3614351888219498	-0.34855403088005943	0.20273417362758028	-0.9589684508841012	-0.4844216527193588	-1.3471093847429128	-0.6356925996643881	0.9002657140076139
Training	chloramphenicol|dmso-5|2|3|5.0|21|s20	dmso-5|dmso-5|0|1|5.0|43|s42	0.7852553543645353	-0.4903495515030194	0.0	0.6473677177145092	0.29046815004541937	1.4979240262705336	-0.9260094356700304	-0.4650546798920754	1.311512970869858	-0.8103989022971607	0.1271947081684699	0.19016637110948986	1.244846744539406	0.3045568085203381	0.3040247974065409	-0.782353037479278	0.2909391994368846	1.1158477642362818	-0.7334972453741315	0.3553275077999576	0.4148169758573479	-0.6678946743950318	-0.2754583408814195	1.8120071876255899	0.022256809191600446	-0.8157963436307671	1.4268546109385207	0.2640584028568425	0.4260107470072061	-0.2273260872685849	-0.1841025565437855	0.05079587417241882	1.5362332848875433	0.195785036618906	-1.019183289909516	-0.10505584520575527	0.11441858177670385	0.06687087737488895	0.577620192241862	-1.5072643266955663	-0.7838338110164118	0.21365818485730687	-1.246701981895867	-0.1669862126172692	-1.3007090883378556	-0.475489243580145	0.8133872291968665
Training	chloramphenicol|dmso-5|2|3|5.0|21|s20	dmso-5|dmso-5|0|2|5.0|44|s43	0.4028900148772152	-0.5603113056703402	0.0	0.31310184402388685	0.5271571996568163	1.3692924117844427	-0.6092860149797197	-0.4877691907488888	1.2085729855032068	-1.237857330466082	0.3293127948587537	-0.03803668102811475	1.2622095591284124	0.06618062114156764	0.7603602563156096	-0.825436263198907	0.7671962644581765	0.8573965440730404	-1.0104090195426672	0.2425787769252672	0.4540584192102326	-0.7393749951609472	-0.2677935714973572	3.2272748676064267	0.08737498565784385	-0.8397993967040644	0.9794776254782792	0.30969077934092315	0.4455323899114312	0.07970803265071247	0.2696758203342133	0.10923012806675024	1.407055494906337	0.2787350666187258	-0.6930722042282191	-0.1418885127971885	0.627391245309763	-0.4890256152933485	0.5183224565501146	-1.4593640423708074	-0.7019391656351504	0.09426767818129013	-0.9263591128328708	-0.39167321060601706	-1.3877498262658676	-0.4587494722167866	0.8595090754467574
Training	chloramphenicol|dmso-5|2|3|5.0|21|s20	dmso-5|dmso-5|0|3|5.0|45|s44	0.4005516283828481	-0.34316152420551393	0.0	0.3807167581300393	1.366990221227527	1.3992278636873507	-0.6467753467971384	-0.4671171263828224	0.9821178488899492	-1.3054194977110845	0.9978787509792904	0.3597609355548088	1.268750850013852	0.6586165589639457	0.8830137513704049	-0.6890701986074257	0.8756455074780565	1.2878494061540895	-0.8894490326135802	0.16056091711347342	0.41638643091380345	-0.8418521979491134	-0.061217627166719524	1.8266105620393611	0.40086654981881853	-0.8758006959202653	0.9568052792434898	0.4885633280182118	0.6235163372967607	-0.10085625566462753	0.13142329198112002	-0.18539438936773056	0.9677137533024212	0.0863759482715043	-0.6300081808136735	-0.2593273266297507	0.7397216727587708	-0.6389721536424213	0.3359301981334264	-1.4518784253865642	-0.28885975355412263	0.22085661519298672	-0.879010844492039	-0.37372218335601737	-1.2980227202650738	-0.5889560332675083	0.6581322637723694
Training	erythromycin|dmso-5|2|1|5.0|7|s6	dmso-5|dmso-5|0|1|5.0|43|s42	-0.9695347564872474	-0.4701263868016339	0.0	0.48733711142686703	0.8930660961685872	1.2655854724167153	0.008106250827395023	-0.6111342684053174	1.045731804550348	-0.9691129951261148	-0.1502052477864293	0.4650132285998687	1.4477041035459208	1.0163425287942762	-0.0691653477975751	-0.7999935109475187	0.20677092714561066	0.515778245280524	-0.5345896936690391	0.4718804018799183	0.2680971878249512	-1.506933246349374	-0.9399676216888492	1.0037072054087206	-0.13289582449442872	-1.8723291352272435	1.4397061421108932	1.0114762887283684	0.983415566773158	-0.9650577814802236	-0.28182780805248697	-0.3147121177730963	0.8667371494979506	-0.1354090152843188	-1.3278588948682524	-0.7778706437787601	0.6519571926270746	-0.7316575796988642	-0.07750171767868963	-1.1262568636653152	-0.6743502409201271	0.42926199293615497	-0.6977479572035978	-0.5339977070753417	-1.0056288869718042	-0.7804340659554851	0.4118518749200533
Training	erythromycin|dmso-5|2|1|5.0|7|s6	dmso-5|dmso-5|0|2|5.0|44|s43	-1.3519000959745675	-0.5400881409689546	0.0	0.15307123773624465	1.129755145779984	1.1369538579306244	0.3248296715177057	-0.6338487792621308	0.9427918191836969	-1.396571423295036	0.05191283890385456	0.2368101764622641	1.4650669181349274	0.7779663414155058	0.3871701111114936	-0.8430767366671477	0.6830279921669025	0.25732702511728256	-0.8115014678375747	0.3591316710052279	0.3073386311778359	-1.5784135671152892	-0.9323028523047868	2.4189748853895563	-0.06777764802818531	-1.8963321883005408	0.9923291566506514	1.057108665212449	1.0029372096773832	-0.6580236615609261	0.17195056882551185	-0.25627786387876483	0.7375593595167445	-0.052458985284498987	-1.0017478091869556	-0.8147033113701934	1.1649298561601338	-1.2875540723671015	-0.13679945337043709	-1.078356579340556	-0.5924555955388655	0.30987148626013816	-0.3774050881406019	-0.7586847050640895	-1.0926696248998162	-0.7636942945921268	0.4579737211699442
Training	erythromycin|dmso-5|2|1|5.0|7|s6	dmso-5|dmso-5|0|3|5.0|45|s44	-1.3542384824689346	-0.3229383595041284	0.0	0.22068615184239704	1.9695881673506943	1.1668893098335325	0.2873403397002869	-0.6131967148960644	0.7163366825704394	-1.4641335905400386	0.7204787950243912	0.6346077930451877	1.471608209020367	1.3704022792378838	0.5098236061662891	-0.7067106720756664	0.7914772351867825	0.6877798871983316	-0.6905414809084878	0.2771138111934341	0.26966664288140674	-1.6808907699034554	-0.7257269079741491	1.0183105798224918	0.2457139161327895	-1.9323334875167413	0.969656810415862	1.2359812138897377	1.1809211570627127	-0.8385879498762661	0.03369804047241853	-0.5509023813132456	0.29821761791282864	-0.2448181036317205	-0.9386837857724101	-0.9321421252027556	1.2772602836091416	-1.4375006107161743	-0.31919171178712524	-1.0708709623563128	-0.1793761834578378	0.4364604232718348	-0.3300568197997702	-0.7407336778140898	-1.0029425188990224	-0.8939008556428485	0.25659690949555625
Training	erythromycin|dmso-5|2|2|5.0|8|s7	dmso-5|dmso-5|0|1|5.0|43|s42	-1.0040780268157832	-0.60117118496155	0.0	-0.03129688111788553	1.275116572703509	1.2573259609103469	0.57232193825108	-0.5934975766974242	2.132233313776916	-1.389959484549906	-0.2464580540329431	0.5380426465310668	1.2526378230199642	0.5882096442345168	0.3851156781003766	-1.0194471438600212	0.3464840422325981	0.4502563075362378	-0.8277527092739341	0.09206567149013267	1.1493919988870926	-0.8240838730871882	-1.4153225565633711	1.3370693128358626	1.0890563279519772	-2.118228449495737	0.9635238558122944	0.5850840491017221	1.0525596895208178	-0.9355769064850934	-0.1649419296056811	-0.12339370836589406	0.736295544632565	0.1475176765683628	-0.0021889261979142205	-1.0157942676692375	-0.3284764670286382	-0.2278962065882757	-0.2831945177981616	1.1556515089266657	-0.7528278564960136	0.2778258022630053	-1.0054878328154562	-0.4031194158303872	-1.7529262584738934	-1.331611673286817	0.25690881994304515
Training	erythromycin|dmso-5|2|2|5.0|8|s7	dmso-5|dmso-5|0|2|5.0|44|s43	-1.3864433663031033	-0.6711329391288707	0.0	-0.3655627548085079	1.5118056223149061	1.1286943464242558	0.8890453589413907	-0.6162120875542376	2.0292933284102648	-1.8174179127188277	-0.04433996734265922	0.3098395943934622	1.2700006376089703	0.3498334568557464	0.8414511370094453	-1.0625303695796502	0.8227411072538899	0.1918050873729964	-1.1046644834424697	-0.020683059384557726	1.1886334422399774	-0.8955641938531036	-1.4076577871793088	2.7523369928166983	1.1541745044182203	-2.142231502569034	0.5161468703520526	0.6307164255858027	1.0720813324250429	-0.628542786565796	0.2888364472723177	-0.0649594544715626	0.6071177546513589	0.2304677065681826	0.3239221594833825	-1.0526269352606707	0.18449619650442092	-0.7837926992565132	-0.3424922534899091	1.2035517932514246	-0.6709332111147521	0.15843529558698854	-0.6851449637524603	-0.6278064138191349	-1.8399669964019052	-1.3148719019234587	0.3030306661929361
Training	erythromycin|dmso-5|2|2|5.0|8|s7	dmso-5|dmso-5|0|3|5.0|45|s44	-1.3887817527974704	-0.4539831576640445	0.0	-0.2979478407023555	2.3516386438856163	1.1586297983271638	0.8515560271239719	-0.5955600231881713	1.8028381917970067	-1.8849800799638297	0.6242259887778774	0.7076372109763858	1.2765419284944102	0.9422693946781244	0.9641046320642408	-0.9261643049881688	0.9311903502737701	0.6222579494540454	-0.9837044965133828	-0.10270091919635148	1.1509614539435482	-0.9980413966412698	-1.2010818428486711	1.351672687249634	1.4676660685791951	-2.178232801785235	0.4934745241172634	0.8095889742630913	1.2500652798103724	-0.809107074881136	0.1505839189192244	-0.3595839719060434	0.16777601304744305	0.03810858822096108	0.3869861828979282	-1.170065749093233	0.29682662395342874	-0.9337392376055859	-0.5248845119065972	1.2110374102356678	-0.2578537990337244	0.28502423259868515	-0.6377966954116285	-0.6098553865691354	-1.7502398904011116	-1.4450784629741804	0.10165385451854814
Training	erythromycin|dmso-5|2|3|5.0|9|s48	dmso-5|dmso-5|0|1|5.0|43|s42	-0.7547652050850306	-0.3692382383153365	0.0	0.3437483931625485	0.8089643520511409	1.303967678058445	0.380137920253933	-0.5114688106862131	1.0917592336839483	-1.1058504643177862	0.4129441343699485	0.8139175655242212	0.8519224643045379	-0.58761747135136	0.3538244412445275	-0.6448514290855192	0.07735701198939005	1.1215799977840977	-0.14746571003536954	0.396510657813101	0.9629377919224692	-1.5865899152828904	-1.031582846791034	0.16912642862561178	-1.6484879205488805	-1.5672727354548464	0.08216134195419755	0.5810532064685239	-0.0488956543491792	-0.6177328413300387	0.4607628572989508	-0.12673872619692614	1.9933345726544065	0.3766282870101136	-1.3038442764628793	-0.7543611242595194	-0.055778843589655125	0.4633008835181425	-0.07204065087494715	1.5731438048546242	-0.28691461447033983	0.3975235103269732	-0.946655828175598	-0.006980151919913524	-1.469510203394128	-0.3431282940130451	0.7021970229276313
Training	erythromycin|dmso-5|2|3|5.0|9|s48	dmso-5|dmso-5|0|2|5.0|44|s43	-1.1371305445723507	-0.4391999924826573	0.0	0.009482519471926132	1.0456534016625378	1.1753360635723542	0.6968613409442437	-0.5341833215430265	0.9888192483172972	-1.5333088924867075	0.6150622210602323	0.5857145133866166	0.8692852788935443	-0.8259936587301304	0.8101599001535962	-0.6879346548051481	0.5536140770106819	0.8631287776208563	-0.4243774842039052	0.2837619269384106	1.0021792352753538	-1.6580702360488058	-1.0239180774069716	1.5843941086064477	-1.5833697440826369	-1.5912757885281437	-0.3652156435060441	0.6266855829526046	-0.029374011444954107	-0.3106987214107413	0.9145412341769495	-0.06830447230259472	1.8641567826732004	0.4595783170099335	-0.9777331907815824	-0.7911937918509526	0.45719381994340397	-0.09259560915009503	-0.1313383865666946	1.6210440891793834	-0.2050199690890784	0.2781330036509564	-0.6263129591126022	-0.2316671499086613	-1.55655094132214	-0.3263885226496868	0.7483188691775222
Training	erythromycin|dmso-5|2|3|5.0|9|s48	dmso-5|dmso-5|0|3|5.0|45|s44	-1.139468931066718	-0.22205021101783107	0.0	0.07709743357807852	1.885486423233248	1.2052715154752622	0.6593720091268249	-0.5135312571769601	0.7623641117040396	-1.60087105973171	1.283628177180769	0.9835121299695402	0.875826569778984	-0.2335577209077524	0.9328133952083916	-0.5515685902136669	0.6620633200305619	1.293581639701905	-0.30341749727481826	0.20174406712661688	0.9645072469789246	-1.7605474388369717	-0.8173421330763342	0.18372980303938305	-1.2698781799216623	-1.6272770877443443	-0.3878879897408334	0.8055581316298932	0.1486099359403754	-0.4912630097260813	0.7762887058238563	-0.3629289897370756	1.4248150410692846	0.26721919866271193	-0.9146691673670366	-0.9086326056835148	0.5695242473924118	-0.2425421474991678	-0.3137306449833828	1.6285297061636266	0.2080594429919493	0.40472194066265293	-0.5789646907717705	-0.2137161226586617	-1.4668238353213459	-0.4565950837004085	0.5469420575031343
Training	linezolid|dmso-5|1|1|5.0|40|s39	dmso-5|dmso-5|0|1|5.0|43|s42	-0.5816897065807751	-0.4109215725170028	0.0	0.17354649257578902	0.3215162192870571	1.6282276710192252	1.2563762624124797	-0.06276594159064253	0.7028172755759772	-1.0088881202848583	-0.07926385108003497	-0.5600872239292412	0.4283405762802897	0.14687211150477664	0.013850198109503165	-0.3305595618923576	0.5008799714808037	0.960651467659754	-0.02935043371423518	1.108465257998887	0.09327987175249053	-0.8407146991106416	-0.8176332851302206	-0.026240626223600568	-0.28696742857904844	-1.8024716625940584	0.7440824685455603	0.4414727001139989	0.17019538135024434	-1.1130174954304444	-0.22692394862989215	0.03713870050092183	1.2845046434975096	-1.0202604073728168	-1.2025433209902374	-0.9630532991569556	0.5587177312148874	0.1782593067286058	0.36522160128501197	0.2778390478936581	-0.4530250914013312	0.7405357906614158	-0.6318070906156938	0.13457230077050394	-1.284886203908771	-0.4812642982084183	-0.3171162058683672
Training	linezolid|dmso-5|1|1|5.0|40|s39	dmso-5|dmso-5|0|2|5.0|44|s43	-0.9640550460680952	-0.4808833266843235	0.0	-0.1607193811148333	0.558205268898454	1.4995960565331339	1.5730996831027904	-0.08548045244745595	0.5998772902093261	-1.4363465484537796	0.12285423561024887	-0.7882902760668458	0.44570339086929606	-0.09150407587399377	0.4701856570185719	-0.37364278761198655	0.9771370365020956	0.7022002474965126	-0.3062622078827708	0.9957165271241966	0.13252131510537524	-0.9121950198765568	-0.8099685157461582	1.3890270537572351	-0.22184925211280504	-1.826474715667356	0.29670548308531863	0.4871050765980796	0.18971702425446946	-0.805983375511147	0.22685442824810664	0.09557295439525326	1.1553268535163037	-0.9373103773729968	-0.8764322353089407	-0.9998859667483888	1.0716903947479466	-0.3776371859396317	0.30592386559326457	0.3257393322184172	-0.3711304460200697	0.6211452839853989	-0.31146422155269793	-0.09011469721824383	-1.371926941836783	-0.46452452684506	-0.2709943596184763
Training	linezolid|dmso-5|1|1|5.0|40|s39	dmso-5|dmso-5|0|3|5.0|45|s44	-0.9663934325624624	-0.2637335452194973	0.0	-0.09310446700868093	1.3980382904691644	1.529531508436042	1.5356103512853716	-0.06482838808138958	0.3734221535960685	-1.5039087156987818	0.7914201917307855	-0.3904926594839222	0.4522446817547357	0.5009318619483842	0.5928391520733673	-0.2372767230205053	1.0855862795219755	1.1326531095775616	-0.18530222095368387	0.9136986673124028	0.09484932680894607	-1.0146722226647231	-0.6033925714155206	-0.01163725180982933	0.09164231204816976	-1.8624760148835569	0.2740331368505293	0.6659776252753682	0.36770097163979903	-0.9865476638264871	0.08860189989501333	-0.19905156303922755	0.7159851119123877	-1.1296694957202185	-0.813368211894395	-1.117324780580951	1.1840208221969544	-0.5275837242887045	0.1235316071765764	0.33322494920266044	0.041948966060957986	0.7477342209970956	-0.2641159532118662	-0.07216366996824419	-1.2821998358359892	-0.5947310878957817	-0.4723711712928642
Training	linezolid|dmso-5|1|2|5.0|41|s40	dmso-5|dmso-5|0|1|5.0|43|s42	-0.2982166679555114	-0.35371961737950297	0.0	0.18250655460626053	-0.2770515755619294	1.0967420408221271	1.2991637049920612	-0.10036000235457364	0.5886638867707288	-0.9643301407223984	-0.0535718151980138	-0.008870905056197477	0.4879985950165784	-0.07641207423498786	-0.5421793396432261	-0.3318542964519349	0.7818353591413159	0.887956807266022	0.19344681659405796	1.108331055189803	0.268173140730422	-0.924656741214112	-0.6598860701093319	-0.1758254371729535	-0.16312045636264738	-1.6840275662354267	0.2810201053969568	0.5991324273162366	0.11031330512602544	-1.1064648068573852	-0.7448695435895614	-0.09478060211763673	1.163284889676846	-0.7372994087270204	-1.2831415083153752	-0.8861867993538546	0.4649440112020571	0.3914594081930369	0.5803953064798781	0.24508627517706796	-0.5001315041469816	0.8541062135823756	-0.4028456099438866	0.2498151458030975	-1.4848067799476343	-0.4508801127598314	-0.5401063713748009
Training	linezolid|dmso-5|1|2|5.0|41|s40	dmso-5|dmso-5|0|2|5.0|44|s43	-0.6805820074428315	-0.4236813715468237	0.0	-0.1517593190843618	-0.04036252595053247	0.968110426336036	1.615887125682372	-0.12307451321138707	0.4857239014040777	-1.39178856889132	0.14854627149227007	-0.2370739571938021	0.5053614096055847	-0.3147882616137583	-0.08584388073415727	-0.37493752217156384	1.2580924241626077	0.6295055871027806	-0.0834649575744777	0.9955823243151124	0.3074145840833067	-0.9961370619800274	-0.6522213007252695	1.2394422428078822	-0.09800227989640398	-1.7080306193087242	-0.16635688006328486	0.6447648038003173	0.12983494803025053	-0.7994306869380878	-0.2910911667115625	-0.036346348223305285	1.03410709969564	-0.6543493787272006	-0.9570304226340784	-0.9230194669452878	0.9779166747351162	-0.16443708447520056	0.5210975707881307	0.29298655950182706	-0.41823685876572014	0.7347157069063588	-0.08250274088089071	0.025128147814349692	-1.5718475178756464	-0.43414034139647306	-0.49398452512491
Training	linezolid|dmso-5|1|2|5.0|41|s40	dmso-5|dmso-5|0|3|5.0|45|s44	-0.6829203939371986	-0.2065315900819975	0.0	-0.08414440497820941	0.7994704956201779	0.998045878238944	1.5783977938649532	-0.1024224488453207	0.2592687647908201	-1.4593507361363225	0.8171122276128067	0.16072365938912148	0.5119027004910244	0.2776476762086197	0.03680961432063823	-0.23857145758008255	1.3665416671824877	1.0599584491838296	0.03749502935460925	0.9135644645033184	0.26974259578687754	-1.0986142647681936	-0.4456453563946319	-0.16122206275918227	0.2154892842645708	-1.7440319185249251	-0.18902922629807414	0.8236373524776059	0.30781889541558005	-0.9799949752534278	-0.4293436950646559	-0.3309708656577861	0.594765358091724	-0.8467084970744221	-0.8939663992195328	-1.04045828077785	1.090247102184124	-0.3143836228242733	0.3387053123714425	0.3004721764860703	-0.005157446684692424	0.8613046439180554	-0.03515447254005899	0.04307917506434933	-1.4821204118748526	-0.5643469024471948	-0.6953613367992979
Training	linezolid|dmso-5|1|3|5.0|42|s41	dmso-5|dmso-5|0|1|5.0|43|s42	0.01913663621759376	-0.3307085167937229	0.0	-0.10230150464740627	-0.3998774805240437	0.771266593029635	1.1536430927605368	0.06220658609538176	0.017715438632347702	-0.7371324999878777	-0.02318152523469763	-0.7036895741456983	0.1539368958023335	-0.18277089657267973	-0.254513314412518	0.058715929302314514	0.16611852330795962	1.008401601713464	0.17029967283657754	1.0102601160144502	-0.4683454364479082	-0.4342218872260997	-0.4934553616812458	-0.5997145471820144	-0.3619361877033232	-1.5067689044877053	0.6581611775301397	-0.0471797886280898	-0.1208488702889996	-0.7501174427323871	-0.7610928943939257	0.041218382497109296	1.2033402950521896	-0.4350300633899007	-0.8077893577267412	-0.7731665712889288	-0.043786454836489234	0.3533457288881916	0.4989097557734432	-0.2310583310241761	-0.6286254815241081	0.9986635947220046	-0.1582493506018352	0.16298866157280045	-1.407639020875166	-0.27373457988932515	-0.2767348302855446
Training	linezolid|dmso-5|1|3|5.0|42|s41	dmso-5|dmso-5|0|2|5.0|44|s43	-0.3632287032697264	-0.4006702709610437	0.0	-0.4365673783380286	-0.1631884309126468	0.6426349785435441	1.4703665134508477	0.03949207523856835	-0.08522454673430335	-1.164590928156799	0.17893656145558626	-0.9318926262833028	0.17129971039133984	-0.4211470839514502	0.20182214449655067	0.015632703582685537	0.6423755883292515	0.7499503815502226	-0.10661210133195807	0.8975113851397598	-0.4291039930950236	-0.505702207992015	-0.4857905922971834	0.8155531327988212	-0.2968180112370797	-1.5307719575610026	0.21078419206989807	-0.0015474121440091082	-0.10132722738477452	-0.4430833228130897	-0.3073145175159269	0.09965263639144073	1.0741625050709835	-0.3520800333900809	-0.4816782720454445	-0.8099992388803621	0.4691862086965699	-0.20255076378004588	0.43961202008169575	-0.18315804669941693	-0.5467308361428467	0.8792730880459878	0.1620935184611607	-0.06169833641594735	-1.4946797588031782	-0.2569948085259668	-0.2306129840356537
Training	linezolid|dmso-5|1|3|5.0|42|s41	dmso-5|dmso-5|0|3|5.0|45|s44	-0.3655670897640935	-0.18352048949621744	0.0	-0.3689524642318762	0.6766445906580636	0.6725704304464521	1.4328771816334287	0.060144139604634723	-0.311679683347561	-1.2321530954018014	0.8475025175761228	-0.5340950097003794	0.1778410012767795	0.17128885387092785	0.3244756395513462	0.1519987681741668	0.7508248313491315	1.1804032436312717	0.014347885597128853	0.8154935253279659	-0.4667759813914527	-0.6081794107801812	-0.2792146479665458	-0.5851111727682432	0.016673552923895052	-1.5667732567772037	0.1881118458351088	0.17732513653327953	0.07665672000055501	-0.6236476111284297	-0.4455670458690202	-0.19497188104304009	0.6348207634670677	-0.5444391517373024	-0.4186142486308988	-0.9274380527129242	0.5815166361455777	-0.3524973021291187	0.2572197616650076	-0.17567242971517372	-0.13365142406181896	1.0058620250576844	0.20944178680199246	-0.04374730916594771	-1.4049526528023843	-0.3872013695766885	-0.4319897957100416
Training	actinomycin-d|dmso-5|2|1|5.0|28|s27	dmso-5|dmso-5|0|1|5.0|43|s42	-1.080991653922089	-0.017696409135075086	0.0	1.3758313047324435	0.2165760740182261	0.7950788642749984	0.4238475811240949	-0.25512530278599765	2.5567245013546023	0.4367731883809167	0.1639652039877051	1.0288299249448087	0.6246555272803249	0.6972909745852323	1.279643730533886	-0.29634598248252964	0.28671139203151075	-0.3805147008089795	-1.1055426383448321	-0.6669803767449647	0.9382164812968384	-0.03358093572197873	-1.8946864241928052	1.157821784539383	1.0628455244793915	-1.3694199547305477	0.12496506871879642	1.049614751503266	0.5007123261455622	-0.8171064273171194	-0.4129445496070012	0.13557518120490195	1.162494032413529	-0.4406231280764192	0.5614874778674643	-0.7554619325072975	-0.2223985862139912	0.7468379306248627	-0.2936839109984435	1.6149435286767946	-0.21479867721905066	-0.015209158160888412	-0.22432761939323956	-0.7339776997019296	-2.155650355422315	-0.2920467552046162	-0.3143692646692946
Training	actinomycin-d|dmso-5|2|1|5.0|28|s27	dmso-5|dmso-5|0|2|5.0|44|s43	-1.4633569934094093	-0.08765816330239584	0.0	1.0415654310418212	0.45326512362962296	0.6664472497889076	0.7405710018144056	-0.2778398136428111	2.453784515987951	0.0093147602119954	0.36608329067798895	0.8006268728072041	0.6420183418693313	0.4589147872064618	1.7359791894429546	-0.3394292082021586	0.7629684570528026	-0.6389659209722209	-1.3824544125133675	-0.7797291076196551	0.9774579246497233	-0.1050612564878941	-1.8870216548087433	2.5730894645202187	1.1279637009456351	-1.3934230078038452	-0.3224119167414452	1.0952471279873466	0.5202339690497872	-0.510072307397822	0.0408338272709976	0.1940094350992334	1.0333162424323232	-0.3576730980765994	0.8875985635487611	-0.7922946000987308	0.2905740773190679	0.1909414379566252	-0.3529816466901909	1.6628438130015537	-0.1329040318377892	-0.13459966483690522	0.0960152496697564	-0.9586646976906774	-2.2426910933503272	-0.27530698384125785	-0.2682474184194037
Training	actinomycin-d|dmso-5|2|1|5.0|28|s27	dmso-5|dmso-5|0|3|5.0|45|s44	-1.4656953799037762	0.12949161816243038	0.0	1.1091803451479736	1.2930981452003334	0.6963827016918156	0.7030816699969868	-0.2571877492767447	2.2273293793746936	-0.058247407033007015	1.0346492467985255	1.1984244893901277	0.6485596327547709	1.05135072502884	1.85863268449775	-0.20306314361067732	0.8714177000726826	-0.2085130588911719	-1.2614944255842806	-0.8617469674314489	0.939785936353294	-0.2075384592760603	-1.6804457104781054	1.1724251589531542	1.4414552651066102	-1.429424307020046	-0.3450842629762345	1.2741196766646352	0.6982179164351168	-0.6906365957131619	-0.09741870108209573	-0.1006150823352474	0.5939745008284074	-0.5500322164238209	0.9506625869633069	-0.9097334139312928	0.4029045047680757	0.040994899607552426	-0.5353739051068791	1.6703294299857967	0.2801753802432385	-0.008010727825208619	0.1433635180105881	-0.9407136704406778	-2.152963987349533	-0.4055135448919796	-0.4696242300937916
Training	actinomycin-d|dmso-5|2|2|5.0|29|s28	dmso-5|dmso-5|0|1|5.0|43|s42	-0.9956680321374468	0.05505340416968085	0.0	1.2743787862392386	0.5252825362011089	0.5917567957645353	0.2957886624528925	-0.19236572995341827	2.5237501913862035	0.17219845111619314	0.4850014959021349	1.3271491600550434	0.9438526634648331	0.5488933196467873	0.7304387018667269	-0.0802891675123707	-0.19373262896329105	0.02225723559261006	-0.7019604868108118	-0.3580252785771839	0.8474467208941023	0.010396551986383784	-1.6623394311367417	1.0009709067849393	1.1288706184027737	-1.2404619331227575	0.8713395132948545	0.8537318424044553	0.4701904309064675	-0.6531565072284042	-0.4182278430315005	0.025218479056166032	0.8893002757533433	-0.06312187905945166	0.5018495689860112	-0.8074040544577192	-0.20190161788428893	0.5731207685372741	-0.011860614788196777	1.1373980082423194	-0.4253741294931031	-0.1814504592500956	-0.17450861337482235	-0.4807906390705519	-1.966534554517448	-0.05049017582829407	-0.5971621623261845
Training	actinomycin-d|dmso-5|2|2|5.0|29|s28	dmso-5|dmso-5|0|2|5.0|44|s43	-1.3780333716247668	-0.014908349997639903	0.0	0.9401129125486164	0.7619715858125058	0.4631251812784445	0.6125120831432032	-0.2150802408102317	2.4208102060195524	-0.2552599770527282	0.6871195825924188	1.0989461079174387	0.9612154780538392	0.3105171322680169	1.1867741607757956	-0.12337239323199968	0.2825244360580008	-0.2361939845706313	-0.9788722609793474	-0.4707740094518744	0.8866881642469872	-0.06108376877953159	-1.6546746617526793	2.416238586765775	1.1939887948690169	-1.2644649861960549	0.4239625278346129	0.8993642188885359	0.4897120738106926	-0.3461223873091068	0.03555053384649831	0.08365273295049748	0.7601224857721371	0.01982815094036816	0.8279606546673081	-0.8442367220491525	0.3110710456487702	0.01722427586903663	-0.07115835047994422	1.1852982925670783	-0.3434794841118416	-0.3008409659261124	0.14583425568817354	-0.7054776370592997	-2.0535752924454598	-0.03375040446493571	-0.5510403160762936
Training	actinomycin-d|dmso-5|2|2|5.0|29|s28	dmso-5|dmso-5|0|3|5.0|45|s44	-1.380371758119134	0.20224143146718632	0.0	1.007727826654769	1.6018046073832162	0.4930606331813525	0.5750227513257844	-0.19442817644416527	2.1943550694062948	-0.3228221442977306	1.3556855387129554	1.4967437245003623	0.967756768939279	0.9029530700903948	1.3094276558305908	0.012993671359481596	0.3909736790778808	0.1942588775104177	-0.8579122740502605	-0.5527918692636682	0.8490161759505579	-0.16356097156769778	-1.4480987174220417	1.0155742811987103	1.5074803590299917	-1.3004662854122555	0.4012901815998236	1.0782367675658246	0.6676960211960221	-0.5266866756244468	-0.102701994506595	-0.21097178448398332	0.3207807441682213	-0.17253096740685336	0.8910246780818536	-0.9616755358817146	0.423401473097778	-0.13272226248003616	-0.2535506088966324	1.1927839095513215	0.06959992796918613	-0.17425202891441582	0.19318252402900526	-0.6875266098093	-1.9638481864446664	-0.16395696551565742	-0.7524171277506815
Training	actinomycin-d|dmso-5|2|3|5.0|30|s29	dmso-5|dmso-5|0|1|5.0|43|s42	-0.9266659414280554	0.3666667981509813	0.0	1.1381790374352727	0.13596098475532714	0.8379086220083316	-0.5382677570134593	0.15997952563710527	0.9825795466767716	0.6310013865989648	0.20746475804022424	-0.3038204066176391	-0.07805853355162372	0.2955146300544924	0.311027655160844	0.3200758701397621	-0.11126259201829747	0.10995386231268522	-0.7892350744727068	-0.312892479032854	0.296853778217022	0.13428438056283998	-1.5331932485772146	1.0798906363737002	0.1399458825634987	-1.1008239985785675	0.8721002851828219	-0.09803224780263342	-0.12377846232681478	-1.1201711932026663	-0.682591987764245	0.3483645590781137	0.4251735955188272	-0.010277864455867204	-0.7058005550272917	-0.7732403751331347	0.09768649398493068	0.4000116972728014	0.04428175039601357	0.422497877914152	-0.8887678195170094	-0.12053718557118832	0.20065911438560846	-0.3169511819153605	-2.0741228598366988	0.18128931012374672	-0.9083530673746374
Training	actinomycin-d|dmso-5|2|3|5.0|30|s29	dmso-5|dmso-5|0|2|5.0|44|s43	-1.3090312809153757	0.2967050439836605	0.0	0.8039131637446504	0.3726500343667241	0.7092770075222408	-0.22154433632314866	0.13726501478029185	0.8796395613101207	0.20354295843004344	0.4095828447305081	-0.5320234587552437	-0.06069571896261738	0.05713844267572199	0.7673631140699126	0.2769926444201332	0.3649944730029944	-0.14849735785055618	-1.0661468486412424	-0.4256412099075444	0.3360952215699067	0.0628040597969246	-1.5255284791931525	2.4951583163545363	0.20506405902974206	-1.1248270516518648	0.42472329972258027	-0.052399871318552727	-0.10425681942258967	-0.8131370732833689	-0.2288136108862462	0.4067988129724451	0.29599580553762106	0.07267216554395263	-0.3796894693459949	-0.8100730427245679	0.6106591575179898	-0.1558847953954361	-0.015015985295733891	0.4703981622389111	-0.806873174135748	-0.2399276922472051	0.5210019834486044	-0.5416381799041083	-2.1611635977647112	0.19802908148710507	-0.8622312211247465
Training	actinomycin-d|dmso-5|2|3|5.0|30|s29	dmso-5|dmso-5|0|3|5.0|45|s44	-1.3113696674097426	0.5138548254484867	0.0	0.8715280778508028	1.2124830559374344	0.7392124594251488	-0.2590336681405674	0.15791707914635822	0.6531844246968629	0.13598079118504106	1.0781488008510447	-0.13422584217232014	-0.05415442807717774	0.6495743804981	0.8900166091247081	0.4133587090116144	0.4734437160228744	0.2819555042304929	-0.9451868617121556	-0.5076590697193382	0.29842323327347753	-0.03967314299124158	-1.3189525348625146	1.0944940107874714	0.5185556231907169	-1.1608283508680657	0.40205095348779096	0.1264726773587359	0.07372712796273984	-0.9937013615987088	-0.3670661392393395	0.11217429553796432	-0.14334593606629475	-0.11968695280326892	-0.3166254459314493	-0.92751185655713	0.7229895849669976	-0.3058313337445089	-0.19740824371242205	0.4778837792231543	-0.3937937620547203	-0.11333875523550853	0.5683502517894361	-0.5236871526541087	-2.071436491763917	0.06782252043638337	-1.0636080327991344
Training	rifampicin|dmso-5|2|1|5.0|22|s21	dmso-5|dmso-5|0|1|5.0|43|s42	-0.0469354197517724	-0.32071058662901475	0.0	0.3793845448857205	0.7296932582755884	-0.2583724818419881	0.5221296595946311	-0.3732963930086832	2.4918383989259665	-0.2312249449592363	-0.13622057897408446	1.470952260720752	0.9455284664150988	0.5567176008429784	1.113178804737804	0.2449712796957009	-0.044009338049307616	-0.117157641023808	0.15870293717870965	0.9722041555897754	1.3980353653358666	-0.8837184062437995	-0.9656994099946026	1.6906679718198196	0.9782175959317172	-1.0202763412699785	0.5884174305185184	1.5132612565457313	0.22441313191666445	-0.5814447980808017	0.06111670176816196	0.06010199242006209	0.8892710759023563	-0.1027117424224766	0.4177793470827904	-0.5552288139472186	-1.4580828878906829	0.3759062643915021	-0.4114204060511133	1.698379529631739	-0.5236439334883638	-0.18805578055363625	-1.0924090414397778	-0.5555925390644472	-0.4307783767906699	-0.7923457241705787	0.3503849190713364
Training	rifampicin|dmso-5|2|1|5.0|22|s21	dmso-5|dmso-5|0|2|5.0|44|s43	-0.4293007592390925	-0.3906723407963355	0.0	0.045118671195098166	0.9663823078869852	-0.387004096328079	0.8388530802849417	-0.39601090386549664	2.3888984135593154	-0.6586833731281576	0.0658975077161994	1.2427492085831475	0.9628912810041051	0.318341413464208	1.5695142636468726	0.2018880539760719	0.4322477269719842	-0.3756088611870494	-0.11820883698982597	0.8594554247150851	1.4372768086887513	-0.9551987270097148	-0.9580346406105402	3.105935651800656	1.0433357723979606	-1.0442793943432758	0.14104044505827673	1.5588936330298118	0.24393477482088954	-0.27441067816150433	0.5148950786461608	0.11853624631439352	0.7600932859211502	-0.019761712422656785	0.7438904327640872	-0.5920614815386518	-0.9451102243576236	-0.1799902282767354	-0.4707181417428608	1.746279813956498	-0.4417492881071024	-0.30744628722965306	-0.7720661723767819	-0.780279537053195	-0.5178191147186819	-0.7756059528072203	0.3965067653212273
Training	rifampicin|dmso-5|2|1|5.0|22|s21	dmso-5|dmso-5|0|3|5.0|45|s44	-0.4316391457334596	-0.17352255933150929	0.0	0.11273358530125055	1.806215329457696	-0.3570686444251709	0.8013637484675229	-0.3753588394994303	2.1624432769460578	-0.7262455403731601	0.7344634638367359	1.640546825166071	0.9694325718895448	0.9107773512865859	1.692167758701668	0.3382541185675532	0.5406969699918642	0.054844000893999656	0.002751149939260955	0.7774375649032912	1.399604820392322	-1.057675929797881	-0.7514586962799026	1.705271346233591	1.3568273365589354	-1.0802806935594766	0.11836809882348742	1.7377661817071006	0.4219187222062191	-0.4549749664768443	0.3766425502930675	-0.1760882711200873	0.3207515443172344	-0.2121208307698783	0.8069544561786328	-0.7095002953712142	-0.8327797969086159	-0.3299367666258082	-0.6531104001595489	1.753765430940741	-0.028669876026074625	-0.1808573502179565	-0.7247179040359502	-0.7623285098031953	-0.4280920087178881	-0.905812513857942	0.19512995364683935
Training	rifampicin|dmso-5|2|2|5.0|23|s22	dmso-5|dmso-5|0|1|5.0|43|s42	-0.011673768101664095	-0.030767901776327374	0.0	0.6779287147732109	0.863034766003963	-0.4629253044057773	0.6879373778528945	-0.355413098207622	2.9475130822452678	0.17451440815732155	-0.3945136680843504	0.9815278000775464	0.8505561802259969	0.04613338287282742	1.350727448178949	0.0603855702902596	0.04479304910573756	-0.6291296496994976	-0.016341472099005827	0.8813521352070843	1.3168712683174002	-0.4778920718458277	-0.9815110738277112	2.414917684189376	1.4765234226603337	-0.9791172307105872	1.127415087692215	1.5878491071485783	0.5885333261666901	-0.5649938245970612	0.0427891523126176	-0.10715409016753163	1.080222683772079	-0.6883753463694902	0.5503516851121191	-0.6557606095561042	-1.5698179596588029	0.8948933123744816	-0.5193581890187344	2.044217365219984	-0.4019830362050323	-0.056054800284821134	-1.1839584165043462	-0.7716833403989458	-0.5313531579441246	-0.9970275148490996	0.4208913589422396
Training	rifampicin|dmso-5|2|2|5.0|23|s22	dmso-5|dmso-5|0|2|5.0|44|s43	-0.3940391075889842	-0.10072965594364812	0.0	0.3436628410825886	1.0997238156153601	-0.5915569188918681	1.0046607985432052	-0.3781276090644354	2.8445730968786163	-0.25294402001159977	-0.1923955813940665	0.7533247479399416	0.8679189948150032	-0.192242804505943	1.8070629070880175	0.017302344570630623	0.5210501141270294	-0.887580869862739	-0.29325324626754146	0.7686034043323939	1.356112711670285	-0.5493723926117431	-0.9738463044436491	3.830185364170212	1.5416415991265768	-1.0031202837838844	0.6800381022319737	1.6334814836326592	0.6080549690709152	-0.2579597046777637	0.4965675291906164	-0.0487198362732002	0.9510448937908728	-0.6054253163696703	0.8764627707934158	-0.6925932771475374	-1.0568452961257435	0.3389968197062441	-0.5786559247104819	2.0921176495447438	-0.32008839082377083	-0.17544530696083793	-0.8636155474413503	-0.9963703383876936	-0.6183938958721367	-0.9802877434857412	0.4670132051921305
Training	rifampicin|dmso-5|2|2|5.0|23|s22	dmso-5|dmso-5|0|3|5.0|45|s44	-0.3963774940833513	0.11642012552117807	0.0	0.411277755188741	1.9395568371860703	-0.5616214669889601	0.9671714667257864	-0.35747554469836906	2.6181179602653586	-0.3205061872566022	0.4761703747264701	1.1511223645228652	0.8744602857004429	0.40019313331643497	1.9297164021428133	0.15366840916211189	0.6294993571469094	-0.4571280077816899	-0.17229325933845452	0.6865855445206002	1.3184407233738558	-0.6518495953999093	-0.7672703601130113	2.4295210586031475	1.855133163287552	-1.0391215830000853	0.6573657559971844	1.812354032309948	0.7860389164562447	-0.4385239929931037	0.3583150008375231	-0.343344353707681	0.511703152186957	-0.7977844347168919	0.9395267942079616	-0.8100320909800995	-0.9445148686767356	0.18905028135717128	-0.76104818312717	2.0996032665289865	0.09299102125725688	-0.04885636994914133	-0.8162672791005186	-0.9784193111376941	-0.5286667898713429	-1.1104943045364628	0.2656363935177426
Training	rifampicin|dmso-5|2|3|5.0|24|s23	dmso-5|dmso-5|0|1|5.0|43|s42	0.3997433609666832	0.010571333951508777	0.0	-0.27101308111120925	0.3558701010654268	-0.3979668448749081	0.5692089845147024	-0.17365275722867413	1.5355128528253337	-0.1790219983687038	-0.5110628344729521	0.6241819883792985	0.023884051755196367	0.1980492413067005	1.0080945214059804	0.5271749338543668	-0.13308350322254014	0.221769773035402	0.10758562252002513	1.5829886583295192	0.6484403067896071	-0.22432488688629612	-0.8297115055394233	1.3221076779117071	0.7966463394322565	-0.8667908178800587	0.981194408222235	0.9519713675287056	0.3897670672080551	-0.6011225036065282	-0.11383792659597257	-0.03519234064243015	0.4440283214357477	0.4067294992447757	0.1238994801576272	-0.7796737596301373	-1.6520227485866237	0.08711090954190315	-0.2136120742931622	0.02783772319993316	-0.8032508975276098	0.06145759030608833	-1.0291628658831744	-0.4660361210617338	0.09683686504331844	-0.5795253686467667	-0.06353193863566364
Training	rifampicin|dmso-5|2|3|5.0|24|s23	dmso-5|dmso-5|0|2|5.0|44|s43	0.017378021479363067	-0.05939042021581197	0.0	-0.6052789548018316	0.5925591506768237	-0.5265984593609989	0.885932405205013	-0.19636726808548755	1.4325728674586826	-0.6064804265376251	-0.3089447477826681	0.3959789362416939	0.04124686634420272	-0.04032694607206988	1.4644299803150491	0.4840917081347378	0.3431735617987517	-0.03668144712783938	-0.1693261516485105	1.4702399274548288	0.6876817501424917	-0.2958052076522115	-0.822046736155361	2.7373753578925433	0.8617645158984999	-0.890793870953356	0.5338174227619934	0.9976037440127864	0.4092887101122802	-0.2940883836872308	0.33994045028202624	0.02324191325190128	0.3148505314545416	0.4896795292445954	0.450010565838924	-0.8165064272215705	-1.1390500850535643	-0.4687855831263344	-0.2729098099849097	0.07573800752469229	-0.7213562521463484	-0.05793291636992848	-0.7088199968201785	-0.6907231190504817	0.00979612711530642	-0.5627855972834084	-0.01741009238577274
Training	rifampicin|dmso-5|2|3|5.0|24|s23	dmso-5|dmso-5|0|3|5.0|45|s44	0.01503963498499594	0.15775936124901424	0.0	-0.5376640406956792	1.432392172247534	-0.4966630074580909	0.8484430733875943	-0.17571520371942118	1.206117730845425	-0.6740425937826275	0.3596212083378685	0.7937765528246175	0.047788157229642365	0.5521089917503081	1.5870834753698446	0.620457772726219	0.4516228048186317	0.3937714149532097	-0.048366164719423566	1.388222067643035	0.6500097618460625	-0.3982824104403777	-0.6154707918247233	1.3367110523254784	1.175256080059475	-0.9267951701695568	0.5111450765272041	1.176476292690075	0.5872726574976097	-0.4746526720025708	0.20168792192893287	-0.27138260418257953	-0.12449121014937425	0.29732041089737393	0.5130745892534696	-0.9339452410541328	-1.0267196576045563	-0.6187321214754071	-0.4553020684015978	0.0832236245089355	-0.30827684006532063	0.06865602064176812	-0.6614717284793468	-0.6727720918004821	0.09952323311610024	-0.6929921583341301	-0.21878690406016066
Training	bacitracin|dmso-5|2|1|5.0|4|s4	dmso-5|dmso-5|0|1|5.0|43|s42	0.7349886528224872	-0.6200132160706975	0.0	0.5150063967590963	0.9234136490573268	0.41252036225466426	0.08499083521169926	-0.5445375244077484	2.508055015202694	0.02648001130346334	0.07880036238525713	1.0570790411371682	0.7443071119601301	0.4442460116386129	1.006697749989268	0.03624039381683808	-0.3664401646372708	-0.09189931816085828	-0.3924047191339124	0.6302987230421646	0.5617760689107962	-0.6164191356015191	-0.6499500922771535	0.7253803370687164	0.9965384517022836	-0.29269821725744904	1.6807857030923357	0.8728293788418293	0.08685549441386975	0.19431773179034728	-0.31786109300640497	-0.05163583919738901	2.6475312949240424	0.6080658419977496	-0.05263784356987955	0.18294425800864825	-1.040578977464997	0.5711635672520501	-0.08815786460096131	2.2262017468454736	-0.4487102851033669	0.2471938946331047	-0.8752961913745878	-0.27370045075613625	-0.565757912589703	-0.6152757816904719	1.3329533793914123
Training	bacitracin|dmso-5|2|1|5.0|4|s4	dmso-5|dmso-5|0|2|5.0|44|s43	0.35262331333516705	-0.6899749702380182	0.0	0.18074052306847402	1.1601026986687235	0.2838887477685734	0.4017142559020099	-0.5672520352645618	2.405115029836043	-0.400978416865458	0.28091844907554103	0.8288759889995636	0.7616699265491365	0.2058698242598425	1.4630332088983369	-0.00684283190279089	0.10981690038402103	-0.3503505383240997	-0.669316493302448	0.5175499921674742	0.6010175122636809	-0.6878994563674343	-0.6422853228930911	2.140648017049552	1.0616566281685271	-0.31670127033074635	1.233408717632094	0.91846175532591	0.10637713731809484	0.5013518517096447	0.13591728387159385	0.006798414696942423	2.5183535049428363	0.6910158719975694	0.2734732421114172	0.146111590417215	-0.5276063139319378	0.0152670745838126	-0.14745560029270874	2.2741020311702327	-0.3668156397221054	0.1278033879570879	-0.5549533223115919	-0.4983874487448841	-0.652798650517715	-0.5985360103271136	1.3790752256413032
Training	bacitracin|dmso-5|2|1|5.0|4|s4	dmso-5|dmso-5|0|3|5.0|45|s44	0.3502849268407999	-0.472825188773192	0.0	0.2483554371746264	1.999935720239434	0.31382419967148145	0.3642249240845912	-0.5465999708984954	2.178659893222785	-0.4685405841104604	0.9494844051960776	1.2266736055824872	0.7682112174345761	0.7983057620822205	1.5856867039531322	0.12952323268869034	0.21826614340390105	0.08010232375694938	-0.5483565063733611	0.4355321323556805	0.5633455239672518	-0.7903766591556005	-0.4357093785624535	0.7399837114824876	1.375148192329502	-0.35270256954694723	1.2107363713973047	1.0973343040031986	0.2843610847034244	0.3207875633943047	-0.0023352444814994646	-0.2878261027375384	2.0790117633389205	0.4986567536503479	0.3365372655259629	0.028672776584652837	-0.41527588648292996	-0.1346794637652602	-0.3298478587093969	2.281587648154476	0.04626377235892232	0.2543923249687845	-0.5076050539707602	-0.4804364214948844	-0.5630715445169212	-0.7287425713778353	1.177698413966915
Training	bacitracin|dmso-5|2|2|5.0|5|s5	dmso-5|dmso-5|0|1|5.0|43|s42	0.4333260434699451	-0.5994603258310907	0.0	0.4019904594335246	0.608021042077654	0.07639138694139548	0.26841361410643394	-0.3534744416274531	2.1310791914500324	-0.025818324656622597	0.10512122600158236	0.8351553031121712	1.0387481493681363	0.3889973923685228	0.3561270895621149	-0.001477454703021408	-0.18754591255027364	-0.2420174299893896	-0.15666159795954826	0.6921367584812597	0.6848663219769389	-0.7222877842601472	-0.6632584242163073	0.11700904006660108	0.5589098770068563	-0.4973028728616011	0.7151461319858639	0.3071881734985329	0.5271535576613582	-0.2960358184677849	0.2016370850448084	0.035316242414976	1.403923473222684	0.5422927626224592	0.360044318381771	-0.24283043891399456	-0.6882812964884071	0.4628943917582449	0.1277927489680879	1.5055425360152417	-0.18098386554193446	0.4870496034752438	-0.7409412676431781	-0.3019893087474763	-0.7129969365054336	-0.3769135700182593	0.7402427008336936
Training	bacitracin|dmso-5|2|2|5.0|5|s5	dmso-5|dmso-5|0|2|5.0|44|s43	0.050960703982624984	-0.6694220799984114	0.0	0.0677245857429023	0.8447100916890509	-0.052240227544695365	0.5851370347967446	-0.37618895248426654	2.0281392060833814	-0.4532767528255439	0.3072393126918662	0.6069522509745666	1.0561109639571429	0.1506212049897524	0.8124625484711836	-0.04456068042265038	0.2887111524710182	-0.500468650152631	-0.4335733721280839	0.5793880276065693	0.7241077653298236	-0.7937681050260625	-0.655593654832245	1.5322767200474368	0.6240280534730998	-0.5213059259348984	0.2677691465256222	0.3528205499826136	0.5466752005655833	0.01099830145151248	0.6554154619228072	0.09375049630930744	1.274745683241478	0.6252427926222789	0.6861554040630677	-0.2796631065054278	-0.17530863295534793	-0.0930021009099926	0.06849501327634044	1.5534428203400008	-0.099089220160673	0.36765909679922704	-0.4205983985801822	-0.5266763067362241	-0.8000376744334456	-0.36017379865490096	0.7863645470835845
Training	bacitracin|dmso-5|2|2|5.0|5|s5	dmso-5|dmso-5|0|3|5.0|45|s44	0.04862231748825785	-0.4522722985335852	0.0	0.1353394998490547	1.6845431132597612	-0.022304775641787344	0.5476477029793259	-0.35553688811820017	1.801684069470124	-0.5208389200705463	0.9758052688124028	1.0047498675574902	1.0626522548425823	0.7430571428121304	0.9351160435259792	0.09180538416883087	0.3971603954908982	-0.07001578807158193	-0.3126133851989969	0.4973701677947755	0.6864357770333944	-0.8962453078142287	-0.4490177105016073	0.1316124144803723	0.9375196176340744	-0.5573072251510993	0.2450968002908329	0.5316930986599022	0.7246591479509128	-0.1695659868638275	0.5171629335697139	-0.20087402112517336	0.835403941637562	0.4328836742750575	0.7492194274776134	-0.39710192033799	-0.06297820550634015	-0.2429486392590654	-0.11389724514034773	1.560928437324244	0.3139901919203547	0.4942480338109237	-0.3732501302393505	-0.5087252794862245	-0.7103105684326518	-0.4903803597056226	0.5849877354091966
Training	bacitracin|dmso-5|2|3|5.0|6|s8	dmso-5|dmso-5|0|1|5.0|43|s42	0.31906129772216296	-0.8897250687004741	0.0	0.6160044229858235	2.1389955273621477	-0.21829148147824465	1.3447242974697051	-0.5906713718146763	3.0266264545126407	-0.09402376726466777	0.17933866442435242	1.0761542516220652	1.4602655494450936	1.3725511299706643	1.030302446727271	-0.17495123679803726	0.15437995735550025	0.2946514705186765	-0.5079625884206322	-0.16975373342184774	2.281345544386318	-0.5020025504498289	-0.9620487672628107	0.5794803183556967	1.91868017536556	-0.6020298400183783	1.2542181809891757	0.7533401602026101	1.4101141904814458	0.01572403213776763	0.4280501637224452	-0.08694864783902377	1.9716342051728877	-0.049693499744135394	0.9953478352499676	-0.09543708301079068	-0.9818871401062051	0.6392801323248438	-0.043011100746655366	2.55219686797082	-0.2397605203628759	-0.013745168911150074	-0.552947079222732	-0.6290541349079586	-0.7332958177438815	-0.8255226490079934	0.8085068703604659
Training	bacitracin|dmso-5|2|3|5.0|6|s8	dmso-5|dmso-5|0|2|5.0|44|s43	-0.06330404176515714	-0.9596868228677948	0.0	0.28173854929520115	2.375684576973544	-0.34692309596433546	1.6614477181600158	-0.6133858826714897	2.92368646914599	-0.5214821954335891	0.3814567511146363	0.8479511994844606	1.4776283640341001	1.1341749425918939	1.4866379056363397	-0.21803446251766626	0.6306370223767921	0.03620025035543506	-0.7848743625891679	-0.2825024642965381	2.320586987739203	-0.5734828712157443	-0.9543839978787484	1.9947479983365324	1.9837983518318034	-0.6260328930916756	0.8068411955289339	0.7989725366866907	1.4296358333856707	0.32275815205706504	0.8818285406004441	-0.02851439394469235	1.8424564151916811	0.033256530255684424	1.3214589209312644	-0.1322697506022239	-0.4689144765731461	0.08338363965660632	-0.10230883643840284	2.6000971522955787	-0.15786587498161442	-0.13313567558716688	-0.2326042101597361	-0.8537411328967064	-0.8203365556718936	-0.8087828776446351	0.8546287166103568
Training	bacitracin|dmso-5|2|3|5.0|6|s8	dmso-5|dmso-5|0|3|5.0|45|s44	-0.06564242825952428	-0.7425370414029686	0.0	0.34935346340135354	3.2155175985442543	-0.31698764406142743	1.623958386342597	-0.5927338183054234	2.6972313325327324	-0.5890443626785915	1.0500227072351729	1.2457488160673842	1.4841696549195396	1.726610880414272	1.6092914006911352	-0.08166839792618498	0.7390862653966721	0.4666531124364841	-0.6639143756600809	-0.3645203241083319	2.2829149994427738	-0.6759600740039104	-0.7478080535481109	0.5940836927694679	2.2972899159927778	-0.6620341923078765	0.7841688492941445	0.9778450853639792	1.6076197807710004	0.14219386374172505	0.7435760122473507	-0.3231389113791732	1.4031146735877655	-0.1591025880915371	1.38452294434581	-0.2497085644347861	-0.3565840491241383	-0.06656289869246645	-0.284701094855091	2.607582769279822	0.2552135370994133	-0.006546738575470279	-0.1852559418189044	-0.8357901056467067	-0.7306094496710998	-0.9389894386953568	0.6532519049359689
Training	teixobactin|dmso-5|2|1|5.0|25|s24	dmso-5|dmso-5|0|1|5.0|43|s42	0.4743459365493017	-0.2653386082868403	0.0	0.8429202633106501	-0.5831378262679816	-0.7398610296418422	-0.21693367035328134	0.0014154640544727926	0.9833140214211912	0.6358036760524053	-0.011069026590808663	0.05304403068545005	0.21257743751238056	0.11578421215366895	-0.035928352802239605	0.19241226735313252	-0.9351188293969246	-0.35504301109806224	0.30020239741139504	0.22449457175733126	-0.0004274636357308737	-0.29152763266230064	-0.2987614967229941	-0.1941990613514468	0.07798199132491401	-0.26990586004812656	0.7494392622207506	-0.3272133567433597	-0.4753571467245363	-0.2867849206297226	-0.1884377709836551	-0.06488814893046069	0.6153671027614722	-0.427243073228146	-0.07232701165540599	0.14823073333460535	-0.7289304121551243	0.3003007683797225	0.09691502011279153	0.4127721713254222	-0.2366514584397024	0.07896170495971068	-0.21436787714691974	-0.17325184113010472	-0.3024197995581979	-0.006191524756047785	0.09558033246181363
Training	teixobactin|dmso-5|2|1|5.0|25|s24	dmso-5|dmso-5|0|2|5.0|44|s43	0.09198059706198157	-0.33530036245416106	0.0	0.5086543896200277	-0.3464487766565847	-0.8684926441279329	0.0997897503370293	-0.021299046802340627	0.88037403605454	0.208345247883484	0.1910490600994752	-0.17515902145215456	0.2299402521013869	-0.12259197522510144	0.4204071061068291	0.14932904163350358	-0.4588617643756328	-0.6134942312613036	0.023290623242859358	0.11174584088264083	0.038813979717153835	-0.36300795342821596	-0.29109672733893177	1.2210686186293889	0.14310016779115742	-0.29390891312142386	0.30206227676050895	-0.28158098025927897	-0.4558355038203112	0.020249199289574804	0.2653406058943437	-0.0064538950361292535	0.4861893127802661	-0.3442930432283262	0.2537840740258908	0.11139806574317213	-0.2159577486220652	-0.25559572428851496	0.03761728442104406	0.4606724556501813	-0.1547568130584409	-0.04042880171630614	0.10597499191607618	-0.3979388391188525	-0.3894605374862099	0.010548246607310574	0.14170217871170454
Training	teixobactin|dmso-5|2|1|5.0|25|s24	dmso-5|dmso-5|0|3|5.0|45|s44	0.08964221056761447	-0.11815058098933486	0.0	0.5762693037261801	0.4933842449141257	-0.838557192225025	0.06230041851961055	-0.0006469824362742571	0.6539188994412823	0.14078308063848155	0.8596150162200118	0.22263859513076897	0.2364815429868265	0.4698439625972766	0.5430606011616246	0.28569510622498484	-0.35041252135575274	-0.1830413691802546	0.1442506101719463	0.02972798107084706	0.0011419914207246864	-0.4654851562163822	-0.08452078300829413	-0.17959568693767558	0.4565917319521322	-0.32991021233762474	0.2793899305257197	-0.1027084315819904	-0.2778515564349817	-0.1603150890257652	0.1270880775412504	-0.3010784124706101	0.0468475711763503	-0.5366521615755477	0.3168480974404364	-0.006040748089390036	-0.1036273211730574	-0.40554226263758775	-0.1447749739956441	0.4681580726344246	0.2583225990225868	0.08616013529539046	0.1533232602569079	-0.3799878118688529	-0.2997334314854161	-0.11965831444341113	-0.059674632962683376
Training	teixobactin|dmso-5|2|2|5.0|26|s25	dmso-5|dmso-5|0|1|5.0|43|s42	0.5031410112246117	-0.298843440720356	0.0	0.5229871328872244	-0.1920443958089788	-0.5222520222373159	-0.6224341186102	0.12230033568812715	0.4974831137409188	0.6120185508309932	0.034826097693748004	-0.4030984194259126	0.056039684188899486	-0.3924737855631117	-0.6986169797272632	0.34654507324307104	-1.0383287093383338	0.26534909284630004	0.40595178799843795	0.4564997374426714	-0.5958463135309762	-0.05821746508014769	-0.02854879090702412	-1.4320129851068222	-0.3152578157102912	0.012893846353335904	0.3166424411630562	-0.570345565542957	-0.6998792295419696	-0.048927729685566135	-0.2411566222538619	-0.10619503413508014	0.2532534129189026	-0.16747603408634504	-0.20473266985919647	0.12470867054241895	-0.6306433918830692	0.5173745548689475	0.2406770785780337	0.10809080191213648	-0.2739732890763289	0.18182519663093988	-0.1981764644439892	0.04112235033583645	0.0935766746388147	0.15200472518879238	0.17144032934179254
Training	teixobactin|dmso-5|2|2|5.0|26|s25	dmso-5|dmso-5|0|2|5.0|44|s43	0.12077567173729165	-0.3688051948876767	0.0	0.1887212591966021	0.04464465380241811	-0.6508836367234068	-0.30571069791988936	0.09958582483131373	0.39454312837426775	0.1845601226620719	0.23694418438403184	-0.6313014715635172	0.07340249877790582	-0.6308499729418822	-0.2422815208181945	0.3034618475234421	-0.5620716443170419	0.006897872683058637	0.12904001382990238	0.34375100656798097	-0.5566048701780915	-0.12969778584606306	-0.02088402152296176	-0.016745305125986487	-0.2501396392440478	-0.011109206719961406	-0.13073454429718545	-0.5247131890588763	-0.6803575866377445	0.2581063902337313	0.2126217546241369	-0.0477607802407487	0.12407562293769647	-0.08452600408652522	0.1213784158221003	0.08787600295098574	-0.11767072835001002	-0.03852193779929003	0.1813793428862862	0.15599108623689562	-0.19207864369506744	0.06243468995492307	0.12216640461900675	-0.18356464765291136	0.00653593671080266	0.16874449655215076	0.21756217559168345
Training	teixobactin|dmso-5|2|2|5.0|26|s25	dmso-5|dmso-5|0|3|5.0|45|s44	0.11843728524292453	-0.1516554134228505	0.0	0.2563361733027545	0.8844776753731285	-0.6209481848204987	-0.3432000297373081	0.1202378891973801	0.16808799176101008	0.11699795541706948	0.9055101405045684	-0.2335038549805937	0.07994378966334548	-0.038414035119504135	-0.11962802576339905	0.43982791211492334	-0.4536224012971619	0.4373507347641077	0.2500000007589893	0.2617331467561872	-0.5942768584745206	-0.23217498863422925	0.18569192280767588	-1.417409610693051	0.06335192491692697	-0.04711050593616229	-0.15340689053197476	-0.3458406403815877	-0.502373639252415	0.07754210191839128	0.07436922627104359	-0.3423852976752295	-0.3152661186662193	-0.27688512243374674	0.18444243923664594	-0.029562810881576418	-0.0053403009010022364	-0.1884684761483628	-0.0010129155304019477	0.16347670322113886	0.22100076838596028	0.18902362696661967	0.16951467295983846	-0.16561362040291172	0.09626304271159647	0.03853793550142903	0.016185363917295525
Training	teixobactin|dmso-5|2|3|5.0|27|s26	dmso-5|dmso-5|0|1|5.0|43|s42	0.015776423480954094	-0.15893057020797394	0.0	0.0880981245467618	-0.414287185809582	-0.4957617127455798	-0.525493787247016	0.24649809412715484	0.5544803015946411	0.20937125258917355	-0.05207582464314342	0.19729370758650333	-0.4507647272285107	-0.1380311247099515	-0.533850185087545	0.3017468775757113	-0.4901328914095986	-0.17504178426907568	0.17138160104939892	0.5314737369169079	-0.1783635571083897	0.21192619726259387	-0.3514433927120013	-1.3358190731390134	-0.20038998100682992	-0.09411139446761753	0.15108308343422472	-0.21924236850477372	-0.5083673511801088	-0.15015128200820804	-0.4745638488894404	-0.10924392824037454	0.2433461364519012	0.38423577499436057	-0.0962878461065486	-0.21668616375643607	-0.3292083504709886	0.4192219047862986	0.1391838927819249	-0.1440395422773153	0.1528650873382995	0.21293792614388266	-0.13225420791894038	-0.10944193240096034	0.051211198838773335	0.13643246542164178	-0.22395618600634748
Training	teixobactin|dmso-5|2|3|5.0|27|s26	dmso-5|dmso-5|0|2|5.0|44|s43	-0.366588916006366	-0.2288923243752947	0.0	-0.2461677491438605	-0.1775981361981851	-0.6243933272316706	-0.20877036655670533	0.22378358327034145	0.4515403162279901	-0.21808717557974774	0.15004226204714044	-0.03090934455110128	-0.4334019126395043	-0.3764073120887219	-0.07751472617847632	0.2586636518560823	-0.013875826388306756	-0.4334930044323171	-0.1055301731191367	0.4187250060422176	-0.13912211375550498	0.1404458764966785	-0.34377862332793896	0.07944860684182231	-0.13527180454058652	-0.11811444754091482	-0.2962939020260169	-0.17360999202069305	-0.4888457082758837	0.15688283791108934	-0.02078547201144154	-0.05080967434604311	0.11416834647069507	0.4671858049941804	0.2298232395747481	-0.2535188313478693	0.18376431306207053	-0.13667458788193887	0.07988615709017742	-0.09613925795255618	0.23475973271956094	0.09354741946786582	0.18808866114405556	-0.3341289303897081	-0.035829539089238686	0.15317223678500014	-0.17783433975645654
Training	teixobactin|dmso-5|2|3|5.0|27|s26	dmso-5|dmso-5|0|3|5.0|45|s44	-0.3689273025007331	-0.0117425429104685	0.0	-0.17855283503770816	0.6622348853725253	-0.5944578753287626	-0.2462596983741241	0.2444356476364078	0.2250851796147324	-0.2856493428247502	0.818608218167677	0.3668882720318223	-0.4268606217540647	0.2160286257336561	0.04513876887631918	0.3950297164475636	0.09457341663157326	-0.0030401423512680377	0.01542981380995023	0.33670714623042386	-0.17679410205193413	0.03796867370851231	-0.13720267899730132	-1.321215698725242	0.17821975962038827	-0.1541157467571157	-0.3189662482608062	0.005262556656595585	-0.3108617608905542	-0.023681450404250626	-0.15903800036453486	-0.3454341917805239	-0.32517339513322074	0.2748266866469589	0.2928872629892938	-0.3709576451804315	0.2960947405110783	-0.2866211262310117	-0.10250610132651072	-0.08865364096831296	0.6478391448005887	0.2201363564795624	0.2354369294848873	-0.3161779031397085	0.05389756691155512	0.022965675734278438	-0.3792111514308445
Training	vancomycin|dmso-5|2|1|5.0|16|s15	dmso-5|dmso-5|0|1|5.0|43|s42	-0.5889976951238793	0.08431914521502026	0.0	1.5152794834939227	0.6725351081203563	0.14868913731652	-0.013011565879578413	0.6541653375450416	1.7536899448102432	-1.8825661317128384	0.5500548987991154	0.4625609242296482	-0.3831899356451451	0.06237433096580825	0.7191786338688866	-0.5460481922785032	0.03349707184240813	0.6998136234240661	-0.9692793524139756	0.38673788997855496	1.018650279779659	-0.7461793626859823	-0.8088323468510623	1.1835758850299785	0.9097051490385216	-1.5602085508577606	1.0913804865220875	1.0515895378558806	0.6564348809018945	-0.927227917676502	-0.7404739004148757	0.5670122128567199	0.862089424453587	-0.6097750127351897	-0.6410692130712539	-0.5315363549576393	-0.11209005865758216	0.484053793944577	-0.5858389101319084	0.8481469355123146	-0.9441933388866808	0.02931689740975063	-1.0174967941565098	0.07785960049452001	-1.3212423151362491	-0.07787344770574832	0.3941706917064529
Training	vancomycin|dmso-5|2|1|5.0|16|s15	dmso-5|dmso-5|0|2|5.0|44|s43	-0.9713630346111994	0.01435739104769951	0.0	1.1810136098033004	0.9092241577317532	0.020057522830429164	0.30371185481073226	0.6314508266882282	1.650749959443592	-2.31002455988176	0.7521729854893993	0.2343578720920436	-0.3658271210561388	-0.17600185641296218	1.1755140927779553	-0.5891314179981322	0.5097541368637	0.4413624032608245	-1.2461911265825112	0.27398915910386457	1.0578917231325438	-0.8176596834518977	-0.8011675774670001	2.598843565010814	0.9748233255047652	-1.584211603931058	0.6440035010618459	1.0972219143399613	0.6759565238061196	-0.6201937977572047	-0.2866955235368769	0.6254464667510513	0.7329116344723811	-0.5268249827353699	-0.3149581273899571	-0.5683690225490725	0.40088260487547706	-0.07184269872366045	-0.6451366458236558	0.8960472198370737	-0.8622986935054193	-0.09007360926626616	-0.6971539250935139	-0.1468273974942278	-1.4082830530642614	-0.061133676342389975	0.4402925379563438
Training	vancomycin|dmso-5|2|1|5.0|16|s15	dmso-5|dmso-5|0|3|5.0|45|s44	-0.9737014211055666	0.2315071725125257	0.0	1.2486285239094528	1.7490571793024636	0.049992974733337185	0.2662225229933135	0.6521028910542945	1.4242948228303345	-2.3775867271267623	1.420738941609936	0.6321554886749672	-0.35928583017069915	0.4164340814094159	1.2981675878327508	-0.4527653534066509	0.61820337988358	0.8718152653418736	-1.1252311396534245	0.1919712992920708	1.0202197348361146	-0.9201368862400638	-0.5945916331363623	1.1981792594437497	1.28831488966574	-1.6202129031472587	0.6213311548270566	1.27609446301725	0.8539404711914491	-0.8007580860725447	-0.4249480518899702	0.3308219493165705	0.29356989286846513	-0.7191841010825915	-0.25189410397541145	-0.6858078363816347	0.5132130323244848	-0.22178923707273324	-0.8275289042403442	0.9035328368213168	-0.4492192814243916	0.036515327745430426	-0.6498056567526822	-0.12887637024422816	-1.3185559470634676	-0.19134023739311168	0.2389157262819559
Training	vancomycin|dmso-5|2|2|5.0|17|s16	dmso-5|dmso-5|0|1|5.0|43|s42	-0.11884300183239382	0.0906764241520257	0.0	1.5486360609294108	1.1670511280647748	0.20889040980657286	-0.957961410187946	0.7576585493668286	0.942828210121938	-1.829659488292836	0.9023293958129166	0.41967546007915146	-0.7619474751895305	0.3176313324090692	0.07234503469973941	-0.45611338856004296	-0.3095000336824354	0.7071544003121035	-0.8336140635386577	0.8088434132630713	0.591818735497065	-1.0302783789579673	-0.423905957523834	0.636135857234791	0.6396273615960597	-1.2147081748641355	0.8317188901202686	0.7980873393856625	0.2733346047452141	-0.8797595797727551	-2.090718506191295	0.7200745595034368	1.3510357137890274	-0.9601253692636096	-0.6411777517415818	-0.8768690131145798	-0.02416496994499795	0.924276984509704	-0.8206913780164922	-0.5283716655002104	-1.7088375136514289	0.318795285561869	-1.6311231031519269	0.3419950110496046	-1.0425204054367985	0.1062121344092759	0.6154699815519429
Training	vancomycin|dmso-5|2|2|5.0|17|s16	dmso-5|dmso-5|0|2|5.0|44|s43	-0.5012083413197139	0.020714669984704948	0.0	1.2143701872387886	1.4037401776761718	0.08025879532048208	-0.6412379894976352	0.7349440385100152	0.839888224755287	-2.2571179164617567	1.1044474825032005	0.19147240794154685	-0.7445846606005242	0.07925514503029872	0.5286804936088081	-0.49919661427967205	0.16675703133885644	0.4487031801488621	-1.1105258377071934	0.6960946823883809	0.6310601788499497	-1.1017586997238826	-0.4162411881397716	2.0514035372156267	0.7047455380623031	-1.2387112279374328	0.3843419046600269	0.8437197158697431	0.2928562476494392	-0.5727254598534577	-1.636940129313296	0.7785088133977682	1.221857923807821	-0.8771753392637898	-0.315066666060285	-0.913701680706013	0.4888076935880612	0.3683804918414664	-0.8799891137082394	-0.4804713811754513	-1.6269428682701674	0.19940477888585215	-1.3107802340889307	0.1173080130608568	-1.1295611433648105	0.12295190577263425	0.6615918278018338
Training	vancomycin|dmso-5|2|2|5.0|17|s16	dmso-5|dmso-5|0|3|5.0|45|s44	-0.503546727814081	0.2378644514495312	0.0	1.281985101344941	2.2435731992468817	0.11019424722339012	-0.678727321315054	0.7555961028760816	0.6134330881420293	-2.32468008370676	1.7730134386237368	0.5892700245244704	-0.7380433697150846	0.6716910828526768	0.6513339886636036	-0.3628305496881907	0.2752062743587365	0.8791560422299112	-0.9895658507781064	0.6140768225765871	0.5933881905535205	-1.2042359025120488	-0.209665243809134	0.6507392316485623	1.018237102223278	-1.2747125271536337	0.3616695584252376	1.0225922645470318	0.4708401950347687	-0.7532897481687977	-1.7751926576663897	0.4838842959632874	0.7825161822039055	-1.0695344576110113	-0.2520026426457393	-1.0311404945385751	0.601138121037069	0.2184339534923936	-1.0623813721249276	-0.4729857641912081	-1.2138634561891395	0.3259937158975488	-1.263431965748099	0.13525904031085645	-1.0398340373640167	-0.007254655278087441	0.4602150161274458
Training	vancomycin|dmso-5|2|3|5.0|18|s17	dmso-5|dmso-5|0|1|5.0|43|s42	-0.3295393099034332	-0.11166011625704808	0.0	1.1330191604602264	-0.051005403216443534	0.3343777249689435	-0.7906668818720943	0.7351342923802644	0.5332107916362503	-1.824190721319713	0.7349716476315713	0.5887824623190596	-0.13467905235144606	0.5567494067385037	0.009936087406616778	-0.6547432235358501	-0.04818559454587845	0.3662531317498168	-1.0714941690065682	0.5326418439566183	0.1821892455737988	-0.7475432777551818	-0.5866977967570595	0.7410603747244071	0.3506167501349449	-1.5498396541928532	1.36910283256136	0.9239234288688412	0.26228401972295323	-1.0287412763438324	-1.0482251677858647	0.6496878748719501	1.1699967176325048	-0.7137047022024383	-0.3897303475878848	-1.1775671760187871	-0.13244944839168404	0.21292535163556625	-0.7437972921422835	0.019629694220213437	-1.3294374804006708	0.10523264965458612	-1.5562856155138745	0.3991170910965316	-1.2935198280310676	-0.052150524584066105	0.01862202211233477
Training	vancomycin|dmso-5|2|3|5.0|18|s17	dmso-5|dmso-5|0|2|5.0|44|s43	-0.7119046493907533	-0.18162187042436884	0.0	0.7987532867696041	0.18568364639495336	0.20574611048285266	-0.4739434611817837	0.7124197815234509	0.4302708062695992	-2.2516491494886344	0.9370897343218552	0.360579410181455	-0.11731623776243973	0.3183732193597333	0.4662715463156855	-0.6978264492554791	0.4280714704754134	0.10780191158657536	-1.348405943175104	0.4198931130819279	0.2214306889266835	-0.8190235985210972	-0.5790330273729971	2.1563280547052432	0.41573492660118827	-1.5738427072661505	0.9217258471011184	0.969555805352922	0.2818056626271783	-0.7217071564245351	-0.5944467909078659	0.7081221287662816	1.040818927651299	-0.6307546722026185	-0.06361926190658806	-1.21439984361022	0.3805232151413751	-0.34297114103267123	-0.8030950278340309	0.06752997854497256	-1.247542835019409	-0.014157857021430688	-1.2359427464508783	0.1744300931077838	-1.3805605659590796	-0.03541075322070775	0.06474386836222568
Training	vancomycin|dmso-5|2|3|5.0|18|s17	dmso-5|dmso-5|0|3|5.0|45|s44	-0.7142430358851204	0.03552791104045738	0.0	0.8663682008757565	1.0255166679656638	0.23568156238576066	-0.5114327929992024	0.7330718458895173	0.2038156696563416	-2.319211316733637	1.6056556904423918	0.7583770267643786	-0.11077494687700007	0.9108091571821112	0.588925041370481	-0.5614603846639978	0.5365207134952934	0.5382547736676244	-1.2274459562460172	0.3378752532701341	0.18375870063025435	-0.9215008013092634	-0.37245708304235947	0.7556637491381784	0.7292264907621631	-1.6098440064823514	0.8990535008663292	1.1484283540302105	0.4597896100125078	-0.9022714447398751	-0.7326993192609592	0.4134976113318008	0.6014771860473829	-0.82311379054984	-0.0005552384920424203	-1.3318386574427823	0.4928536425903829	-0.49291767938174397	-0.9854872862507192	0.07501559552921577	-0.8344634229383816	0.11243107999026593	-1.1885944781100468	0.19238112035778346	-1.2908334599582858	-0.16561731427142945	-0.13663294331216225
Training	novobiocin|dmso-5|2|1|5.0|13|s12	dmso-5|dmso-5|0|1|5.0|43|s42	-0.2386931725465349	-0.20313167154191086	0.0	-1.0608493233937466	-0.3064068776742213	0.14044026289944078	0.41176354952752	-1.54800002225649	0.8694531566222308	-2.5219163302761203	0.01705500351839273	0.5399697848472824	-0.2768692972741542	0.03448482614173986	-0.2073807479868588	0.8258979043734591	0.3261920135176979	-0.33920688778247143	0.794136951067431	1.0789296559903685	0.298630989879201	-0.8887548588102234	0.17839086287755634	2.1307148913760168	0.048454226914606664	-1.5918698632610508	1.259641719701242	-0.11566658276788823	-0.8454978868936909	-0.06437062165351648	-1.782318226364855	1.1711673844087571	-0.4545553327750556	2.228857961686593	-1.5797237092945622	-0.022766926656517583	-0.6411568633919007	0.585757094176449	-2.1273822711355974	-0.11395650934620916	-0.25123717367983023	1.5920065329813466	0.12201846289017125	-0.33916468376223463	-1.4664805812705648	0.4767590218574878	-1.9268899531829309
Training	novobiocin|dmso-5|2|1|5.0|13|s12	dmso-5|dmso-5|0|2|5.0|44|s43	-0.621058512033855	-0.2730934257092317	0.0	-1.3951151970843692	-0.06971782806282434	0.011808648413349944	0.7284869702178307	-1.5707145331133034	0.7665131712555797	-2.9493747584450416	0.2191730902086766	0.3117667327096778	-0.2595064826851479	-0.20389136123703056	0.2489547109222099	0.7828146786538301	0.8024490785389897	-0.5976581079457128	0.5172251768988954	0.966180925115678	0.3378724332320857	-0.9602351795761388	0.1860556322616187	3.5459825713568525	0.11357240338085005	-1.6158729163343484	0.8122647342410003	-0.07003420628380752	-0.8259762439894658	0.2426634982657809	-1.328539849486856	1.2296016383030883	-0.5837331227562617	2.311807991686413	-1.2536126236132654	-0.05959959424795081	-0.12818419985884155	0.029860601508211463	-2.186680006827345	-0.06605622502145002	-0.16934252829856875	1.4726160263053298	0.4423613319531672	-0.5638516817509824	-1.5535213191985768	0.4934987932208461	-1.88076810693304
Training	novobiocin|dmso-5|2|1|5.0|13|s12	dmso-5|dmso-5|0|3|5.0|45|s44	-0.6233968985282221	-0.055943644244405455	0.0	-1.3275002829782163	0.7701151935078859	0.04174410031625797	0.6909976384004121	-1.5500624687472366	0.5400580346423219	-3.016936925690044	0.8877390463292132	0.7095643492926014	-0.2529651917997082	0.38854457658534747	0.3716082059770054	0.9191807432453114	0.9108983215588696	-0.1672052458646638	0.6381851638279823	0.8841630653038841	0.30020044493565656	-1.0627123823643052	0.3926315765922563	2.145318265789788	0.4270639675418249	-1.6518742155505493	0.7895923880062109	0.10883834239348113	-0.6479922966041363	0.06209920995044094	-1.4667923778399494	0.9349771208686076	-1.0230748643601777	2.1194488733391914	-1.1905486001987198	-0.17703840808051294	-0.015853772409833766	-0.12008593684086133	-2.3690722652440335	-0.058570608037206824	0.2437368837824589	1.5992049633170264	0.4897096002939989	-0.5459006545009828	-1.4637942131977832	0.3632922321701244	-2.082144918607428
Training	novobiocin|dmso-5|2|2|5.0|14|s13	dmso-5|dmso-5|0|1|5.0|43|s42	-0.1320632249903344	-0.12571502194728	0.0	-1.8273781797589723	0.17202743567111445	0.20023379523570384	0.7639878886774261	-1.807240018854348	0.8533931936661849	-2.3268071467343168	0.058333975984131925	-0.13692715139063072	-0.4845833203654184	0.18078784453230898	0.11785704250502428	0.9756208000289596	0.6750073671653434	-0.8346180234974967	1.0008435624531415	1.194708645087733	0.3547561012716942	-0.7493721323849591	0.1132377092766088	2.28622206222387	-0.5937888709693189	-1.6377891602300547	1.126892838608219	-0.12844732363914435	-0.7867611234352285	-0.4974183914900054	-2.1340756733004977	1.2683754336921984	-0.22015791089219586	2.3980471100541294	-2.5170159330417485	-0.1864498020229064	-0.8763786352983463	-0.006584528714846272	-2.209742674329874	-0.7306717104051459	-0.08300487284313451	1.8196959784470623	0.09763222128346882	-0.22245741018029366	-1.4079412885928717	0.4297895359908086	-1.7438038812255965
Training	novobiocin|dmso-5|2|2|5.0|14|s13	dmso-5|dmso-5|0|2|5.0|44|s43	-0.5144285644776545	-0.1956767761146008	0.0	-2.161644053449595	0.40871648528251137	0.07160218074961298	1.0807113093677367	-1.829954529711161	0.7504532082995339	-2.7542655749032385	0.2604520626744158	-0.3651302035282353	-0.4672205057764121	-0.057588342846461416	0.574192501414093	0.9325375743093308	1.1512644321866352	-1.0930692436607379	0.7239317882846059	1.0819599142130425	0.3939975446245789	-0.8208524531508745	0.12090247866067115	3.7014897422047057	-0.5286706945030755	-1.6617922133033518	0.6795158531479775	-0.08281494715506366	-0.7672394805310034	-0.19038427157070806	-1.6802972964224991	1.3268096875865298	-0.34933570087340193	2.480997140053949	-2.190904847360452	-0.2232824696143396	-0.3634059717652871	-0.5624810213830838	-2.269040410021621	-0.6827714260803868	-0.001110227461873059	1.7003054717710455	0.4179750903464648	-0.44714440816904144	-1.4949820265208835	0.44652930735416696	-1.6976820349757054
Training	novobiocin|dmso-5|2|2|5.0|14|s13	dmso-5|dmso-5|0|3|5.0|45|s44	-0.5167669509720216	0.02147300535022545	0.0	-2.0940291393434425	1.2485495068532215	0.10153763265252104	1.043221977550318	-1.8093024653450944	0.5239980716862762	-2.8218277421482405	0.9290180187949524	0.03266741305468823	-0.4606792148909724	0.5348475949759166	0.6968459964688885	1.068903638900812	1.2597136752065152	-0.6626163815796889	0.8448917752136929	0.9999420544012488	0.3563255563281498	-0.9233296559390408	0.3274784229913088	2.3008254366376413	-0.21517913034210068	-1.6977935125195533	0.6568435069131882	0.09605760152222498	-0.5892555331456739	-0.37094855988604797	-1.818549824775592	1.032185170152049	-0.7886774424773177	2.288638021706728	-2.1278408239459057	-0.3407212834469018	-0.2510755443162793	-0.7124275597321565	-2.4514326684383096	-0.6752858090961436	0.41196918461915466	1.826894408782742	0.4653233586872965	-0.4291933809190418	-1.4052549205200895	0.3163227463034453	-1.8990588466500933
Training	novobiocin|dmso-5|2|3|5.0|15|s14	dmso-5|dmso-5|0|1|5.0|43|s42	-0.17035879810854304	0.1988069211950272	0.0	-1.158921004471516	-0.5278882048685509	0.6338281960362657	0.0589361026979871	-1.6520680339930314	0.2593168481805712	-1.7258824112727114	0.13468893103327328	0.057005560219816516	-0.1783954757027777	0.005460080499855914	-1.227991004627656	1.023838337713876	0.4076938238966719	-0.745446046007689	1.1436708677064065	0.6427987098686181	0.03714951076967665	-0.3138903992820508	0.2421943745096033	2.4269241171256466	-0.6514766403057237	-1.7261414382693283	1.2663499754725382	0.03656526013104866	-0.9825077665157124	-0.08869700558986883	-1.9492953014553005	1.3319730562893897	-0.29352324801693985	2.4275536878574275	-1.73636242005245	0.013054823829611095	-1.0933087045272292	-0.06463795245397996	-1.8870529314478761	-1.232462459365729	-0.211321356497856	1.9523879662016137	0.07344161367103473	0.0035285064028443007	-1.4393637245541164	0.5948500368220078	-1.8093513991538817
Training	novobiocin|dmso-5|2|3|5.0|15|s14	dmso-5|dmso-5|0|2|5.0|44|s43	-0.5527241375958631	0.12884516702770646	0.0	-1.4931868781621382	-0.291199155257154	0.5051965815501749	0.3756595233882978	-1.6747825448498448	0.15637686281392016	-2.1533408394416327	0.33680701772355714	-0.1711974919177881	-0.16103266111377135	-0.2329161068789145	-0.7716555457185872	0.9807551119942471	0.8839508889179637	-1.0038972661709304	0.8667590935378708	0.5300499789939277	0.07639095412256136	-0.3853707200479661	0.2498591438936657	3.8421917971064814	-0.5863584638394803	-1.7501444913426258	0.8189729900122966	0.08219763661512935	-0.9629861236114872	0.2183371143294286	-1.4955169245773017	1.3904073101837209	-0.422701037998146	2.510503717857248	-1.4102513343711531	-0.02377784376182213	-0.5803360409941698	-0.6205344451222174	-1.9463506671396236	-1.1845621750409698	-0.12942671111659454	1.832997459525597	0.39378448273403066	-0.2211584915859035	-1.5264044624821285	0.6115898081853661	-1.763229552903991
Training	novobiocin|dmso-5|2|3|5.0|15|s14	dmso-5|dmso-5|0|3|5.0|45|s44	-0.5550625240902303	0.34599494849253265	0.0	-1.425571964055986	0.5486338663135564	0.5351320334530829	0.338170191570879	-1.6541304804837784	-0.07007827379933751	-2.2209030066866347	1.0053729738440935	0.22660012466513546	-0.1544913702283317	0.3595198309434635	-0.6490020506637917	1.1171211765857283	0.9924001319378436	-0.5734444040898814	0.9877190804669578	0.4480321191821339	0.03871896582613221	-0.4878479228361323	0.4564350882243034	2.4415274915394183	-0.2728668996785055	-1.7861457905588267	0.7963006437775073	0.261070185292418	-0.7850021762261576	0.0377728260140886	-1.633769452930395	1.0957827927492405	-0.8620427796020618	2.318144599510026	-1.3471873109566077	-0.1412166575943843	-0.46800561354516207	-0.7704809834712902	-2.1287429255563115	-1.1770765580567266	0.2836527009644332	1.9595863965372933	0.4411327510748624	-0.20320746433590384	-1.4366773564813349	0.4813832471346444	-1.9646063645783791
Training	doxycycline|dmso-6|1|1|6.1|19|s19	dmso-6|dmso-6|0|1|6.1|28|s28	0.5653935447740235	-0.16937368739410452	0.0	1.0347631287379055	1.0872459507649852	0.4222435878525399	0.6148824732806943	0.0534938255155577	1.5057349334112682	0.2113092594966748	0.3991213829668743	-0.6736020213949039	0.14122928382556887	-1.097549850029179	0.13401383371927045	-0.8687862725552433	-0.8537019576567637	-4.049703731681347	0.06750016575151285	0.4890918123158095	-0.0639555825142013	-0.23556258431472266	-0.2362998618548477	0.1985684363510716	-0.7090436974989593	-0.3660487107805341	0.1558809581719931	-0.2079499861086891	-0.3492369193688685	-0.6763879286761894	-0.3905631136668664	-0.021283555166163204	0.19240624370974047	-0.15252016002294333	-1.7182883341444222	-0.6300998113697052	-0.050578016205244936	-0.7399516736162637	0.4528567282902118	-1.7043546503650746	-0.7663292999696703	0.9082277375776115	-0.3991561245888642	-0.6046045375512286	-0.5671251202257714	-0.11978828633448302	0.06787434016052085
Training	doxycycline|dmso-6|1|1|6.1|19|s19	dmso-6|dmso-6|0|2|6.1|30|s30	0.5515955943690969	-0.3120684594805896	0.0	1.1226026145504964	0.6923804213489926	0.06539130872137733	0.35861090261413153	-0.0838985653904274	-0.05105030302477687	-0.20890943110849405	0.9308073451391952	-1.623918347996664	-0.8614024262983578	-1.3914898823364543	-0.5770837644820768	-0.3617910515940777	-0.8494926838343249	-4.507589434698357	0.035252762556996935	0.7976989301129169	-0.5057520680732859	0.11888539449782433	0.13607247197966288	0.971767880993312	-1.188481152980871	-0.015261571208750269	0.11849549751831835	-1.2485636055849358	-0.415949485522396	-0.541614204900549	-0.3228935996665125	0.07096943727608718	-0.5824650970005489	-0.06390891637737718	-2.057865626771712	-0.4136795943656377	0.5051083562368461	-0.6608575576833989	0.7675855391171478	-3.580190021456781	-0.6264915957759856	0.7332721317984356	-0.08001087494025683	-0.6692998631644294	-0.5007898271876172	-0.02634060445171471	0.4571635313933245
Training	doxycycline|dmso-6|1|1|6.1|19|s19	dmso-6|dmso-6|0|2|6.1|29|s29	0.5535895660406407	-0.37971037316205614	0.0	0.8723063670659412	1.897025654700342	0.8478728472948696	1.2110082761568082	0.053747072722915235	0.7030067223166325	0.643772875725138	0.2431813449126352	-0.8222247837842032	0.9400638958845268	-1.7575334942941172	4.116587087257568	-0.5773590821196928	-0.5458391297733707	-4.05343474532563	0.12159616310008126	0.8958778407411465	-0.6265273894241625	0.06615095127037217	0.19382857383230068	-0.9123578403350788	-1.2056765429181295	-0.07642044526652647	0.8440697251758396	-1.2248372812488328	-0.7949528743841237	-0.032150958728128565	1.020957059919768	0.19818848697248906	0.24197958114441145	-0.07105718182985754	-1.925966643898672	-0.5088514273512371	0.19558741336678231	-0.9582145697047056	0.2023707870510316	-2.632556852697144	-0.4215716286543332	1.448481959870886	-0.2668615344020617	-0.4065217793903333	-0.3633435961932463	-0.3077151713643929	0.5155126528471641
Training	doxycycline|dmso-6|1|1|6.1|19|s19	dmso-6|dmso-6|0|1|6.3|29|s2	0.5164852417159675	-0.204154497262226	0.0	1.144145540859041	-0.021042689760237158	0.41471233911968497	0.7714273285760287	-0.03798700209135575	0.288219520611805	0.36689534443292704	0.21427182381690368	-0.7865667981597513	-0.6030656791969036	-0.7605891338363642	0.21974990318947807	-0.4444407185984511	-0.8022110662504351	-3.8379735200640352	0.056608778718793225	0.7976717432309677	0.12520114012561925	-0.08201271746383121	-0.02167399379302104	-0.5589064587033805	-1.1948371453455753	-0.19088019511596602	0.15544559060285312	-0.6158342857948771	-0.07233985100287033	-0.5896653952914788	-0.20051348240941191	-0.3421348987810333	-0.4912331807798189	-0.14734442610048148	-1.6648171294887972	-0.3553627454715293	0.02652779167301666	-0.5731782401447765	0.6027884412766582	-2.313315181329122	-0.7324916233610308	0.8825657849742354	-0.31339807965949706	-0.5304580915593053	-0.4620228493287062	-0.232935456657815	-0.1974047132390906
Training	doxycycline|dmso-6|1|2|6.1|20|s20	dmso-6|dmso-6|0|1|6.1|28|s28	-0.05483317396469012	0.6964832554913798	0.0	0.3995097272308179	-0.809779703935357	0.28733351364736315	1.4763582276843623	-0.7754194379710961	2.4554588107892243	-0.38480936948537536	0.3469260304304127	0.7363169186040506	2.1952933042383043	0.3123690899697755	-3.9825732535382987	-1.5998917474951266	-1.004589949689195	0.049266297306115085	0.12069533247523268	-0.2915449561549153	0.7590611202089717	-0.4913167131047267	-0.8967459736415506	1.0350492466072645	0.4468025561453768	-0.7662274111223635	0.6409916151436734	1.4160823952009771	-0.7218140151181558	-2.25478790006263	0.1617298500821418	0.12622201841010394	1.390701180537948	-0.7686868929669739	1.3983276637698898	-0.669061523668919	-0.14704139400066651	-1.112528769365551	-1.0302370704626682	3.56807869053683	0.4964536540418241	0.30782090246269345	-0.2927547956984373	-0.769018156188567	-0.5063159797887646	-0.76097727584078	0.4215732928740046
Training	doxycycline|dmso-6|1|2|6.1|20|s20	dmso-6|dmso-6|0|2|6.1|30|s30	-0.06863112436961671	0.5537884834048947	0.0	0.4873492130434087	-1.2046452333513495	-0.06951876548379943	1.2200866570177995	-0.9128118288770812	0.8986735743531789	-0.8050280600905442	0.8786119926027336	-0.21399940799770967	1.1926615941143774	0.018429057662499915	-4.693670851739644	-1.092896526533961	-1.0003806758667562	-0.4086194057108941	0.08844792928071676	0.01706216164219221	0.3172646346498871	-0.13686873429217972	-0.52437363980704	1.8082486912495048	-0.03263489933653485	-0.4154402715505796	0.6036061544899987	0.3754687757247304	-0.7885265812716833	-2.1200141762869897	0.2293993640824956	0.21847501085235432	0.6158298398276587	-0.6800756493214077	1.0587503711426	-0.4526413066648516	0.40864497844142456	-1.0334346534326864	-0.7155082596357323	1.6922433194451232	0.6362913582355088	0.13286529668351754	0.026390453950170038	-0.8337134818017677	-0.4399806867506104	-0.6675295939580117	0.8108624841068082
Training	doxycycline|dmso-6|1|2|6.1|20|s20	dmso-6|dmso-6|0|2|6.1|29|s29	-0.06663715269807291	0.4861465697234282	0.0	0.2370529655588536	0.0	0.7129627730896928	2.0724840305604757	-0.7751661907637386	1.6527305996945882	0.04765424674308783	0.19098599237617364	0.5876941562147513	2.9941279162972623	-0.34761455429516275	0.0	-1.3084645570595759	-0.696727121805802	0.04553528366183191	0.17479132982380108	0.1152410722704218	0.19648931329901045	-0.18960317751963185	-0.4666175379544022	-0.07587703007888624	-0.049830289273793404	-0.4765991456083558	1.32918038214752	0.3991951000608331	-1.1675299701334108	-1.6105509301145693	1.5732500236687759	0.3456940605487562	1.4402745179726193	-0.6872239147738881	1.1906493540156404	-0.5478131396504509	0.09912403557136074	-1.3307916654539929	-1.2807230117018484	2.6398764882047607	0.8412113253571611	0.8480751247559679	-0.16046020551163487	-0.5709353980276717	-0.3025344557562395	-0.94890416087069	0.8692116055606478
Training	doxycycline|dmso-6|1|2|6.1|20|s20	dmso-6|dmso-6|0|1|6.3|29|s2	-0.10374147702274604	0.6617024456232583	0.0	0.5088921393519534	-1.9180683444605795	0.2798022649145082	1.6329030829796969	-0.8669002655780096	1.2379433979897607	-0.2292232845491231	0.1620764712804421	0.6233521418392032	1.4509983412158318	0.6493298061625903	-3.8968371840680898	-1.1755461935383344	-0.9530990582828665	0.26099650892342696	0.10980394544251304	0.01703497476024296	0.9482178428487922	-0.33776684625383524	-0.6821201055797239	0.2775743515528122	-0.03899089170123915	-0.5910588954577953	0.6405562475745334	1.0081980955147891	-0.4449169467521577	-2.1680653666779195	0.35177948133959624	-0.19462932520476614	0.7070617560483887	-0.7635111590445121	1.4517988684255148	-0.3943244577707432	-0.06993558612240491	-0.9457553358940638	-0.8803053574762219	2.9591181595727822	0.5302913306504635	0.2821589498593173	-0.2069967507690702	-0.6948717101966437	-0.4012137088916994	-0.8741244461641121	0.15629423947439314
Training	doxycycline|dmso-6|1|3|6.1|21|s21	dmso-6|dmso-6|0|1|6.1|28|s28	0.5742200652706142	0.09424183541231468	0.0	0.21089704741600546	0.9010416874808904	0.3757416962786646	1.0739512780877138	0.1347406682953256	0.7676239223404857	-0.03841206383652107	0.2762188487196999	0.33966316119348017	1.223744615696651	-0.4281657725840673	0.041102318195079146	-1.0967436808042397	0.15288729400329704	0.0024963714119747853	0.14784236184784486	0.3309977325475533	-0.015953565781868132	-0.4466220109253651	-0.30911472717236776	-0.5078031761197837	-0.12473692070074628	-0.2801698616231665	0.044690218538123716	0.11892567058084592	-0.12021914578296665	-0.6555077488541539	-0.7372871879398728	0.20020549685123168	0.4072585952012302	-0.1947641782780245	-1.0045784262689097	-0.6040372928433415	0.05698979709472951	-0.9404807563251358	-0.03449561603404572	1.3500748057082257	-0.08645251214989091	1.3911412911222427	0.090157396855286	-0.5255233261327685	-0.643161357925603	-0.09394510223810393	0.007359373433310169
Training	doxycycline|dmso-6|1|3|6.1|21|s21	dmso-6|dmso-6|0|2|6.1|30|s30	0.5604221148656876	-0.04845293667417039	0.0	0.2987365332285963	0.5061761580648979	0.01888941714750203	0.8176797074211509	-0.0026517226106594904	-0.7891613140955593	-0.4586307544416899	0.8079048108920208	-0.6106531654082801	0.2211129055727241	-0.7221058048913429	-0.6699952800062681	-0.589748459843074	0.1570965678257359	-0.4553893316050344	0.11559495865332893	0.6396048503446607	-0.4577500513409527	-0.09217403211281816	0.06325760666214286	0.2653962685224567	-0.6041743761826579	0.07061727794861739	0.0073047578844489544	-0.9216879488954008	-0.18693171193649416	-0.5207340250785135	-0.6696176739395191	0.2924584892934821	-0.3676127455090592	-0.10615293463245834	-1.3441557188961992	-0.3876170758392741	0.6126761695368206	-0.8613866403922712	0.2802331947928902	-0.5257605653834809	0.05338519204379377	1.2161856853430673	0.40930264650389336	-0.5902186517459693	-0.5768260648874488	-0.0004974203553356205	0.39664856466611376
Training	doxycycline|dmso-6|1|3|6.1|21|s21	dmso-6|dmso-6|0|2|6.1|29|s29	0.5624160865372314	-0.11609485035563695	0.0	0.04844028574404114	1.7108213914162476	0.8013709557209943	1.6700770809638277	0.13499391550268314	-0.03510428875414995	0.3940515523919421	0.12027881066546088	0.1910403988041809	2.022579227755609	-1.0881494168490056	4.023675571733377	-0.8053164903686891	0.4607501218866901	-0.0012346422323084028	0.20193835919641326	0.7377837609728903	-0.5785253726918294	-0.1449084753402703	0.12101370851478065	-1.6187294528059342	-0.6213697661199165	0.009458403890841184	0.7328789855419702	-0.8979616245592981	-0.5659351007982218	-0.01127077890609307	0.6742329856467615	0.4196775389898839	0.4568319326359012	-0.11330120008493873	-1.2122567360231589	-0.4827889088248734	0.3031552266667568	-1.1587436524135777	-0.28498155727322594	0.4218726033761566	0.25830515916544616	1.9313955134155172	0.22245198704208846	-0.3274405679718733	-0.4393798338930779	-0.28187198726801377	0.4549976861199534
Training	doxycycline|dmso-6|1|3|6.1|21|s21	dmso-6|dmso-6|0|1|6.3|29|s2	0.5253117622125583	0.059461025544193184	0.0	0.320279459537141	-0.2072469530443317	0.3682104475458097	1.2304961333830482	0.04325984068841216	-0.4498914904589775	0.11717402109973117	0.09136928956972934	0.2266983844286328	0.4794496526741785	-0.09120505639125254	0.12683838766528674	-0.6723981268474475	0.2043781854096256	0.21422658302928665	0.1369509748151252	0.6395776634627115	0.1732031568579524	-0.2930721440744737	-0.09448885911054106	-1.2652780711742355	-0.6105303685473622	-0.10500134595859834	0.04425485096898374	-0.2889586291053421	0.15667792258303148	-0.5687852154694433	-0.5472375566824184	-0.12064584676363845	-0.2763808292883292	-0.18958844435556266	-0.9511072216132844	-0.3293002269451657	0.1340956049729911	-0.7737073228536486	0.11543609695240065	0.7411142747441781	-0.052614835541251466	1.3654793385188668	0.17591544178465313	-0.4513768801408453	-0.5380590870285378	-0.20709227256143592	-0.2579196799663013
Training	rifampicin|dmso-6|1|1|6.1|13|s13	dmso-6|dmso-6|0|1|6.1|28|s28	-0.07788961813475304	0.3287857163855934	0.0	-0.15289812832952787	1.3902984185834386	0.4768686546916285	1.3670383122121654	0.12805440368522092	0.925024399249672	-0.3481426861451924	0.14246828219820618	0.3256720199167922	1.395290702213705	0.14336973038184375	0.7270094022225702	0.0627459020768093	0.2764401669692438	-0.043268965907317984	-0.06385247931079263	0.9000860701944742	0.7843321321067176	-0.6264180755814852	-0.4080349826723477	2.4549087206850926	0.3979939033380591	-1.2530870765363034	-0.004887396629376539	1.5858018449402778	0.4983498313066184	-0.8343100302492221	-0.5496658594808936	0.023811779777608955	0.6752994421778089	0.02721212365055692	-0.5813264269652247	-0.9137124990759321	-0.0505589218345186	-0.8460791012053779	-0.4410815513147917	1.2286515721358269	-0.3254641245058893	0.15354634392642552	-0.6920597828096406	-0.4637185927993901	-0.8702239181713907	-0.7367006727041191	0.37704330537609204
Training	rifampicin|dmso-6|1|1|6.1|13|s13	dmso-6|dmso-6|0|2|6.1|30|s30	-0.09168756853967963	0.18609094429910836	0.0	-0.06505864251693705	0.9954328891674459	0.12001637556046595	1.1107667415456026	-0.009337987220764177	-0.631760837186373	-0.7683613767503612	0.6741542443705271	-0.6246443066849681	0.3926589920897783	-0.15057030192543186	0.01591180402122294	0.569741123037975	0.28064944079168264	-0.5011546689243271	-0.09609988250530854	1.2086931879915817	0.34253564654763297	-0.27197009676893824	-0.035662648837837096	3.2281081653273334	-0.08144355214385257	-0.9022999369645196	-0.0422728572830513	0.545188225464031	0.4316372651530909	-0.6995363064735818	-0.4819963454805398	0.11606477221985935	-0.0995718985324805	0.11582336729612308	-0.9209037195925144	-0.6972922820718646	0.5051274506075725	-0.7669849852725132	-0.12635274048785572	-0.6471837989558797	-0.18562642031220467	-0.021409261852750383	-0.3729145331610333	-0.5284139184125909	-0.8038886251332364	-0.6432529908213507	0.7663324966088956
Training	rifampicin|dmso-6|1|1|6.1|13|s13	dmso-6|dmso-6|0|2|6.1|29|s29	-0.08969359686813583	0.11844903061764178	0.0	-0.3153548900014922	2.2000781225187955	0.9024979141339582	1.9631641150882797	0.12830765089257845	0.1222961881550364	0.0843209300832708	-0.013471755856032884	0.1770492575274929	2.194125314272663	-0.5166139138830945	4.709582655760868	0.35417309251235984	0.5843029948526368	-0.04699997955160118	-0.009756481962224228	1.3068720986198112	0.2217603251967564	-0.3247045399963904	0.0220934530148007	1.343982443998942	-0.09863894208111113	-0.9634588110222956	0.6833013703744699	0.5689145498001338	0.05263387629136318	-0.19007306030116133	0.8618543141057406	0.2432838219162612	0.7248727796124799	0.10867510184364272	-0.7890047367194741	-0.7924641150574638	0.19560650773750865	-1.0643419972938195	-0.6915674925539719	0.3004493698037578	0.01929354680944773	0.6938005662197	-0.5597651926228382	-0.2656358346384948	-0.6664423941388655	-0.9246275577340288	0.8246816180627352
Training	rifampicin|dmso-6|1|1|6.1|13|s13	dmso-6|dmso-6|0|1|6.3|29|s2	-0.12679792119280894	0.2940049065174719	0.0	-0.043515716208392334	0.28200977805821625	0.4693374059587736	1.5235831675074998	0.03657357607830747	-0.2924910135497911	-0.19255660120894014	-0.04238127695176441	0.2127072431519448	0.6509957391912327	0.4803304465746585	0.8127454716927778	0.4870914560336015	0.32793105837557235	0.16846124570999388	-0.07474386634351228	1.2086660011096324	0.973488854746538	-0.4728682087305938	-0.19340911461052104	1.6974338256306405	-0.08779954450855687	-1.0779185608717352	-0.0053227641985165155	1.1779175452540898	0.7752468996726165	-0.7475874968645115	-0.3596162282234392	-0.2970395638372612	-0.00833998231175048	0.03238785757301876	-0.5278552223095998	-0.6389754331777562	0.026546886043742998	-0.6793056677338907	-0.2911498383283453	0.6196910411717793	-0.2916264478972499	0.1278843913230494	-0.6063017378802735	-0.3895721468074669	-0.7651216472743254	-0.8498478430274509	0.11176425197648054
Training	rifampicin|dmso-6|1|2|6.1|14|s14	dmso-6|dmso-6|0|1|6.1|28|s28	-0.4501094143457856	0.062368467384107625	0.0	-0.11974609024798523	2.0317430488774018	-0.15567595841056736	1.8263299930682748	-0.4415482126226786	3.6465102231581503	-0.4568261498491575	-0.004838718157924582	2.176865301040054	2.205458819718542	1.0833621372007918	1.4482323145820826	-0.5088561620721332	0.5400755438035914	0.01307098165222964	-0.19763047871186856	0.2886265810683977	1.8474756199162696	-0.7208538108585829	-0.7768855955781895	1.8196770208513733	1.8931769398222789	-1.2775141746798797	0.22481780552440167	2.475886159020392	1.0259974900890247	-1.09576729167632	0.16623701078821984	-0.15226509211124473	1.0704285742046071	-0.7739685579386659	1.0998223462024221	-1.1515552100676647	-0.5675127696118256	0.1651875110978258	-0.6548442415647031	3.2883598800576155	-0.0847696110661813	0.3960703452369083	-0.5136059460472318	-0.8344510543237096	-1.1657606607754705	-1.2627124791366011	-0.3702162836768688
Training	rifampicin|dmso-6|1|2|6.1|14|s14	dmso-6|dmso-6|0|2|6.1|30|s30	-0.4639073647507122	-0.08032630470237745	0.0	-0.031906604435394385	1.6368775194614096	-0.5125282375417299	1.5700584224017122	-0.5789406035286637	2.0897249867221053	-0.8770448404543263	0.5268472440143963	1.2265489744382938	1.2028271095946153	0.7894221048935162	0.7371347163807354	-0.0018609411109675735	0.5442848176260302	-0.4448147213647795	-0.2298778819063845	0.5972336988655051	1.405679134357185	-0.366405832046036	-0.4045132617436789	2.5928764654936143	1.4137394843403674	-0.9267270351080956	0.1874323448707269	1.4352725395441448	0.9592849239354972	-0.9609935679006796	0.2339065247885737	-0.06001209966899435	0.2955572334943177	-0.6853573142930998	0.7602450535751322	-0.9351349930635972	-0.011826397169734548	0.24428162703069045	-0.3401154307377672	1.4125245089659089	0.05506809312750338	0.2211147394577324	-0.1944606963986244	-0.8991463799369104	-1.0994253677373165	-1.1692647972538328	0.019072907555934826
Training	rifampicin|dmso-6|1|2|6.1|14|s14	dmso-6|dmso-6|0|2|6.1|29|s29	-0.4619133930791683	-0.147968218383844	0.0	-0.28220285191994954	2.8415227528127587	0.2699533010317623	2.4224557959443893	-0.4412949654153211	2.8437820120635147	-0.02436253362069429	-0.16077875621216364	2.0282425386507548	3.0042934317775	0.4233784929358535	5.4308055681203795	-0.2174289716365827	0.8479383716869844	0.009339968007946451	-0.14353448136330016	0.6954126094937347	1.2849038130063084	-0.4191402752734881	-0.34675715989104106	0.7087507441652231	1.3965440944031093	-0.9878859091658718	0.913006572528248	1.4589988638802476	0.5802815350737696	-0.4515303217282591	1.577757184374854	0.06720695002740751	1.120001911639278	-0.6925055797455801	0.8921440364481725	-1.0303068260491963	-0.3213473400397984	-0.05307538499061604	-0.9053301828038832	2.3601576777255464	0.2599880602491558	0.9363245675301828	-0.3813113558604293	-0.6363682961628143	-0.9619791367429452	-1.450639364166511	0.07742202900977446
Training	rifampicin|dmso-6|1|2|6.1|14|s14	dmso-6|dmso-6|0|1|6.3|29|s2	-0.4990177174038415	0.02758765751598613	0.0	-0.010363678126849685	0.9234544083521798	-0.1632072071434223	1.9828748483636092	-0.5330290402295921	2.428994810358687	-0.3012400649129052	-0.1896882773078952	2.063900524275206	1.4611638566960696	1.4203228533936063	1.5339683840522902	-0.08451060811534106	0.5915664352099199	0.2248011932695415	-0.2085218657445882	0.5972065119835559	2.03663234255609	-0.5673039440076915	-0.5622597275163628	1.0622021257969214	1.4073834919756631	-1.1023456590153111	0.2243824379552617	2.068001859334204	1.3028945584550229	-1.0090447582916091	0.3562866420456743	-0.4731164357261149	0.3867891497150477	-0.7687928240162041	1.1532935508580469	-0.8768181441694889	-0.49040696173356396	0.331960944569313	-0.5049125285782567	2.6793993490935684	-0.05093193445754185	0.3704083926335322	-0.42784790111786464	-0.7603046083317864	-1.0606583898784052	-1.3758596494599327	-0.6354953370764802
Training	rifampicin|dmso-6|1|3|6.1|15|s15	dmso-6|dmso-6|0|1|6.1|28|s28	0.3174995806279899	0.4736211529960866	0.0	-0.09828733807064972	0.976398439480869	0.1524863138933661	0.9517984413585427	0.1575991736558784	1.5487996201835306	-0.22235408255849354	0.10058137512487343	0.8186880335414409	0.7587744331760087	-0.2261471860631805	0.5505115150919999	0.3114743861606488	0.04307261480787883	-0.14030588174932654	0.1058532032910211	0.9380640638448074	0.4670489382113266	-0.04589901378796135	-0.5076353383844374	-0.22299010672473507	0.3733794122618308	-0.8498598990244286	0.2903822886693668	1.4047971442153635	0.21785592052555455	-0.7534370297892412	-0.5395250777597616	-0.008028373155459791	0.4721046545649133	-0.12613671550682606	-0.29332513980805697	-0.782117310531377	-0.18982746246479287	-1.1260063939322589	-0.5034439873138483	1.94837172779006	-0.3237073165080586	0.7919811778427555	-0.5694141020153349	-0.6709686436269582	-0.5785640695699126	-0.4779102755004861	-0.1617224299188793
Training	rifampicin|dmso-6|1|3|6.1|15|s15	dmso-6|dmso-6|0|2|6.1|30|s30	0.3037016302230633	0.3309263809096015	0.0	-0.010447852258058887	0.5815329100648765	-0.2043659652377965	0.6955268706919799	0.02020678274989329	-0.00798561625251448	-0.6425727731636623	0.6322673372971943	-0.1316282930603192	-0.2438572769479181	-0.5200872183704561	-0.1605860831093473	0.8184696071218145	0.04728188863031768	-0.5981915847663357	0.07360580009650519	1.246671181641915	0.025252452652241963	0.3085489650245856	-0.1352630045499268	0.5502093379175053	-0.10605804322008083	-0.4990727594526447	0.25299682801569195	0.3641835247391168	0.15114335437202708	-0.6186633060136009	-0.4718555637594077	0.08422461928679059	-0.30276668614537616	-0.037525471861259874	-0.6329024324353467	-0.5656970935273096	0.3658589099772982	-1.046912277999394	-0.1887151764869124	0.07253635669835345	-0.18386961231437396	0.6170255720635796	-0.2502688523667276	-0.7356639692401591	-0.5122287765317584	-0.3844625936177177	0.2275667613139243
Training	rifampicin|dmso-6|1|3|6.1|15|s15	dmso-6|dmso-6|0|2|6.1|29|s29	0.3056956018946071	0.2632844672281349	0.0	-0.26074409974261403	1.7861781434162258	0.5781155733356957	1.5479242442346566	0.15785242086323592	0.7460714090888949	0.21010953366996965	-0.055358662929365636	0.6700652711521418	1.557609045234967	-0.8861308303281188	4.533084768630298	0.6029015765961994	0.35093544269127186	-0.14403689539360975	0.1599492006395895	1.3448500922701443	-0.09552286869863467	0.2558145217971335	-0.07750690269728899	-1.3339163834108856	-0.1232534331573394	-0.5602316335104209	0.9785710556732132	0.3879098490752195	-0.2278600344897006	-0.10920005984118042	0.8719950958268727	0.21144366898319245	0.5216779919995842	-0.04467373731374025	-0.5010034495623064	-0.6608689265129088	0.05633796710723438	-1.3442692900207005	-0.7539299285530285	1.020169525457991	0.02105035480727846	1.33223540013603	-0.4371195118285325	-0.4728858854660629	-0.3747825455373873	-0.6658371605303959	0.2859158827677639
Training	rifampicin|dmso-6|1|3|6.1|15|s15	dmso-6|dmso-6|0|1|6.3|29|s2	0.26859127756993395	0.43884034312796505	0.0	0.01109507405048582	-0.13189020104435326	0.14495506516051115	1.1083432966538769	0.06611834604896494	0.3312842073840674	-0.06676799762224128	-0.08426818402509717	0.7057232567765936	0.014479470153536234	0.11081353012963424	0.6362475845622075	0.735819940117441	0.0945635062142074	0.0714243298679853	0.09496181625830148	1.2466439947599657	0.6562056608511471	0.1076508530629301	-0.2930094703226107	-0.9804650017791872	-0.11241403558478512	-0.6746913833598605	0.2899469211002268	0.9969128445291756	0.4947529888915527	-0.6667144964045306	-0.3494754465023071	-0.3288797167703299	-0.21153476992464612	-0.1209609815843642	-0.23985393515243206	-0.5073802446332012	-0.11272165458653127	-0.9592329604607714	-0.35351227432740195	1.3394111968260125	-0.2898696398994192	0.7663192252393793	-0.4836560570859678	-0.5968221976350351	-0.4734617986728473	-0.591057445823818	-0.4270014833184908
Training	teixobactin|dmso-6|1|1|6.1|4|s4	dmso-6|dmso-6|0|1|6.1|28|s28	0.6439526558613231	0.2977592076481441	0.0	-0.02408938889027024	0.5681302832077472	0.4204329030292939	0.8332085824584441	0.4784593501611774	0.0121186019194357	-0.6153971724562481	-0.06679603031232784	-0.3278877090831971	0.4256791990496045	-0.2892413011388748	-0.7818108652885445	0.22482129359270786	-0.09316385813505157	0.02832769920305367	-0.003129685149300343	0.9403577571137768	-0.2734840393165179	-0.5476587785090308	0.18596208798267175	-1.8410579675941119	-0.25975214668085744	-0.548670600685293	-0.2877202678439623	0.08806841075965277	-0.34559019880249503	-0.5349698822118496	-0.8689571451382401	-0.3608314861448525	0.8150455728895416	-0.13088907325170673	-0.3283813952979697	-0.7780718053344131	-0.047443451294576285	-0.10980287030442516	-0.5108473899834935	1.0814056746008562	-0.42043559929030216	0.946548907894039	-0.15014584154607746	0.13614924703042594	-0.4137078340318787	-0.38915377812081786	0.09352077628195143
Training	teixobactin|dmso-6|1|1|6.1|4|s4	dmso-6|dmso-6|0|2|6.1|30|s30	0.6301547054563965	0.15506443556165905	0.0	0.06375009692232059	0.17326475379175466	0.06358062389813135	0.5769370117918813	0.34106695925519226	-1.5446666345166091	-1.035615863061417	0.464889931859993	-1.278204035684957	-0.5769525110743223	-0.5831813334461504	-1.4929084634898917	0.7318165145538735	-0.08895458431261273	-0.4295580038139555	-0.03537708834381625	1.248964874910884	-0.7152805248756025	-0.1932107996964838	0.5583344218171824	-1.0678585229518718	-0.7391896021627691	-0.1978834611135092	-0.3251057284976371	-0.9525452087165941	-0.4123027649560225	-0.4001961584362093	-0.8012876311378863	-0.2685784937026021	0.0401742321792522	-0.04227782960614057	-0.6679586879252595	-0.5616515883303457	0.5082429211475148	-0.030708754371560513	-0.1961185791565576	-0.7944296964908504	-0.2805978950966175	0.7715933021148631	0.1689994081025299	0.07145392141722517	-0.3473725409937245	-0.29570609623804955	0.48280996751475497
Training	teixobactin|dmso-6|1|1|6.1|4|s4	dmso-6|dmso-6|0|2|6.1|29|s29	0.6321486771279403	0.0874225218801925	0.0	-0.18654615056223456	1.3779099871431042	0.8460621624716236	1.4293343853345581	0.4787125973685349	-0.7906096091752001	-0.18293355622778493	-0.2227360683665669	-0.4765104714724964	1.2245138111085625	-0.9492249454038132	3.2007623882497533	0.5162484840282584	0.21469896974834146	0.02459668555877048	0.05096631219926806	1.3471437855391135	-0.8360558462264791	-0.24594524292393596	0.6160905236698202	-2.951984244280262	-0.7563849921000276	-0.2590423351712854	0.40046849915988414	-0.9288188843804912	-0.7913061538177502	0.1092670877362112	0.5425630284483942	-0.14135944400620026	0.8646189103242126	-0.04942609505862095	-0.5360597050522191	-0.656823421315945	0.19872197827745094	-0.328065766392867	-0.7613333312226738	0.15320347226878714	-0.07567792797496509	1.4868031301873137	-0.01785125135927501	0.33423200519132124	-0.2099263099993536	-0.5770806631507277	0.5411590889685947
Training	teixobactin|dmso-6|1|1|6.1|4|s4	dmso-6|dmso-6|0|1|6.3|29|s2	0.5950443528032672	0.26297839778002263	0.0	0.0852930232308653	-0.5401583573174751	0.412901654296439	0.9897534377537784	0.3869785225542639	-1.2053968108800277	-0.4598110875199959	-0.2516455894622984	-0.4408524858480445	-0.31861576397286795	0.04771941505393995	-0.6960747958183369	0.6491668475495	-0.041672966728723004	0.24005791082036554	-0.014021072182019978	1.2489376880289351	-0.08432731667669735	-0.3941089116581393	0.4005879560444985	-2.598532862648564	-0.7455455945274734	-0.3735020850207249	-0.2881556354131023	-0.31981588892653523	-0.06869313043649683	-0.448247348827139	-0.6789075138807856	-0.6816828297597226	0.1314061483999822	-0.1257133393292449	-0.2749101906423448	-0.5033347394362373	0.029662356583685327	0.05697056316706206	-0.3609156769970472	0.4724451436368087	-0.3865979226816627	0.9208869552906628	-0.06438779661671035	0.2102956930223492	-0.3086055631348135	-0.5023009484441499	-0.17175827711766
Training	teixobactin|dmso-6|1|2|6.1|5|s5	dmso-6|dmso-6|0|1|6.1|28|s28	0.5330426659675442	0.5797995732394376	0.0	0.12015256711399848	0.7468264133314096	0.4714456124143958	1.065090006882622	0.4642822062045404	-0.29707050836546145	-0.0069600578066406635	-0.12672213155350853	-0.2306618427520326	0.9474270264833092	-0.06062592949289902	-0.3438621549978196	0.04874675139695661	-0.010495039672568929	0.11153977870795197	0.10619209227814608	0.7732598129571179	-0.4968980312179347	-0.3846705123570509	0.16281400187958006	-1.8260116652959697	-0.8040053205801412	-0.6412420324452537	-0.3180434208466201	0.013900516411383457	-0.22116028130131493	-0.7532389759167115	-0.6936598929701576	0.0012692546607597774	0.537984912898466	-0.0032175735760180397	-1.0683631178310211	-0.9172991896656272	0.1838067213497645	-0.8691324616170784	-0.370931435754966	1.1267265268424853	-0.2816981014166897	0.9834026469102816	0.2519187977417019	0.010254493970506928	-0.4602261477320226	-0.21223433191922148	0.014111671605045116
Training	teixobactin|dmso-6|1|2|6.1|5|s5	dmso-6|dmso-6|0|2|6.1|30|s30	0.5192447155626176	0.4371048011529526	0.0	0.2079920529265893	0.35196088391541713	0.11459333328323318	0.8088184362160593	0.3268898152985553	-1.8538557448015065	-0.4271787484118095	0.4049638306188124	-1.1809781693537929	-0.0552046836406177	-0.35456596180017463	-1.0549597531991668	0.5557419723581223	-0.006285765850130076	-0.3463459243090572	0.07394468908363018	1.0818669307542257	-0.9386945167770192	-0.030222533544503882	0.5351863357140907	-1.0528122206537294	-1.2834427760620528	-0.2904548928734698	-0.35542888150029484	-1.0267131030648633	-0.28787284745484243	-0.6184652521410712	-0.6259903789698038	0.09352224710301016	-0.23688642781182345	0.08539367006954812	-1.4079404104583109	-0.7008789726615596	0.7394930937918556	-0.7900383456842137	-0.05620262492803008	-0.7491088442492213	-0.14186039722300506	0.8084470411311058	0.5710640473903092	-0.054440831642693865	-0.3938908546938684	-0.11878665003645315	0.4034008628378487
Training	teixobactin|dmso-6|1|2|6.1|5|s5	dmso-6|dmso-6|0|2|6.1|29|s29	0.5212386872341614	0.369462887471486	0.0	-0.042304194557965864	1.556606117266767	0.8970748718567254	1.661215809758736	0.464535453411898	-1.0997987194600969	0.4255035584218225	-0.2826621696077476	-0.3792846051413319	1.7462616385422671	-0.7206095737578373	3.6387110985404783	0.34017394183250715	0.2973677882108241	0.10780876506366877	0.16028808962671448	1.180045841382455	-1.059469838127896	-0.08295697677195601	0.5929424375667285	-2.93693794198212	-1.3006381659993114	-0.351613766931246	0.3701453461572264	-1.0029867787287603	-0.6668762363165701	-0.10900200596865073	0.7178602806164767	0.22074129679941198	0.5875582503331369	0.07824540461706775	-1.2760414275852705	-0.7960508056471589	0.42997215092179175	-1.0873953577055202	-0.6214173769941462	0.19852432451041624	0.06305956989864736	1.523656869203556	0.3842133879285044	0.2083372521314022	-0.2564446236994975	-0.4001612169491313	0.4617499842916883
Training	teixobactin|dmso-6|1|2|6.1|5|s5	dmso-6|dmso-6|0|1|6.3|29|s2	0.4841343629094883	0.5450187633713162	0.0	0.22953497923513397	-0.3614622271938126	0.4639143636815408	1.2216348621779565	0.37280137859762696	-1.5145859211649246	0.1486260271296116	-0.3115716907034791	-0.34362661951688	0.20313206346083668	0.2763347866999157	-0.258126085527612	0.4730923053537488	0.040995851733759636	0.3232699903252638	0.09530070524542644	1.0818397438722762	-0.3077413085781142	-0.2311206455061594	0.3774398699414068	-2.583486560350422	-1.2897987684267571	-0.4660735167806856	-0.31847878841576005	-0.3939837832748045	0.05573678706468321	-0.6665164425320009	-0.5036102617127032	-0.31958208895411033	-0.14565451159109344	0.0019581603464438047	-1.0148919131753962	-0.6425621237674513	0.2609125292280261	-0.7023590281455911	-0.22099972276851965	0.5177659958784377	-0.24786042480805026	0.9577406943069056	0.33767684267106896	0.08440093996243014	-0.3551238768349574	-0.3253815022425535	-0.2511673817945663
Training	teixobactin|dmso-6|1|3|6.1|6|s6	dmso-6|dmso-6|0|1|6.1|28|s28	0.5858420509501698	0.5448797271127717	0.0	0.15172929447089611	0.08226607876030834	0.3841198956646963	1.1440241821559436	0.4841562614477137	-0.4566165687223744	0.12508574252803314	0.14868130736140814	-0.35606319570875034	0.6938041871725087	-0.588468244441589	-0.7115737579837901	0.04692663616901704	0.06463371062377732	-0.3096785452556312	0.08607392349635923	0.7129830497802914	-0.4140013061501779	-0.19032332075207226	0.0492902281711487	-2.0126957653691258	-0.6616540930506041	-0.6631774818720721	-0.2837122342939926	0.022667439019467217	-0.22512597971325746	-0.7263984144756916	-0.8792911827030769	-0.00394573412606114	0.6630345318998412	0.2904372524671288	-1.0094058934194825	-0.8608616666454445	0.12090341319987807	-0.8740953155583719	-0.38799564894189054	1.8141615055471925	-0.25172247833657746	1.0950990479167055	0.2202501792434095	-0.10854192833221177	-0.5322493021322074	-0.1809342533899514	0.1891627282882684
Training	teixobactin|dmso-6|1|3|6.1|6|s6	dmso-6|dmso-6|0|2|6.1|30|s30	0.5720441005452432	0.4021849550262866	0.0	0.2395687802834869	-0.3125994506556842	0.027267616533533708	0.8877526114893808	0.34676387054172864	-2.0134018051584195	-0.29513294807713564	0.6803672695337291	-1.3063795223105106	-0.3088275229514181	-0.8824082767488646	-1.4226713561851372	0.5539218571301827	0.06884298444621617	-0.7675642482726404	0.05382652030184332	1.0215901675773988	-0.8557977917092625	0.16412465806047472	0.4216625620056593	-1.239496320726886	-1.1410915485325157	-0.3123903423002883	-0.3210976949476674	-1.0179461804567795	-0.2918385458667849	-0.5916246907000513	-0.8116216687027231	0.08830725831618924	-0.11183680881044822	0.37904849611269503	-1.3489831860467725	-0.6444414496413771	0.6765897856419691	-0.7950011996255073	-0.0732668381149546	-0.06167386554451415	-0.11188477414289276	0.9201434421375296	0.5393954288920169	-0.17323725394541256	-0.4659140090940532	-0.08748657150718309	0.578451919521072
Training	teixobactin|dmso-6|1|3|6.1|6|s6	dmso-6|dmso-6|0|2|6.1|29|s29	0.5740380722167869	0.33454304134482005	0.0	-0.010727467201068208	0.8920457826956654	0.8097491551070259	1.7401499850320574	0.4844095086550713	-1.25934477981701	0.5575493587564964	-0.007258730692830896	-0.5046859580980496	1.4926387992314667	-1.2484518887065272	3.2709994955545088	0.3383538266045676	0.3724965385071704	-0.3134095588999144	0.14016992084492766	1.1197690782056284	-0.9765731130601392	0.11139021483302257	0.4794186638582971	-3.1236220420552767	-1.1582869384697745	-0.3735492163580645	0.40447653270985373	-0.9942198561206768	-0.6708419347285126	-0.08216144452763086	0.5322289908835574	0.2155263080125911	0.7126078693345121	0.3719002306602146	-1.217084203173732	-0.7396132826269763	0.3670688427719053	-1.0923582116468138	-0.6384815901810708	0.8859593032151234	0.09303519297875963	1.63535327020998	0.352544769430212	0.0895408298286835	-0.3284677780996823	-0.3688611384198612	0.6368010409749116
Training	teixobactin|dmso-6|1|3|6.1|6|s6	dmso-6|dmso-6|0|1|6.3|29|s2	0.5369337478921139	0.5100989172446502	0.0	0.26111170659203164	-1.0260225617649141	0.37658864693184135	1.3005690374512782	0.3926754338408003	-1.6741319815218376	0.28067182746428543	-0.03616825178856242	-0.4690279724735977	-0.05049077584996376	-0.2515075282487742	-0.6258376885135823	0.4712721901258092	0.11612460203010587	-0.09794833363831934	0.0751825364636396	1.0215629806954496	-0.2248445835103574	-0.036773453901180815	0.2639160962329754	-2.7701706604235783	-1.14744754089722	-0.48800896620750395	-0.2841476018631326	-0.3852168606667208	0.051771088652740715	-0.6396758810909811	-0.6892415514456225	-0.32479707774093125	-0.020604892589718204	0.29561298638959066	-0.9559346887638576	-0.5861246007472687	0.19800922107813967	-0.7073218820868847	-0.23806393595544414	1.2052009745831451	-0.21788480172793803	1.0694370953133294	0.3060082241727766	-0.03439548234028855	-0.4271470312351422	-0.2940814237132834	-0.07611632511134303
Training	metronidazole|dmso-6|1|1|6.1|22|s22	dmso-6|dmso-6|0|1|6.1|28|s28	0.5802006300980374	0.10071468118251747	0.0	0.3841060498813711	-0.809779703935357	0.7883368956146111	0.3904578663337688	-0.014746582738007776	-1.9835989283693818	-1.2487406680842392	-0.15811850537657612	-0.7422851965568298	-1.0754576155105982	-0.4264721806738745	-0.4845602202142003	-0.7303647541418155	-0.09246065921011493	4.058613014156592	0.4523698989221501	0.3590932012646242	-0.11778039676559172	-0.6881997674526971	0.18026312768268585	1.1882851438136433	-0.029907624102071925	-0.4774322182780519	-0.5706450795668879	0.057665562469982674	0.4570355316142791	-0.7987428641866288	-0.03124887846406832	0.15059510719863578	0.06186907283782705	-0.02755756834680234	-0.5496932681870801	-0.651930973134446	-0.15878157317207453	-0.6154465151985713	-0.5557866949766925	0.9160132634615068	-0.09906697425360544	1.0888692875898058	-0.1236612724318924	0.27357495224147504	-0.5890290267893139	-0.5616132485219101	-0.1336205318706405
Training	metronidazole|dmso-6|1|1|6.1|22|s22	dmso-6|dmso-6|0|2|6.1|30|s30	0.5664026796931108	-0.041980090903967586	0.0	0.4719455356939619	-1.2046452333513495	0.4314846164834485	0.13418629566720594	-0.15213897364399287	-3.5403841648054266	-1.6689593586894083	0.3735674567957448	-1.6926015231585902	-2.078089325634525	-0.7204122129811501	-1.1956578184155475	-0.22336953318064975	-0.08825138538767607	3.6007273111395817	0.42012249572763416	0.6677003190617317	-0.5595768823246763	-0.33375178864015004	0.5526354615171964	1.961484588455884	-0.5093450795839836	-0.12664507870626807	-0.6080305402205628	-0.982948057006264	0.3903229654607516	-0.6639691404109884	0.036420635536285495	0.24284809964088616	-0.7130022678724623	0.06105367529876383	-0.8892705608143698	-0.4355107561303786	0.3969047992700165	-0.5363523992657067	-0.2410578841497566	-0.9598221076301998	0.040770729940079235	0.9139136818106302	0.19548397721671493	0.2088796266282742	-0.5226937337511597	-0.4681655666391418	0.2556686593621631
Training	metronidazole|dmso-6|1|1|6.1|22|s22	dmso-6|dmso-6|0|2|6.1|29|s29	0.5683966513646546	-0.10962200458543414	0.0	0.2216492882094068	0.0	1.2139661550569407	0.9865836692098826	-0.01449333553065024	-2.7863271394640177	-0.8162770518557758	-0.3140585434308152	-0.8909079589461291	-0.2766230034516401	-1.0864558249388128	3.498013033324097	-0.4389375637062649	0.2154021686732781	4.054882000512308	0.5064658962707185	0.7658792296899612	-0.6803522036755529	-0.3864862318676021	0.6103915633698342	0.07735886712749274	-0.5265404695212421	-0.18780395276404427	0.11754368743695842	-0.9592217326701612	0.011319576599023941	-0.15450589423856798	1.380271295122566	0.370067149337288	0.11144241027249803	0.05390540984628345	-0.7573715779413295	-0.5306825891159779	0.08738385639995272	-0.8337094112870131	-0.8062726362158728	-0.012188938870562271	0.24569069706173166	1.6291235098830803	0.008633317754910053	0.4716577104023703	-0.3852475027567888	-0.7495401335518199	0.31401778081600273
Training	metronidazole|dmso-6|1|1|6.1|22|s22	dmso-6|dmso-6|0|1|6.3|29|s2	0.5312923270399814	0.06593387131439599	0.0	0.4934884620025066	-1.9180683444605795	0.7808056468817561	0.5470027216291031	-0.10622741034492122	-3.201114341168845	-1.0931545831479872	-0.3429680645265467	-0.8552499733216772	-1.8197525785330704	-0.08951146448105972	-0.3988241507439927	-0.3060192001850233	-0.04096976780378636	4.270343225773903	0.4414785118894304	0.6676731321797824	0.07137632587422882	-0.5346499006018055	0.3948889957445125	0.4308102487591912	-0.5157010719486879	-0.3022637026134838	-0.571080447136028	-0.3502187372162053	0.7339325999802773	-0.7120203308019182	0.15880075279338612	-0.17025623641623433	-0.6217703516517323	-0.022381834424340497	-0.4962220635314552	-0.3771939072362702	-0.08167576529381293	-0.4486730817270841	-0.40585498199024617	0.30705273249745924	-0.06522929764496599	1.0632073349864302	-0.03790322750252528	0.3477213982333982	-0.4839267558922487	-0.6747604188452421	-0.3988995852702519
Training	metronidazole|dmso-6|1|3|6.1|24|s24	dmso-6|dmso-6|0|1|6.1|28|s28	0.7596146935733632	0.12120710141803848	0.0	-0.5934924539485964	-0.809779703935357	0.7316454603965994	0.9217663448364392	-0.6106988114266363	1.8966696303909567	-0.6995145572956156	-0.031331742538383445	1.1155258796066945	-0.3265906361676345	0.3612013566891537	-0.4410739834679007	-0.7264602865875496	0.14360144776352524	4.075768046362275	-0.2687467370944958	-0.0384000431693039	1.03605545497898	-0.8131102718195304	-0.2455487273566579	-0.8574086446230966	0.9750083759678532	-1.1473673793011638	0.5426859766807475	1.3752590350694758	0.2730575971950913	-0.4853693884199428	-0.7181364855816073	-0.33572345591282904	0.5054418186603833	-0.03334609010445888	0.5863697035446593	-0.9191180355536072	-0.833577883755745	0.018142673155924882	-1.2919391101201425	1.6352560751194742	0.010350400301830652	1.4275273573217122	-0.09377102803370896	0.15806468560636233	-1.1559669314331238	-0.8108554788549744	-0.5490236534699786
Training	metronidazole|dmso-6|1|3|6.1|24|s24	dmso-6|dmso-6|0|2|6.1|30|s30	0.7458167431684366	-0.02148767066844659	0.0	-0.5056529681360056	-1.2046452333513495	0.3747931812654368	0.6654947741698765	-0.7480912023326214	0.3398843939549119	-1.1197332479007844	0.5003542196339374	0.16520955300493426	-1.329222346291561	0.06726132438187804	-1.152171581669248	-0.2194650656263839	0.1478107215859641	3.617882343345266	-0.3009941402890117	0.2702070746278036	0.5942589694198954	-0.4586622930069834	0.12682360647785273	-0.0842091999808563	0.4955709204859416	-0.79658023972938	0.5053005160270727	0.33464541559322925	0.20634503104156374	-0.3505956646443025	-0.6504669715812534	-0.24347046347057866	-0.2694295220499061	0.05526515354110728	0.2467924109173696	-0.7026978185495398	-0.277891511313654	0.09723678908878952	-0.9772102992932066	-0.2405792959722324	0.15018810449551534	1.2525717515425363	0.2253742216148984	0.09336935999316154	-1.0896316383949696	-0.7174077969722061	-0.15973446223717502
Training	metronidazole|dmso-6|1|3|6.1|24|s24	dmso-6|dmso-6|0|2|6.1|29|s29	0.7478107148399804	-0.08912958434991314	0.0	-0.7559492156205607	0.0	1.157274719838929	1.517892147712553	-0.6104455642192788	1.0939414192963213	-0.26705094106715244	-0.1872717805926225	0.9669031172173952	0.4722439758913235	-0.2987822875757846	3.541499270070397	-0.43503309615199903	0.4514642756469183	4.072037032717992	-0.2146507397459274	0.3683859852560332	0.4734836480690188	-0.5113967362344356	0.18457970833049053	-1.9683349213092471	0.478375530548683	-0.8577391137871562	1.230874743684594	0.3583717399293321	-0.17265835782016392	0.15886758152811795	0.693383688005027	-0.1162514137741768	0.5550151560950543	0.048116888088626915	0.37869139379041	-0.7978696515351391	-0.5874124541837178	-0.20012022293251694	-1.5424250513593227	0.7070538727874052	0.3551080716171677	1.967781579614987	0.03852356215309349	0.3561474437672576	-0.9521854074005986	-0.9987823638848844	-0.1013853407833354
Training	metronidazole|dmso-6|1|3|6.1|24|s24	dmso-6|dmso-6|0|1|6.3|29|s2	0.7107063905153073	0.08642629154991699	0.0	-0.4841100418274609	-1.9180683444605795	0.7241142116637445	1.0783112001317736	-0.7021796390335497	0.6791542175914937	-0.5439284723593634	-0.21618130168835406	1.002561102841847	-1.070885599190107	0.6981620728819684	-0.3553379139976931	-0.3021147326307574	0.1950923391698538	4.287498257979586	-0.27963812412721545	0.27017988774585433	1.2252121776188003	-0.659560404968639	-0.03092285929483118	-1.6148835396775487	0.4892149281212373	-0.9721988636365956	0.5422506091116075	0.967374735383288	0.5499546655610894	-0.3986468550352322	-0.5280868543241528	-0.6565747995276991	-0.1781976058291761	-0.028170356181997036	0.6398409082002843	-0.6443809696554315	-0.7564720758774834	0.1849161066274121	-1.142007397133696	1.026295544155427	0.044188076910470116	1.4018654047183359	-0.008012983104341842	0.23221113159828555	-1.0508646605360583	-0.9240026491783064	-0.8143027068695899
Training	trimethoprim|dmso-6|1|1|6.1|25|s25	dmso-6|dmso-6|0|1|6.1|28|s28	-0.06600156518610945	0.1791170245795879	0.0	-0.13269575615266138	0.08142934638776489	-0.24260010003093235	0.8266909143059165	0.23071128603841015	-0.05714279402396594	-0.3972309686974187	-0.1286062939022985	-0.08922635904818144	0.18138470107424	-0.247681575892142	-0.8627907296703343	-0.04688338617985899	1.1229054729332557	0.2844618413014173	0.7628443115841783	0.5432032257520767	0.01659174954641518	-0.8730375274977815	0.0812964146991142	-0.9648998270700426	-0.6384409887417659	-1.0348715487962714	-0.5378495566564983	-0.005349234960538851	0.3144344478173453	-1.3707426200993114	-0.9350795579672582	-0.16306606367262774	-0.5464912095797549	-0.489871054587601	-0.9743172391956304	-1.3434538258997817	0.17286649870299442	-1.1278835965592666	-0.4959172912739964	1.3743166504721085	0.14893237117070598	0.8972681112226057	0.3130333095483131	-0.08618265313899975	-1.3889686812059059	-0.44507401044661066	-0.9625014520655908
Training	trimethoprim|dmso-6|1|1|6.1|25|s25	dmso-6|dmso-6|0|2|6.1|30|s30	-0.07979951559103604	0.036422252493102825	0.0	-0.044856270340070566	-0.3134361830282276	-0.5994523791620949	0.5704193436393536	0.09331889513242507	-1.613928030460011	-0.8174496593025875	0.4030796682700224	-1.0395426856499417	-0.8212470090496868	-0.5416216081994176	-1.5738883278716815	0.4601118347813067	1.1271147467556943	-0.17342386171559188	0.7305969083896624	0.8518103435491842	-0.4252047360126694	-0.5185895486852345	0.4536687485336248	-0.1917003824278023	-1.1178784442236775	-0.6840844092244875	-0.575235017310173	-1.0459628544367856	0.2477218816638178	-1.2359688963236708	-0.8674100439669044	-0.07081307123037739	-1.3213625502900443	-0.4012598109420349	-1.3138945318229205	-1.1270336088957142	0.7285528711450855	-1.048789480626402	-0.18118848044706048	-0.5015187206195981	0.2887700753643907	0.7223125054434298	0.6321785591969205	-0.15087797875220055	-1.322633388167752	-0.35162632856384235	-0.5732122608327872
Training	trimethoprim|dmso-6|1|1|6.1|25|s25	dmso-6|dmso-6|0|2|6.1|29|s29	-0.07780554391949224	-0.031219661188363727	0.0	-0.2951525178246257	0.8912090503231219	0.1830291594113973	1.4228167171820305	0.2309645332457677	-0.8598710051186016	0.035232647531044485	-0.2845463319565376	-0.2378491214374807	0.980219313133198	-0.9076652201570804	3.1197825238679635	0.24454380425569155	1.4307683008166483	0.2807308276571341	0.8169403089327467	0.9499892541774138	-0.545980057363546	-0.5713239919126867	0.5114248503862626	-2.075826103756193	-1.135073834160936	-0.7452432832822637	0.1503392103473482	-1.0222365301006828	-0.13128150719790987	-0.7265056501512506	0.4764406156193761	0.05640597846602448	-0.496917872145084	-0.4084080763945153	-1.18199554894988	-1.2222054418813135	0.4190319282750217	-1.3461464926477085	-0.7464032325131766	0.4461144481400394	0.4936900424860431	1.4375223335158802	0.4453278997351156	0.11190010502189553	-1.1851871571733807	-0.6330008954765205	-0.5148631393789476
Training	trimethoprim|dmso-6|1|1|6.1|25|s25	dmso-6|dmso-6|0|1|6.3|29|s2	-0.11490986824416538	0.1443362147114664	0.0	-0.02331334403152585	-1.0268592941374577	-0.2501313487637873	0.9832357696012508	0.13923045843149673	-1.2746582068234291	-0.24164488376116644	-0.3134558530522691	-0.20219113581302886	-0.5629102619482325	0.08927914030067274	-0.7770546602001267	0.3774621677769332	1.174396364339584	0.4961920529187291	0.7519529245514587	0.8517831566672349	0.2057484721862357	-0.7194876606468901	0.2959222827609409	-1.7223747221244947	-1.1242344365883818	-0.8597030331317033	-0.5382849242256382	-0.4132335346467269	0.5913315161833435	-1.2840200867146008	-0.7450299267098037	-0.4839174072874979	-1.2301306340693143	-0.4846953206651392	-0.9208460345400056	-1.068716760001606	0.249972306581256	-0.9611101630877794	-0.3459855782875501	0.7653561195080609	0.18277004777934547	0.8716061586192296	0.3987913544776802	-0.01203620714707654	-1.2838664103088409	-0.5582211807699426	-1.2277805054652022
Training	trimethoprim|dmso-6|1|2|6.1|26|s26	dmso-6|dmso-6|0|1|6.1|28|s28	-0.1457176752128504	0.2758406153914619	0.0	0.4233457423883671	-0.039357914507233034	-0.10840658744134403	0.8156441090343769	0.019723281231129874	-0.4343913181830637	-0.6473699463662186	-0.20128466266031889	0.2570292334304085	0.012315665172799141	-1.0540826704063146	-0.9722080025772292	0.057111675346043	1.1618161408495826	-0.2007453646492765	0.6224905758088273	0.8039017997493207	0.01714104766090685	-0.5576662569735964	-0.19394191528062169	-0.9578791462685254	-1.947510557626234	-0.9948302037290304	-1.2168291276606702	0.12525639536616762	0.1953475016409536	-1.4843428790889341	-1.3578802839923192	-0.11574017383500836	-0.3379920747282892	-0.31274478787132765	-1.0702532951901187	-1.1935930459576871	-0.062297639138876086	-0.7704804046543687	-0.40070622661767	1.4271447105199688	-0.1277573943912218	0.8436275733543708	0.13044788869436807	-0.13060698543144333	-1.2110839365134858	-0.5796262499910796	-0.7572598820374106
Training	trimethoprim|dmso-6|1|2|6.1|26|s26	dmso-6|dmso-6|0|2|6.1|30|s30	-0.159515625617777	0.1331458433049768	0.0	0.5111852282009579	-0.4342234439232256	-0.4652588665725066	0.5593725383678141	-0.11766910967485522	-1.9911765546191087	-1.0675886369713874	0.33040129951200203	-0.6932870931713517	-0.9903160449511276	-1.3480227027135905	-1.6833056007785765	0.5641068963072087	1.1660254146720217	-0.6586310676662857	0.5902431726143114	1.1125089175464282	-0.4246554378981777	-0.20321827816104945	0.17843041855388894	-0.1846797016262851	-2.4269480131081456	-0.6440430641572465	-1.254214588314345	-0.9153572241100792	0.1286349354874261	-1.3495691553132936	-1.2902107699919654	-0.02348718139275796	-1.1128634154385786	-0.22413354422576148	-1.4098305878174084	-0.97717282895362	0.49338873330321503	-0.6913862887215041	-0.08597741579073404	-0.4486906605717378	0.012080309802462885	0.6686719675751949	0.4495931383429754	-0.19530231104464413	-1.1447486434753316	-0.4861785681083113	-0.36797069080460704
Training	trimethoprim|dmso-6|1|2|6.1|26|s26	dmso-6|dmso-6|0|2|6.1|29|s29	-0.1575216539462332	0.06550392962351026	0.0	0.2608889807164028	0.770421789428124	0.31722267200098564	1.4117699119104907	0.01997652843848741	-1.2371195292776993	-0.2149063301377554	-0.3572247007145579	0.10840647104110923	0.8111502772317571	-1.7140663146712534	3.010365250961069	0.34853886578159354	1.4696789687329757	-0.2044763782935597	0.6765865731573957	1.2106878281746578	-0.5454307592490544	-0.2559527213885016	0.2361865204065268	-2.068805422954676	-2.444143403045404	-0.7052019382150228	-0.5286403606568237	-0.8916308997739764	-0.2503684533743016	-0.8401059091408731	0.053639889594315086	0.10373186830364388	-0.2884187372936182	-0.23128180967824186	-1.2779316049443679	-1.0723446619392192	0.1838677904331512	-0.9887433007428106	-0.6511921678568502	0.4989425081878998	0.21700027692411528	1.3838817956476452	0.2627424788811705	0.06747577272945192	-1.0073024124809606	-0.7675531350209894	-0.3096215693507673
Training	trimethoprim|dmso-6|1|2|6.1|26|s26	dmso-6|dmso-6|0|1|6.3|29|s2	-0.19462597827090636	0.2410598055233404	0.0	0.5327281545095026	-1.1476465550324553	-0.11593783617419895	0.9721889643297112	-0.07175754637578358	-1.6519067309825268	-0.4917838614299663	-0.3861342218102895	0.1440644566655611	-0.7319792978496733	-0.7171219542134999	-0.8864719331070217	0.4814572293028352	1.2133070322559112	0.010984846968035368	0.6115991887761076	1.112481730664479	0.20629777030072735	-0.40411639012270495	0.02068395278120505	-1.7153540413229775	-2.4333040054728503	-0.8196616880644623	-1.2172644952298102	-0.2826279043200204	0.4722445700069518	-1.397620345704223	-1.1678306527348647	-0.4365915174498785	-1.0216314992178486	-0.3075690539488658	-1.0167820905344938	-0.9188559800595116	0.01480816873938551	-0.6037069711828815	-0.2507745136312236	0.8181841795559213	-0.09391971778258236	0.8179656207509947	0.2162059336237352	-0.056460539439520126	-1.1059816656164203	-0.6927734203144116	-1.022538935437022
Training	trimethoprim|dmso-6|1|3|6.1|27|s27	dmso-6|dmso-6|0|1|6.1|28|s28	-0.5534083753951435	0.4730337180177733	0.0	-0.48571704540561894	0.6361052672405813	0.3273724288306941	1.0583592439658345	0.1880145783429565	-0.29211411774579155	-1.0534633508670996	-0.07091071317180564	0.040537980635933835	-0.002307581559080063	-0.21122090917041134	-0.058704493396896325	-0.2816346721973169	1.253033053808462	0.6667229435021547	0.37883569263918737	1.0325155475392318	0.12466306242043144	-0.7405112884076761	-0.1862353062948916	-0.7643709422816052	-0.5060643430063898	-1.3022970695829343	-0.28776010018924936	0.3512489833986665	0.400635818525104	-1.597257912862844	-0.9635457127602852	0.20788632471206012	-0.7874365485002448	-0.5834729301585106	-1.541024164663772	-1.5159247157251974	0.44897011259963904	-0.7960725585939255	-0.6205544565541851	1.378341411861951	0.6265016033933932	0.7568510328365434	0.4069927974395977	-0.02688796200306953	-1.4643567091780434	-0.3926737639496611	-1.236033042728291
Training	trimethoprim|dmso-6|1|3|6.1|27|s27	dmso-6|dmso-6|0|2|6.1|30|s30	-0.5672063258000701	0.3303389459312882	0.0	-0.3978775595930282	0.24123973782458874	-0.02947985030046852	0.8020876732992717	0.05062218743697144	-1.8488993541818368	-1.4736820414722684	0.4607752490005153	-0.9097783459658264	-1.0049392916830069	-0.505160941477687	-0.7698020915982435	0.2253605487638488	1.2572423276309008	0.20883724048514551	0.34658828944467146	1.3411226653363393	-0.3171334231386531	-0.3860633095951291	0.18613702753961905	0.008828502360635149	-0.9855017984883014	-0.9515099300111504	-0.3251455608429241	-0.6893646360775803	0.3339232523715765	-1.4624841890872036	-0.8958761987599315	0.3001393171543105	-1.5623078892105342	-0.4948616865129445	-1.8806014572910617	-1.29950449872113	1.0046564850417299	-0.7169784426610608	-0.30582564572724896	-0.4974939592297556	0.7663393075870779	0.5818954270573675	0.7261380470882051	-0.09158328761627033	-1.3980214161398887	-0.29922608206689283	-0.8467438514954875
Training	trimethoprim|dmso-6|1|3|6.1|27|s27	dmso-6|dmso-6|0|2|6.1|29|s29	-0.5652123541285263	0.2626970322498217	0.0	-0.6481738070775833	1.4458849711759385	0.7530016882730237	1.6544850468419483	0.18826782555031407	-1.0948423288404272	-0.6209997346386364	-0.2268507512260447	-0.10808478175336544	0.7965270304998779	-0.8712045534353496	3.9238687601414015	0.009792518238233685	1.560895881691855	0.6629919298578715	0.4329316899877558	1.4393015759645689	-0.43790874448952977	-0.4387977528225813	0.2438931293922568	-1.875297218967756	-1.00269718842556	-1.012668804068927	0.4004286668145971	-0.6656383117414775	-0.04508013649015119	-0.9530209429147832	0.44797446082634895	0.4273583668507124	-0.7378632110655738	-0.5020099519654249	-1.7487024744180215	-1.3946763317067292	0.6951355421716663	-1.0143354546823673	-0.8710403977933652	0.450139209529882	0.9712592747087304	1.297105255129818	0.5392873876264002	0.17119479615782573	-1.2605751851455178	-0.580600648979571	-0.7883947300416478
Training	trimethoprim|dmso-6|1|3|6.1|27|s27	dmso-6|dmso-6|0|1|6.3|29|s2	-0.6023166784531995	0.4382529081496518	0.0	-0.37633463328448347	-0.472183373284641	0.31984118009783913	1.2149040992611688	0.09653375073604308	-1.5096295305452547	-0.8978772659308474	-0.2557602723217762	-0.07242679612891356	-0.7466025445815525	0.1257398070224034	0.027031576073311303	0.14271088175947533	1.3045239452147903	0.8784531551194665	0.3679443056064677	1.3410954784543898	0.31381978506025204	-0.5869614215567847	0.028390561766935107	-1.5218458373360573	-0.9918577908530056	-1.1271285539183662	-0.2881954677583893	-0.0566353162875215	0.6775328868911021	-1.510535379478133	-0.7734960815028309	-0.11296501890280995	-1.4710759729898042	-0.5782971962360488	-1.4875529600081472	-1.2411876498270216	0.5260759204779006	-0.6292991251224382	-0.4706227435677386	0.7693808808979035	0.6603392800020327	0.7311890802331673	0.4927508423689648	0.04725848398885368	-1.3592544382809777	-0.5058209342729931	-1.5013120961279025
Training	doxycycline|dmso-6|1|1|6.3|19|s10	dmso-6|dmso-6|0|1|6.1|28|s28	0.5484723474291897	-0.05462081131856422	0.0	0.6140089585862238	0.6593333273982146	0.31156386149184634	0.963684979371462	0.07702142139008927	-0.37383809449716177	-0.0927543275262286	0.2441324015164854	-0.5390515151385085	0.9613615159410784	-0.11798019468845801	-0.3139525092090696	-0.6644876960987176	-0.2902594891710706	-0.13920146224546492	0.18779074493657788	0.5461247099255022	-0.2809928530480921	-0.12422571020364792	-0.16378701670454987	-0.4604745207395338	-0.5432733336384503	-0.23258218786251386	-0.09283713135688833	-0.24503122344568684	-0.72030244124283	-0.4770090474468826	-1.0496060707574717	0.18560999950474866	0.13736813047071905	-0.046575933082507966	-1.4791495492046134	-0.4593900275722573	-0.012127162891358623	-0.914794586153154	0.2006100043211161	0.4418118977317418	-0.2527490764833482	1.114442724349117	0.013844840030877492	-0.3342480275784663	-0.3248505676107865	-0.12135361977481375	-0.036012679040040574
Training	doxycycline|dmso-6|1|1|6.3|19|s10	dmso-6|dmso-6|0|2|6.1|30|s30	0.5346743970242631	-0.1973155834050493	0.0	0.7018484443988147	0.2644677979822221	-0.045288417639316236	0.7074134087048991	-0.06037096951589582	-1.9306233309332068	-0.5129730181313974	0.7758183636888063	-1.4893678417402687	-0.04127019418284839	-0.4119202269957336	-1.0250501074104168	-0.15749247513755193	-0.2860502153486317	-0.5970871652624741	0.15554334174206194	0.8547318277226097	-0.7227893386071766	0.23022226860889905	0.2085853171299608	0.31272492390270656	-1.0227107891203622	0.11820495170927005	-0.13022259201056308	-1.2856448429219336	-0.7870150073963575	-0.3422353236712423	-0.981936556757118	0.27786299194699904	-0.6375032102395704	0.042035310563058204	-1.8187268418319031	-0.2429698105681899	0.5435592095507324	-0.8357004702202895	0.515338815148052	-1.4340234733599648	-0.11291137228966353	0.9394871185699412	0.33299008967948485	-0.3989433531916671	-0.25851527457263224	-0.027905937892045433	0.35327651219276296
Training	doxycycline|dmso-6|1|1|6.3|19|s10	dmso-6|dmso-6|0|2|6.1|29|s29	0.5366683686958069	-0.26495749708651584	0.0	0.4515521969142595	1.4691130313335716	0.7371931209341759	1.5598107822475755	0.0772746685974468	-1.1765663055917974	0.3397092887022346	0.08819236346224635	-0.6876742775278077	1.7601961280000364	-0.7779638389533963	3.668620744329228	-0.3730605056631671	0.017603338712322447	-0.1429324758897481	0.2418867422851463	0.9529107383508392	-0.8435646599580533	0.17748782538144692	0.2663414189825985	-1.5714007974256845	-1.0399061790576205	0.057046077651493825	0.5953516356469581	-1.2619185185858308	-1.1660183962580852	0.16722792250117813	0.3619141028291626	0.4050820416434009	0.18694146790539	0.03488704511057783	-1.6868278589588628	-0.3381416435537892	0.23403826668066866	-1.133057482241596	-0.04987593691806413	-0.4863903046003273	0.09200859483198888	1.6546969466423915	0.14613943021767994	-0.13616526941757098	-0.12106904357826133	-0.3092805048047236	0.41162563364660265
Training	doxycycline|dmso-6|1|1|6.3|19|s10	dmso-6|dmso-6|0|1|6.3|29|s2	0.4995640443711338	-0.08940162118668571	0.0	0.7233913707073594	-0.4489553131270077	0.3040326127589914	1.1202298346667965	-0.014459406216824178	-1.5913535072966252	0.06283175741002367	0.05928284236651483	-0.6520162919033559	0.21706655291860602	0.2189805215043568	-0.228216439738862	-0.24014214214192545	-0.238768597764742	0.07252874937184695	0.17689935790385825	0.8547046408406604	-0.09183613040827154	0.029324156647243527	0.05083885135727684	-1.217949415793986	-1.0290667814850665	-0.05741367219794569	-0.09327249892602828	-0.6529155231318748	-0.4434053728768319	-0.3902865140621721	-0.8595564395000173	-0.13524134411012145	-0.5462712940188403	-0.041400199160046114	-1.4256783445489885	-0.18465296167408152	0.06497864498690298	-0.7480211526816669	0.35054171730756245	-0.16714863323230578	-0.2189113998747088	1.088780771745741	0.0996028849602446	-0.26010158158654306	-0.2197482967137212	-0.2345007900981457	-0.30129173243965196
Training	doxycycline|dmso-6|1|1|6.3|20|s11	dmso-6|dmso-6|0|1|6.1|28|s28	0.07644043885697371	0.17067617263591384	0.0	0.6244591380566034	1.3435771225913982	0.17255318935587738	1.5374980956405535	-0.17187827351646054	2.758489766762513	-0.17492637726696536	-0.03010750101836201	1.211080495326475	1.5462087764680694	0.4842416830996377	0.669357710933395	-1.4483878571493856	-0.11524720649441722	0.16040159566254794	-0.2195581988655988	-0.26578696896017817	0.9863634650221522	-0.7714951720979402	-0.7162756898975946	0.9155227639964352	1.1594228406054423	-0.6962322225224327	0.19654404706530748	1.0676708294211554	0.1722528575211273	-0.7385368028880128	-0.31577003776603885	0.2894544215866066	0.9366308198186292	-0.5536489822482675	0.19358050461586984	-0.9633663498447352	-0.5231129785137902	-0.3465284687407548	-0.10593343163146683	2.716964432299469	-0.38230632746203774	0.8492756984455028	-0.2653090254168742	-0.6575387113483053	-0.7586308596573303	-0.5011909864931052	0.0865668540107789
Training	doxycycline|dmso-6|1|1|6.3|20|s11	dmso-6|dmso-6|0|2|6.1|30|s30	0.06264248845204712	0.02798140054942877	0.0	0.7122986238691942	0.9487115931754057	-0.1842990897752852	1.2812265249739907	-0.3092706644224457	1.2017045303264684	-0.5951450678721342	0.5015784611539589	0.2607641687247151	0.5435770663441426	0.19030165079236205	-0.041739887267952185	-0.94139263618822	-0.11103793267197837	-0.2974841073544612	-0.2518056020601147	0.042820148836929306	0.5445669794630676	-0.4170471932853932	-0.34390335606308403	1.6887222086386755	0.6799853851235307	-0.3454450829506488	0.15915858641163272	0.02705720994490868	0.1055402913675998	-0.6037630791123725	-0.24810052376568506	0.38170741402885705	0.16175947910833965	-0.4650377386027014	-0.1459967880114199	-0.7469461328406677	0.03257339392830083	-0.2674343528078902	0.2087953791954691	0.8411290612077629	-0.24246862326835306	0.6743200926663269	0.053836224231733176	-0.7222340369615061	-0.6922955666191761	-0.4077433046103369	0.4758560452435825
Training	doxycycline|dmso-6|1|1|6.3|20|s11	dmso-6|dmso-6|0|2|6.1|29|s29	0.06463646012359092	-0.03966051313203778	0.0	0.462002376384639	2.1533568265267546	0.598182448798207	2.133623898516668	-0.17162502630910306	1.9557615556678776	0.2575372389614978	-0.18604753907260108	1.0624577329371758	2.3450433885270274	-0.1757419611653006	4.651930964471694	-1.156960666713835	0.1926156213889758	0.15667058201826478	-0.1654622015170304	0.1409990594651589	0.42379165811219105	-0.4697816365128453	-0.2861472542104462	-0.19540351268971531	0.6627899951862721	-0.406603957008425	0.8847328140691539	0.050783534281011455	-0.2734630974941279	-0.09429983293995203	1.0957501358205954	0.5089264637252588	0.9862041572533001	-0.4721860040551818	-0.014097805138379547	-0.8421179658262672	-0.276947548941763	-0.5647913648291967	-0.3564193728706471	1.7887622299674004	-0.037548656146700665	1.3895299207387772	-0.13301443523007173	-0.4594559531874101	-0.5548493356248052	-0.6891178715230151	0.5342051666974221
Training	doxycycline|dmso-6|1|1|6.3|20|s11	dmso-6|dmso-6|0|1|6.3|29|s2	0.027532135798917782	0.13589536276779235	0.0	0.7338415501777389	0.2352884820661758	0.16502194062302245	1.694042950935888	-0.263359101123374	1.5409743539630505	-0.019340292330713105	-0.2149570601683326	1.098115718561628	0.801913813445597	0.8212023992924524	0.7550937804036026	-1.0240423031925934	-0.06375631508808867	0.37213180727985984	-0.23044958589831846	0.042792961954980065	1.1755201876619727	-0.6179453052470487	-0.5016498218357679	0.15804786894198308	0.6736293927588264	-0.5210637068578645	0.1961086794961675	0.6597865297349674	0.44914992588712543	-0.6518142695033022	-0.1257204065085844	-0.031396922028263496	0.2529913953290697	-0.5484732483258057	0.2470517092714948	-0.6886292839465593	-0.44600717063552864	-0.17975503526926762	0.04399828135497952	2.108003901335422	-0.3484686508533983	0.8236137458421267	-0.17955098048750706	-0.5833922653563821	-0.6535285887602651	-0.6143381568164372	-0.17871219938883254
Training	metronidazole|dmso-6|1|1|6.3|22|s7	dmso-6|dmso-6|0|1|6.1|28|s28	0.6510378593804873	0.11703217135464873	0.0	0.5190944015337369	0.18418672110535386	0.8399705857638438	0.3826491999036534	0.0003641209577462945	-0.6361937722115494	-0.8400925958458841	-0.3354037798264482	-0.6074261767268836	0.3439920896128874	0.3394998913200058	-0.030413411455851413	-0.5651685671477669	0.3475383462627484	4.036280179970904	0.3768708651379207	0.3601746463764233	0.2041873465216293	-0.8594346210398696	0.16860103605693588	1.203962019377844	-0.4586279558911306	-0.5036638327456178	-0.1922778626685009	0.7258197140752731	0.4133409003407422	-0.5212981269072783	-0.29879420443316906	-0.021288261891173832	0.12729873847373607	0.07800109812666811	-0.6471679464670164	-0.2441670508158591	-0.20541910489148307	-0.339422006899234	-0.6430188769250282	0.7187592779731844	-0.1622066755403022	0.8628330920689544	-0.13475926864857612	0.3015243177981333	-0.5698081117163625	-0.5334427751872841	-0.17079237557401686
Training	metronidazole|dmso-6|1|1|6.3|22|s7	dmso-6|dmso-6|0|2|6.1|30|s30	0.6372399089755607	-0.02566260073183635	0.0	0.6069338873463277	-0.21067880831063868	0.4831183066326812	0.12637762923709062	-0.1370282699482388	-2.1929790086475944	-1.2603112864510528	0.1962821823458727	-1.5577425033286438	-0.6586396205110394	0.04555985901273018	-0.7415110096571986	-0.0581733461866012	0.35174762008518723	3.5783944769538936	0.3446234619434048	0.6687817641735307	-0.2376091390374553	-0.5049866422273226	0.5409733698914465	1.9771614640200843	-0.9380654113730422	-0.1528766931738339	-0.22966332332217565	-0.31479390540097363	0.3466283341872147	-0.3865244031316379	-0.23112469043281525	0.07096473055107655	-0.6475726022365533	0.16661234177223427	-0.986745239094306	-0.02774683381179166	0.35026726755060805	-0.2603278909663693	-0.3282900660980923	-1.1570760931185222	-0.022368971346617528	0.6878774862897785	0.18438598100003126	0.2368289921849325	-0.5034728186782083	-0.4399950933045158	0.2184968156587868
Training	metronidazole|dmso-6|1|1|6.3|22|s7	dmso-6|dmso-6|0|2|6.1|29|s29	0.6392338806471045	-0.0933045144133029	0.0	0.3566376398617725	0.9939664250407108	1.2655998452061734	0.9787750027797671	0.0006173681651038264	-1.438921983306185	-0.4076289796174208	-0.4913438178806873	-0.7560489391161829	1.1428267016718454	-0.3204837529449325	3.9521598420824464	-0.2737413767122163	0.6554011741461414	4.03254916632662	0.4309668624864891	0.7669606748017603	-0.35838446038833194	-0.5577210854547747	0.5987294717440843	0.09303574269169346	-0.9552608013103008	-0.2140355672316101	0.4959109043353456	-0.29106758106487085	-0.03237505467451296	0.12293884304078252	1.1127259691534652	0.1981837802474784	0.17687207590840706	0.1594640763197539	-0.8548462562212658	-0.12291866679739095	0.040746324680544184	-0.5576849029876758	-0.8935048181642085	-0.20944292435888467	0.18255099577503486	1.4030873143622289	-0.002464678461773673	0.4996070759590285	-0.3660265876838373	-0.7213696602171941	0.2768459371126264
Training	metronidazole|dmso-6|1|1|6.3|22|s7	dmso-6|dmso-6|0|1|6.3|29|s2	0.6021295563224314	0.08225136148652723	0.0	0.6284768136548724	-0.9241019194198684	0.8324393370309888	0.5391940551989878	-0.09111670664916716	-1.8537091850110128	-0.6845065109096318	-0.5202533389764188	-0.720390953491731	-0.4003028734095849	0.6764606075128206	0.055322658014356214	-0.14082301319097468	0.39902923766907694	4.248010391588215	0.36597947810520093	0.6687545772915815	0.3933440691614498	-0.7058847541889781	0.3832269041187626	0.4464871243233919	-0.9444214037377464	-0.3284953170810496	-0.19271323023764086	0.3179354143890851	0.6902379687067404	-0.4345755935225677	-0.10874457317571462	-0.34213960550604394	-0.5563406860158233	0.08317683204912996	-0.5936967418113914	0.03057001508231672	-0.12831329701322147	-0.17264857342774675	-0.4930871639385819	0.10979874700913683	-0.12836899893166276	0.8371711394655783	-0.049001223719209015	0.3756707637900565	-0.4647058408192972	-0.6465899455106161	-0.4360714289736283
Training	metronidazole|dmso-6|1|1|6.3|23|s8	dmso-6|dmso-6|0|1|6.1|28|s28	0.768874150685237	0.2526880728988843	0.0	0.4845481071381359	0.9499782894306332	0.7159453486053646	0.29270177636121897	0.04674672834676485	0.569072529393599	-1.3728043024243766	-0.02702557801638328	0.2520842203148512	-0.4645322270785854	0.2736318308577421	0.13545216198023313	-0.5496135273433413	0.4219607541924288	4.1904669337930445	0.1448681991678189	0.053148556331830576	0.2501118478934705	-1.0129687911578218	0.13783863561814158	1.2716423574339988	-0.5218216221883578	-0.7297381389433024	0.2661353074145669	-0.011514931003455686	0.4128568147007927	-0.3317633797867998	0.02619862387127636	0.06270676900337603	-0.19733607584878946	0.09610136654164947	-0.5047591500580175	-0.4371792200161551	-0.2011988036602066	-0.7782752228623675	-0.45351682251769	-0.6880377049086028	-0.22610842643624274	1.3783219711812942	-0.000532473515852061	0.030541475448577767	-0.7559299197415381	-0.5016719625089134	0.035200791224434085
Training	metronidazole|dmso-6|1|1|6.3|23|s8	dmso-6|dmso-6|0|2|6.1|30|s30	0.7550762002803104	0.10999330081239922	0.0	0.5723875929507267	0.5551127600146406	0.35909306947420205	0.03643020569465616	-0.09064566255922024	-0.987712707042446	-1.7930229930295454	0.5046603841559376	-0.698232106286909	-1.4671639372025125	-0.02030820144953349	-0.5756454362211141	-0.04261830638217568	0.4261700280148677	3.7325812307760353	0.112620795973303	0.3617556741289381	-0.19168463766561405	-0.6585208123452748	0.5102109694526522	2.044841802076239	-1.0012590776702694	-0.37895099937151855	0.22874984676089216	-1.0521285504797024	0.3461442485472652	-0.19698965601115948	0.09386813787163018	0.1549597614456264	-0.9722074165590788	0.18471261018721566	-0.8443364426853073	-0.2207590030120876	0.3544875687818845	-0.6991811069295029	-0.13878801169075405	-2.563873076000309	-0.08627072224255805	1.2033663654021185	0.3186127761327553	-0.034153850164623016	-0.6895946267033839	-0.4082242806261451	0.4244899824572377
Training	metronidazole|dmso-6|1|1|6.3|23|s8	dmso-6|dmso-6|0|2|6.1|29|s29	0.7570701719518542	0.04235138713093267	0.0	0.3220913454661716	1.75975799336599	1.1415746080476945	0.8888275792373328	0.04699997555412239	-0.2336556817010367	-0.9403406861959134	-0.18296561607062234	0.10346145792555196	0.33430238498037257	-0.38635181340719615	4.118025415518531	-0.2581863369077908	0.7298235820758219	4.186735920148761	0.1989641965163873	0.4599345847571677	-0.3124599590164907	-0.7112552555727271	0.56796707130529	0.16071608074784827	-1.018454467607528	-0.4401098734292948	0.9543240744184134	-1.0284022261435997	-0.032859140314462465	0.312473590161261	1.4377187974579106	0.28217881114202825	-0.14776273841411847	0.17756434473473526	-0.7124374598122669	-0.3159308359976869	0.044966625911820664	-0.9965381189508092	-0.7040027637568702	-1.616239907240672	0.11864924487909435	1.9185761934745689	0.1317621166709504	0.22862423360947304	-0.552148395709013	-0.6895988475388233	0.4828391039110773
Training	metronidazole|dmso-6|1|1|6.3|23|s8	dmso-6|dmso-6|0|1|6.3|29|s2	0.7199658476271811	0.2179072630307628	0.0	0.5939305192592714	-0.15831035109458913	0.7084140998725097	0.4492466316565533	-0.0447340992601486	-0.6484428834058642	-1.2172182174881243	-0.21187513716635387	0.13911944355000386	-1.208827190101058	0.6105925470505569	0.22118823145044075	-0.12526797338654916	0.4734516455987574	4.402197145410357	0.13397681213509927	0.3617284872469888	0.4392685705332911	-0.8594189243069303	0.3524645036799683	0.5141674623795467	-1.0076150700349735	-0.5545696232787343	0.2656999398454269	-0.4193992306896437	0.6897538830667909	-0.24504084640208926	0.2162482551287308	-0.2581445746114941	-0.8809755003383488	0.10127710046411133	-0.4512879454023926	-0.16244215411797924	-0.124092995781945	-0.6115017893908803	-0.3035851095312436	-1.2969982358726504	-0.19227074982760328	1.352660018577918	0.08522557141351507	0.104687921440501	-0.6508276488444729	-0.6148191328322454	-0.2300782621751773
Training	metronidazole|dmso-6|1|1|6.3|24|s9	dmso-6|dmso-6|0|1|6.1|28|s28	0.8350003280463341	0.16732728385542028	0.0	0.1689247081075047	1.1236068266788617	0.8203003695690807	0.6482451644777107	-0.17453002442917145	2.4961667109510235	-1.282262107930598	-0.4263806017863097	1.475677245145182	0.9096430484811702	0.4593782840829301	0.4318294176664943	-0.9374457708130546	0.3147312010798817	4.24691529449333	-0.08693550845126198	-0.007531393645168194	1.0166360807984631	-0.9739916568344408	-0.2714346891183048	-0.6298441457937098	0.7905240557427851	-1.0430435967299392	0.21662671065676609	1.3835008296486055	0.5428769788499732	-0.7425091134097439	0.002078151668660766	-0.06630636978872761	0.6922263341400994	0.10404027403781768	-0.2331619003573513	-0.8628118027654601	-0.6659700485663311	-0.29081609263360786	-0.5204725175909948	1.9273908979478864	-0.5478753389834878	1.2850415860074635	-0.2411419244505009	0.1110988902625074	-1.0065881533708885	-0.6439867379954691	-0.5892948946864278
Training	metronidazole|dmso-6|1|1|6.3|24|s9	dmso-6|dmso-6|0|2|6.1|30|s30	0.8212023776414075	0.024632511768935217	0.0	0.25676419392009553	0.7287412972628691	0.4634480904379181	0.391973593811148	-0.3119224153351565	0.9393814745149784	-1.7024807985357668	0.10530536038601124	0.5253609185434218	-0.09298866164275664	0.16543825177565452	-0.2792681805348529	-0.4304505498518889	0.3189404749023206	3.789029591476321	-0.11918291164577788	0.3010757241519393	0.5748395952393786	-0.6195436780218939	0.1009376447162058	0.1433552988485305	0.3110866002608734	-0.6922564571581553	0.17924125000309132	0.3428872101723588	0.4761644126964457	-0.6077353896341036	0.06974766566901458	0.02594662265352277	-0.08264500657019003	0.19265151768338384	-0.5727391929846409	-0.6463915857613927	-0.11028367612424006	-0.2117219767007432	-0.20574370676405884	0.05155552685617959	-0.4080376347898032	1.1100859802282876	0.07800332519810649	0.04640356464930662	-0.940252860332734	-0.5505390561127008	-0.20000570345362426
Training	metronidazole|dmso-6|1|1|6.3|24|s9	dmso-6|dmso-6|0|2|6.1|29|s29	0.8231963493129513	-0.04300940191253133	0.0	0.006467946435540385	1.9333865306142184	1.2459296290114104	1.2443709673538246	-0.1742767772218139	1.6934384998563878	-0.8497984917021348	-0.5823206398405487	1.3270544827558828	1.7084776605401282	-0.2006053601820081	4.414402671204792	-0.646018580377504	0.6225940289632748	4.243184280849047	-0.032839511102693564	0.3992546347801689	0.4540642738885019	-0.6722781212493462	0.1586937465688436	-1.7407704224798604	0.2938912103236149	-0.7534153312159315	0.9048154776606124	0.3666135345084616	0.09716102383471804	-0.09827214346168313	1.413598325255295	0.15316567234992462	0.7417996715747703	0.18550325223090347	-0.4408402101116007	-0.7415634187469919	-0.4198046189943039	-0.5090789887220497	-0.7709584588301751	0.9991886956158172	-0.2031176676681508	1.825295808300738	-0.1088473342636984	0.3091816484234027	-0.8028066293383631	-0.8319136230253791	-0.1416565819997846
Training	metronidazole|dmso-6|1|1|6.3|24|s9	dmso-6|dmso-6|0|1|6.3|29|s2	0.7860920249882781	0.1325464739872988	0.0	0.27830712022864024	0.015318186153639338	0.8127691208362258	0.8047900197730451	-0.2660108520360849	1.2786512981515603	-1.1266760229943458	-0.6112301609362802	1.3627124683803349	0.16534808545869772	0.7963390002757449	0.5175654871367019	-0.5131002168562624	0.3662220924862103	4.458645506110641	-0.0978268954839816	0.30104853726999004	1.2057928034382837	-0.8204417899835494	-0.05680882105647811	-1.3873190408481622	0.3047306078961691	-0.867875081065371	0.2161913430876261	0.9756165299624175	0.8197740472159714	-0.6557865800250333	0.1921277829261152	-0.3871577134035977	0.008586909650539987	0.10921600796027953	-0.17969069570172636	-0.5880747368672843	-0.5888642406880695	-0.12404265916212065	-0.3705408046045484	1.3184303669838386	-0.5140376623748484	1.2593796334040874	-0.15538387952113375	0.18524533625443065	-0.901485882473823	-0.7571339083188011	-0.8545739480860393
Training	trimethoprim|dmso-6|1|1|6.3|26|s1	dmso-6|dmso-6|0|1|6.1|28|s28	-0.10674282968827598	0.0558636467551219	0.0	-0.1551887867022277	0.5648220103716356	-0.1651739217745245	0.8194268751752931	0.09760894602540836	-0.12291903022265195	-0.4531315709195596	-0.08749327358167225	0.05422913446204314	0.4244905372396128	-0.22794937606693644	-1.2521204726370656	0.09774122255716478	0.9464464321932526	0.2449475631427891	0.5847108520014164	0.8251105671107428	0.07434513486401872	-0.5569771874258773	-0.11995251882907355	-1.0077831607866643	-0.6239922789910439	-0.9888180801356192	-0.9045960023203516	0.2295734388490516	0.1598196492431141	-1.3881262755906505	-0.8414756820657114	0.10395021241901148	-0.11904683819677775	-0.2458477818445548	-1.4721288342920849	-1.290200702610062	0.023886002673073392	-0.8243715044228557	-0.5184857834195764	1.927426392259928	0.08971743049651604	0.9993876296043585	0.24575591895144197	-0.1885355463227132	-1.379481700457729	-0.4968004553912682	-0.9191494530353106
Training	trimethoprim|dmso-6|1|1|6.3|26|s1	dmso-6|dmso-6|0|2|6.1|30|s30	-0.12054078009320256	-0.08683112533136317	0.0	-0.06734930088963688	0.16995648095564309	-0.5220262009056871	0.5631553045087303	-0.03978344488057672	-1.6797042666586968	-0.8733502615247284	0.44419268859064864	-0.8960871921397171	-0.578141172884314	-0.521889408374212	-1.9632180708384128	0.6047364435183304	0.9506557060156916	-0.21293813987422008	0.5524634488069005	1.1337176849078503	-0.36745135069506585	-0.20252920861333035	0.2524198150054371	-0.234583716144424	-1.1034297344729556	-0.6380309405638354	-0.9419814629740264	-0.8110401806271952	0.0931070830895866	-1.2533525518150102	-0.7738061680653576	0.19620320486126186	-0.8939181789070672	-0.15723653819898864	-1.8117061269193744	-1.0737804856059947	0.5795723751151645	-0.745277388489991	-0.20375697259264047	0.05159102116822112	0.2295551346902007	0.8244320238251825	0.5649011686000494	-0.253230871935914	-1.3131464074195751	-0.4033527735084999	-0.529860261802507
Training	trimethoprim|dmso-6|1|1|6.3|26|s1	dmso-6|dmso-6|0|2|6.1|29|s29	-0.11854680842165875	-0.15447303901282972	0.0	-0.317645548374192	1.3746017143069926	0.26045533766780515	1.415552678051407	0.0978621932327659	-0.9256472413172876	-0.02066795469109639	-0.2434333116359113	-0.09439362792725614	1.2233251492985708	-0.8879330203318747	2.730452780901232	0.3891684129927153	1.2543092600766457	0.2412165494985059	0.6388068493499848	1.23189659553608	-0.4882266720459425	-0.2552636518407825	0.3101759168580749	-2.118709437472815	-1.120625124410214	-0.6991898146216116	-0.2164072353165052	-0.7873138562910924	-0.2858963057721411	-0.7438893056425897	0.5700444915209228	0.3234222545576637	-0.06947350076210679	-0.16438480365146899	-1.6798071440463342	-1.168952318591594	0.27005143224510064	-1.0426344005112975	-0.7689717246587566	0.9992241899278588	0.4344751018118531	1.5396418518976331	0.3780505091382445	0.00954721183818208	-1.1757001764252042	-0.684727340421178	-0.4715111403486674
Training	trimethoprim|dmso-6|1|1|6.3|26|s1	dmso-6|dmso-6|0|1|6.3|29|s2	-0.1556511327463319	0.021082836887000408	0.0	-0.045806374581092164	-0.5434666301535866	-0.17270517050737946	0.9759717304706276	0.006128118418494921	-1.3404344430221151	-0.2975454859833073	-0.27234283273164284	-0.058735642302804265	-0.3198044257828596	0.10901134012587832	-1.166384403166858	0.522086776513957	0.9979373235995812	0.456677774760101	0.5738194649686967	1.1336904980259008	0.26350185750383925	-0.40342732057498587	0.09467334923275317	-1.7652580558411164	-1.10978572683766	-0.8136495644710511	-0.9050313698894916	-0.17831086083713646	0.4367167176091121	-1.30140374220594	-0.6514260508082571	-0.21690113119585866	-0.8026862626863371	-0.24067204792209296	-1.41865762963646	-1.0154636367118863	0.100991810551335	-0.6575980709513685	-0.3685540704331301	1.3184658612958802	0.12355510710515548	0.9737256770009824	0.3315139638808091	-0.11438910033078994	-1.274379429560664	-0.6099476257146002	-1.184428506434922
Training	retapamulin|dmso-7|1|1|7.0|19|s16	dmso-7|dmso-7|0|1|7.0|34|s40	-1.7270892121941357	-0.13774508512838055	0.0	-0.17575962140723167	1.6841475999177145	1.922621487769863	1.3944670879652268	-0.5939119210187602	0.45303048948353203	-0.6918048924006612	0.9346131041951669	1.263894824106666	1.18515600282336	0.6394775969333644	0.507184016138539	-0.8688194115974532	0.7396397099201079	0.931798648759056	-0.2311005403559072	0.31729676361730696	1.4672718337623418	-1.2994713147993489	-1.4566836525795424	1.0405253467081388	0.7449102827338265	-2.0081506703768195	0.24687976801544045	1.8346993392692683	0.8163578960805342	-1.5790479704060436	-0.17056137622804354	0.4373260934476004	2.004476733722046	0.29234318854942565	-1.9083351366152692	-1.6406164388113966	0.9856373665025764	-0.9078270392583968	0.26234960949431585	-0.4588635155768868	-1.129506609308951	1.0548616286416514	-0.8793567180708459	0.05156410117922938	-1.195785616791941	-0.3715277357564944	-1.5869354515267284
Training	retapamulin|dmso-7|1|1|7.0|19|s16	dmso-7|dmso-7|0|2|7.0|35|s41	-1.7229992556196478	-0.12966443515201753	0.0	0.3262108899610849	1.264261749490613	2.046996459543154	1.5229009474685409	-0.4184141786615472	0.9107861319262422	-0.6165635746513498	0.8517434103917569	1.4348714962246074	1.006245494082806	0.038128042929311164	0.6672218137317136	-1.1168179810606491	0.9932001948013892	0.2904718866256513	-0.2703915376601547	-0.21830537401019434	1.5690762375081384	-1.6681864659012433	-1.335476363459856	1.6366234362446257	0.8033189672972131	-2.0302871142164776	0.8502233448225773	1.7924833323617753	0.8310419297015352	-1.9185020912544468	-0.3779569204033475	-0.10722990136485676	1.7111011008102164	0.2661385994331553	-1.658265675477097	-1.8868395831190008	0.8541146184514119	-0.6054537840985166	0.4152312105772564	0.22291228859577414	-1.2625084625176868	0.8572745268816497	-1.0079483197819856	-0.3973788507312221	-0.9250133316963804	-0.5656007972130563	-1.5480278254354225
Training	retapamulin|dmso-7|1|1|7.0|19|s16	dmso-7|dmso-7|0|3|7.0|36|s42	-1.900945095221605	-0.4070229639360967	0.0	0.32781064364844514	1.1528505999466823	1.5170690846289538	1.8161696298389345	-0.7202161285401658	1.4208513451180909	-1.0011687709273698	1.1145707903735884	1.1286146846936838	0.5865502879600557	0.7478375647985036	0.5408058678440155	-0.7480210293475569	0.8493646093203306	0.41347532022706535	-0.5024442522576695	0.45017825825476265	1.1190038945338756	-1.3754479908220665	-1.5046058328750398	0.3148379900987246	0.7238467304461453	-2.1065591569419753	0.22013587330404505	1.0358557969024167	1.0333439108527005	-1.6803474449684144	-0.10276360720828136	0.5504340884145309	1.2499647194921053	0.3186286638809026	-2.1423858509781057	-1.4984722831575317	1.3634276098398015	-0.7105624284720626	0.23347552502619795	-0.11327667025223145	-1.0270739615189957	0.6830319039919468	-0.8291561318823879	0.0981041251473691	-1.3676697320366813	-0.5031270451512917	-1.3281726906132283
Training	retapamulin|dmso-7|1|2|7.0|20|s17	dmso-7|dmso-7|0|1|7.0|34|s40	-2.146599977506467	0.2218698384774651	0.0	0.7097669660110979	1.693930843269854	1.841242750022133	1.2502674184596811	-0.8476439971937769	0.6631083146014864	-0.18617533428824107	1.0180438726376044	1.6046110679765269	1.1082962136389765	0.42357780911666604	0.875109528135968	-0.9579273959481059	0.9083438381713788	0.8932014972135169	-0.41415070247755104	-0.05220236237375708	1.3024577003941522	-1.0079045379597495	-1.5714585900265077	1.3565774470705685	0.4669892218248064	-2.34428110770102	0.26853322988310424	2.3962517683763966	0.8238716776005139	-1.5173052728920655	-0.3214097094692576	0.6241155166003862	1.879309626882633	0.1744310434536125	-2.4724887226459504	-1.6951195642484072	1.2083576848459927	-0.4286764647638597	0.5599338898981516	0.15622177191651265	-1.1618880722612417	0.7675735691072711	-0.5864666329368511	0.022908039786102563	-1.2779958687000548	-0.2012934797534882	-1.6022183808411876
Training	retapamulin|dmso-7|1|2|7.0|20|s17	dmso-7|dmso-7|0|2|7.0|35|s41	-2.1425100209319794	0.2299504884538281	0.0	1.2117374773794145	1.2740449928427524	1.9656177217954236	1.3787012779629952	-0.6721462548365639	1.1208639570441967	-0.11093401653892963	0.9351741788341944	1.7755877400944682	0.9293857048984226	-0.17777174488738726	1.0351473257291426	-1.2059259654113017	1.16190432305266	0.2518747350801123	-0.4534416997817985	-0.5878045000012584	1.4042621041399483	-1.376619689061644	-1.4502513009068212	1.9526755366070552	0.5253979063881928	-2.3664175515406782	0.8718768066902411	2.354035761468904	0.838555711221515	-1.856759393740469	-0.5288052536445615	0.07955952178792902	1.5859339939708033	0.14822645433734216	-2.2224192615077785	-1.941342708556012	1.0768349367948282	-0.12630320960397956	0.7128154909810922	0.8379975760891736	-1.2948899254699775	0.5699864673472694	-0.7150582346479908	-0.42603491212434896	-1.0072235836044945	-0.3953665412100502	-1.5633107547498817
Training	retapamulin|dmso-7|1|2|7.0|20|s17	dmso-7|dmso-7|0|3|7.0|36|s42	-2.3204558605339365	-0.04740804033025103	0.0	1.2133372310667747	1.1626338432988217	1.4356903468812234	1.6719699603333886	-0.9739482047151826	1.6309291702360451	-0.4955392128149496	1.1980015588160258	1.4693309285635443	0.5096904987756723	0.5319377769818052	0.9087313798414444	-0.8371290136982097	1.0180687375716015	0.3748781686815264	-0.6854944143793134	0.0806791322636986	0.9541897611656855	-1.0838812139824672	-1.619380770322005	0.6308900904611541	0.4459256695371252	-2.4426895942661755	0.2417893351717089	1.597408226009545	1.04085769237268	-1.6186047474544365	-0.2536119404494954	0.7372235115673167	1.1247976126526922	0.20071651878508945	-2.706539437008788	-1.5529754085945422	1.5861479281832178	-0.2314118539775256	0.5310598054300337	0.501808617241168	-1.0594554244712864	0.3957438444575665	-0.5362660467483931	0.06944806375424227	-1.4498799839447951	-0.3328927891482856	-1.3434556199276877
Training	retapamulin|dmso-7|1|3|7.0|21|s18	dmso-7|dmso-7|0|1|7.0|34|s40	-1.8161763621943088	0.09601652755621792	0.0	-0.31245957054656515	1.3928954347965632	1.0286269609557142	1.3603882222671215	-0.7288216193219671	0.25203972049693624	-1.0629813830097956	0.7570980522298667	1.410138523808827	1.4392476133511385	0.3277981807948525	0.22172916978142032	-1.0133573641109397	0.847454488037978	0.817540721897335	0.15353789299129514	0.0978620573688822	1.176905366474024	-1.105222831676378	-1.287493446664948	0.4760171494936332	0.3400132735932901	-1.7669958712655642	-0.15697952473519014	2.0480868942106545	0.4841812414705711	-1.7876358421548186	-0.07554207843492655	0.3156349651076855	0.7117519651526312	0.0924302305748661	-1.707415119075364	-1.8516569563485896	1.0403367209235042	-0.7078805029341497	0.3171385205478856	0.5661933823768011	-0.8804671066111043	1.0523432449798662	-0.6916734922914163	-0.0692206435810192	-1.3444407749453209	-0.5471339992376016	-1.6686122439288678
Training	retapamulin|dmso-7|1|3|7.0|21|s18	dmso-7|dmso-7|0|2|7.0|35|s41	-1.8120864056198207	0.10409717753258096	0.0	0.18951094082175146	0.9730095843694616	1.1530019327290049	1.4888220817704356	-0.5533238769647539	0.7097953629396465	-0.9877400652604842	0.6742283584264568	1.5811151959267686	1.2603371046105845	-0.27355137320920075	0.3817669673745949	-1.2613559335741351	1.101014972919259	0.17621395976393028	0.11424689568704773	-0.4377400802586191	1.2787097702198205	-1.4739379827782724	-1.1662861575452617	1.0721152390301198	0.3984219581566766	-1.7891323151052223	0.4463640520719467	2.005870887303161	0.4988652750915721	-2.127089963003222	-0.2829376226102305	-0.2289210297047717	0.4183763322408014	0.06622564145859577	-1.457345657937192	-2.0978801006561945	0.9088139728723394	-0.4055072477742696	0.4700201216308262	1.247969186549462	-1.0134689598198399	0.8547561432198645	-0.8202650940025559	-0.5181635954914707	-1.0736684898497604	-0.7412070606941636	-1.6297046178375618
Training	retapamulin|dmso-7|1|3|7.0|21|s18	dmso-7|dmso-7|0|3|7.0|36|s42	-1.9900322452217785	-0.17326135125149822	0.0	0.19111069450911167	0.8615984348255307	0.6230745578148049	1.7820907641408292	-0.8551258268433726	1.2198605761314951	-1.3723452615365042	0.9370557384082884	1.274858384395845	0.8406418984878341	0.4361581486599917	0.2553510214868968	-0.8925589818610433	0.9571793874382006	0.2992173933653444	-0.11780581891046715	0.2307435520063379	0.8286374272455577	-1.1811995076990955	-1.3354156269604456	-0.24967020711578106	0.3189497213056089	-1.86540435783072	-0.18372341944658555	1.2492433518438029	0.7011672562427371	-1.8889353167171892	-0.007744309415164351	0.428742960074616	-0.04276004907730968	0.11871570590634305	-1.941465833438201	-1.7095128006947249	1.418126964260729	-0.5106158921478157	0.2882644360797677	0.9117802277014564	-0.778034458821149	0.6805135203301615	-0.6414729061029583	-0.022680619612879482	-1.5163248901900612	-0.678733308632399	-1.4098494830153676
Training	thiostrepton|dmso-7|1|1|7.0|22|s19	dmso-7|dmso-7|0|1|7.0|34|s40	-0.7940458655917162	-0.3829095384278336	0.0	0.13029946582231666	1.059141821108413	1.6791252607274725	1.6616383009178088	-0.28556808892909746	0.07916073787166633	-1.124866735457565	-0.12364380155616406	0.4671490631328168	1.3477046739023641	0.4293468002319845	0.16201947825161864	-0.4492168037453261	1.2268709250498568	0.20981472007478172	0.39061118588560173	0.4607053072849094	1.148436502187271	-1.022139818653434	-0.8338836852457465	0.7689390525853077	-0.036730075071806034	-1.772728230013291	-0.1831261187839628	1.062176260681472	0.25230432843849915	-1.8177155140878012	-0.5899860040586926	-0.3226445360128061	1.3905040974349978	-1.5594767882228204	-1.4110687464433438	-1.6852071837797595	0.4762809583148844	-1.0005294044331334	0.12100026609303782	0.6889237154728294	-0.5139515314511787	1.445539818668541	-0.35785496161968844	-0.2939999241921498	-1.85785952567524	-0.8703371386209753	-1.8132425629949136
Training	thiostrepton|dmso-7|1|1|7.0|22|s19	dmso-7|dmso-7|0|2|7.0|35|s41	-0.7899559090172286	-0.37482888845147055	0.0	0.6322699771906333	0.6392559706813113	1.8035002325007632	1.790072160421123	-0.1100703465718844	0.5369163803143766	-1.0496254177082536	-0.206513495359574	0.6381257352507581	1.16879416516181	-0.17200275377206875	0.3220572758447933	-0.6972153732085218	1.4804314099311382	-0.4315120420586229	0.3513201885813544	-0.07489683034259187	1.2502409059330672	-1.3908549697553283	-0.71267639612606	1.3650371421217944	0.021678609491580403	-1.7948646738529488	0.4202174580231741	1.019960253773979	0.26698836205950016	-2.1571696349362046	-0.7973815482339965	-0.8672005308252633	1.0971284645231678	-1.5856813773390908	-1.1609992853051718	-1.931430328087364	0.3447582102637199	-0.6981561492732533	0.2738818671759784	1.3706995196454903	-0.6469533846599145	1.2479527169085394	-0.4864465633308282	-0.7429428761026013	-1.5870872405796792	-1.0644102000775373	-1.7743349369036077
Training	thiostrepton|dmso-7|1|1|7.0|22|s19	dmso-7|dmso-7|0|3|7.0|36|s42	-0.9679017486191857	-0.6521874172355497	0.0	0.6338697308779935	0.5278448211373804	1.2735728575865632	2.0833408427915163	-0.4118722964505031	1.0469815935062252	-1.4342306139842735	0.0563138846222575	0.33186892371983445	0.7490989590390598	0.5377067680971237	0.1956413299570952	-0.32841842149542977	1.3365958244500795	-0.30850860845720884	0.11926747398383952	0.5935868019223651	0.8001685629588042	-1.0981164946761517	-0.881805865541244	0.04325169597589351	-0.057793627359487225	-1.8711367165784465	-0.20987001349535814	0.26333271831462035	0.4692903432106652	-1.919014988650172	-0.5221882350389304	-0.2095365410458756	0.635992083205057	-1.5331913128913437	-1.6451194608061808	-1.5430630281258946	0.8540712016521095	-0.8032647936467994	0.09212618162491992	1.0345105607974847	-0.41151888366122336	1.0737100940188364	-0.3076543754312304	-0.2474599002240101	-2.02974364091998	-1.0019364480157726	-1.5544798020814137
Training	thiostrepton|dmso-7|1|2|7.0|23|s20	dmso-7|dmso-7|0|1|7.0|34|s40	-0.967841432479073	-0.5599268806777671	0.0	0.19580294196127035	1.3818809859835204	1.4477359761690796	1.6594244073819209	-0.2257546495211775	0.622801608776621	-2.179426235715972	0.1904895498297261	0.2643004807636657	0.7065041791046016	1.0755165049914297	0.08778486271452701	-0.4152013004321429	1.0963283822594283	0.14614204311860668	0.2090102954636297	0.4142690131611637	1.1453292853188517	-0.9126891238668016	-0.8005690686215132	-1.3530893007489624	0.5621781144885469	-1.813411862016423	-0.5432838527809247	0.3143835132108066	0.488574250291041	-2.0382473783071937	-0.04511746379765125	-0.14592274770820698	1.1970992029173075	-1.5655144554182725	-1.379344554441248	-1.1402619874553563	0.9482910291028066	-1.0584954806611229	0.21265064428253133	-0.2011104548133877	-0.4881020702158212	1.3246753991382008	-0.24664802904847605	-0.24138317882902705	-2.030922581949653	-0.8403679566809767	-1.6196792887407019
Training	thiostrepton|dmso-7|1|2|7.0|23|s20	dmso-7|dmso-7|0|2|7.0|35|s41	-0.9637514759045852	-0.5518462307014039	0.0	0.697773453329587	0.9619951355564188	1.5721109479423705	1.7878582668852347	-0.05025690716396447	1.080557251219331	-2.1041849179666605	0.1076198560263162	0.4352771528816071	0.5275936703640478	0.4741669509873762	0.2478226603077016	-0.6631998698953385	1.3498888671407094	-0.49518471901479794	0.16971929815938225	-0.1213331244663376	1.2471336890646478	-1.281404274968696	-0.6793617795018267	-0.7569912112124757	0.6205867990519334	-1.8355483058560809	0.06005972402621217	0.27216750630331354	0.5032582839120421	-2.377701499155597	-0.2525130079729552	-0.6904787425206642	0.9037235700054778	-1.5917190445345426	-1.1292750933030762	-1.386485131762961	0.8167682810516421	-0.7561222255012429	0.3655322453654719	0.4806653493592732	-0.621103923424557	1.127088297378199	-0.37523963075961575	-0.6903261307394786	-1.7601502968540927	-1.0344410181375387	-1.5807716626493962
Training	thiostrepton|dmso-7|1|2|7.0|23|s20	dmso-7|dmso-7|0|3|7.0|36|s42	-1.1416973155065424	-0.8292047594854832	0.0	0.6993732070169472	0.8505839860124879	1.0421835730281703	2.081126949255628	-0.3520588570425831	1.59062246441118	-2.4887901142426805	0.3704472360081477	0.1290203413506834	0.10789846424129744	1.1838764728565687	0.1214067144200035	-0.2944029181822465	1.206053281659651	-0.3721812854133839	-0.06233341643813261	0.5471505077986194	0.797061346090385	-0.9886657998895192	-0.8484912489170107	-2.0787766573583766	0.5411145622008657	-1.9118203485815783	-0.5700277474923201	-0.484460029156045	0.7055602650632071	-2.1395468528695645	0.022680305222110952	-0.032814752741276536	0.4425871886873667	-1.539228980086795	-1.6133952688040851	-0.9981178318014914	1.3260812724400317	-0.8612308698747891	0.18377655981441346	0.1444763905112676	-0.3856694224258659	0.952845674488496	-0.19644744286001806	-0.19484315486088727	-2.2028066971943936	-0.971967266075774	-1.3609165278272022
Training	thiostrepton|dmso-7|1|3|7.0|24|s21	dmso-7|dmso-7|0|1|7.0|34|s40	-1.275859068159562	-0.5352854807082217	0.0	0.0774541462581082	1.2499575549170467	1.4460007572488358	1.631567617604207	-0.3346417794154508	0.4741900039722644	-1.3440880581334531	0.3018380881007081	0.4765412053684526	0.8146485821477962	0.7324947677533933	0.26489460813808385	-0.40116255334248585	1.1956708869283847	0.8177324784895568	0.24084549190906124	0.4388965843886954	1.4666741984236549	-1.3097440758825414	-1.0231549425794615	-0.2719848503003481	0.2604092812167345	-2.043221152702337	-0.011982644991962664	1.0130294897943122	0.5122804840165491	-1.690272321387562	-0.2536257211142905	-0.10214577961042348	1.1016174451099046	-0.8480861446441992	-1.396725460159356	-1.4828865691402218	1.1280036386206085	-1.0970501404278323	0.18727607511590705	0.2011031201226368	-0.6017334383695188	1.3026937908991292	-0.2886960514167045	-0.2418165089663873	-1.9386127601436147	-0.8196910429629511	-1.8657669350959123
Training	thiostrepton|dmso-7|1|3|7.0|24|s21	dmso-7|dmso-7|0|2|7.0|35|s41	-1.2717691115850744	-0.5272048307318586	0.0	0.5794246576264248	0.8300717044899452	1.5703757290221263	1.7600014771075214	-0.15914403705823774	0.9319456464149748	-1.2688467403841421	0.2189683942972982	0.6475178774863939	0.6357380734072424	0.13114521374934007	0.4249324057312585	-0.6491611228056815	1.449231371809666	0.1764057163561521	0.20155449460481376	-0.09670555323880592	1.5684786021694508	-1.6784592269844358	-0.901947653459775	0.3241132392361385	0.3188179657801209	-2.065357596541995	0.5913609318151742	0.9708134828868192	0.5269645176375501	-2.0297264422359653	-0.4610212652895944	-0.6467017744228807	0.8082418121980748	-0.8742907337604695	-1.1466559990211842	-1.7291097134478264	0.9964808905694441	-0.7946768852679522	0.3401576761988476	0.8828789242952977	-0.7347352915782546	1.1051066891391272	-0.4172876531278442	-0.6907594608768388	-1.6678404750480542	-1.0137641044195131	-1.8268593090046064
Training	thiostrepton|dmso-7|1|3|7.0|24|s21	dmso-7|dmso-7|0|3|7.0|36|s42	-1.4497149511870315	-0.8045633595159378	0.0	0.581024411313785	0.7186605549460142	1.0404483541079266	2.0532701594779152	-0.4609459869368564	1.4420108596068233	-1.653451936660162	0.4817957742791297	0.34126106595547023	0.21604286728449207	0.8408547356185325	0.29851645984356034	-0.2803641710925895	1.3053957863286074	0.2994091499575662	-0.03049821999270108	0.5717780790261511	1.1184062591951882	-1.3857207519052588	-1.0710771228749592	-0.9976722069097624	0.2393457289290533	-2.1416296392674923	-0.038726539703358036	0.21418594742746053	0.7292664987887152	-1.7915717959499329	-0.1858279520945283	0.010962215356506988	0.3471054308799637	-0.8218006693127222	-1.6307761745221931	-1.3407424134863568	1.5057938819578336	-0.8997855296414983	0.15840199064778915	0.5466899654472921	-0.4993007905795634	0.9308640662494244	-0.2384954652282465	-0.1952764849982476	-2.110496875388355	-0.9512903523577484	-1.6070041741824124
Training	flavomycin|dmso-7|1|1|7.0|16|s13	dmso-7|dmso-7|0|1|7.0|34|s40	0.23486610106398945	-0.04731016523649334	0.0	0.1499379101985605	1.780950976277624	0.6214214398084508	0.4951249935352156	-0.06899870205457859	-1.1492717104123842	-0.4225477564926923	-0.2151243886302483	-0.02196537007542076	1.6785186140517785	0.4687301288560475	-0.2558469788601707	-0.027987804110020772	0.5716048806346388	0.08776227666085923	0.4276058758675152	0.2011510443327591	0.2346136206807259	-0.32803894666772226	-0.06558168861484147	-0.8346513236509892	-0.6601907388725001	-0.43213234280549	-0.19656667825410776	0.7745060769246868	0.35334313613469703	-0.305678618967133	0.3518765498266489	-0.23676943734972244	0.2346136206807259	-0.23880639627784814	-1.0703012372584615	-0.4951845529729866	-0.28528366850130205	-0.7127475729703479	0.21641857640379136	0.15376342406849594	0.17847558381641804	1.130195235992263	0.0197603895340972	-0.034033447228541285	-0.8319686552510746	-0.1871244660858604	-1.38837706027675
Training	flavomycin|dmso-7|1|1|7.0|16|s13	dmso-7|dmso-7|0|2|7.0|35|s41	0.23895605763847705	-0.0392295152601303	0.0	0.6519084215668771	1.3610651258505224	0.7457964115817415	0.6235588530385296	0.10649904030263446	-0.6915160679696739	-0.34730643874338085	-0.2979940824336582	0.14901130204252055	1.4996081053112245	-0.13261942514800573	-0.09580918126699613	-0.2759863735732164	0.8251653655159199	-0.5535644854725454	0.3883148785632677	-0.3344510932947422	0.33641802442652224	-0.6967540977696167	0.055625600504845	-0.2385532341145025	-0.6017820543091137	-0.45426878664514797	0.4067768985530291	0.7322900700171937	0.3680271697556981	-0.6451327398155362	0.14448100565134506	-0.7813254321621796	-0.05876201223110389	-0.2650109853941185	-0.8202317761202895	-0.7414076972805912	-0.4168064165524665	-0.4103743178104677	0.369300177486732	0.8355392282411569	0.04547373060768223	0.9326081342322611	-0.1088312121770425	-0.4829763991389928	-0.561196370155514	-0.3811975275424224	-1.349469434185444
Training	flavomycin|dmso-7|1|1|7.0|16|s13	dmso-7|dmso-7|0|3|7.0|36|s42	0.061010218036519966	-0.3165880440442095	0.0	0.6535081752542373	1.2496539763065917	0.21586903666754154	0.916827535408923	-0.19530290957598415	-0.1814508547778253	-0.7319116350194008	-0.03516670245182674	-0.1572455094884031	1.079912899188474	0.5770900967211867	-0.22222512715469425	0.0928105781398756	0.6813297800348614	-0.43056105187113136	0.15626216396575288	0.3340325389702148	-0.11365431854774055	-0.4040156226904399	-0.11350386891033892	-1.5603386802604031	-0.6812542911601813	-0.5305408293706453	-0.2233105729655032	-0.024337465442164863	0.5703291509068631	-0.40697809352950376	0.4196743188464112	-0.12366144238279198	-0.5198983935492151	-0.2125209209463712	-1.304351951621299	-0.3530403973191216	0.09250657483592306	-0.5154829621840138	0.18754449193567346	0.4993502693931513	0.2809082316063733	0.7583655113425579	0.06996097572255522	0.01250657673959843	-1.003852770495815	-0.3187237754806578	-1.12961429936325
Training	flavomycin|dmso-7|1|2|7.0|17|s14	dmso-7|dmso-7|0|1|7.0|34|s40	0.3019064002976979	-0.04529921703364437	0.0	-0.6035890474335597	0.9711631139909056	0.25028764003259063	0.5153218853166193	-0.07271382565411244	-0.9163878977642416	0.028652113745980763	-0.4489990697605997	-0.4121734234115251	1.018425295775367	0.6230979387037392	-0.5079950573589884	0.30866619919654603	0.0758531453076321	0.5122589501801293	0.2846098369769585	0.4034209298893767	0.21008260858116226	-0.30849558187518605	-0.012870243332582021	-1.7783990955544753	-0.5518117411069867	-0.42007684579501614	-0.21127101360355385	-0.3333664372798686	0.09323252691939654	-0.14269499602564914	-0.019788509876040198	0.17451131927392982	0.4644685269021709	-0.33589977077073563	-0.5575402803903389	-0.4779395592011362	-0.08906263242868384	-0.7125315154447165	-0.0009764259199966928	0.016278781073456372	-0.335890015251465	1.351949653585434	0.13536255452733134	0.2615200875014985	-0.9330900444712552	-0.2665511096124842	-1.398569288399136
Training	flavomycin|dmso-7|1|2|7.0|17|s14	dmso-7|dmso-7|0|2|7.0|35|s41	0.3059963568721855	-0.037218567057281327	0.0	-0.10161853606524307	0.5512772635638039	0.3746626118058813	0.6437557448199334	0.1027839167031006	-0.4586322553215312	0.10389343149529218	-0.5318687635640096	-0.24119675129358376	0.8395147870348132	0.021748384699685985	-0.3479572597658138	0.060667629733350374	0.32941363018891323	-0.12906781195327532	0.24531883967271104	-0.13218120773812458	0.3118870123269586	-0.6772107329770805	0.10833704578710446	-1.1823010060179886	-0.4934030565436003	-0.4422132896346742	0.3920725632035831	-0.3755824441873616	0.10791656054039757	-0.4821491168740524	-0.2271840540513441	-0.3700446755385274	0.1710928939903411	-0.362104359887006	-0.3074708192521669	-0.7241627035087408	-0.22058538047984835	-0.4101582602848364	0.15190517516294388	0.6980545852461173	-0.4688918684602008	1.1543625518254323	0.006770952816191666	-0.18742286440895306	-0.6623177593756946	-0.4606241710690462	-1.3596616623078301
Training	flavomycin|dmso-7|1|2|7.0|17|s14	dmso-7|dmso-7|0|3|7.0|36|s42	0.12805051727022845	-0.3145770958413605	0.0	-0.10001878237788286	0.4398661140198731	-0.1552647631083186	0.9370244271903267	-0.19901803317551806	0.05143295787031743	-0.2807117647807278	-0.2690413835821781	-0.5474535628245074	0.4198195809120629	0.7314579065688784	-0.4743732056535119	0.4294645814464424	0.1855780447078548	-0.006064378351861244	0.0132661250751962	0.5363024245268324	-0.1381853306473042	-0.3844722578979036	-0.06079242362807946	-2.504086452163889	-0.5728752933946679	-0.5184853323601715	-0.2380149083149492	-1.1322099796467202	0.3102185416915626	-0.24399447058801996	0.048009259143722005	0.2876193142408603	-0.29004348732777	-0.3096142954392587	-0.7915909947531761	-0.3357954035472712	0.2887276109085413	-0.5152669046583824	-0.029850510388114593	0.3618656263981117	-0.2334573674615097	0.9801199289357294	0.1855631407157894	0.3080601114696382	-1.1049741597159954	-0.3981504190072816	-1.1398065274856355
Training	flavomycin|dmso-7|1|3|7.0|18|s15	dmso-7|dmso-7|0|1|7.0|34|s40	0.2775369546892623	0.04742543848488268	0.0	-0.2906806165361706	0.5631364914676945	0.1978092075571478	0.7990101751920333	-0.1152555701657878	-0.8683314899294712	0.027349240571948208	-0.03240423399414638	-0.1960244075925277	1.4531950340276285	0.1025793784789446	-1.6838012305387045	0.2488507518343681	0.06833114529783303	0.5195395803624381	0.3695517528215859	0.2072707434884773	0.4492499468435263	-0.3351098438509448	0.04732045520323069	-0.8354640916277263	-0.9263204629921832	-0.221648688995824	0.0584312545629011	-0.17314602643353094	0.2311915311255017	-0.2678597204116695	0.09087175328502628	0.11407808814711018	0.21488500537137512	-0.4330678795102347	-0.7713775378404453	-0.33186307872656506	-0.2041231216155968	-0.6498287079895437	0.11217376172794856	0.6889801516823989	-0.2352016240467947	1.410488763984718	0.06962390074253832	0.247951059960716	-0.6848751172485823	-0.18642040659313966	-1.297670402604619
Training	flavomycin|dmso-7|1|3|7.0|18|s15	dmso-7|dmso-7|0|2|7.0|35|s41	0.28162691126374995	0.05550608846124572	0.0	0.21128989483214602	0.14325064104059293	0.3221841793304385	0.9274440346953474	0.06024217219142525	-0.4105758474867609	0.10259055832125964	-0.1152739277975563	-0.025047735474586386	1.2742845252870745	-0.4987701755251086	-1.5237634329455298	0.0008521823711724608	0.3218916301791141	-0.1217871817709666	0.3302607555173385	-0.32833139413902396	0.5510543505893226	-0.7038249949528392	0.16852774432291714	-0.2393660020912396	-0.8679117784287969	-0.2437851328354821	0.6617748313700379	-0.215362033341024	0.24587556474650274	-0.6073138412600727	-0.11652379089027765	-0.4304779066653471	-0.07849062754045466	-0.459272468626505	-0.5213080767022733	-0.5780862230341697	-0.33564586966676124	-0.3474554528296636	0.26505536281088915	1.37075595585506	-0.3682034772555305	1.2129016622247164	-0.05896770096860138	-0.20099189194973555	-0.4141028321530218	-0.3804934680497016	-1.2587627765133131
Training	flavomycin|dmso-7|1|3|7.0|18|s15	dmso-7|dmso-7|0|3|7.0|36|s42	0.10368107166179286	-0.22185244032283347	0.0	0.2128896485195062	0.03183949149666199	-0.20774319558376145	1.2207127170657408	-0.2415597776871934	0.0994893657050877	-0.28201463795476034	0.14755345218427518	-0.33130454700551004	0.8545893191643241	0.21093934634408384	-1.650179378833228	0.3696491340842645	0.1780560446980557	0.00121625183044749	0.0982080409198236	0.340152238125933	0.10098200761505982	-0.4110865198736624	-0.0006017250922667473	-1.5611514482371405	-0.9473840152798644	-0.3200571755609793	0.031687359851505725	-0.9719895688003826	0.4481775458976678	-0.36915919497404026	0.15866952230478848	0.22718608311404065	-0.5396270088585657	-0.4067824041787578	-1.0054282522032825	-0.1897189230727001	0.17366712172162835	-0.4525640972032097	0.08329967725983067	1.0345669970070543	-0.13276897625683934	1.0386590393350137	0.11982448693099634	0.2944910839288557	-0.8567592324933226	-0.318019715987937	-1.0389076416911192
Training	meropenem|dmso-7|1|1|7.0|4|s10	dmso-7|dmso-7|0|1|7.0|34|s40	0.4183394149470896	-0.3533561547817756	0.0	0.3086363483528309	0.4037292780644676	0.4464508935243981	1.1507844232437083	0.10787424288627534	-1.2977405562518705	-0.17347572236934905	-0.3333045863337638	-0.8755117770650687	1.6903744692612972	-0.3122688685087822	-0.19341465388272505	0.2950163187721415	0.2422025951507241	0.5403605618398073	0.2976745630839659	0.5988492461757566	-0.41013262928738303	-0.4841124475709213	-0.08522539173232069	-0.5384493701752531	-1.2324938005442752	-0.3404932547127082	-0.7570255549670009	-0.2606459543221251	-0.18482464841207055	-0.21269327384059888	0.11939169537961458	0.07155766931003704	0.14807559757249678	-0.29162523955544195	-0.9515286879316712	-0.2558311814037566	-0.19025432015336816	-0.6715812952804825	0.1346995722391	-0.2626896174463018	-0.24396777843902395	1.336726491092655	0.01097297882738424	0.14444222327515274	-1.0725242019120085	-0.3819414963703132	-1.3221119666815948
Training	meropenem|dmso-7|1|1|7.0|4|s10	dmso-7|dmso-7|0|2|7.0|35|s41	0.4224293715215772	-0.3452755048054126	0.0	0.8106068597211475	-0.016156572362634014	0.5708258652976888	1.2792182827470224	0.2833719852434884	-0.8399849138091602	-0.09823440462003764	-0.4161742801371737	-0.7045351049471273	1.5114639605207434	-0.9136184225128354	-0.03337685628955045	0.04701774930894586	0.4957630800320052	-0.10096620029359736	0.25838356577971844	0.06324710854825533	-0.3083282255415867	-0.8528275986728158	0.035981897387365784	0.057648719361233614	-1.1740851159808887	-0.3626296985523663	-0.15368197815986395	-0.30286196122961817	-0.17014061479106954	-0.5521473946890021	-0.08800384879568934	-0.4729983255024202	-0.145300035339333	-0.3178298286717123	-0.7014592267934994	-0.5020543257113612	-0.3217770682045327	-0.3692080401206024	0.2875811733220406	0.4190861867263591	-0.37696963164775976	1.1391393893326534	-0.11761862288375545	-0.3045007286352988	-0.801751916816448	-0.5760145578268752	-1.2832043405902889
Training	meropenem|dmso-7|1|1|7.0|4|s10	dmso-7|dmso-7|0|3|7.0|36|s42	0.2444835319196201	-0.6226340335894918	0.0	0.8122066134085077	-0.12756772190656496	0.040898490383488806	1.5724869651174158	-0.018429964635130247	-0.3299197006173116	-0.4828396008960576	-0.15334690015534225	-1.010791916478051	1.091768754397993	-0.20390890064364295	-0.15979280217724856	0.4158147010220379	0.35192749455094674	0.022037233307816703	0.02633085118220357	0.7317307408132123	-0.7584005685158495	-0.5600891235936389	-0.13314757202781813	-1.2641367267846673	-1.2535573528319564	-0.4389017412778635	-0.7837694496783962	-1.0594894966889767	0.03216136636009548	-0.31399274840296965	0.1871894643993768	0.1846656642769675	-0.6064364166574441	-0.265339764223965	-1.1855794022945083	-0.11368702574989165	0.18753592318385687	-0.4743166844941484	0.10582548777098212	0.08289722787835352	-0.14153513064906864	0.9648967664429504	0.061173565015842264	0.1909822472432925	-1.2444083171567488	-0.5135408057651105	-1.0633492057680949
Training	meropenem|dmso-7|1|2|7.0|5|s11	dmso-7|dmso-7|0|1|7.0|34|s40	0.4506625125823725	0.07008354635477865	0.0	-0.1728330616411764	0.011624269022922906	0.7234205363584856	0.9743123826596918	0.09571129360040408	-1.2925938977025242	0.37870996437154414	-0.11687612997311447	-0.21339095012798687	1.5905600655122902	-0.3997295010629287	-0.927226595416006	0.2447424929215369	0.3358472517017548	0.08266010200435403	0.3744117337319324	0.6046736857467021	0.17141494502126253	-0.41153483791662093	-0.16581826077047526	0.4112655931718656	-0.28039686712532763	-0.5473830551070815	-0.3142849075262415	0.557227756151339	-0.5883257562727815	-0.29482058888367924	-0.4737636306518232	-0.08379649990985527	0.9489368119751668	-0.3566363325102415	-0.822265367105663	-0.911149669067484	-0.6962909032357452	-0.6947349405811236	0.14111300158615148	1.4027264523461307	-0.5577070589479183	1.5671431358459085	0.021362639857791518	0.11035503725497442	-0.850619560421702	-0.3591224512643514	-1.5439269574397851
Training	meropenem|dmso-7|1|2|7.0|5|s11	dmso-7|dmso-7|0|2|7.0|35|s41	0.4547524691568601	0.07816419633114169	0.0	0.3291374497271402	-0.4082615814041787	0.8477955081317763	1.102746242163006	0.27120903595761714	-0.8348382552598137	0.4539512821208556	-0.1997458237765244	-0.0424142780100456	1.4116495567717364	-1.0010790550669821	-0.7671887978228313	-0.0032560765416587145	0.5894077365830359	-0.5586666601290506	0.3351207364276849	0.0690715481192008	0.2732193487670589	-0.7802499890185155	-0.04461097165078876	1.0073636827083523	-0.2219881825619412	-0.5695194989467396	0.2890586692808954	0.515011749243846	-0.5736417226517805	-0.6342747097320824	-0.6811591748271271	-0.6283524947223125	0.6555611790633371	-0.38284092162651184	-0.5721959059674909	-1.157372813375089	-0.8278136512869096	-0.3923616854212435	0.29399460266909205	2.084502256518792	-0.6907089121566541	1.3695560340859068	-0.10722896185334818	-0.3385879146554771	-0.5798472753261414	-0.5531955127209134	-1.5050193313484792
Training	meropenem|dmso-7|1|2|7.0|5|s11	dmso-7|dmso-7|0|3|7.0|36|s42	0.27680662955490304	-0.1991943324529375	0.0	0.3307372034145004	-0.5196727309481096	0.31786813321757634	1.3960149245333993	-0.030592913921001493	-0.3247730420679651	0.06934608584483559	0.06308155620530709	-0.3486710895409693	0.991954350648986	-0.2913695331977895	-0.8936047437105294	0.3655408751714333	0.4455721511019775	-0.43566322652763656	0.10306802183017004	0.7375551803841578	-0.1768529942072039	-0.4875115139393386	-0.21374044106597268	-0.3144217634375486	-0.30146041941300883	-0.6457915416722368	-0.3410288022376369	-0.2416157862155126	-0.37133974150061533	-0.39612006344605	-0.40596586163206094	0.0293114950570752	0.19442479774522606	-0.33035085717876456	-1.0563160814685002	-0.7690055134136191	-0.3185006598985201	-0.4974703297947896	0.11223891711803358	1.7483132976707858	-0.455274411157963	1.1953134111962038	0.07156322604624954	0.15689506122311414	-1.0225036756664423	-0.4907217606591488	-1.285164196526285
Training	meropenem|dmso-7|1|3|7.0|6|s12	dmso-7|dmso-7|0|1|7.0|34|s40	0.4702665712091143	0.17535128649839127	0.0	-0.21617166799416765	0.9923028154252378	0.9131111172816126	0.6943809532291736	-0.18069943052718074	-1.2937643257045104	-0.10020819507394396	0.04631742838215036	0.02819650536545115	1.5019983096922611	0.3501939769324132	-0.5291241294412377	0.03736634585877496	0.20295151876538495	0.2221229371391491	0.5172151231819466	0.3510412664547129	0.20600559703674826	-0.5988429588963626	-0.024420019782116498	-0.5921032257387724	-0.9023159918229346	-0.3657645467710928	0.2165833397890795	0.4953478495542871	-0.06317993861467562	-0.8838157250019547	-0.2959001476880294	-0.05536420462990055	0.4700510531256192	-0.6936738245394505	-0.9302141678379074	-0.9170287234681016	-0.6260398822052321	-0.7359691332938071	-0.022471495961310598	0.07538744062920855	-0.4187544534515588	1.526550177914281	-0.39870264896095	-0.10464255972836513	-0.5158661870078678	-0.2713450018607162	-1.2257916424125297
Training	meropenem|dmso-7|1|3|7.0|6|s12	dmso-7|dmso-7|0|2|7.0|35|s41	0.4743565277836019	0.1834319364747543	0.0	0.28579884337414896	0.5724169649981362	1.0374860890549034	0.8228148127324877	-0.005201688169967689	-0.8360086832618001	-0.02496687732463254	-0.03655226542125956	0.19917317748339247	1.3230878009517073	-0.25115557707164005	-0.3690863318480631	-0.2106322236044207	0.4565120036466661	-0.4192038249942556	0.4779241258776992	-0.1845608711727884	0.3078100007825446	-0.9675581099982572	0.09678726933756998	0.0039948637977142995	-0.8439073072595482	-0.3879009906107509	0.8199269165962164	0.4531318426467941	-0.04849590499367462	-1.223269845850358	-0.5032956918633333	-0.5999201994423577	0.17667542021378946	-0.7198784136557208	-0.6801447066997355	-1.1632518677757062	-0.7575626302563965	-0.4335958781339269	0.13041010512162998	0.7571632448018695	-0.5517563066602946	1.3289630761542792	-0.5272942506720897	-0.5535855116388166	-0.2450939019123073	-0.4654180633172782	-1.1868840163212235
Training	meropenem|dmso-7|1|3|7.0|6|s12	dmso-7|dmso-7|0|3|7.0|36|s42	0.29641068818164484	-0.09392659230932487	0.0	0.2873985970615092	0.4610058154542053	0.5075587141407034	1.1160834951028809	-0.3070036380485863	-0.3259434700699515	-0.4095720736006525	0.2262751145605719	-0.10708363404753117	0.9033925948289571	0.4585539447975524	-0.4955022777357612	0.15816472810867133	0.31267641816560765	-0.2962003913928415	0.2458714112801843	0.4839227610921686	-0.14226234219171818	-0.6748196349190803	-0.07234220007761394	-1.3177905823481866	-0.9233795441106158	-0.4641730333362482	0.18983944507768413	-0.3034956928125645	0.15380607615749042	-0.9851151995643256	-0.2281023786682672	0.05774379033702993	-0.2844609611043216	-0.6673883492079735	-1.1642648822007446	-0.7748845678142366	-0.2482496388680069	-0.5387045225074729	-0.051345580429428495	0.4209742859538639	-0.3163218056616035	1.1547204532645765	-0.348502062772492	-0.058102535760225386	-0.6877503022526081	-0.4029443112555136	-0.9670288814990292
Training	teixobactin|dmso-7|2|1|7.0|28|s31	dmso-7|dmso-7|0|1|7.0|34|s40	0.2535309705760813	1.6427891670475434	0.0	-0.8783443528271393	-0.4274779739103094	0.7427243030397417	-0.9216593970191332	0.06379184876596966	-0.7759508829510584	0.11960017905636278	-0.1710106983002735	-0.7500988824054301	-0.4708986652164198	-0.016169722379543394	-0.23179758571225584	0.2274904833521312	-0.5236868717644274	0.2062295836899155	-0.3040445694092462	0.8393959054678248	-1.1534774358397506	0.04485169390872823	-0.2108888344026223	-0.7776744003809113	-0.29257566482886244	-0.2643941922604416	0.6739627776800354	-0.6835165806347003	-0.5329499865906575	0.9322410554860134	0.4459785668858709	0.3479791426803809	1.8141655024334007	0.7734795641165633	0.7422153749039451	0.3004783465733514	-0.4086830700114934	-0.3256562962669136	-0.3041673637189488	0.9855040603405536	-0.3736841408474083	0.5864243129454865	-0.25714707320785024	0.5478853036938531	-0.4300048343920189	0.0066888087424601395	-0.4617635406886089
Training	teixobactin|dmso-7|2|1|7.0|28|s31	dmso-7|dmso-7|0|2|7.0|35|s41	0.2576209271505689	1.6508698170239064	0.0	-0.3763738414588227	-0.847363824337411	0.8670992748130324	-0.793225537515819	0.2392895911231827	-0.3181952405083481	0.1948414968056742	-0.2538803921036834	-0.5791222102874887	-0.6498091739569736	-0.6175192763835966	-0.07175978811908124	-0.020508086111064472	-0.2701263868831463	-0.4350971784434892	-0.34333556671349363	0.3037937678403235	-1.0516730320939542	-0.3238634571931662	-0.08968154528293583	-0.1815763108444246	-0.234166980265476	-0.2865306361000997	1.2773063544871723	-0.7257325875421934	-0.5182659529696565	0.5927869346376102	0.23858302271056694	-0.19657685213207632	1.5207898695215711	0.7472749750002929	0.992284836042117	0.05425520226574676	-0.5402058180626579	-0.023283041107033497	-0.15128576263600824	1.6672798645132143	-0.5066859940561441	0.3888372111854848	-0.3857386749189899	0.0989423517834016	-0.15923254929645836	-0.18738425271410186	-0.422855914597303
Training	teixobactin|dmso-7|2|1|7.0|28|s31	dmso-7|dmso-7|0|3|7.0|36|s42	0.07967508754861186	1.3735112882398273	0.0	-0.3747740877714625	-0.958774973881342	0.33717189989883245	-0.4999568551454257	-0.06251235875543593	0.19186997268350048	-0.18976369947034574	0.008946987878148072	-0.8853790218184123	-1.0695043800797241	0.09219024548559583	-0.19817573400677932	0.34828886560202754	-0.4139619723642047	-0.3120937448420751	-0.5753882813110085	0.9722774001052804	-1.5017453750682168	-0.0311249821139894	-0.2588110146981197	-1.5033617569903257	-0.31363921711654363	-0.3628026788255969	0.64721888296864	-1.4823601230015517	-0.31596397181849145	0.8309415809236427	0.5137763359056331	0.4610871376473114	1.0596534882034598	0.7997650394480402	0.5081646605411079	0.4426225022272163	-0.03089282667426829	-0.12839168548057955	-0.3330414481870667	1.331090905665209	-0.271251493057453	0.21459458829578185	-0.20694648701939225	0.5944253276619929	-0.6018889496367592	-0.12491050065233722	-0.2030007797751088
Training	teixobactin|dmso-7|2|2|7.0|29|s32	dmso-7|dmso-7|0|1|7.0|34|s40	0.384010231072649	1.4501996412491345	0.0	-1.1215372680285292	0.11541480188933663	0.5892348566602497	-0.7080538384411827	0.3658684347454546	-0.8927125774052831	-0.08024150341024773	-0.4576299677218714	-0.2204054950683396	-0.8352139593839203	0.13577723837925415	-0.6148074822138074	0.30947276530539725	-0.6348630798873813	0.024143212949577556	-0.451797842572379	0.9241630462366786	-1.186107936922297	0.22500802874212766	-0.15280521342810438	-1.13952327312342	-1.1632438172982438	-0.28926751096550873	0.5194443010090195	-0.19550192991008772	-0.5761133662582569	0.7271014247360492	0.4718053672406093	-0.062027300410762536	1.4702296666789019	0.6281806902785103	0.7734554732656758	0.4206467083189036	-0.4973970784737425	-0.7143888776832998	-0.5835163154822656	0.6009187781262946	-0.2524267091905603	0.6947642202687669	-0.5659317048969799	0.5322723904015447	-0.18153570095762814	-0.2966099189625808	-0.7446162893761529
Training	teixobactin|dmso-7|2|2|7.0|29|s32	dmso-7|dmso-7|0|2|7.0|35|s41	0.3881001876471366	1.4582802912254973	0.0	-0.6195667566602125	-0.30447104853776497	0.7136098284335404	-0.5796199789378687	0.5413661771026677	-0.4349569349625728	-0.005000185660936296	-0.5404996615252813	-0.0494288229503983	-1.014124468124474	-0.4655723156247991	-0.4547696846206328	0.0614741958422016	-0.3813025950061002	-0.6171835491838271	-0.4910888398766264	0.3885609086091773	-1.084303533176501	-0.1437071223597668	-0.0315979243084179	-0.5434251835869333	-1.1048351327348571	-0.3114039548051668	1.1227878778161564	-0.2377179368175808	-0.5614293326372559	0.38764730388764596	0.26440982306530536	-0.6065832952232197	1.1768540337670723	0.60197610116224	1.0235249344038475	0.17442356401129902	-0.628919826524907	-0.4120156225234197	-0.43063471439932505	1.2826945822989555	-0.3854285623992961	0.4971771185087652	-0.6945233066081196	0.0833294384910932	0.08923658413793234	-0.4906829804191428	-0.7057086632848469
Training	teixobactin|dmso-7|2|2|7.0|29|s32	dmso-7|dmso-7|0|3|7.0|36|s42	0.21015434804517952	1.180921762441418	0.0	-0.6179670029728523	-0.4158821980816959	0.18368245351934046	-0.2863512965674753	0.23956422722404905	0.0751082782292758	-0.38960538193695626	-0.2776722815434498	-0.355685634481322	-1.4338196742472245	0.2441372062443934	-0.5811856305083309	0.4302711475552936	-0.5251381804871587	-0.494180115582413	-0.7231415544741413	1.0570445408741342	-1.5343758761507638	0.14903135271941004	-0.20072739372360185	-1.865210629732834	-1.184307369585925	-0.3876759975306641	0.4927004062976241	-0.9943454722769394	-0.3591273514860909	0.6258019501736785	0.5396031362603715	0.051080694556167934	0.7157176524489612	0.6544661656099873	0.5394047589028386	0.5627908639727686	-0.11960683513651738	-0.5171242668969658	-0.6123903999503835	0.94650562345095	-0.149994061400605	0.3229344956190623	-0.5157311187085218	0.5788124143696844	-0.3534198162023685	-0.4282092283573782	-0.4858535284626528
Training	teixobactin|dmso-7|2|3|7.0|30|s33	dmso-7|dmso-7|0|1|7.0|34|s40	0.5298179638548994	1.638220793615358	0.0	-0.7786286579058395	0.36038914667615984	0.3134645885370606	-0.7628779783685653	0.3168700179694905	-1.2440980179527212	0.4181483733023033	-0.3370114952329297	-0.63377232160575	-0.7530315725683256	-0.1376180496852344	-0.3208525013153567	0.3460355833900621	-0.5808415845637801	0.63154796048003	-0.2243248944902554	0.6066635335708206	-0.4275876765132507	-0.007229276664291184	0.00889444943716988	-0.6096248229032706	-0.5865647933501008	0.10973808677327136	0.2144708406588922	-0.43417057453441377	-0.6154406150291081	0.6118724441705351	0.5894541460372578	0.2638098177064441	1.3307883742670183	0.5323316027115741	0.8016176031914837	0.2953665503956309	-0.5575258572326529	-0.6156115627068086	-0.23019214666662705	-0.2028339034562332	-0.2684751258735956	0.3760506210117587	-0.2566220256550329	0.5215972017471929	0.07184563558823953	0.015755563276993456	-0.02634636534850721
Training	teixobactin|dmso-7|2|3|7.0|30|s33	dmso-7|dmso-7|0|2|7.0|35|s41	0.5339079204293871	1.6463014435917211	0.0	-0.27665814653752285	-0.05949670375094174	0.4378395603103513	-0.6344441188652512	0.4923677603267036	-0.7863423755100111	0.4933896910516147	-0.4198811890363397	-0.4627956494878087	-0.9319420813088796	-0.7389676036892876	-0.1608147037221821	0.09803701392686648	-0.32728109968249885	-0.009778801653374636	-0.26361589179450284	0.07106139594331927	-0.32578327276745433	-0.3759444277661856	0.13010173855685636	-0.013526733366783894	-0.5281561087867144	0.08760164293361328	0.8178144174660291	-0.4763865814419068	-0.6007565814081071	0.2724183233221318	0.38205860186195373	-0.28074617710601313	1.0374127413551886	0.5061270135953038	1.0516870643296556	0.049143406088026254	-0.6890486052838174	-0.3132383075469285	-0.07731054558368644	0.4789419007164277	-0.4014769790823314	0.17846351925175696	-0.3852136273661726	0.07265424983674151	0.34261792068380004	-0.17831749817956855	0.01256126074279873
Training	teixobactin|dmso-7|2|3|7.0|30|s33	dmso-7|dmso-7|0|3|7.0|36|s42	0.35596208082743	1.3689429148076415	0.0	-0.27505839285016265	-0.17090785329487268	-0.09208781460384864	-0.3411754364948578	0.19056581044808496	-0.27627716231816235	0.10878449477559472	-0.15705380905450814	-0.7690524610187324	-1.3516372874316298	-0.02925808182009515	-0.2872306496098802	0.4668339656399585	-0.4711166851635573	0.11322463194803944	-0.4956686063920177	0.7395450282082763	-0.7758556157417171	-0.08320595268700881	-0.039027730858327565	-1.3353121795126848	-0.607628345637782	0.01132960020811602	0.18772694594749684	-1.2330141169012654	-0.398454600256942	0.5105729696081642	0.6572519150570201	0.37691781267337454	0.5762763600370775	0.5586170780430509	0.5675668888286465	0.4375107060494958	-0.1797356138954278	-0.41834695192047455	-0.2590662311347449	0.14275294186842213	-0.16604247808364025	0.004220896362054027	-0.20642143946657487	0.5681372257153328	-0.1000384796565008	-0.1158437461178039	0.2324163955649929
Training	rachelmycin|dmso-7|2|1|7.0|31|s34	dmso-7|dmso-7|0|1|7.0|34|s40	0.3383790817118601	-0.7625379234843521	0.0	-0.6586020032883111	-0.4274779739103094	-0.2740966081685645	-0.09026541152470724	-0.20546827389026845	-0.2987456773821018	-0.14718195937475453	-0.2556489295622573	-0.5747111065561636	-1.350058646668669	0.2599494700757443	-0.7767285682957543	0.31996732985140497	-0.5214578352571788	-0.4171904814583458	0.4408829214619434	0.8088091524938612	-0.010843018917377378	-0.5836221044025267	-0.0044727759650662335	-1.3910929474347122	-0.7667260658002788	0.17583381304996593	-0.3970249244745912	-0.4283158324610485	-0.15770210577194188	0.12809410939947785	-0.15096745265338907	0.6256174027557826	0.1709946553434376	0.4097884277761814	-0.2293215758914551	0.04908059993910818	-0.06840995204220235	-0.1452585026291402	-0.3585434509402141	-0.567343363872179	-0.13316232972386022	0.6028589056565714	0.247024783684358	0.4318263159602651	-0.05388380315471508	-0.18729770260194198	-1.2355097837769513
Training	rachelmycin|dmso-7|2|1|7.0|31|s34	dmso-7|dmso-7|0|2|7.0|35|s41	0.3424690382863478	-0.7544572735079891	0.0	-0.15663149191999448	-0.847363824337411	-0.1497216363952738	0.038168447978606856	-0.0299705315330554	0.1590099650606085	-0.07194064162544311	-0.3385186233656672	-0.4037344344382223	-1.5289691554092228	-0.3414000839283089	-0.6166907707025797	0.07196876038820932	-0.2678973503758977	-1.0585172435917505	0.401591924157696	0.2732070148663599	0.09096138482841898	-0.9523372555044212	0.11673451315462025	-0.7949948578982255	-0.7083173812368924	0.15369736921030785	0.20631865233254576	-0.4705318393685416	-0.14301807215094087	-0.21136001144892536	-0.358362996828693	0.08106140794332539	-0.12238097756839215	0.3835838386599111	0.02074788524671689	-0.19714254436849646	-0.19993270009336686	0.15711475253073992	-0.20566184985727354	0.11443244030048196	-0.266164182932596	0.4052718038965697	0.11843318197321827	-0.017116635950186417	0.21688848194084545	-0.38137076405850395	-1.1966021576856454
Training	rachelmycin|dmso-7|2|1|7.0|31|s34	dmso-7|dmso-7|0|3|7.0|36|s42	0.1645231986843907	-1.0318158022920685	0.0	-0.15503173823263428	-0.958774973881342	-0.6796490113094737	0.33143713034900024	-0.33177248141167404	0.6690751782524571	-0.4565458379014631	-0.0756912433838357	-0.7099912459691461	-1.9486643615319728	0.3683094379408836	-0.7431067165902778	0.4407657121013013	-0.41173293585695614	-0.9355138099903364	0.1695392095601811	0.9416906471313168	-0.3591109581458438	-0.6595987804252443	-0.05239495626056368	-2.1167803040441258	-0.78778961808796	0.0774253264848106	-0.4237688191859865	-1.2271593748279002	0.05928390900022418	0.02679463483710709	-0.08316968363362688	0.7387253977227131	-0.5835173588865032	0.4360739031076584	-0.4633722902542923	0.19122475559297314	0.3093802912950228	0.05200610815719386	-0.38741753540833207	-0.22175651854752365	-0.030729681933904907	0.2310291810068668	0.29722536987281606	0.4783663399284048	-0.22576791839945545	-0.31889701199673937	-0.9767470228634512
Training	rachelmycin|dmso-7|2|2|7.0|32|s35	dmso-7|dmso-7|0|1|7.0|34|s40	0.3809174613397453	-0.7699301034768657	0.0	-0.7283239557614172	1.1289847034897489	-0.06449170574328633	0.11391968248197235	-0.1536844311984389	-0.5825983384788467	-1.3215324932289816	-0.3884764221083037	-0.7803780863725467	-0.8853371004538921	-0.11596947218428078	0.12328349889620505	-0.06516095862473392	-0.0024669542335971073	-0.4535349433329854	0.5598349229168793	0.6403172113237545	0.5267472145493901	-0.7250688495613327	0.1299464560601855	0.2038241473643323	-1.4751601261553744	0.12205754483080965	-0.2114525895024668	-0.4125111371426238	0.09622968576949907	-0.3529493787248521	-0.2162401280291384	0.28340733625424264	0.2978229976993978	0.2849426089287519	-0.0055914180126466215	0.016213332453927976	-0.3738496028360725	-0.4417820275163722	-0.3286014032221383	-0.6392235518950997	-0.038601817668240564	0.4092794324834364	0.12540618923424596	0.15718781334436116	-0.04603341461082167	-0.1134409578727542	-0.05624890885683165
Training	rachelmycin|dmso-7|2|2|7.0|32|s35	dmso-7|dmso-7|0|2|7.0|35|s41	0.3850074179142329	-0.7618494535005027	0.0	-0.22635344439310054	0.7090988530626475	0.05988326603000438	0.2423535419852865	0.02181331115877416	-0.1248426960361364	-1.2462911754796702	-0.4713461159117136	-0.6094014142546054	-1.064247609194446	-0.7173190261883341	0.28332129648937965	-0.3131595280879296	0.251093530647684	-1.09486170546639	0.5205439256126319	0.1047150736962532	0.6285516182951865	-1.0937840006632271	0.251153745179872	0.7999222369008191	-1.416751441591988	0.0999211009911516	0.3918909873046701	-0.4547271440501168	0.1109137193905001	-0.6924034995732553	-0.4236356722044423	-0.26114865855821456	0.00444736478756802	0.2587380198124816	0.2444780431255253	-0.23000981185367664	-0.5053723508872371	-0.13940877235649207	-0.1757198021391977	0.042552252277561216	-0.17160367087697634	0.21169233072343466	-0.003185412476893745	-0.2917551385660904	0.22473887048473884	-0.3075140193293162	-0.017341282765525712
Training	rachelmycin|dmso-7|2|2|7.0|32|s35	dmso-7|dmso-7|0|3|7.0|36|s42	0.20706157831227576	-1.039207982284582	0.0	-0.2247536907057404	0.5976877035187166	-0.4700441088841956	0.5356222243556799	-0.2799886387198445	0.3852225171557122	-1.63089637175569	-0.20851873592988213	-0.915658225785529	-1.4839428153171963	-0.007609504319141536	0.15690535060168154	0.055637423625162434	0.10725794516662557	-0.971858271864976	0.28849121101511704	0.7731987059612102	0.17847927532092367	-0.8010455255840503	0.08202427576468807	-0.5218632092450819	-1.4962236784430556	0.02364905826565433	-0.2381964842138622	-1.2113546795094754	0.31321570054166514	-0.4542488532872229	-0.1484423590093762	0.3965153312211731	-0.4566890165305431	0.31122808426022885	-0.23964213237548385	0.15835748810779293	0.003940640501152615	-0.2445174167300381	-0.35747548769025617	-0.2936367065704444	0.06383083012171475	0.037449707833731694	0.17560677542270398	0.20372783731250088	-0.21791752985556195	-0.2450402672675516	0.2025138520566685
Training	rachelmycin|dmso-7|2|3|7.0|33|s36	dmso-7|dmso-7|0|1|7.0|34|s40	0.3891138687273106	-0.3307068063554386	0.0	-0.8326372595264839	0.5908509633213368	-0.098694241877066	-0.22707783540661095	-0.11865137176653028	-1.2381615038790037	-1.2964112806737202	-0.2176937985803873	0.053329682113687486	-0.3243420868884184	0.4034584195715132	-0.22161081375671987	0.08332084981906895	-0.2632976750308629	-0.4822509997819386	0.8705378907342123	0.30824747689213794	0.7780567439225248	0.2672235213410588	0.331678781030293	0.10466829052095727	-0.16428868832025234	0.371674602642532	-0.20278925719715346	-0.0655426655365785	-0.26100526309817873	-0.6312512547648934	0.0003441000740878053	0.2731252909515636	0.19860274276873824	-0.24478352824178096	0.09827649376463032	-0.023316956412596568	-0.06091700409080225	-0.609521512853064	-0.3933756928809853	-1.6179016393848733	0.14899854576637228	0.18691333032843627	0.2361685381080445	0.1827540133644039	0.06723591769046422	0.01585031900429179	-0.1015634612935008
Training	rachelmycin|dmso-7|2|3|7.0|33|s36	dmso-7|dmso-7|0|2|7.0|35|s41	0.3932038253017982	-0.32262615637907555	0.0	-0.3306667481581673	0.17096511289423522	0.02568072989622472	-0.09864397590329688	0.05684637059068276	-0.7804058614362934	-1.2211699629244088	-0.3005634923837972	0.2243063542316288	-0.5032525956289722	-0.19789113443254006	-0.061573016163545276	-0.1646777196441267	-0.009737190149581744	-1.1235777619153433	0.8312468934299648	-0.22735466073536334	0.8798611476683211	-0.1014916297608357	0.4528860701499795	0.700766380057444	-0.1058800037568659	0.3495381588028739	0.40055431960998333	-0.10775867244407156	-0.2463212294771777	-0.9707053756132966	-0.20705144410121606	-0.27143070386089363	-0.09477289014309154	-0.2709881173580513	0.3483459549028023	-0.2695401007202012	-0.19243975214196676	-0.3071482576931839	-0.2404940917980447	-0.9361258352122124	0.015996692557636468	-0.010673771431565449	0.1075769363969048	-0.26618893854604764	0.3380082027860247	-0.1782227424522702	-0.06265583520219488
Training	rachelmycin|dmso-7|2|3|7.0|33|s36	dmso-7|dmso-7|0|3|7.0|36|s42	0.21525798569984111	-0.5999846851631547	0.0	-0.3290669944708071	0.05955396335030427	-0.5042466450179752	0.1946247064670965	-0.2449555792879359	-0.2703406482444448	-1.6057751592004288	-0.037736112401965734	-0.08195045729929484	-0.9229478017517224	0.5118183874366524	-0.18798896205124335	0.20411923206896526	-0.1535727756306402	-1.0005743283139292	0.59919417883245	0.4411289715295936	0.4297888046940584	0.19124684531834116	0.2837566007347956	-0.6210190660884569	-0.18535224060793354	0.2732661160773766	-0.22953315190854884	-0.8643862079034301	-0.04401924832601267	-0.7325507293272642	0.06814186909384999	0.3862332859184941	-0.5559092714612026	-0.218498052910304	-0.13577422059820687	0.1188271992412684	0.3168732392464229	-0.4122569020667299	-0.4222497773491032	-1.272314794060218	0.2514311935563276	-0.1849163943212684	0.2863691242965025	0.2292940373325436	-0.10464819755427612	-0.11574899039050555	0.15719929961999934
Training	sulfamethoxazole|dmso-7|1|1|7.0|43|s46	dmso-7|dmso-7|0|1|7.0|34|s40	1.0436916566182948	0.20655281222476773	0.0	-1.4647059792942136	1.2996738557219902	0.8793144963543381	0.3047808437240498	0.21501167296400325	-0.7269535878420683	0.17490653148157076	-0.002464440218578723	0.18606597062392985	-0.0184682987700846	-1.2479683236984864	-0.13821078880031434	-0.04883180935457432	0.06496124545874693	-0.16436125298509108	0.4400007051368675	0.12693748603556188	2.383375806791877	0.22498862678386453	0.12146152074826233	-0.1166819083301851	-0.06004862388395527	-0.3087300196153038	0.017763665502174675	0.4254424727840664	-0.19308919382712286	-0.24530287138441675	-0.16741852311940966	-0.09112552726648904	-0.2589514261887942	0.3281261995421509	0.32389836755942625	-0.5996975248162126	-0.30080104086533765	-0.898283027713604	-0.1430184456505783	0.486787583869615	0.03411540350984588	0.3637560502569368	-0.18426529708759087	-0.04984927514605353	0.015983005860219283	-0.1660918349500431	-0.5887366324225685
Training	sulfamethoxazole|dmso-7|1|1|7.0|43|s46	dmso-7|dmso-7|0|2|7.0|35|s41	1.0477816131927824	0.2146334622011308	0.0	-0.9627354679258969	0.8797880052948887	1.0036894681276287	0.4332147032273639	0.3905094153212163	-0.26919794539935804	0.2501478492308822	-0.08533413402198864	0.35704264274187114	-0.1973788075106384	-1.84931787770254	0.02182700879286026	-0.29683037881777	0.3185217303400281	-0.8056880151184957	0.4007097078326201	-0.4086646515919394	2.485180210537673	-0.1437265243180299	0.2426688098679488	0.4794161812063016	-0.0016399393205688286	-0.33086646345496185	0.6211072423093116	0.3832264658765734	-0.17840516020612185	-0.58475699223282	-0.3748140672947136	-0.6356815220789462	-0.5523270591006241	0.3019216104258806	0.5739678286975982	-0.8459206691238172	-0.4323237889165021	-0.5959097725537239	0.009863155432362271	1.168563388042276	-0.09888644969888992	0.1661689484969351	-0.3128568987987306	-0.498792227056505	0.2867552909557798	-0.3601648964066051	-0.5498290063312625
Training	sulfamethoxazole|dmso-7|1|1|7.0|43|s46	dmso-7|dmso-7|0|3|7.0|36|s42	0.8698357735908253	-0.06272506658294841	0.0	-0.9611357142385368	0.7683768557509577	0.4737620932134288	0.7264833855977573	0.08870746544259768	0.24086726779249054	-0.1344573470451378	0.17749324595984284	0.050785831210947485	-0.6170740136333888	-1.1396083558333472	-0.10458893709483784	0.07196657289532205	0.1746861448589696	-0.6826845815170817	0.1686569932351052	0.2598189806730176	2.0351078675634104	0.14901195076114693	0.07353934045276489	-0.8423692649395993	-0.08111217617163646	-0.4071385061804591	-0.008980229209220703	-0.3734010695827852	0.0238968209450432	-0.3466023459467875	-0.09962075409964743	0.021982467700441436	-1.013463440418735	0.3544116748736279	0.08984765319658905	-0.4575533691623477	0.07698920247188745	-0.70101841692727	-0.1718925301186962	0.8323744291942703	0.1365480512998012	-0.008073674392767849	-0.13406471089913286	-0.003309251177913808	-0.15590110938452106	-0.29769114434484045	-0.3299738715090683
Training	sulfamethoxazole|dmso-7|1|2|7.0|44|s47	dmso-7|dmso-7|0|1|7.0|34|s40	0.9885224380554424	-0.3030206961497832	0.0	-1.2792615853551972	0.5896130815851908	0.7837057425648659	0.25775063073733673	0.11800300183304735	-0.7631506429868113	-1.4640532677066576	-0.0594724828013895	-0.5109775800022116	-0.10080478198652232	0.1438754216144611	0.1795214560507037	-0.02733080746513039	0.4329230696316957	0.4053574089822316	0.3756222032477705	0.3495495284372332	2.5550596726047674	-0.13699760684988416	0.4789048102562177	-0.7380549158117695	-0.3733401520494506	-0.07186409595524168	-0.5067121869216225	0.21579285999259049	0.1132249992444878	-0.7580392154981981	-0.007748590395767252	-0.02779364977939025	-0.11268295992460332	0.3972760974905949	0.3456144684424593	-0.2642513337565564	0.15131361391535947	-1.017215152043036	0.03412114983772785	-1.0712166863341488	0.3227258736087224	0.4857087792657735	-0.03931078225286555	-0.12653121759799468	-0.10525287055568457	-0.2648425564635932	-0.5811311235193362
Training	sulfamethoxazole|dmso-7|1|2|7.0|44|s47	dmso-7|dmso-7|0|2|7.0|35|s41	0.99261239462993	-0.2949400461734202	0.0	-0.7772910739868806	0.1697272311580892	0.9080807143381566	0.3861844902406508	0.2935007441902604	-0.3053950005441011	-1.388811949957346	-0.14234217660479942	-0.3400009078842703	-0.2797152907270761	-0.4574741323895921	0.3395592536438783	-0.27532937692832604	0.6864835545129768	-0.2359693531511731	0.33633120594352306	-0.1860526091902681	2.656864076350564	-0.5057127579517786	0.6001120993759042	-0.14195682627528286	-0.3149314674860641	-0.09400053979489977	0.09663138988551444	0.1735768530850974	0.12790903286548885	-1.0974933363466013	-0.2151441345710712	-0.5723496445918475	-0.4060585928364331	0.37107150837432457	0.5956839295806313	-0.510474478064161	0.019790865864194984	-0.7148418968831558	0.18700275092066845	-0.38944088216148776	0.1897240203999866	0.2881216775057718	-0.16790238396400525	-0.5754741695084462	0.16551941453987595	-0.4589156179201552	-0.5422234974280302
Training	sulfamethoxazole|dmso-7|1|2|7.0|44|s47	dmso-7|dmso-7|0|3|7.0|36|s42	0.8146665550279728	-0.5722985749574994	0.0	-0.7756913202995204	0.05831608161415824	0.3781533394239567	0.6794531726110442	-0.008301205688358237	0.20467021264774754	-1.7734171462333659	0.12048520337703204	-0.6462577194151939	-0.6994104968498265	0.25223538947960034	0.21314330775618015	0.09346757478476596	0.5426479690319184	-0.112965919549759	0.1042784913460082	0.4824310230746889	2.2067917333763005	-0.21297428287260176	0.4309826299607202	-1.4637422724211837	-0.3944037043371318	-0.170272582520397	-0.5334560816330178	-0.5830506823742612	0.3302110140166539	-0.8593386900605688	0.06004917862399495	0.08531434518754022	-0.8671949741545442	0.4235615728220719	0.11156375407962216	-0.12210717810269145	0.5291038572525846	-0.8199505412567021	0.005247065369609949	-0.7256298410094933	0.4251585213986777	0.11387905461606886	0.010889803935592468	-0.07999119362985496	-0.2771369858004249	-0.3964418658583906	-0.32236836260583596
Training	sulfamethoxazole|dmso-7|1|3|7.0|45|s48	dmso-7|dmso-7|0|1|7.0|34|s40	0.9892958300733792	-0.1795119498401183	0.0	-1.970465061885944	0.8248732559635115	0.7766932550520309	0.19798403533607176	0.025229597566381656	-1.4336420411063062	-0.9055811686854279	-0.032367133357923634	-0.8778033009041066	-0.12325719056495775	0.17015291585652292	-0.11968886038692395	-0.0563572069755871	0.2088300189725336	-0.1674125552921817	0.6844009936137622	0.4103209076220242	2.493679678451892	-0.043284854561015614	0.4062742985972889	-1.1305885913740286	-0.696273523386377	-0.05301253427838404	-0.3441172556236713	0.5441837012326953	-0.27217123706718205	-1.0451349792301192	0.32246339608209595	-0.23224044567364555	0.17752325100110244	0.22524861940870625	0.4935910228279106	-0.1538537121432828	0.1919641121778426	-1.2264747671015537	-0.2954595022894981	-0.8598997380550282	0.3030360424671006	0.2414983589847681	0.05549131900847648	-0.10775985810941968	-0.1342975876617878	0.002888060004817561	-0.6318931024755939
Training	sulfamethoxazole|dmso-7|1|3|7.0|45|s48	dmso-7|dmso-7|0|2|7.0|35|s41	0.9933857866478668	-0.17143129986375527	0.0	-1.4684945505176272	0.4049874055364099	0.9010682268253216	0.3264178948393859	0.2007273399235947	-0.975886398663596	-0.8303398509361166	-0.11523682716133354	-0.7068266287861653	-0.3021676993055116	-0.4311966381475303	0.040348937206250664	-0.30435577643878275	0.4623905038538148	-0.8087393174255864	0.6451099963095146	-0.12528123000547708	2.595484082197689	-0.4120000056629101	0.5274815877169754	-0.5344905018375419	-0.6378648388229906	-0.07514897811804211	0.2592263211834656	0.5019676943252023	-0.25748720344618103	-1.3845891000785224	0.11506785190679206	-0.7767964404861027	-0.11585238191072733	0.1990440302924359	0.7436604839660825	-0.4000768564508874	0.06044136412667811	-0.9241015119416732	-0.14257790120655756	-0.17812393388236725	0.17003418925836478	0.043911257224766416	-0.07310028270266322	-0.5567028100198712	0.13647469743377272	-0.19118500145174444	-0.5929854763842881
Training	sulfamethoxazole|dmso-7|1|3|7.0|45|s48	dmso-7|dmso-7|0|3|7.0|36|s42	0.8154399470459097	-0.4487898286478345	0.0	-1.4668947968302668	0.2935762559924789	0.3711408519111217	0.6196865772097793	-0.10107460995502393	-0.4658211854717473	-1.2149450472121366	0.14759055282049793	-1.0130834403170892	-0.7218629054282619	0.27851288372166216	-0.08606700868144745	0.06444117527430926	0.3185549183727563	-0.6857358838241723	0.4130572817119997	0.5432024022594799	2.1454117392234258	-0.11926153058373325	0.3583521183017915	-1.8562759479834428	-0.7173370756740582	-0.15142102084353934	-0.3708611503350667	-0.2546598411341563	-0.05518522229501599	-1.14643445379249	0.39026116510185815	-0.11913245070671508	-0.5769887632288384	0.2515340947401832	0.25954030846507337	-0.01170955648941785	0.5697543555150677	-1.0292101563152194	-0.32433358675761603	-0.5143128927303728	0.4054686902570559	-0.13033136566493653	0.1056919051969345	-0.06121983414127996	-0.3061817029065281	-0.1287112493899798	-0.3731303415620939
Training	doxycycline|dmso-9|1|1|9.0|12|s12	dmso-9|dmso-9|0|1|9.0|22|s22	0.052160291934914234	-0.3213371937846743	0.0	0.6843331546090132	-0.5211227255976659	0.7904331779628713	0.7330390704270151	-0.2464360436623663	1.6071535902114555	-0.7525624928850272	0.02921355953282845	0.378543536742932	-0.16741543509607215	0.08493890897121137	-0.6392924562497275	-1.158259602349153	0.8378210127395977	-0.7976704259778398	-0.06724636326168287	0.18903379905650294	0.3302563086478205	-1.1619790419571228	-0.4844839584082194	-0.6732868438087687	-0.04740260358720017	-0.6727207589144815	1.0112186289666465	0.5177382908442558	0.3950917795515405	-0.13946572828617665	-0.11302741581401765	0.16429618932028678	0.3699217609415877	-0.2543804200883457	-1.697478333146711	-0.11455802827227403	0.2230662771268612	-0.08052143327019845	0.23549804691346046	-1.192262758207109	0.0960269062039698	0.5919192943975533	-0.0827767031682134	0.10059819884686938	-1.073335278100899	-0.3199601775259211	-0.8275217135713282
Training	doxycycline|dmso-9|1|1|9.0|12|s12	dmso-9|dmso-9|0|2|9.0|23|s23	0.3612808028594525	-0.3182567059162942	0.0	0.8072895771842816	-1.0386893537503252	-0.0056680763439871384	0.4857056489279357	-0.3320047898074323	1.3127006859460049	-0.25032587488400626	-0.10564480272716636	-0.7514426427124491	0.43360503338357903	0.7631872572584397	-0.3185939662695865	-1.0438288054910547	0.8080874883026103	-0.4652193419944339	-0.011458729465696038	0.5248279922198975	-0.7055810546328799	-1.4151423693930332	-0.4472589592208536	-0.8778829191134561	-0.5018734938631741	-1.0101945003982389	0.10599164633082923	0.3713284472031155	0.5829320742377213	-0.3499710633004449	-0.4682759317966232	0.015504190028662991	0.19188305103181147	-0.5162801477963086	-1.7981332288369676	-0.507056434559221	0.14366664986821046	0.06276627858475692	0.1844257233582036	-0.9586840294109699	-0.16769456993368514	0.31130172265004497	-0.1539644697204059	0.3765607256270425	-1.594068612395473	-0.4895980052445896	-0.32433566924551105
Training	doxycycline|dmso-9|1|1|9.0|12|s12	dmso-9|dmso-9|0|3|9.0|24|s24	0.07427551665706568	-0.21473500891145655	0.0	1.1027444508469897	0.4067525403333384	0.11706577367380433	0.4715389741577996	-0.2141400058766676	1.365318376529589	-0.5542663029602249	0.06464303280827366	-0.33498210032533704	-0.1740615100306746	-0.28014768696507364	-0.3788188723080226	-1.2187196308771142	0.530582366026799	-0.8769298303002646	-0.13532503899109116	0.3738031218622524	-0.1867049327100414	-1.3943528851349791	-0.3651642491713201	-1.1407223107677051	-0.4700984662973973	-1.1757821907014259	-0.4028496006824449	0.730263222371466	0.4005262351199344	-0.5483603791092859	-0.25237189261200754	-0.044068280553581474	0.04201962272613535	-0.483892128473677	-1.868252762265509	-0.7536934254550989	0.3509391659018348	0.20486669152831816	0.4023313202002283	-1.1487993844065136	-0.06459307124382098	0.39823045439644733	-0.1158597074945309	0.19906162903151525	-1.3977402305738607	-0.3604917053116488	-0.5495131579309209
Training	doxycycline|dmso-9|1|2|9.0|13|s13	dmso-9|dmso-9|0|1|9.0|22|s22	-0.01600838564096385	-0.4073371743789016	0.0	0.5538330401002014	-1.0636709380809215	0.6737073477316997	0.4532415058887169	0.02063102777366588	0.7934892490429282	-0.2635055481500217	0.958784541942987	1.626573617298669	-0.7800663025863397	0.9656162958863356	-0.16135923464081614	-1.097584628010278	0.25495470406108645	-1.3625314533814052	-0.14042798737366624	-0.1385684919139898	0.9277912316205672	-0.10515667915347572	-0.33701303882782163	-0.25907922217274937	0.1965932383981808	0.12918333699299822	0.9014543446703068	-1.3458949515279146	-0.2572042489201509	0.6545495505358669	-0.784071916092028	0.0607228172166101	1.0739851897445822	-0.4299329120484039	-0.8481542915390126	0.5212959548977754	-0.0028201295468139875	0.1637848530101529	0.22137105412350166	-1.027274775610752	0.3920975324543257	0.7782384556231916	-0.09858540754972099	-0.2349533989433024	-0.16471256944403126	-0.2087885474822091	-0.30328788408682605
Training	doxycycline|dmso-9|1|2|9.0|13|s13	dmso-9|dmso-9|0|2|9.0|23|s23	0.29311212528357444	-0.4042566865105215	0.0	0.6767894626754698	-1.581237566233581	-0.1223939065751587	0.20590808438963748	-0.06493771837140018	0.4990363447774775	0.23873106985099926	0.8239261796829922	0.4965874378432877	-0.1790458341066885	1.643864644173564	0.15933925533932491	-0.9831538311521796	0.22522117962409904	-1.0300803693979992	-0.0846403535776794	0.19722570124940475	-0.10804613166013333	-0.3583200065893859	-0.2997880396404557	-0.4636752974774368	-0.2578776518777932	-0.20829040449075895	-0.0037726379655103064	-1.492304795169055	-0.06936395423397013	0.4440442155215987	-1.1393204320746335	-0.08806918207501369	0.8959464798348059	-0.6918326397563668	-0.9488091872292692	0.12879754861082834	-0.08221975680546477	0.30707256486510826	0.17029873056824485	-0.7936960468146128	0.1283760563166707	0.4976208838756833	-0.1697731741019135	0.04100912783687072	-0.6854459037386054	-0.3784263752008776	0.1998981602389911
Training	doxycycline|dmso-9|1|2|9.0|13|s13	dmso-9|dmso-9|0|3|9.0|24|s24	0.006106839081187586	-0.3007349895056839	0.0	0.9722443363381776	-0.1357956721499173	0.000339943442632773	0.19174140961950134	0.05292706555936455	0.5516540353610617	-0.06520935822521956	0.9942140152184322	0.9130479802303996	-0.7867123775209421	0.6005296999500507	0.0991143493008888	-1.1580446565382392	-0.052283942651712316	-1.44179085770383	-0.20850666310307453	0.04620083089175964	0.4108299902627053	-0.3375305223313321	-0.21769332959092225	-0.7265146891316858	-0.22610262431201636	-0.3738780947939464	-0.5126138849787845	-1.1333700200007044	-0.2517697933517571	0.2456548997127577	-0.923416392890018	-0.14764165265725815	0.7460830515291299	-0.6594446204337352	-1.0189287206578106	-0.1178394422850495	0.12505275922815962	0.4491729778086695	0.3882043274102696	-0.9838114018101564	0.2314775550065349	0.5845496156220857	-0.1316684118760385	-0.1364899687586565	-0.4891175219169934	-0.2493200752679368	-0.02527932844641878
Training	linezolid|dmso-9|1|1|9.0|1|s1	dmso-9|dmso-9|0|1|9.0|22|s22	-1.206105471834471	-0.7268292628954001	0.0	0.4702125087329741	0.42681266956271857	3.1136847018588436	0.37705750641723146	-0.041029800711187996	0.5953408054226665	-1.6743803489865954	0.07350730808558037	0.5427276755188455	-0.868293506118345	0.309682309892076	0.589013070371545	0.027477621752371558	0.7799487622110748	0.3764630523953274	-0.6718957549277089	0.5132540721530052	0.6842237944882221	-0.9018361474969856	-1.1056789309914254	-0.06525248227527669	0.22326406710001606	-2.7809744460338788	1.6730271801020535	0.5482033867010045	0.050030080184821024	-0.8331977400746577	0.06801509800934724	0.011784170123083193	2.0852364990418417	0.22887458045466855	-1.4249307807511613	-1.0110090457270848	0.5307505494548579	-0.11004569549570586	0.1920075555300249	-0.9518394758598764	-0.7383232488949201	0.897694606378491	-0.363246623759367	0.11565824887054887	-1.6879139925778508	-1.157765109177176	-0.9823305898358904
Training	linezolid|dmso-9|1|1|9.0|1|s1	dmso-9|dmso-9|0|2|9.0|23|s23	-0.8969849609099327	-0.72374877502702	0.0	0.5931689313082424	-0.09075395858994062	2.3175834475519856	0.12972408491815202	-0.12659854685625405	0.30088790115721586	-1.1721437309855745	-0.061351054174414436	-0.5872585039365354	-0.2672730376386938	0.9879306581793044	0.909711560351686	0.14190841861046974	0.7502152377740874	0.7089141363787332	-0.6161081211317221	0.8490482653163998	-0.3516135687924784	-1.1549994749328958	-1.0684539318040596	-0.2698485575799641	-0.2312068231759579	-3.1184481875176364	0.7678001974662365	0.40179354305986426	0.23787037487100185	-1.043703075088926	-0.2872334179732583	-0.1370078291685406	1.9071977891320653	-0.033025147253294314	-1.5255856764414182	-1.4035074520140318	0.4513509221962071	0.033242016359249504	0.1409352319747681	-0.7182607470637372	-1.002044725032575	0.6170770346309826	-0.4344343903115595	0.391620775650722	-2.2086473268724247	-1.3274029368958449	-0.4791445455100734
Training	linezolid|dmso-9|1|1|9.0|1|s1	dmso-9|dmso-9|0|3|9.0|24|s24	-1.1839902471123196	-0.6202270780221824	0.0	0.8886238049709503	1.354687935493723	2.4403172975697767	0.1155574101480159	-0.00873376292548933	0.3535055917408001	-1.4760841590617932	0.10893678136102558	-0.1707979615494235	-0.8749395810529474	-0.055404286044209	0.84948665431325	-0.032982406775589716	0.47271011549827596	0.29720364807290256	-0.7399744306571172	0.6980233949587547	0.1672625531303602	-1.134209990674842	-0.986359221754526	-0.5326879492342131	-0.19943179561018096	-3.2840358778208234	0.2589589504529624	0.7607283182282147	0.05546453575321486	-1.242092390897767	-0.07132937878864265	-0.19658029975078506	1.7573343608263894	-0.0006371279306627287	-1.5957052098699591	-1.6501444429099097	0.6586234382298315	0.17534242930281074	0.3588408288167928	-0.9083761020592808	-0.8989432263427108	0.7040057663773851	-0.3963296280856845	0.21412167905519475	-2.012318945050813	-1.1982966369629038	-0.7043220341954832
Training	retapamulin|dmso-9|1|1|9.0|8|s8	dmso-9|dmso-9|0|1|9.0|22|s22	-1.9718580789890738	0.16423859031406618	0.0	0.5292564623539455	0.6877506237659154	2.4553189322603903	0.5123856017631194	-0.6557207791749251	0.7043182441391074	-1.0462473981903946	0.04354448657836674	1.3972332848101927	0.19139879608540333	0.270422465530733	0.2223084185853863	-0.8959557882428939	1.186236082281784	0.5261987587787447	-0.5413489174447363	0.26485176170198343	0.98899104357291	-1.38017856434512	-1.3731199913623549	0.2738505945178433	1.0390374970396974	-1.8360325957554195	1.3773545035360604	1.2519050302919643	0.3587419214262653	-1.2751551730223998	-0.24451222248954085	0.44047504597122333	1.370666672072291	0.7805524617710659	-2.126397881187096	-1.0943208529056712	0.5985615260614523	-0.494152518067212	-0.14983299324289412	-0.2542142489031911	-0.8139200980722707	0.6214612751726198	-0.7791845430642201	-0.17515200019640353	-0.8219641727409357	-0.8916455169821624	-0.4884274548732108
Training	retapamulin|dmso-9|1|1|9.0|8|s8	dmso-9|dmso-9|0|2|9.0|23|s23	-1.6627375680645358	0.1673190781824463	0.0	0.6522128849292139	0.17018399561325626	1.6592176779535317	0.26505218026404	-0.7412895253199911	0.4098653398736567	-0.5440107801893737	-0.09131387568162808	0.2672471053548118	0.7924192645650545	0.9486708138179614	0.5430069085655274	-0.7815249913847957	1.1565025578447967	0.8586498427621505	-0.4855612836487495	0.6006459548653779	-0.046846319707790414	-1.63334189178103	-1.335894992174989	0.06925451921315595	0.5845666067637234	-2.1735063372391767	0.4721275209002434	1.105495186650824	0.5465822161124461	-1.4856605080366683	-0.5997607384721464	0.2916830466795997	1.1926279621625149	0.5186527340631031	-2.2270527768773527	-1.486819259192618	0.5191618988028015	-0.3508648062122566	-0.20090531679815093	-0.020635520107052045	-1.0776415742099257	0.3408437034251115	-0.8503723096164126	0.10081052658376954	-1.3426975070355098	-1.061283344700831	0.014758589452606332
Training	retapamulin|dmso-9|1|1|9.0|8|s8	dmso-9|dmso-9|0|3|9.0|24|s24	-1.9497428542669224	0.2708407751872839	0.0	0.9476677585919218	1.6156258896969198	1.7819515279713232	0.2508855054939039	-0.6234247413892264	0.4624830304572409	-0.8479512082655924	0.07897395985381195	0.6837076477419237	0.18475272115080088	-0.09466413040555198	0.4827820025270913	-0.9564158167708552	0.8789974355689854	0.4469393544563198	-0.6094275931741446	0.4496210845077329	0.4720298022150482	-1.6125524075229762	-1.2538002821254557	-0.19358487244109315	0.6163416343295003	-2.339094027542364	-0.036713726113030816	1.4644299618191745	0.3641763769946591	-1.684049823845509	-0.3838566992875307	0.2321105760973552	1.0427645338568388	0.5510407533857347	-2.297172310305894	-1.733456250088496	0.7264344148364259	-0.20876439326869534	0.017000280043873772	-0.2107508751025957	-0.9745400755200616	0.42777243517151403	-0.8122675473905376	-0.07668857001175766	-1.146369125213898	-0.93217704476789	-0.21041889923280355
Training	thiostrepton|dmso-9|1|1|9.0|9|s9	dmso-9|dmso-9|0|1|9.0|22|s22	-2.0900666853919176	-0.3608459403621911	0.0	0.7757026607337139	0.4347742145755218	2.7361789673697072	0.4687593566766397	-0.5941772384679291	0.6292019532974997	-1.0185194480084991	0.5065040180703431	1.4847022957413891	0.019852018834947138	0.3825877845781811	1.2272622793178891	0.03655828534932404	1.4617794705395193	0.2957791426039318	-0.7625969613101287	-0.4188862509179909	1.798177386422558	-0.8987982892480629	-1.3679748055537182	1.1991482166749337	1.2760200084040003	-2.942325031968988	1.7241270093342278	1.221358461355914	0.7292981757186858	-0.9229446563360612	-0.005654980507583396	0.1854458441124347	1.7996858502594577	0.4675416855353767	-1.7882843015485477	-0.9748473326087924	1.129504362120855	-0.7435638206229491	0.05878403179155356	-2.321223622739562	-1.0181179505947109	0.11718344492857292	-1.0360608373111706	-0.004218796619481324	-2.1950470242630558	-0.6712882047743758	-1.7649638795448863
Training	thiostrepton|dmso-9|1|1|9.0|9|s9	dmso-9|dmso-9|0|2|9.0|23|s23	-1.7809461744673794	-0.35776545249381103	0.0	0.8986590833089823	-0.0827924135771374	1.9400777130628484	0.22142593517756026	-0.6797459846129952	0.33474904903204905	-0.5162828300074782	0.37164565581034825	0.3547161162860082	0.6208724873145983	1.0608361328654097	1.5479607692980302	0.15098908220742224	1.432045946102532	0.6282302265873376	-0.7068093275141418	-0.08309205775459637	0.7623400231418573	-1.1519616166839732	-1.3307498063663523	0.9945521413702464	0.8215491181280266	-3.279798773452745	0.8189000266984108	1.0749486177147736	0.9171384704048666	-1.1334499913503295	-0.36090349649018894	0.03665384482081091	1.6216471403496815	0.2056419578274138	-1.888939197238804	-1.3673457388957395	1.050104734862204	-0.6002761087679938	0.007711708236296744	-2.087644893943423	-1.2818394267323656	-0.16343412681893546	-1.1072486038633629	0.2717437301606917	-2.7157803585576303	-0.8409260324930443	-1.2617778352190694
Training	thiostrepton|dmso-9|1|1|9.0|9|s9	dmso-9|dmso-9|0|3|9.0|24|s24	-2.0679514606697658	-0.2542437554889734	0.0	1.1941139569716899	1.362649480506526	2.06281156308064	0.20725926040742412	-0.5618812006822305	0.3873667396156333	-0.820223258083697	0.5419334913457883	0.7711766586731201	0.013205943900344684	0.01750118864189609	1.4877358632595938	-0.023901743178637247	1.1545408238267203	0.21651973828150692	-0.830675637039537	-0.2341169281122415	1.2812161450646962	-1.1311721324259194	-1.2486550963168188	0.7317127497159972	0.8533241456938034	-3.4453864637559324	0.3100587796851366	1.433883392883124	0.7347326312870797	-1.3318393071591703	-0.1449994573055733	-0.022918625761433557	1.4717837120440054	0.23802997715004534	-1.9590587306673453	-1.6139827297916174	1.2573772508958283	-0.4581756958244325	0.22561730507832145	-2.2777602489389666	-1.1787379280425014	-0.07650539507253296	-1.0691438416374879	0.09424463356516456	-2.5194519767360184	-0.7118197325601034	-1.4869553239044793
Training	actinomycin-d|dmso-9|1|1|9.0|10|s10	dmso-9|dmso-9|0|1|9.0|22|s22	0.12452359355755327	0.7367029898280295	0.0	1.3943027858328527	1.2986975085254369	3.8835409521106885	-1.4567786989155307	0.18061812020649806	1.3884403801694294	-1.490173974471544	0.6087744888961044	1.807281644943636	0.2335264208576433	-0.0110724618233915	0.7845299452670242	0.33075871727250394	2.773498088075762	0.6243817106495726	-1.3154414193876036	-1.8743915325811056	1.784883697095756	-0.6716314118415259	-2.61161702324784	3.2132263329780746	1.5322629873572668	-3.039493204339732	2.4380722748049597	1.1441429871627813	1.384684852417787	-1.3547114812918348	0.07681345254734406	0.2999658159337226	2.4973148254726416	2.9364906523217904	-1.5097722800776383	-1.171562431840773	0.4468679223574537	-1.112744304499654	-0.2775410531726825	0.8277207286838038	-1.894361495752192	-0.3442566174631008	0.026638895748537728	-0.5197862677381053	-2.791358483047913	-0.10983540650668823	-2.4100042491435163
Training	actinomycin-d|dmso-9|1|1|9.0|10|s10	dmso-9|dmso-9|0|2|9.0|23|s23	0.4336441044820916	0.7397834776964096	0.0	1.5172592084081211	0.7811308803727777	3.0874396978038305	-1.70411212041461	0.095049374061432	1.0939874759039787	-0.9879373564705228	0.4739161266361096	0.677295465488255	0.8345468893372945	0.6671758864638369	1.1052284352471653	0.44518951413060215	2.7437645636387744	0.9568327946329784	-1.2596537855916168	-1.5385973394177108	0.7490463338150555	-0.9247947392774358	-2.574392024060474	3.0086302576733868	1.0777920970812929	-3.3769669458234888	1.5328452921691431	0.997733143521641	1.5725251471039678	-1.565216816306103	-0.2784350634352615	0.15117381664209886	2.3192761155628654	2.6745909246138275	-1.610427175767895	-1.5640608381277197	0.3674682950988029	-0.9694565926446987	-0.3286133767279393	1.0612994574799428	-2.158082971889847	-0.6248741892106091	-0.04454887080365477	-0.24382374095793224	-3.312091817342488	-0.27947323422535675	-1.9068182048176991
Training	actinomycin-d|dmso-9|1|1|9.0|10|s10	dmso-9|dmso-9|0|3|9.0|24|s24	0.1466388182797047	0.8433051747012472	0.0	1.812714082070829	2.2265727744564408	3.210173547821622	-1.7182787951847462	0.2129141579921967	1.146605166487563	-1.2918777845467415	0.6442039621715496	1.0937560078753672	0.22688034592304085	-0.3761590577596765	1.0450035292087292	0.27029868874454266	2.466259441362963	0.5451223063271478	-1.383520095117012	-1.6896222097753562	1.267922455737894	-0.9040052550193822	-2.492297314010941	2.745790866019138	1.1095671246470695	-3.5425546361266766	1.024004045155869	1.3566679186899917	1.3901193079861809	-1.763606132114944	-0.06253102425064583	0.09160134605985436	2.1694126872571893	2.7069789439364587	-1.6805467091964363	-1.810697829023597	0.5747408111324273	-0.8273561797011375	-0.11070777988591464	0.8711841024843991	-2.0549814731999834	-0.5379454574642066	-0.0064441085777797716	-0.42132283755345945	-3.115763435520876	-0.15036693429241588	-2.131995693503109
Training	actinomycin-d|dmso-9|1|2|9.0|11|s11	dmso-9|dmso-9|0|1|9.0|22|s22	0.2770910394206449	0.7244955370197559	0.0	1.6428494877562798	0.5610756987544334	3.72322220578314	-0.3508214491611774	0.1401809759419752	1.2577988749162703	-0.5223192162161272	0.1787825573802806	1.356136016587707	-0.6580959122953605	-0.3435107792391161	1.4700100991728733	0.6853200922158056	2.696161656636576	0.7235328953759348	-1.6741390806171743	-1.9118743795687525	1.6814736403299833	-0.3932938317789745	-2.525815681065797	3.1089315800927038	1.4804004879912358	-3.2821964498360585	2.5219799010633457	1.0895901377087378	0.9740468296208666	-1.659736185768394	-0.643173063167719	0.5003396162019884	2.5000472799837263	2.901602480617981	-2.2940291550524554	-1.5381959278827295	0.34307070817489915	-0.9318323895970256	-0.21934215980510172	1.1921913342236428	-2.046220511214048	-0.522856344831701	0.20667060868901202	-0.6918972731374726	-3.0530525674073266	0.21477318536065584	-1.862685373381764
Training	actinomycin-d|dmso-9|1|2|9.0|11|s11	dmso-9|dmso-9|0|2|9.0|23|s23	0.5862115503451832	0.7275760248881359	0.0	1.7658059103315482	0.04350907060177423	2.9271209514762813	-0.5981548706602569	0.05461222979690916	0.9633459706508196	-0.020082598215106277	0.04392419512028578	0.2261498371323261	-0.057075443815709274	0.33473756904811225	1.7907085891530143	0.7997508890739038	2.666428132199588	1.0559839793593406	-1.6183514468211877	-1.576080186405358	0.6456362770492827	-0.6464571592148847	-2.488590681878432	2.9043355047880173	1.0259295977152618	-3.619670191319816	1.6167529184275289	0.9431802940675976	1.1618871243070474	-1.8702415207826624	-0.9984215791503246	0.3515476169103646	2.32200857007395	2.6397027529100185	-2.394684050742712	-1.9306943341696767	0.2636710809162484	-0.7885446777420704	-0.27041448336035856	1.4257700630197818	-2.309941987351703	-0.8034739165792093	0.1354828421368195	-0.4159347463572996	-3.5737859017019007	0.045135357641987284	-1.3594993290559465
Training	actinomycin-d|dmso-9|1|2|9.0|11|s11	dmso-9|dmso-9|0|3|9.0|24|s24	0.2992062641427964	0.8310977218929736	0.0	2.061260783994256	1.4889509646854378	3.0498548014940727	-0.612321545430393	0.17247701372767388	1.0159636612344038	-0.3240230262913251	0.2142120306557258	0.642610379519438	-0.6647419872299629	-0.7085973751754011	1.7304836831145782	0.6248600636878443	2.3889230099237766	0.6442734910535101	-1.7422177563465828	-1.727105056763003	1.164512398972121	-0.6256676749568308	-2.406495971828898	2.641496113133768	1.0577046252810387	-3.785257881623004	1.1079116714142545	1.3021150692359482	0.9794812851892604	-2.068630836591504	-0.7825175399657089	0.29197514632812016	2.1721451417682744	2.67209077223265	-2.464803584171253	-2.1773313250655546	0.4709435969498728	-0.6464442647985091	-0.05250888651833385	1.2356547080242382	-2.2068404886618387	-0.7165451848328068	0.1735876043626945	-0.5934338429528268	-3.3774575198802887	0.17424165757492815	-1.5846768177413564
Training	fidaxomicin|dmso-9|1|1|9.0|41|s41	dmso-9|dmso-9|0|1|9.0|22|s22	-0.014071373576218349	0.15229168477895616	0.0	0.5118529554389983	-0.20119900901957388	0.9545254957693334	0.20115562153143607	0.16224801003273906	0.07662705173083406	-0.5525336524688287	0.12671443849239414	0.91779036838482	-0.040835991643224816	-0.12640264622905395	0.3442597606596633	-0.042610946243756935	-0.049195357530154034	-0.6078762754776275	-0.31287240581076503	0.5111072366745599	0.4985812363425888	0.03310737581388068	-0.3065104397492	0.43308636535573	0.4135924906588051	0.06515523170656934	0.7318416008771047	0.5050165758824674	0.17285253386438093	-0.2281295329329245	0.17520072952601318	0.019962038683716262	0.18439863847710924	0.05075309893553026	0.6917917731133114	-0.05651009985636968	0.25221221251263337	-0.12183633782484105	-0.3118268428744244	0.6950303819452173	-0.2268379492513235	-0.20954055775916824	-0.17579442946427193	-0.07011650945814729	0.3464512922238843	0.08378227553382622	0.10891586036527824
Training	fidaxomicin|dmso-9|1|1|9.0|41|s41	dmso-9|dmso-9|0|2|9.0|23|s23	0.29504913734831995	0.15537217264733627	0.0	0.6348093780142667	-0.7187656371722331	0.15842424146247502	-0.046177799967643374	0.07667926388767299	-0.21782585253461664	-0.05029703446780776	-0.008143923767600647	-0.21219581107056085	0.5601844768364264	0.5518457020581744	0.6649582506398044	0.07181985061434126	-0.07892888196714143	-0.2754251914942216	-0.2570847720147782	0.8469014298379545	-0.5372561269381118	-0.2200559516220295	-0.2692854405618341	0.2284902900510426	-0.04087839961716888	-0.27231850977718786	-0.17338538175871232	0.3586067322413271	0.3606928285505617	-0.4386348679471928	-0.18004778645659236	-0.12882996060790752	0.006359928567333029	-0.21114662877243265	0.5911368774230548	-0.4490085061433167	0.17281258525398258	0.021451374030114326	-0.3628991664296812	0.9286091107413564	-0.4905594253889785	-0.4901581295066766	-0.24698219601646446	0.2058460173220258	-0.17428204207068987	-0.08585555218484231	0.6121019046910954
Training	fidaxomicin|dmso-9|1|1|9.0|41|s41	dmso-9|dmso-9|0|3|9.0|24|s24	0.008043851145933091	0.2588938696521739	0.0	0.9302642516769746	0.7266762569114306	0.2811580914802665	-0.060344474737779485	0.1945440478184377	-0.16520816195103238	-0.3542374625440265	0.16214391176783938	0.2042647313165511	-0.04748206657782728	-0.491489242165339	0.6047333446013683	-0.10307097477171824	-0.3564340042429528	-0.6871356798000523	-0.3809510815401733	0.6958765594803094	-0.01838000501527315	-0.19926646736397569	-0.18719073051230065	-0.034349101603206485	-0.009103372051392	-0.4379062000803753	-0.6822266287719865	0.7175415074096776	0.17828698943277474	-0.6370241837560338	0.035856252728023286	-0.188402431190152	-0.1435034997383431	-0.17875860944980104	0.5210173439945134	-0.6956454970391945	0.38008510128760703	0.16355178697367556	-0.14499356958765652	0.7384937557458127	-0.3874579266991143	-0.4032293977602741	-0.20887743379058946	0.02834692072649858	0.022046339750922076	0.04325074774809856	0.3869244160056855
Training	fidaxomicin|dmso-9|1|2|9.0|42|s42	dmso-9|dmso-9|0|1|9.0|22|s22	-0.17986682867119086	0.2904264639442227	0.0	-0.3092886665307475	-0.008567521399589273	1.1120487407718844	0.04877451656649079	0.1143492049300967	-0.2728227113962425	-0.8617701214163187	0.13901335829795158	1.0769461880833693	-0.9349949622572792	0.047808218899279886	0.550625879878258	0.05228084421652568	-0.05155182927993174	-0.2497209089798824	-0.2817830560319869	0.4325526171657881	0.6961728695521838	0.3409398071482572	-0.27290736800090265	-0.23380065021628305	0.6661427802109006	0.3018472485090502	1.2068409574963432	0.11074629703079353	0.1080691061014516	0.03173017734172934	0.3756305162644251	0.39723351159317577	0.17970379355997146	0.4406017204338664	0.4180261592087193	0.05756321209491766	0.15853622308678794	-0.30866959181836506	-0.12449311496996973	0.32369454236182404	-0.00772045597852955	-0.02727623337504781	-0.15651663193546114	-0.2101481398876235	0.6004040794638552	0.13243345037192356	-0.32444237837404266
Training	fidaxomicin|dmso-9|1|2|9.0|42|s42	dmso-9|dmso-9|0|2|9.0|23|s23	0.12925368225334746	0.2935069518126028	0.0	-0.1863322439554791	-0.5261341495522485	0.315947486465026	-0.19855890493258865	0.028780458785030664	-0.5672756156616932	-0.3595335034152978	0.004154996037956771	-0.05303999137201165	-0.3339744937776281	0.7260565671865082	0.871324369858399	0.16671164107462388	-0.08128535371691914	0.08273017500352342	-0.2259954222360001	0.7683468103291826	-0.3396644937285167	0.08777647971234702	-0.2356823688135368	-0.4383967255209704	0.21167188993492655	-0.035626492974706984	0.3016139748605262	-0.035663546610346764	0.2959094007876324	-0.17877515767253893	0.020382000281819582	0.248441512301552	0.0016650836501952426	0.17870199272590348	0.3173712635184627	-0.3349351941920293	0.07913659582813715	-0.1653818799634097	-0.17556543852522655	0.5572732711579631	-0.2714419321161845	-0.3078938051225561	-0.2277043984876537	0.06581438689254959	0.07967074516928108	-0.037204377346744984	0.1787436659517745
Training	fidaxomicin|dmso-9|1|2|9.0|42|s42	dmso-9|dmso-9|0|3|9.0|24|s24	-0.15775160394903942	0.3970286488174404	0.0	0.10912262970722876	0.9193077445314152	0.4386813364828175	-0.2127255797027248	0.14664524271579538	-0.5146579250781089	-0.6634739314915166	0.1744428315733968	0.3634205510151003	-0.9416410371918816	-0.3172783770370051	0.8110994638199629	-0.008179184311435606	-0.3587904759927305	-0.3289803133023073	-0.34986173176139523	0.6173219399715375	0.1792116281943219	0.10856596397040086	-0.15358765876400327	-0.7012361171752195	0.24344691750070346	-0.2012141832778944	-0.20722727215274794	0.3232712285580037	0.11350356166984545	-0.37716447348138	0.23628603946643525	0.18886904171930752	-0.14819834465548087	0.21109001204853506	0.2472517300899213	-0.5815721850879072	0.28640911186176155	-0.023281467019848456	0.04234015831679816	0.36715791616241933	-0.16834043342632032	-0.22096507337615368	-0.18959963626177867	-0.1116847097029776	0.275999126990893	0.0919019225861959	-0.04643382273363539
Training	flavomycin|dmso-9|2|1|9.0|5|s5	dmso-9|dmso-9|0|1|9.0|22|s22	-0.2670822515884286	1.6375713455215417	0.0	0.6598869586292144	1.1869568280718037	0.6844423441748528	-0.1831283779697781	0.505232607466116	0.3746654689420557	-0.1503794005763872	-0.6548283203870353	0.7115467317069301	-0.14908693446788313	0.23071632898442296	0.080985366510411	-0.12566145511920546	0.023797374303653033	0.4566290820865397	-0.16938319917324307	0.6244248574006921	-0.6340766016796624	-0.07219473141933097	-0.3398319111483552	0.06418477616461216	0.5494144094072682	-0.4888479420135123	0.6115771885394157	-0.4310872566937061	0.4978389681644542	0.20443184894308253	-0.8659345050905172	-0.03565928683682973	0.3329436294215018	1.2101509232686958	-0.4121909171097702	-0.41959205561725454	-0.015858786116176304	-0.6760928694690147	-0.2341941127613341	0.4096006722269996	-0.16122852257600595	0.3252922121331183	-0.3055898899500171	0.004631992607512458	-0.22485131372432046	-0.32198926081260737	-0.4053811631110937
Training	flavomycin|dmso-9|2|1|9.0|5|s5	dmso-9|dmso-9|0|2|9.0|23|s23	0.04203825933610972	1.6406518333899216	0.0	0.7828433812044828	0.6693901999191445	-0.11165891013200556	-0.4304617994688576	0.4196638613210499	0.08021256467660498	0.3518572174246337	-0.7896866826470301	-0.418439447748451	0.4519335340117681	0.9089646772716512	0.4016838564905521	-0.011230658261107251	-0.0059361501333343725	0.7890801660699456	-0.11359556537725625	0.9602190505640866	-1.669913964960363	-0.3253580588552412	-0.3026069119609893	-0.14041129914007522	0.09494351913129416	-0.8263216834972695	-0.2936497940964013	-0.5774971003348464	0.6856792628506351	-0.006073486071185741	-1.2211830210731227	-0.18445128612845352	0.15490491951172558	0.9482511955607328	-0.5128458128000268	-0.8120904619042015	-0.0952584133748271	-0.5328051576140593	-0.2852664363165909	0.6431794010231386	-0.4249499987136609	0.044674640385609976	-0.3767776565022096	0.28059451938768554	-0.7455846480188946	-0.4916270885312759	0.09780488121472343
Training	flavomycin|dmso-9|2|1|9.0|5|s5	dmso-9|dmso-9|0|3|9.0|24|s24	-0.24496702686627714	1.7441735303947592	0.0	1.0782982548671909	2.114832094002808	0.011074939885785895	-0.4446284742389937	0.5375286452518147	0.1328302552601892	0.047916789348414916	-0.6193988471115901	-0.001978905361339045	-0.15573300940248558	-0.13437026695186205	0.34145895045211594	-0.18612148364716674	-0.2834412724091457	0.3773696777641149	-0.23746187490265136	0.8091941802064415	-1.1510378430375243	-0.3045685745971873	-0.22051220191145585	-0.4032506907943243	0.12671854669707106	-0.991909373800457	-0.8024910411096755	-0.21856232516649587	0.5032734237328479	-0.20446280188002675	-1.005278981888507	-0.244023756710698	0.005041491206049464	0.9806392148833644	-0.5829653462285682	-1.0587274528000794	0.1120141026587973	-0.3907047446704981	-0.06736083947456617	0.453064046027595	-0.3218485000237967	0.13160337213201245	-0.3386728942763346	0.10309542279215833	-0.5492562661972826	-0.36252078859833503	-0.12737260747068646
Training	meropenem|dmso-9|1|1|9.0|3|s3	dmso-9|dmso-9|0|1|9.0|22|s22	-1.047809642486648	-0.13026720742228906	0.0	0.7648611868568818	-0.3923390665843503	0.23907515001551086	-0.07570794192197637	0.13668142270251415	0.22090679580068692	0.19633744082575968	-0.0026718189847851907	0.4428680172874486	-0.2777423447208176	-0.20560323033895989	-0.08596448475725182	0.05104510000197848	0.9133105597215296	-0.8095717312223529	-0.022484202665728148	0.6716979562632002	0.15698210701620766	-0.3821506082633306	-0.7846666288254518	1.0610523885764915	0.18201130433866772	-1.0953065184071704	1.131184898592437	-0.3584681834352237	-0.2588270762951952	-0.2955542953024022	-0.12098223034908885	0.11639091245239985	-0.3450643865431946	0.8274011699414086	0.2546329104835463	-0.3482886928701179	0.08722905948336113	-0.0021443761366501946	0.2139916241991635	1.3625682533130572	-0.0383323873895316	0.3347570851899553	0.011187676572844474	0.17932733140533053	-0.9460560416346322	-0.2219022166735929	-0.5321447405212439
Training	meropenem|dmso-9|1|1|9.0|3|s3	dmso-9|dmso-9|0|2|9.0|23|s23	-0.7386891315621096	-0.12718671955390892	0.0	0.8878176094321502	-0.9099056947370094	-0.5570261042913476	-0.3230413634210558	0.05111267655744811	-0.07354610846476373	0.6985740588267806	-0.13753018124478	-0.6871181621679323	0.3232781237588336	0.4726451179482685	0.23473400522288926	0.1654758968600767	0.8835770352845422	-0.4771206472389471	0.03330343113025869	1.0074921494265947	-0.8788552562644929	-0.6353139356992408	-0.7474416296380859	0.8564563132718042	-0.27245958593730624	-1.4327802598909276	0.2259579159566201	-0.504878027076364	-0.0709867816090144	-0.5060596303166705	-0.4762307463316944	-0.032401086839223936	-0.5231030964529708	0.5655014422334457	0.15397801479328965	-0.7407870991570649	0.007829432224710331	0.14114333571830515	0.1629193006439067	1.5961469821091965	-0.3020538635271865	0.05413951344244694	-0.060000089979348026	0.4552898581855036	-1.4667893759292063	-0.3915400443922614	-0.028958696195426906
Training	meropenem|dmso-9|1|1|9.0|3|s3	dmso-9|dmso-9|0|3|9.0|24|s24	-1.0256944177644964	-0.023665022549071324	0.0	1.183272483094858	0.5355361993466542	-0.4342922542735561	-0.33720803819119194	0.16897746048821286	-0.02092841788117949	0.3946336307505618	0.03275765429066002	-0.2706576197808204	-0.28438841965542005	-0.5706898262752449	0.17450909918445312	-0.009414928525982802	0.6060719130087309	-0.8888311355447778	-0.09056287839513644	0.8564672790689496	-0.3599791343416543	-0.6145244514411871	-0.6653469195885524	0.5936169216175551	-0.24068455837152936	-1.598367950194115	-0.2828833310566541	-0.1459432519080135	-0.2533926207268013	-0.7044489461255115	-0.26032670714707873	-0.0919735574214684	-0.6729665247586469	0.5978894615560773	0.08385848136474827	-0.9874240900529428	0.21510194825833476	0.2832437486618664	0.3808248974859314	1.4060316271136526	-0.1989523648373224	0.14106824518884942	-0.021895327753473026	0.2777907615899764	-1.2704609941075944	-0.2624337444593205	-0.2541361848808368
Training	meropenem|dmso-9|1|2|9.0|20|s20	dmso-9|dmso-9|0|1|9.0|22|s22	-0.3663246339960775	0.21871976692542727	0.0	0.19529225124928828	-0.15144597332104726	0.6489433728260021	0.0773029205116984	0.07519523216783064	-0.4134462547564723	-0.502622785435876	0.15349770516064254	0.6462500388132262	-0.0530524778429724	0.16243340242392626	0.2548425040635793	-0.3490118487940954	0.4208060835399321	0.14168419273367672	-0.13101636488538304	-0.4846035461737852	0.727826901698605	-0.11746077392053332	-0.1449504580761527	0.3157134205842391	0.18834211507399656	0.1143169492358158	1.2407458156264235	-0.1983337443667601	0.07642750361415729	0.09611337924764383	0.5682667472458522	0.19772372007069985	0.2474768240326997	-0.1855694556241989	0.3179098298733294	0.15065582463129346	0.0643065220475929	0.2833322439176955	-0.109026753673497	0.04871673591887582	0.05746300757789946	0.0909660281077862	-0.04495404439455175	0.2314645651142424	0.17801004116966895	-0.10454923721030164	-0.909287399015776
Training	meropenem|dmso-9|1|2|9.0|20|s20	dmso-9|dmso-9|0|2|9.0|23|s23	-0.057204123071539215	0.22180025479380736	0.0	0.3182486738245567	-0.6690126014737064	-0.1471578814808563	-0.17003050098738104	-0.010373513977235405	-0.7078991590219229	-0.0003861674348550892	0.01863934290064773	-0.4837361406421548	0.5479679906366788	0.8406817507111546	0.5755409940437204	-0.2345810519359972	0.3910725591029447	0.4741352767170826	-0.0752287310893962	-0.14880935301039067	-0.30801046158209555	-0.3706241013564435	-0.10772545888878682	0.11111734527955176	-0.2661287752019774	-0.22315679224794135	0.3355188329906067	-0.3447435880079004	0.2642677983003381	-0.11439195576662442	0.2130182312632467	0.04893172077907604	0.06943811412292344	-0.4474691833321618	0.21725493418307276	-0.24184258165565356	-0.015093105211057887	0.4266199557726509	-0.16009907722875386	0.2822954647150149	-0.2062584685597555	-0.18965154363972211	-0.11614181094674425	0.5074270918944155	-0.3427232931249051	-0.27418706492897016	-0.4061013546899588
Training	meropenem|dmso-9|1|2|9.0|20|s20	dmso-9|dmso-9|0|3|9.0|24|s24	-0.3442094092739261	0.32532195179864504	0.0	0.6137035474872645	0.7764292926099572	-0.024424031463064818	-0.18419717575751715	0.10749126995352933	-0.6552814684383388	-0.3043265955110739	0.18892717843608772	-0.06727559825504281	-0.05969855277757485	-0.2026531935123588	0.5153160880052843	-0.4094718773220567	0.11356743682713333	0.062424788411251875	-0.19909504061479133	-0.2998342233680358	0.21086566034074306	-0.3498346170983897	-0.025630748839253314	-0.15172204637469733	-0.2343537476362005	-0.3887444825511288	-0.17332241402266746	0.01419118716045009	0.08186195918255113	-0.3127812715754654	0.4289222704478624	-0.010640749803168427	-0.08042531418275267	-0.4150811640095302	0.14713540075453135	-0.4884795725515314	0.1921794108225665	0.5687203687162121	0.05780651961327087	0.0921801097194712	-0.10315696986989133	-0.10272281189331968	-0.07803704872086925	0.3299279952988883	-0.14639491130329318	-0.1450807649960293	-0.6312788433753687
Training	meropenem|dmso-9|1|3|9.0|21|s21	dmso-9|dmso-9|0|1|9.0|22|s22	0.061477902901618364	0.02099489124636822	0.0	0.1276527763081301	0.0038322006277460297	0.7228710782734993	0.3557090168359043	0.015925617336330692	0.19061796173017687	-0.2929868097285384	-0.05160589117809522	0.7477854758256348	-0.2834434944241577	-0.09122158864413077	0.15318444039752555	-0.03477114232472545	0.11832634031244105	0.2667208547597397	0.06444388672335677	0.05959897035217133	0.5491809422246936	0.16232882821485628	0.04126468872507694	0.047137909306789634	0.4002050310852048	0.2565862833025001	1.0222111550153679	-0.13836882190369248	-0.18152984222301605	0.2866336895610111	-0.028780314433435095	0.0949820168519322	0.29268558982577986	0.04121055020129205	0.049765115871841736	0.3982911335217452	0.07205519567844654	-0.2084938869589159	-0.0551609663945154	0.7665847741970113	0.1838007578928256	0.4049778424919106	-0.010239744501927994	-0.06989687332615624	0.27499532157081674	0.017736151774535358	-0.29907784728653564
Training	meropenem|dmso-9|1|3|9.0|21|s21	dmso-9|dmso-9|0|2|9.0|23|s23	0.3705984138261567	0.02407537911474833	0.0	0.2506091988833985	-0.5137344275249132	-0.07323017603335913	0.10837559533682484	-0.06964312880873537	-0.1038349425352738	0.20924980827248246	-0.18646425343809006	-0.3822007036297461	0.31757697405549346	0.5870267596430976	0.4738829303776666	0.07965965453337276	0.08859281587545365	0.5991719387431456	0.1202315205193436	0.39539316351556586	-0.4866564210560069	-0.09083449922105392	0.07848968791244282	-0.15745816599789775	-0.054265859190769206	-0.08088745818125709	0.11698417237955105	-0.2847786655448328	0.006310452463164751	0.07612835454674283	-0.38402883041604063	-0.0538099824396916	0.11464687991600366	-0.22068917750667086	-0.05088977981841492	0.005792727234798178	-0.007344431580204258	-0.06520617510396054	-0.1062332899497722	1.0001635029931504	-0.07992071824482938	0.12436027074440224	-0.0814275110541205	0.20606565345401684	-0.2457380127237574	-0.15190167594413315	0.2041081970392815
Training	meropenem|dmso-9|1|3|9.0|21|s21	dmso-9|dmso-9|0|3|9.0|24|s24	0.0835931276237698	0.12759707611958593	0.0	0.5460640725461063	0.9317074665587504	0.04950367398443234	0.09420892056668873	0.04822165512202936	-0.05121725195168958	-0.09469061980373628	-0.01617641790265001	0.034259838757365824	-0.2900895693587602	-0.4563081845804158	0.4136580243392305	-0.09523117085268673	-0.18891230640035767	0.18746145043731488	-0.00363478900605152	0.24436829315792075	0.03221970086683168	-0.07004501496300009	0.16058439796197632	-0.4202975576521468	-0.022490831624992325	-0.2464751484844445	-0.3918570746337231	0.07415610962351771	-0.1760953866546222	-0.12226096126209818	-0.168124791231425	-0.11338245302193604	-0.035216548389672475	-0.18830115818403925	-0.1210093132469563	-0.2408442636610797	0.1999280844534201	0.0768942378396007	0.1116723068922525	0.8100481479976067	0.0231807804450348	0.21128900249080476	-0.04332274882824549	0.028566556858489637	-0.04940963090214545	-0.022795376011192303	-0.021069291646128363
Training	teixobactin|dmso-9|1|1|9.0|16|s16	dmso-9|dmso-9|0|1|9.0|22|s22	-0.3408995549778169	0.3622422991395728	0.0	0.3945090588170288	0.2620406612374937	0.18727125097092667	-0.06941643050195623	0.010252311752779521	0.13371960983185982	0.02561331073518946	-0.3204116117185807	0.4947140828546117	0.4934264003028845	0.12931957214804154	-0.2712730089189281	-0.017122461286986024	0.16714814919231016	-0.3540217614484247	0.2198914697971297	0.18664500928747785	0.3453642766698479	-0.2281967968367837	-0.1287834097792917	-0.34855645198547114	0.1508640367928824	-0.2709951660502874	0.7912679645151295	0.02491021076785671	-0.4111844300540586	-0.07466121469841536	0.4224008614343724	0.0935176061130445	-0.3576029834564283	0.24827012284618102	-0.0229043795009094	-0.13068142885242473	-0.13132971547466887	0.07346733351823788	0.09663073120698584	0.5668670935403242	0.07565202524864745	0.15156923816824094	-0.06672167609540924	0.3205424074976815	-0.4041824008655564	-0.052809799715262784	-0.4503586053449995
Training	teixobactin|dmso-9|1|1|9.0|16|s16	dmso-9|dmso-9|0|2|9.0|23|s23	-0.03177904405327858	0.36532278700795295	0.0	0.5174654813922972	-0.2555259669151655	-0.6088300033359317	-0.3167498520010357	-0.07531643439228652	-0.16073329443359086	0.5278499287362104	-0.4552699739785755	-0.6352720966007692	1.0944468687825355	0.8075679204352699	0.04942548106121292	0.09730833557111218	0.13741462475532273	-0.02157067746501884	0.2756791035931165	0.5224392024508724	-0.6904730866108526	-0.4813601242726939	-0.09155841059192582	-0.5531525272901585	-0.3036068534830916	-0.6084689075340446	-0.11395901812068755	-0.12149963287328358	-0.22334413536787776	-0.2851665497126836	0.06715234545176685	-0.055274393178579295	-0.5356416933662045	-0.013629604861781884	-0.12355927519116605	-0.5231798351393717	-0.21072934273331967	0.21675504537319326	0.045558407651729034	0.8004458223364632	-0.1880694508890075	-0.12904833357926734	-0.13790944264760174	0.5965049342778546	-0.9249157351601304	-0.2224476274339313	0.05282743898081765
Training	teixobactin|dmso-9|1|1|9.0|16|s16	dmso-9|dmso-9|0|3|9.0|24|s24	-0.31878433025566544	0.4688444840127906	0.0	0.8129203550550049	1.189915927168498	-0.4860961533181402	-0.3309165267711718	0.042548349538478185	-0.10811560385000664	0.2239095006599916	-0.2849821384431355	-0.21881155421365728	0.4867803253682821	-0.23576702378824346	-0.010799424977223191	-0.07758248981494731	-0.14009049752048866	-0.4332811657708495	0.1518127940677214	0.3714143320932273	-0.17159696468801403	-0.4605706400146401	-0.009463700542392315	-0.8159919189444076	-0.2718318259173147	-0.774056597837232	-0.6228002651339617	0.2374351422950669	-0.4057499744856648	-0.4835558655215246	0.2830563846363825	-0.11484686376082374	-0.6855051216718806	0.01875841446084969	-0.19367880861970746	-0.7698168260352496	-0.00345682669969527	0.3588554583167545	0.2634640044937537	0.6103304673409196	-0.08496795219914333	-0.042119601832864895	-0.09980468042172674	0.41900583768232735	-0.7285873533385185	-0.09334132750099043	-0.17235004970459222
Training	vancomycin|dmso-9|2|1|9.0|33|s33	dmso-9|dmso-9|0|1|9.0|22|s22	-1.7253760597546854	-0.17874226295263276	0.0	1.0761625596279645	1.0839015261707148	1.9919648035444304	0.5182832534654667	0.9149523699581472	1.2913348436853578	-2.833898587179104	1.7429563109943222	1.675720986623756	-0.2576761519909043	0.19152824232897012	1.3839275047438195	-0.6062278372972809	1.4122314261648148	1.7120215333732158	-1.2919794315152835	-0.9616676921391374	2.6400253772370212	-0.5435790740375195	0.02372905755433941	1.3294907366397326	1.502741817138396	-2.6093583183090825	2.4493879377923387	1.6570716684516291	0.39293963825794176	-0.7620062006536951	-0.1729312804864156	1.9043975192420053	0.9185483308484628	-1.3163463618089055	-1.1918759340052871	-1.2664797234209395	1.6777610984318616	0.28859247139883504	-1.3901306166891298	-1.4674268474539311	-2.030624322924167	0.022481167168278304	-1.5394228435082224	0.5250644850347523	-0.8311713377784553	0.8350109135183601	-0.5301890782287968
Training	vancomycin|dmso-9|2|1|9.0|33|s33	dmso-9|dmso-9|0|2|9.0|23|s23	-1.4162555488301471	-0.17566177508425262	0.0	1.1991189822032329	0.5663348980180556	1.195863549237572	0.2709498319663872	0.8293836238130812	0.9968819394199072	-2.3316619691780827	1.6080979487343274	0.5457348071683752	0.3433443164887469	0.8697765906161985	1.7046259947239606	-0.4917970404391827	1.3824979017278274	2.0444726173566217	-1.2361917977192969	-0.6258734989757428	1.6041880139563205	-0.7967424014734297	0.06095405674170529	1.1248946613350452	1.048270926862422	-2.94683205979284	1.5441609551565216	1.510661824810489	0.5807799329441226	-0.9725115356679632	-0.5281797964690211	1.7556055199503815	0.7405096209386866	-1.5782460895168686	-1.2925308296955436	-1.6589781297078865	1.5983614711732113	0.4318801832537904	-1.4412029402443869	-1.233848118657792	-2.294345799061822	-0.25813640457923004	-1.610610610060415	0.8010270118149254	-1.3519046720730294	0.6653730857996916	-0.027003033902979645
Training	vancomycin|dmso-9|2|1|9.0|33|s33	dmso-9|dmso-9|0|3|9.0|24|s24	-1.7032608350325342	-0.07214007807941503	0.0	1.4945738558659407	2.011776792101719	1.3185973992553637	0.2567831571962511	0.947248407743846	1.0494996300034916	-2.635602397254301	1.7783857842697677	0.9621953495554872	-0.2643222269255068	-0.17355835360731486	1.6444010886855245	-0.6666878658252422	1.104992779452016	1.632762129050791	-1.3600581072446918	-0.776898369333388	2.1230641358791593	-0.7759529172153758	0.1430487667912388	0.8620552696807962	1.0800459544281988	-3.1124197500960267	1.0353197081432477	1.8695965999788395	0.3983740938263356	-1.1709008514768042	-0.3122757572844055	1.6960330493681368	0.5906461926330104	-1.545858070194237	-1.3626503631240852	-1.9056151206037644	1.805633987206836	0.5739805961973516	-1.2232973434023622	-1.4239634736533358	-2.1912443003719577	-0.17120767283282756	-1.57250584783454	0.6235279152193982	-1.1555762902514175	0.7944793857326324	-0.2521805225883895
Training	vancomycin|dmso-9|2|2|9.0|34|s34	dmso-9|dmso-9|0|1|9.0|22|s22	-1.8458286317927737	-0.29866433130634285	0.0	1.0246694326243473	1.2113157443441118	1.4965565765434548	0.06966081742392483	0.9587700247538926	1.1098526796111128	-2.101482197287039	1.7896904005847416	1.809248762714427	-0.08559865175721447	0.2901034232566211	0.7864661769831227	-0.7127342931285217	1.5929010139613649	1.0124618328445774	-1.1229414442035743	-1.1069910842690387	2.2649347403483957	-0.5841070573147009	0.3919203130579163	0.4642510830436457	1.9843281905176708	-2.668090232655437	2.3291964276812465	1.7583423907593936	-0.2310340606668042	-1.3058482503590672	-0.35174935480758496	1.835703085363939	1.2133244723496317	-1.7808968094357258	-1.423727254713234	-1.1777127517359285	1.5997967941366564	0.1210939551323289	-0.9076752196148554	-0.9625929643928022	-1.452642638348566	0.12256368782824988	-1.5362110253013732	0.5890057591435429	-1.2402700914198252	1.006101547054662	-0.7713232345295484
Training	vancomycin|dmso-9|2|2|9.0|34|s34	dmso-9|dmso-9|0|2|9.0|23|s23	-1.5367081208682354	-0.29558384343796273	0.0	1.1476258551996157	0.6937491161914526	0.7004553222365963	-0.17767260407515462	0.8732012786088266	0.8153997753456621	-1.599245579286018	1.6548320383247468	0.6792625832590461	0.5154218167224367	0.9683517715438494	1.1071646669632638	-0.5983034962704235	1.5631674895243777	1.3449129168279832	-1.0671538104075875	-0.7711968911056442	1.2290973770676947	-0.8372703847506111	0.4291453122452822	0.25965500773895833	1.5298573002416969	-3.005563974139194	1.4239694450454294	1.6119325471182533	-0.04319376598062341	-1.5163535853733352	-0.7069978707901905	1.6869110860723149	1.0352857624398553	-2.0427965371436887	-1.524382150403491	-1.5702111580228753	1.5203971668780056	0.2643816669872843	-0.9587475431701122	-0.7290142355966631	-1.7163641144862212	-0.15805388391925845	-1.6073987918535655	0.864968285923716	-1.7610034257143994	0.8364637193359936	-0.2681371902037313
Training	vancomycin|dmso-9|2|2|9.0|34|s34	dmso-9|dmso-9|0|3|9.0|24|s24	-1.8237134070706225	-0.19206214643312516	0.0	1.4430807288623235	2.139191010275116	0.8231891722543878	-0.19183927884529076	0.9910660625395912	0.8680174659292463	-1.9031860073622369	1.8251198738601868	1.095723125646158	-0.09224472669181694	-0.07498317267966392	1.0469397609248277	-0.7731943216564829	1.2856623672485659	0.9332024285221524	-1.1910201199329826	-0.9222217614632892	1.7479734989905331	-0.8164809004925573	0.5112400222948157	-0.003184383915290745	1.5616323278074742	-3.171151664442382	0.9151281980321552	1.970867322286604	-0.2255996050984104	-1.7147429011821762	-0.4910938316055749	1.6273386154900704	0.8854223341341791	-2.0104085178210567	-1.594501683832032	-1.816848148918753	1.72766968291163	0.4064820799308455	-0.7408419463280875	-0.9191295905922068	-1.6132626157963568	-0.07112515217285598	-1.5692940296276907	0.6874691893281888	-1.5646750438927874	0.9655700192689344	-0.4933146788891412
Training	levofloxacin|dmso-9|1|1|9.0|14|s14	dmso-9|dmso-9|0|1|9.0|22|s22	-0.5152123137458098	-0.23332867318066075	0.0	0.42111806481801306	-0.1988181513087396	0.1260830019211152	0.2096627219879954	-0.09343039206538606	0.39421446955893824	-0.13233250535402608	-0.2023447588059364	1.0059844856085576	0.04542164402398363	0.06351582339598494	-0.3886334808042751	-0.004664705050057449	0.5771422936972455	-0.3193379961118428	0.6289731462594954	0.2937040503507742	0.3769432918281863	-0.29252154637950856	-0.3778934203981947	0.4408708988564727	0.04392111207143578	-0.1779109638146359	0.863548232515134	-0.0955644712691015	0.22200343641044107	-0.4246003461761614	-0.07797763795169033	0.14350853100352354	-0.15348685433387832	0.17819033253054786	-0.3641729302118897	-0.1468904233734687	-0.12761621771867482	-0.27682900044894954	-0.035877948655011586	0.8164374987320802	-0.14206947478877566	0.006807328369021981	-0.05664283668501735	0.0026256091262641945	-0.4492877269140632	-0.28636999563935106	-0.7982982893979742
Training	levofloxacin|dmso-9|1|1|9.0|14|s14	dmso-9|dmso-9|0|2|9.0|23|s23	-0.20609180282127149	-0.23024818531228064	0.0	0.5440744873932815	-0.7163847794613988	-0.6700182523857432	-0.03767069951108404	-0.1789991382104521	0.09976156529348756	0.3699041126469949	-0.3372031210659312	-0.12400169384682334	0.6464421125036348	0.7417641716832133	-0.06793499082413401	0.10976609180804077	0.547408769260258	0.013113087871563069	0.6847607800554822	0.6294982435141687	-0.6588940714525142	-0.5456848738154187	-0.34066842121082885	0.2362748235517853	-0.4105497782045382	-0.5153847052983931	-0.041678750120683006	-0.2419743149102418	0.40984373109662187	-0.6351056811904296	-0.4332261539342959	-0.005283468288100225	-0.3315255642436545	-0.08370939517741505	-0.4648278259021463	-0.5393888296604157	-0.2070158449773256	-0.13354128859399414	-0.08695027221026841	1.0500162275282192	-0.4057909509264306	-0.2738102433784864	-0.12783060323720985	0.2785881359064373	-0.9700210612086372	-0.4560078233580196	-0.29511224507215683
Training	levofloxacin|dmso-9|1|1|9.0|14|s14	dmso-9|dmso-9|0|3|9.0|24|s24	-0.4930970890236584	-0.12672648830744304	0.0	0.8395293610559893	0.7290571146222649	-0.5472844023679517	-0.05183737428122015	-0.061134354279687386	0.1523792558770718	0.06596368457077606	-0.16691528553049118	0.2924588485402886	0.03877556908938118	-0.3015707725403001	-0.12815989686257012	-0.06512473357801872	0.2699036469844467	-0.3985974004342676	0.5608944705300871	0.4784733731565236	-0.1400179495296756	-0.5248953895573649	-0.2585737111612953	-0.02656456810246377	-0.3787747506387613	-0.6809723956015805	-0.5505199971339572	0.11696046025810868	0.2274378919788349	-0.8334949969992707	-0.21732211474968025	-0.06485593887034469	-0.4813889925493306	-0.05132137585478347	-0.5349473593306877	-0.7860258205562936	0.00025667105629878506	0.008559124349567071	0.1309553246317563	0.8599008725326756	-0.3026894522365664	-0.18688151163208389	-0.08972584101133485	0.10108903931091008	-0.7736926793870254	-0.3269015234250787	-0.5202897337575667
Training	levofloxacin|dmso-9|1|2|9.0|15|s15	dmso-9|dmso-9|0|1|9.0|22|s22	-0.1791546666012298	-0.03536542957454891	0.0	0.3053348375722029	-0.5088705714167854	0.4174743907592813	0.09416906738332287	-0.11234168143100476	-0.0763349545818457	0.10587761692778043	-0.2730492524439612	0.3951971211169081	0.15554052242358907	-0.058880939263903365	0.08772989775619333	-0.0265880075042908	0.22915271479220234	0.3684341442536772	0.5714298873858734	-0.13005907131551275	0.39602637805568097	-0.04800627356975085	-0.19651244780737895	0.6431998763366358	0.2336827611201557	0.31369782176080285	1.116770935696592	0.3870875042616549	-0.007992783305783568	-0.038038786678848524	0.1073490658285534	0.19373439545754856	0.12189867917323395	-0.03375350330421334	-0.11877519438292605	0.2321171405983815	0.056527985297435634	-0.05469898731385836	-0.1609337534254598	0.18711717413062656	0.1370593381218672	0.19560458440593376	-0.02062102244254493	-0.0975279859878828	0.18297026709956304	-0.07708955270105022	-0.3622394381755596
Training	levofloxacin|dmso-9|1|2|9.0|15|s15	dmso-9|dmso-9|0|2|9.0|23|s23	0.1299658443233085	-0.0322849417061688	0.0	0.4282912601474713	-1.0264371995694446	-0.3786268635475771	-0.15316435411575655	-0.1979104275760708	-0.3707878588472964	0.6081142349288013	-0.40790761470395603	-0.7347890583384729	0.7565609909032402	0.6193674090233249	0.4084283877363344	0.0878427893538074	0.19941919035521494	0.700885228237083	0.6272175211818602	0.20573512184788176	-0.6398109852250196	-0.30116960100566104	-0.1592874486200131	0.4386038010319484	-0.22078812915581825	-0.023775919722954345	0.211543953060775	0.2406776606205145	0.17984751138039726	-0.2485441216931168	-0.2478994501540521	0.04494239616592477	-0.05614003073654228	-0.2956532310121762	-0.2194300900731827	-0.16038126568856548	-0.022871641961215158	0.08858872454109701	-0.2120060769807166	0.4206959029267656	-0.12666213801578774	-0.08501298734157459	-0.09180878899473743	0.17843454079229026	-0.33776306719501115	-0.2467273804197188	0.14094660615025756
Training	levofloxacin|dmso-9|1|2|9.0|15|s15	dmso-9|dmso-9|0|3|9.0|24|s24	-0.15703944187907834	0.0712367552986688	0.0	0.7237461338101792	0.4190046945142191	-0.2558930135297857	-0.16733102888589269	-0.08004564364530609	-0.3181701682637121	0.3041738068525825	-0.23761977916851595	-0.3183285159513609	0.1488944474889866	-0.4239675352001884	0.3482034816978983	-0.08704803603225209	-0.07808593192059643	0.2891747399312523	0.5033512116564651	0.05471025149023667	-0.12093486330218095	-0.2803801167476072	-0.07719273857047959	0.17576440937769933	-0.18901310159004134	-0.18936361002614174	-0.29729729395249915	0.599612435788865	-0.002558327737389732	-0.4469334375019578	-0.031995410969436484	-0.014630074416319694	-0.2060034590422184	-0.26326521168954464	-0.2895496235017241	-0.40701825658444335	0.18440087407240924	0.23068913748465825	0.0058995198613081	0.230580547931222	-0.02356063932592356	0.0019157444048278907	-0.053704026768862434	0.0009354441967630578	-0.1414346853733992	-0.11762108048677787	-0.08423088253515232
Training	rachelmycin|dmso-9|2|1|9.0|6|s6	dmso-9|dmso-9|0|1|9.0|22|s22	-0.6583087917182784	-0.4956410248969192	0.0	0.5958642262613898	0.30940256060938864	0.5053774404854714	-0.0018680777946764593	0.12834525510807104	-0.4785609164101441	-0.2583773628505401	-0.041029465009234656	-0.8176294467934913	0.10091311368330746	0.2965508180372858	-0.23701196375281786	-0.07104892063788526	0.3833376575199283	-0.6716214654030415	0.19681821514337194	0.6410096598874393	-0.09722366150180584	-0.2361358900332373	-0.7162132454770269	-0.6220496186166065	-0.14391593735910435	-0.7132451693929179	1.1338942048021918	-0.8604151475839994	0.0030687838155758485	-0.3834463596368369	-0.64792698078905	0.1840676518459743	-0.13940374191120508	0.5495498248791009	-0.5536287041200438	-0.21292069619810586	0.14610253699825648	-0.2451011765649085	0.016563770642324727	0.7344930899239177	0.1588286252616511	0.33323337461203106	-0.11102913484023168	0.0780348948224514	-0.7927938795138196	-0.35074730338284965	-1.0158916725073182
Training	rachelmycin|dmso-9|2|1|9.0|6|s6	dmso-9|dmso-9|0|2|9.0|23|s23	-0.3491882807937401	-0.4925605370285391	0.0	0.7188206488366582	-0.20816406754327052	-0.29072381382138696	-0.2492014992937559	0.04277650896300499	-0.7730138206755948	0.2438592551504808	-0.17588782726922947	-1.947615626248872	0.7019335821629586	0.974799166324514	0.0836865262273232	0.04338187622021295	0.3536041330829409	-0.3391703814196356	0.2526058489393588	0.9768038530508338	-1.1330610247825064	-0.4892992174691475	-0.678988246289661	-0.8266456939212938	-0.5983868276350783	-1.0507189108766752	0.2286672221663748	-1.0068249912251397	0.19090907850175665	-0.5939516946511052	-1.0031754967716555	0.0352756525543505	-0.3174424518209813	0.287650097171138	-0.6542835998103005	-0.6054191024850528	0.06670290973960569	-0.10181346470995313	-0.03450855291293209	0.9680718187200568	-0.10489285087600386	0.05261580286452272	-0.1822169013924242	0.3539974216026245	-1.3135272138083938	-0.5203851311015182	-0.512705628181501
Training	rachelmycin|dmso-9|2|1|9.0|6|s6	dmso-9|dmso-9|0|3|9.0|24|s24	-0.6361935669961271	-0.3890388400237015	0.0	1.014275522499366	1.237277826540393	-0.16798996380359554	-0.263368174063892	0.16064129289376972	-0.7203961300920105	-0.060081172925738	-0.005599991733789445	-1.5311550838617602	0.094267038748705	-0.06853577789899923	0.02346162018888709	-0.13150894916584654	0.07609901080712955	-0.7508808697254663	0.12873953941396366	0.8257789826931887	-0.6141849028596678	-0.4685097332110937	-0.5968935362401275	-1.089485085575543	-0.5666118000693015	-1.216306601179863	-0.2801740248468993	-0.6478902160567892	0.008503239383969685	-0.7923410104599462	-0.7872714575870399	-0.024296818027893963	-0.4673058801266574	0.3200381164937696	-0.7244031332388419	-0.8520560933809307	0.2739754257732301	0.04028694823360812	0.18339704392909265	0.7779564637245131	-0.0017913521861396828	0.1395445346109252	-0.1441121391665492	0.17649832500709728	-1.1171988319867818	-0.3912788311685773	-0.7378831168669109
Training	sulfamethoxazole|dmso-9|1|1|9.0|7|s7	dmso-9|dmso-9|0|1|9.0|22|s22	-0.550694206825165	-0.20447790644560904	0.0	0.6315729639666969	0.3861103385059821	1.3158552980011675	0.5908535613369761	0.16546755293988902	0.4469413531974822	-0.2466183266055726	-0.13512400119904466	0.1827044703319105	-0.2090259977327218	-0.3945183813515985	-0.5763819230558687	0.20280204179792527	1.0584459741212615	-0.7897697680301947	0.12162062798020125	0.3726212893632788	2.152188953508497	-0.5323344437475663	-0.5579889971015142	0.5195008948674764	0.7857559093549882	-0.9457838003816424	0.7568659413247625	0.12825830051110554	0.26839829624890577	-0.5331379391575757	-0.4242087029654105	0.19759619981708187	0.2340782853171124	1.308480293885914	-0.5026328676082148	-0.600516784307108	0.2258102945323888	-0.20605034603484373	-0.1410680786295213	0.012358911933965544	0.4613748799129196	0.706740794595146	0.12147189906395628	-0.14669221547154088	-1.3156082058288057	-0.4147880075859405	-0.96157275557763
Training	sulfamethoxazole|dmso-9|1|1|9.0|7|s7	dmso-9|dmso-9|0|2|9.0|23|s23	-0.2415736959006267	-0.20139741857722893	0.0	0.7545293865419653	-0.1314562896466771	0.5197540436943093	0.34352013983789664	0.07989880679482297	0.1524884489320315	0.25561829139544834	-0.2699823634590395	-0.9472817091234704	0.3919944707469294	0.2837299669356299	-0.2556834330757276	0.3172328386560235	1.0287124496842743	-0.4573186840467889	0.17740826177618807	0.7084154825266733	1.1163515902277965	-0.7854977711834765	-0.5207639979141483	0.31490481956278904	0.3312850190790142	-1.2832575418653995	-0.14836104131105454	-0.018151543130034756	0.4562385909350866	-0.7436432741718442	-0.779457218948016	0.048804200525458086	0.056039575407336166	1.0465805661779513	-0.6032877632984714	-0.9930151905940551	0.14641066727373794	-0.06276263417988838	-0.19214040218477813	0.2459376407301046	0.19765340377526466	0.4261232228476377	0.05028413251176378	0.1292703113086322	-1.83634154012338	-0.584425835304609	-0.458386711251813
Training	sulfamethoxazole|dmso-9|1|1|9.0|7|s7	dmso-9|dmso-9|0|3|9.0|24|s24	-0.5285789821030136	-0.09787572157239133	0.0	1.0499842602046732	1.3139856044369864	0.6424878937121008	0.3293534650677605	0.1977635907255877	0.20510613951561574	-0.048322136680770456	-0.09969452792359944	-0.5308211667363585	-0.21567207266732424	-0.7596049772878835	-0.3159083391141637	0.142342013269964	0.7512073274084631	-0.8690291723526196	0.05354195225079295	0.5573906121690282	1.6352277121506351	-0.7647082869254227	-0.4386692878646148	0.05206542790853996	0.3630600466447911	-1.448845232168587	-0.6572022883243287	0.3407832320383157	0.2738327518172996	-0.9420325899806851	-0.5635531797634004	-0.010768270056786378	-0.09382385289833994	1.0789685855005828	-0.6734072967270128	-1.2396521814899328	0.3536831833073624	0.07933777876367287	0.025765194657246585	0.05582228573456094	0.3007549024651288	0.5130519545940402	0.08838889473763878	-0.048228785286895004	-1.640013158301768	-0.4553195353716682	-0.6835641999372228
Training	trimethoprim|dmso-9|1|1|9.0|18|s18	dmso-9|dmso-9|0|1|9.0|22|s22	-0.33039714872848336	0.14548033377361236	0.0	0.17671148874579234	-0.07007183313388687	-0.399288504222822	0.08064927979175263	0.02482260081178822	0.005678680713654405	-0.2154893818494079	-0.4524522458087894	0.4415696181146114	-0.18544243314262945	0.10138929296190646	-0.3940695876701783	-0.3442092838669737	0.5655948343805344	-0.2344768202875445	0.2610556353696598	0.5475723335042577	0.2925122614994233	-0.22641914613936895	0.020849273567236537	0.2598645721885657	-0.025958108325890183	-0.5519444173151093	0.4073220393600874	0.32409814159044714	-0.028606563203416258	-0.9274795327736768	-0.2280165736594135	-0.05701466923383869	-0.9921690870021358	-0.6153415011188947	-0.5246959857343869	-0.7759549433153445	-0.12704962787382354	-0.04941032145232782	-0.3276183326414621	1.439478247681655	-0.19729868117302374	-0.17113506153126146	-0.12764884768983453	0.3154881284677238	-0.7022570766425176	-0.21644272051367966	-0.6124424288572179
Training	trimethoprim|dmso-9|1|1|9.0|18|s18	dmso-9|dmso-9|0|2|9.0|23|s23	-0.02127663780394506	0.14856082164199247	0.0	0.29966791132106074	-0.5876384612865461	-1.1953897585296804	-0.16668414170732682	-0.06074614533327782	-0.2887742235517963	0.286747236151613	-0.5873106080687842	-0.6884165613407696	0.41557803533702176	0.7796376412491348	-0.07337109769003725	-0.2297784870088755	0.535861309943547	0.09797426369586136	0.31684326916564665	0.8833665266676523	-0.7433251017812772	-0.4795824735752792	0.058074272754602425	0.05526849688387836	-0.4804289986018642	-0.8894181587988665	-0.4979049432757297	0.17768829794930685	0.15923373148276454	-1.1379848677879452	-0.5832650896420191	-0.20580666852546248	-1.170207796911912	-0.8772412288268576	-0.6253508814246436	-1.1684533496022915	-0.2064492551324744	0.09387739040262756	-0.3786906561967189	1.673056976477794	-0.4610201573106787	-0.4517526332787698	-0.19883661424202706	0.5914506552478969	-1.2229904109370917	-0.38608054823234816	-0.10925638453140074
Training	trimethoprim|dmso-9|1|1|9.0|18|s18	dmso-9|dmso-9|0|3|9.0|24|s24	-0.3082819240063319	0.2520825186468301	0.0	0.5951227849837686	0.8578034327971176	-1.072655908511889	-0.18085081647746293	0.057118638597486886	-0.23615653296821204	-0.017193191924605774	-0.4170227725333442	-0.2719560189536576	-0.19208850807723188	-0.2636973029743785	-0.13359600372847336	-0.404669312394935	0.2583561876677356	-0.3137362246099693	0.19297695964025152	0.7323416563100071	-0.2244489798584386	-0.4587929893172253	0.14016898280413592	-0.20757089477037072	-0.4486539710360873	-1.0550058491020542	-1.0067461902890038	0.5366230731176573	-0.023172107635022417	-1.336374183596786	-0.3673610504574034	-0.2653791391077069	-1.320071225217588	-0.844853209504226	-0.6954704148531852	-1.4150903404981694	0.0008232609011500357	0.2359778033461888	-0.16078505935469425	1.4829416214822504	-0.3579186586208145	-0.3648239015323673	-0.16073185201615206	0.4139515586523697	-1.0266620291154798	-0.2569742482994073	-0.3344338732168106
Training	trimethoprim|dmso-9|1|2|9.0|19|s19	dmso-9|dmso-9|0|1|9.0|22|s22	-0.2024218094822228	0.1305366589314172	0.0	-0.12792342181771232	-0.2527476642355806	0.4134179931522724	-0.08075718594129899	-0.0318127207361929	0.2322775634382088	-0.8391330698873621	0.15100670468757382	0.6860204130432166	-1.0439633572911378	0.12729043587751754	-0.21837042541041465	-0.3708147150334451	0.6246655710623843	-0.4783934159573322	-0.025353791862821492	-0.014299769742962097	0.8169624307185357	-0.0808091230037693	-0.11944182657411415	-0.7049536765526616	0.014097568999798415	0.2468086472999857	0.6755396026674099	0.05296507768195991	0.06398774854916045	0.003322253409050901	0.3277807888063027	0.4083262910452445	-0.20768609019907025	0.370710534039274	-0.5404335002154115	-0.06846305330279101	0.1499367559731759	0.21948337845919585	-0.3013013793379624	0.4460858665861114	-0.16971344953645318	-0.2666081625678416	0.2971409624379602	0.2091955698347885	0.13146971796885865	0.21076335948054487	-0.4350986373046489
Training	trimethoprim|dmso-9|1|2|9.0|19|s19	dmso-9|dmso-9|0|2|9.0|23|s23	0.10669870144231552	0.1336171467997973	0.0	-0.004966999242443926	-0.7703142923882398	-0.3826832611545861	-0.32809060744037843	-0.11738146688125894	-0.06217534082724185	-0.3368964518863411	0.01614834242757901	-0.4439657664121643	-0.4429428888114866	0.8055387841647459	0.10232806456972644	-0.2563839181753469	0.5949320466253969	-0.14594233197392634	0.030433841933165336	0.32149442342043244	-0.21887493256216484	-0.3339724504396795	-0.08221682738674829	-0.9095497518573491	-0.4403733212761756	-0.09066509418377144	-0.2296873799684072	-0.0934447659591804	0.25182804323534125	-0.20718308160521734	-0.02746772717630286	0.25953429175362075	-0.3857248001088465	0.10881080633131113	-0.6410883959056681	-0.46096145958973794	0.07053712871452511	0.3627710903141512	-0.35237370289321923	0.6796645953822504	-0.4334349256741081	-0.5472257343153499	0.2259531958857677	0.4851580966149616	-0.3892636163257155	0.04112553176187639	0.06808740702116811
Training	trimethoprim|dmso-9|1|2|9.0|19|s19	dmso-9|dmso-9|0|3|9.0|24|s24	-0.18030658476007133	0.2371388438046349	0.0	0.2904878744202639	0.6751276016954239	-0.2599494111367946	-0.3422572822105145	0.0004833170495057715	-0.009557650243657623	-0.6408368799625599	0.18643617796301906	-0.0275052240250524	-1.0506094322257402	-0.2377961600587675	0.04210315853129032	-0.4312747435614064	0.3174269243495855	-0.557652820279757	-0.09343246759222977	0.17046955306278733	0.30000118936067377	-0.3131829661816257	-0.0001221173372147888	-1.172389143511598	-0.4085982937103987	-0.2562527844869589	-0.7385286269816813	0.2654900092091701	0.06942220411755429	-0.4055723974140584	0.1884363120083128	0.19996182117137629	-0.5355882284145226	0.1411988256539427	-0.7112079293342095	-0.7075984504856159	0.2778096447481495	0.5048715032577125	-0.13446810605119452	0.4895492403867068	-0.33033342698424395	-0.4602970025689474	0.2640579581116427	0.3076590000194344	-0.19293523450410355	0.17023183169481726	-0.15709008166424174
Training	fidaxomicin|dmso-10|1|1|10.0|37|s37	dmso-10|dmso-10|0|1|10.0|44|s44	0.2705986911577778	0.3296923508079139	0.0	0.1546155776550675	-0.5727835514508959	-0.21493037335772414	0.10652945534791504	-0.032665162634359035	-0.5700327444204634	0.32970595472745856	0.19328848493831607	0.4498539216182431	-0.4799266539265537	0.09900600276687488	0.06380430559679873	0.035323654647228864	0.5554533778839028	-0.037143683883473784	0.0556480401591628	1.1167708483472172	-0.3637719406783173	-0.25973815653020793	0.13820279146734293	0.4320111516720613	0.16997508801987582	0.3484843459787097	-0.272133605797122	-0.479214892023541	0.17742493902666912	-0.3047009180424869	0.2199276762814515	-0.26041751203218144	-0.3928295804326165	-0.3419650845100524	1.0138740550262986	-0.055886179255860924	0.1924183674112463	-0.02847035506323348	-0.3178801716200379	0.02371875037303739	0.3966642093184616	-0.05276449409107276	0.01916370030763126	-0.16999523614405376	0.4227797342816473	-0.3017998849881831	0.18268634220701865
Training	fidaxomicin|dmso-10|1|1|10.0|37|s37	dmso-10|dmso-10|0|2|10.0|45|s45	0.202567444017868	0.22376053174485652	0.0	-0.23146618926521256	-0.3442430281238203	-0.045502417929649035	0.3118368217963319	-0.060063588575431474	-0.6052462866488537	-0.2332925194390363	0.1140691061370731	0.018317016824314525	-0.7426668976809152	0.09900888469763558	0.09947487070337413	0.17351708411025868	0.3779547178916589	0.14694845986081795	0.001964235848648244	0.8744619318289697	-0.12679081068983056	0.11553819772511795	0.0748345377627313	-0.11624668154903972	0.15461524351078548	0.20943524598069446	-0.6860984684533813	-0.2201357027748454	-0.03889559040506452	-0.6730292842751346	0.2299740518862814	-0.1789774088565892	-0.7815881504846143	-0.35159736174226097	0.8042609731716759	-0.2430601922238367	0.10739778002414012	-0.1900099615377968	-0.310865785520849	0.4915060427462538	0.2627111890404201	0.20852786072752405	0.0300216935041	-0.07619054362043975	0.29627108305277794	-0.1890102023356004	0.04539988393219385
Training	fidaxomicin|dmso-10|1|1|10.0|37|s37	dmso-10|dmso-10|0|3|10.0|46|s46	0.01037282647870974	0.3631422122805068	0.0	-0.0704385884486225	-0.3315338221843474	0.2295007988233984	-0.07883080739182002	0.010564469289827015	-0.7745901481936093	0.0758780094405962	0.08520480452989078	-0.9506811022500092	0.07060939931931287	0.029092103293994143	0.2231256367752548	-0.030535776786720707	0.10006032684979972	0.6540108417882121	0.10740376929900286	0.6933208381538378	-0.20082941247904615	0.1172783161467903	0.2625005201652169	0.3851677959231656	0.1125179330583892	0.22827145071561186	-0.2766962326758948	0.3488824174112861	-0.03529679776661698	-0.3701115017825174	0.15745708408634762	-0.2252937525759169	-0.34961710598695106	-0.3242301354791568	0.7535419824837	-0.13444563706199908	-0.22142866772701275	0.024994506187077548	-0.30527034835132394	-0.1957938180774628	0.3586725387933765	-0.13139817113652974	-0.07485641102809915	0.05957395650654008	0.2284002812187769	-0.17667202841333207	0.02745321303132009
Training	fidaxomicin|dmso-10|1|2|10.0|38|s38	dmso-10|dmso-10|0|1|10.0|44|s44	0.0960737691522464	0.1717103576225556	0.0	0.4238273107771473	0.24577524084462746	-0.6304928811847077	0.1259280768316362	0.044327504840053315	-0.6111610506443874	0.7872920471058587	0.21917320931225606	0.6048341638508212	-0.05476493738964816	-0.047841598944493136	0.2441094584466921	0.06499650107263477	0.27729486477684073	-0.2319918898911695	-0.08052462419041008	0.9607030652439654	-0.3792365977269254	-0.049822864046690014	-0.07543782398919774	0.23009079592244586	0.16374109459819985	0.1527008383860693	0.250178802465153	-0.02138162533060584	-0.11274012847169068	0.17202756093521376	-0.016826100874879124	-0.11831108361266195	0.08589470529816977	-0.2516890516125301	0.5506773355008887	-0.09493376610372728	0.0904511810334334	-0.10824224774097413	-0.09926743278433836	1.1835433918562066	0.17735728397330774	0.04899859729127076	0.09028339950721788	-0.1420083009033295	0.28424624362756923	-0.22942748539415625	0.1056285774276624
Training	fidaxomicin|dmso-10|1|2|10.0|38|s38	dmso-10|dmso-10|0|2|10.0|45|s45	0.02804252201233659	0.06577853855949822	0.0	0.037745543856867236	0.4743157641717031	-0.4610649257566326	0.33123544328005305	0.016929078898980876	-0.6463745928727778	0.2242935729393638	0.13995383051101307	0.17329725905689264	-0.3175051811440097	-0.047838717013732435	0.2797800235532675	0.2031899305356646	0.09979620478459683	-0.04789974614687775	-0.13420842850092465	0.7183941487257179	-0.14225546773843867	0.3254534902086359	-0.13880607769380934	-0.31816703729865514	0.14838125008910952	0.013651738388054113	-0.1637860601911063	0.23769756391808985	-0.3290606579034243	-0.196300805297434	-0.0067797252700492186	-0.03687098043706971	-0.30286386475382804	-0.2613213288447387	0.341064253646266	-0.28210777907170304	0.005430593646327253	-0.26978185421553746	-0.09225304668514944	1.651330684229423	0.04340426369526629	0.3102909521098676	0.1011413927036866	-0.04820360837971549	0.1577375923986999	-0.11663780274157355	-0.03165788084716237
Training	fidaxomicin|dmso-10|1|2|10.0|38|s38	dmso-10|dmso-10|0|3|10.0|46|s46	-0.16415209552682164	0.20516021909514848	0.0	0.1987731446734573	0.487024970111176	-0.1860617090035852	-0.05943218590809885	0.08755713676423937	-0.8157184544175333	0.5334641018189963	0.11108952890383073	-0.7957008600174311	0.4957711158562184	-0.11775549841737387	0.4034307896251481	-0.0008629303613147954	-0.17809818625726234	0.4591626357805163	-0.028768895050570013	0.5372530550505861	-0.2162940695276543	0.3271936086303082	0.04885990470867618	0.1832474401735502	0.10628393963671323	0.03248794312297143	0.24561617558638016	0.8067156841042213	-0.3254618652649768	0.10661697719518326	-0.07929669306998299	-0.0831873241563974	0.12910717974383526	-0.2339541025816345	0.2903452629582901	-0.17349322390986546	-0.32339585410482563	-0.05477738649066311	-0.0866576095156244	0.9640308234057064	0.13936561344822262	-0.029635079754186226	-0.00373671182851254	0.08756089174726434	0.08986679056469883	-0.1042996288193052	-0.04960455174803613
Training	teixobactin|dmso-10|1|1|10.0|34|s34	dmso-10|dmso-10|0|1|10.0|44|s44	-0.16839188045332953	0.16433481890967805	0.0	0.13471453033565695	-0.21849560994406847	-0.7811122088129725	-0.036495890877619175	0.044712843667964464	-0.4476551731892391	0.9682533817959024	0.015445180803860481	0.1138361442173581	0.003579163554325415	0.1788610630289149	0.4247128575723465	-0.0012346416354898082	0.017340517736850636	-0.5681234732090665	0.022362964039155383	1.0535279600517526	-0.6096099308034466	-0.2472121844880171	-0.050363145507665415	-0.5456087845203612	-0.016483783553629117	-0.12698204807411884	0.11481700365464942	-0.4789512090130792	0.3375864473649477	0.24930784084637914	-0.0852519802277536	0.02885739247145924	-0.03013055720859015	-0.4684612986911834	0.3367683086531654	-0.03715657227221314	-0.05396608720734797	-0.13015699570724326	0.03331587659047042	1.06177849312547	0.09184105077997716	-0.04269018835583793	-0.0069560189459068065	-0.05337667283624015	-0.06687778232065078	-0.3554903117751849	-0.07384431650708477
Training	teixobactin|dmso-10|1|1|10.0|34|s34	dmso-10|dmso-10|0|2|10.0|45|s45	-0.23642312759323936	0.05840299984662067	0.0	-0.2513672365846231	0.01004491338300717	-0.6116842533848974	0.16881147557079768	0.017314417726892014	-0.4828687154176294	0.4052549076294074	-0.06377419799738249	-0.3177007605765705	-0.2591610802000361	0.1788639449596756	0.4603834226789218	0.13695878782753998	-0.16015814225539327	-0.3840313294647748	-0.031320840271359174	0.8112190435335052	-0.3726288008149599	0.12806416976730886	-0.11373139921227705	-1.0938666177414622	-0.03184362806271945	-0.26603114807213396	-0.2991478590016099	-0.21987201976438356	0.12126591793321405	-0.11902052538626863	-0.0752056046229237	0.11029749564705148	-0.4188891272605879	-0.478093575923392	0.12715522679854274	-0.2243305852401889	-0.13898667459445413	-0.2916966021818066	0.040330262689659335	1.5295657854986864	-0.04211196949806428	0.21860216646275887	0.0039019742505619352	0.04042801968737386	-0.19338643354952006	-0.2427006291226021	-0.2111307747819096
Training	teixobactin|dmso-10|1|1|10.0|34|s34	dmso-10|dmso-10|0|3|10.0|46|s46	-0.4286177451323976	0.19778468038227093	0.0	-0.09033963576803307	0.02275411932248006	-0.33668103663185	-0.22185615361735425	0.08794247559215053	-0.652212576962385	0.7144254365090399	-0.09263849960456484	-1.2866988796508942	0.5541152168001919	0.10894716355603418	0.5840341887508025	-0.06709407306943937	-0.4380525332972525	0.12303105246261925	0.07411869317899544	0.6300779498583733	-0.4466674026041755	0.12980428818898115	0.07393458319020851	-0.5924521402692569	-0.07394093851511574	-0.2471949433372167	0.11025437677587656	0.349146100421748	0.1248647105716616	0.18389725710634866	-0.14772257242285747	0.0639811519277238	0.013081917237075302	-0.4507263496602878	0.07643623611056682	-0.1157160300783513	-0.46781312234560707	-0.07669213445693224	0.045925699859184384	0.8422659246749697	0.05384938025489205	-0.12132386540129493	-0.1009761302816372	0.1761925198143537	-0.2612572353835212	-0.23036245520033385	-0.2290774456827833
Training	teixobactin|dmso-10|2|1|10.0|41|s41	dmso-10|dmso-10|0|1|10.0|44|s44	0.38136103478485417	-0.06322879891523847	0.0	-0.6576358814747185	0.18066385893270365	-0.3494729906296392	-0.610456240498574	0.261079366782484	-1.725863517089636	0.07698831985477561	-0.3040982171067643	-0.5219825383858421	0.25794577771879634	-0.17596898156898	-0.14919245733075215	0.2361470541781721	-0.3192207691939206	0.07713407566168584	0.3683489113561009	1.196620557759445	-0.3955175271979448	-0.5365660738152371	0.1508817871904906	-0.6570183404686007	-1.039028006071545	0.3547471359013912	-0.02745675201162889	-0.8356646710744681	0.1284361230246569	-0.7426176822943278	0.3273538279149646	-0.17012565590942866	-0.918331077797916	-0.18543247003685612	0.489723602234899	-0.13047558173878748	-0.2741101026964401	-0.2765263549460366	-0.16264904428406712	-0.05085498618733286	0.05294863750694212	0.1735924893362224	0.002422082399213821	-0.1769796146260294	0.3490622747557701	-0.20083235536775132	0.34902623038485897
Training	teixobactin|dmso-10|2|1|10.0|41|s41	dmso-10|dmso-10|0|2|10.0|45|s45	0.31332978764494435	-0.16916061797829585	0.0	-1.0437176483949986	0.4092043822597793	-0.18004503520156412	-0.4051488740501572	0.2336809408414116	-1.7610770593180265	-0.4860101543117192	-0.3833175959080073	-0.9535194431797708	-0.004794466035565215	-0.1759660996382193	-0.11352189222417675	0.37434048364120187	-0.4967194291861645	0.2612262194059776	0.3146651070455864	0.9543116412411976	-0.158536397209458	-0.16128971955991125	0.08751353348587898	-1.2052761736897015	-1.0543878505806354	0.215698035903376	-0.4414216146678882	-0.5765854818257723	-0.08788440640707673	-1.1109460485269755	0.3374002035197945	-0.08868555273383638	-1.3070896478499137	-0.19506474726906475	0.2801105203802763	-0.31764959470676324	-0.35913069008354626	-0.4380659614206	-0.1556346581848782	0.4169323061858835	-0.08100438277109934	0.4348848441548192	0.01328007559568256	-0.0831749221024154	0.2225536235269008	-0.08804267271516864	0.21173977211003425
Training	teixobactin|dmso-10|2|1|10.0|41|s41	dmso-10|dmso-10|0|3|10.0|46|s46	0.12113517010578613	-0.029778937442645592	0.0	-0.8826900475784085	0.4219135881992522	0.09495818155148328	-0.7958165032383091	0.30430899870667005	-1.930420920862782	-0.17683962543208676	-0.4121818975151896	-1.9225175622540944	0.8084818309646629	-0.24588288104186076	0.01012887384770389	0.1702876227442225	-0.7746138202280237	0.7682886013333716	0.42010464049594104	0.7731705475660657	-0.2325749989986736	-0.1595496011382389	0.2751795158883645	-0.7038616962174964	-1.0964851610330315	0.2345342406382933	-0.03201937889040174	-0.0075673616396407795	-0.0842856137686292	-0.8080282660343583	0.2648832357198607	-0.13500189645316407	-0.8751186033522504	-0.16769752100596058	0.2293915296923004	-0.20903503954492564	-0.6879571378346991	-0.2230614936957256	-0.15003922101535316	-0.270367554637833	0.014956966981857	0.09495881229076543	-0.09159802893651657	0.05258957802456443	0.1546828216928997	-0.07570449879290031	0.1937931012091605
Training	teixobactin|dmso-10|1|2|10.0|35|s35	dmso-10|dmso-10|0|1|10.0|44|s44	0.16712270924809047	0.3492033177805212	0.0	-0.12303811823949927	-0.5135328531534886	-0.7823533860644805	-0.09380822323260583	0.0617583298269917	-1.1501653309454638	0.8447763491817124	-0.4314088201885449	0.0596499040930425	0.4687029648223904	0.2947415659870707	-0.2237194863420076	0.1696409950516351	0.050298638906336464	-0.39154621712778415	0.26040797186322706	1.356152048047404	-0.3322837901069562	-0.4962275512004224	0.0029419093368332483	-0.28089088838219345	-0.2582396032714636	0.12935058807270394	-0.05757631098055783	-0.5468119952899828	0.3806377151533367	-0.4386366290641908	0.14376706170194795	-0.3051743017224684	-0.6223587529040806	-0.4683154246110064	0.5171220900180167	-0.04027091162512342	-0.10467302128215827	-0.3976857449735167	-0.22111649980785586	0.3466010227117096	-0.13778793906191567	-0.2916409019113573	0.17742875245852474	-0.17779894308912605	0.1981176484628584	-0.39415567234309457	0.3260251114394457
Training	teixobactin|dmso-10|1|2|10.0|35|s35	dmso-10|dmso-10|0|2|10.0|45|s45	0.09909146210818064	0.24327149871746376	0.0	-0.5091198851597794	-0.28499232982641304	-0.6129254306364054	0.11149914321581099	0.03435990388591925	-1.1853788731738542	0.2817778750152176	-0.5106281989897878	-0.3718870007008861	0.2059627210680288	0.2947444479178314	-0.18804892123543213	0.3078344245146649	-0.12720002108590744	-0.2074540733834924	0.2067241675527125	1.1138431315291566	-0.09530266011846944	-0.12095119694509647	-0.06042634436777839	-0.8291487216032944	-0.2735994477805539	-0.009698511925311236	-0.4715411736368171	-0.28773280604128715	0.16431718572160306	-0.8069649952968385	0.15381343730677788	-0.22373419854687612	-1.0111173229560784	-0.477947701843215	0.307509008163394	-0.2274449245930992	-0.18969360866926446	-0.5592253514480799	-0.2141021137086669	0.8143883150849259	-0.2717409593399571	-0.03034854709276047	0.18828674565499348	-0.08399425056551202	0.07160899723398906	-0.28136598969051185	0.1887386531646209
Training	teixobactin|dmso-10|1|2|10.0|35|s35	dmso-10|dmso-10|0|3|10.0|46|s46	-0.09310315543097758	0.3826531792531141	0.0	-0.3480922843431893	-0.2722831238869401	-0.337922213883358	-0.2791684859723409	0.10498796175117776	-1.3547227347186095	0.5909484038948499	-0.5394925005969702	-1.34088511977521	1.0192390180682571	0.22482766651418995	-0.06439815516355152	0.10378156361768552	-0.40509441212776665	0.29960830854390164	0.3121637010030671	0.9327020378540248	-0.16934126190768506	-0.11921107852342415	0.12723963803470714	-0.3277342441310891	-0.3156967582329502	0.00913769280960608	-0.062138937859330674	0.2812853141448444	0.16791597836005054	-0.5040472128042213	0.0812964695068441	-0.27005054226620384	-0.5791462784584152	-0.4505804755801108	0.2567900174754181	-0.11883036943126155	-0.5185200564204173	-0.3442208837232057	-0.2085066765391419	0.1270884542612094	-0.17577960958700078	-0.3702745789568143	0.08340864112279434	0.051770249561467814	0.003738195399987987	-0.26902781576824353	0.17079198226374714
Training	teixobactin|dmso-10|2|2|10.0|42|s42	dmso-10|dmso-10|0|1|10.0|44|s44	0.22978146496643606	0.03748604967948932	0.0	-0.2839997483640815	-0.3950043248067858	-0.25280360284666514	0.14638481118676872	0.2664656757585213	-0.21841823520201853	0.3678823055967593	0.1159263820721419	-0.11175225668782217	-0.12217781307490586	-0.100912979474435	-0.2533764109569967	-0.001102618337332828	-0.07866448683798488	0.1869689913892767	0.006064788975530533	0.8414850296266092	-0.5609723891639611	-0.4258494159641666	0.07665720581459112	-0.4205661621344468	-0.5465352627184656	0.08275797001853569	0.040030589557241036	-0.5544593135981231	-0.00018558521697809027	0.09853407285822068	-0.1390927351291147	-0.14606774983192314	0.25759734894385833	-0.3628023221983092	0.3626683144052558	0.20872968656344426	0.13194607623188406	-0.0956039201972354	-0.06607901026296226	-0.3141360093357063	-0.0839994615609223	-0.08487712264182877	0.06446637467660565	-0.01348178081365603	0.059614821876298414	-0.32537301851182043	-0.011228495828300213
Training	teixobactin|dmso-10|2|2|10.0|42|s42	dmso-10|dmso-10|0|2|10.0|45|s45	0.1617502178265262	-0.06844576938356806	0.0	-0.6700815152843616	-0.16646380147971018	-0.08337564741859005	0.3516921776351856	0.2390672498174489	-0.2536317774304089	-0.1951161685697356	0.03670700327089893	-0.5432891614817508	-0.3849180568292674	-0.1009100975436743	-0.2177058458504213	0.137090811125697	-0.2561631468302288	0.3710611351335684	-0.047619015334984034	0.5991761131083617	-0.32399125917547433	-0.05057306170884068	0.01328895210997949	-0.9688239953555478	-0.5618951072275561	-0.056291129979479486	-0.3739342730990183	-0.2953801243494274	-0.21650611464871167	-0.26979429337442706	-0.12904635952428478	-0.06462764665633093	-0.13116122110813944	-0.3724345994305178	0.15305523255063316	0.021555673595468502	0.046925488844777874	-0.25714352667179874	-0.05906462416377334	0.15365128303751008	-0.21795248183896376	0.17641523217676802	0.0753243678730744	0.08032291170995798	-0.06689382935257092	-0.21258333585923767	-0.148514954103125
Training	teixobactin|dmso-10|2|2|10.0|42|s42	dmso-10|dmso-10|0|3|10.0|46|s46	-0.03044439971263202	0.0709359111520822	0.0	-0.5090539144677715	-0.1537545955402373	0.19162756933445732	-0.03897545155296634	0.30969530768270737	-0.4229756389751645	0.11405436030989692	0.007842701663716591	-1.5122872805560743	0.4283582401709607	-0.17082687894731574	-0.09405507977854066	-0.0669620497712824	-0.534057537872088	0.8781235170609625	0.05782051811537059	0.41803501943322985	-0.39802986096469	-0.04883294328716836	0.20095493451246504	-0.4674095178833424	-0.6039924176799523	-0.037454925244562176	0.03546796267846819	0.2736379958367041	-0.2129073220102642	0.03312348911819018	-0.20156332732421856	-0.1109439903756586	0.3008098233895238	-0.34506737316741365	0.10233624186265723	0.1301702287573061	-0.281900958906375	-0.04213905894692438	-0.0534691869942483	-0.5336485777862064	-0.12199113208600745	-0.16351079968728574	-0.02955373665912475	0.2160874118369378	-0.134764631186572	-0.2002451619369694	-0.16646162500399875
Training	teixobactin|dmso-10|1|3|10.0|36|s36	dmso-10|dmso-10|0|1|10.0|44|s44	0.2548005302514422	0.21210953190782966	0.0	-0.0786500057284032	-0.1472227320983569	-0.6049411853625646	0.2823543513768012	-0.05266598280329049	-1.2918104377049462	0.43909384003413	-0.07398808965246317	-0.2035549359031381	0.13565269951928194	0.2700583359925455	0.2376144299135321	0.1807517040583928	0.011339019364725368	-0.01180419609086947	0.19800467134811228	1.2310438115179725	-0.2628209944834836	-0.5636499343109147	0.11718370095067775	-0.4381560213735925	-0.07680187182894427	0.1048969485577178	0.4309845998947788	-0.7333525325858217	0.2007141875583205	-0.31130201027200144	-0.04160755403440408	-0.26391144351637585	-0.1958324359895576	-0.3029067803400913	0.34347011066930033	0.01918803019718318	0.02350872402843507	-0.23521733090439234	-0.1923273208929981	-0.09981871282150956	0.07764491454555955	-0.1270448252910743	0.005210529524584118	-0.08084913578750275	0.24456809378741085	-0.4328652653559839	0.16207842508948467
Training	teixobactin|dmso-10|1|3|10.0|36|s36	dmso-10|dmso-10|0|2|10.0|45|s45	0.1867692831115324	0.10617771284477227	0.0	-0.4647317726486833	0.08131779122871874	-0.4355132299344895	0.4876617178252181	-0.08006440874436294	-1.3270239799333363	-0.12390463413236485	-0.15320746845370614	-0.6350918406970667	-0.12708754423507962	0.2700612179233062	0.2732849950201075	0.3189451335214226	-0.16615964062751853	0.17228794765342226	0.14432086703759772	0.9887348949997249	-0.02583986449499687	-0.1883735800555888	0.05381544724606613	-0.9864138545946934	-0.0921617163380346	-0.034152151440297374	0.017019737238519458	-0.474273343337126	-0.015606341873413143	-0.6796303765046492	-0.031561178429574184	-0.1824713403407836	-0.5845910060415553	-0.31253905757229994	0.13385702881467765	-0.16798598277079255	-0.061511863358671086	-0.3967569373789557	-0.1853129347938092	0.3679685795517068	-0.05630810573248191	0.1342475295275225	0.016068522721052858	0.012955556736111262	0.1180594425585415	-0.3200755827034012	0.02479196681465989
Training	teixobactin|dmso-10|1|3|10.0|36|s36	dmso-10|dmso-10|0|3|10.0|46|s46	-0.005425334427625828	0.2455593933804225	0.0	-0.3037041718320932	0.09402699716819164	-0.1605100131814421	0.09699408863706616	-0.009436350879104438	-1.4963678414780919	0.1852658947472676	-0.18207177006088848	-1.6040899597713905	0.6861887527651485	0.20014443651966474	0.39693576109198814	0.11489227262444325	-0.44405403166937774	0.6793503295808163	0.24976040048795234	0.8075938013245931	-0.09987846628421247	-0.18663346163391648	0.2414814296485517	-0.4849993771224881	-0.1342590267904309	-0.015315946705380057	0.4264219730160059	0.09474477684900552	-0.012007549234965607	-0.376712594012032	-0.10407814622950796	-0.2287876840601113	-0.15261996154389212	-0.28517183130919577	0.08313803812670173	-0.059371427608954974	-0.390338311109824	-0.18175246965408126	-0.17971749762428413	-0.3193312812720097	0.03965324402047443	-0.2056785023365313	-0.08880958181114629	0.1487200568630911	0.050188640724540434	-0.3077374087811329	0.006845295913786131
Training	teixobactin|dmso-10|2|3|10.0|43|s43	dmso-10|dmso-10|0|1|10.0|44|s44	-0.07203776085707858	0.2816940962243759	0.0	-0.011711975042433044	0.3225042633116013	-0.308575048814248	0.13650773531481253	0.05339433341950972	-0.7768786853468126	0.3500065645846595	-0.16733661675086164	0.418627928281027	0.1848428910178641	-0.1336870083364845	0.3966493470412491	-0.037324877712457294	0.10176655737162044	-0.6008475614457467	0.19796821554679767	1.066917883276977	-0.5147860239090436	-0.3261979459852862	0.0358352133480242	-0.03962110939654462	0.10060699168605902	0.1978728543084305	0.1646680058909915	-0.2679251663010049	0.2957942616305296	-0.26391568483661576	0.06046437220132184	-0.06409998042752463	-0.10839487988534467	-0.2824778437605513	0.3672504182285179	0.013100684946312668	-0.017319638442904406	-0.3895823391677302	-0.4175114581602619	0.40161636257470135	0.13728318198978595	-0.07703799758449659	0.02426344996812979	0.006726948411101219	0.2369918118801433	-0.2486226067495529	0.08063812878118881
Training	teixobactin|dmso-10|2|3|10.0|43|s43	dmso-10|dmso-10|0|2|10.0|45|s45	-0.1400690079969884	0.17576227716131854	0.0	-0.3977937419627131	0.551044786638677	-0.13914709338617293	0.3418151017632294	0.025995907478437275	-0.8120922275752029	-0.21299190958183534	-0.2465559955521046	-0.012908976512901573	-0.07789735273649745	-0.1336841264057238	0.4323199121478245	0.10086855175057252	-0.07573210262062346	-0.41675541770145497	0.1442844112362831	0.8246089667587295	-0.27780489392055685	0.04907840827003973	-0.02753304035658744	-0.5878789426176456	0.08524714717696869	0.05882375431041531	-0.2492968567652678	-0.008845977052309273	0.07947373219879594	-0.6322440510692635	0.07051074780615174	0.017340122748067618	-0.4971534499373425	-0.2921101209927599	0.1576373363738952	-0.1740733280216631	-0.10234022583001057	-0.5511219456422936	-0.41049707206107305	0.8694036549479177	0.003330161711744495	0.18425435723410025	0.03512144316459853	0.10053164093471524	0.11048316065127396	-0.13583292409697026	-0.05664832949363596
Training	teixobactin|dmso-10|2|3|10.0|43|s43	dmso-10|dmso-10|0|3|10.0|46|s46	-0.33226362553614663	0.3151439576969688	0.0	-0.23676614114612304	0.5637539925781498	0.13585612336687447	-0.04885252742492252	0.09662396534369576	-0.9814360891199584	0.09617861929779714	-0.2754202971592869	-0.9819070955872252	0.7353789442637306	-0.20360090780936524	0.5559706782197051	-0.10318430914640686	-0.3536264936624827	0.09030696422593908	0.2497239446866377	0.6434678730835977	-0.3518434957097725	0.05081852669171205	0.16013294204589812	-0.08646446514544026	0.0431498367245724	0.07765995904533263	0.16010537901221866	0.5601721431338222	0.08307252483724348	-0.32932626857664626	-0.0020062199937820324	-0.02897622097126007	-0.06518240543967924	-0.2647428947296557	0.10691834568591928	-0.06545877285982549	-0.43116667358116345	-0.3361174779174192	-0.404901634891548	0.1821037941242012	0.09929151146470083	-0.15567167462995354	-0.06975666136760061	0.23629614106169505	0.042612358817272884	-0.1234947501747019	-0.07459500039450973
Training	chloramphenicol|water-1a|1|1|1.0|34|s15	water-1a|water-1a|0|1|1.0|19|s28	-1.8429619420215533	-0.4587914847441956	0.0	-0.9402691459427396	1.020874766757454	1.7098033710525602	-0.2046233066054164	-0.6612892249480984	0.6588539769629937	-1.2031036929036611	-0.1825601288925709	0.3315699004405763	0.3352071050322793	0.5055412000474706	1.2117430670264755	-0.6606868817147813	1.1055734469192968	1.3827220929657242	-0.4458300662019017	1.0866008108180445	1.364704978694614	-1.2662443906043992	-1.7055269818797252	2.7275519794794074	2.5435075984500184	-2.424927489941914	0.6987685475111851	2.1099430206343346	2.089377818577094	-1.9017917732164	-0.6104336866716551	-0.017016902808755674	0.509122617591979	0.5119402446217123	-0.8609147159997361	-1.6254755736272877	0.9915731195312496	-0.4261683296821266	0.09775485323458977	-2.0808058575825985	-1.2549556485506017	-0.6336682585578934	-1.0239446984191174	-0.3923491635226153	-0.8725567148717932	-0.8001027062259407	-0.2707808614613363
Training	chloramphenicol|water-1a|1|1|1.0|34|s15	water-1a|water-1a|0|2|1.0|20|s34	-1.6833350406985232	-0.595942295763745	0.0	-0.7805368182013588	0.4284991897814088	1.7675878460107266	-0.09852006452162064	-0.6134472854337174	0.5736791086775752	-1.2398872155133	-0.34417814281815584	0.8018325441909271	0.16438896302262673	0.22734165489070654	1.3686105935137696	-0.6824319916793461	0.8136192429153812	1.3873915694950911	-0.3617191384261052	1.0668416061634254	1.5146134387013932	-1.2587798450733525	-1.4902406439476934	1.7715142951030425	2.098243522924262	-2.417348158417385	0.3302122569232795	1.9945066286784303	1.9189355167451847	-1.4794697403892112	-0.18391720130647649	-0.20795160503678467	0.9000014492228248	0.11307636010405098	-0.7594061154303571	-1.603854737563509	1.0184072174229648	-0.3009582646556206	0.08055751633594177	-1.8391778352253387	-0.7724007692480104	-0.44238448415740894	-0.9298059373206876	-0.3415332598433789	-0.8057256246536078	-0.8551365444914047	-0.1989044096215462
Training	chloramphenicol|water-1a|1|1|1.0|34|s15	water-1a|water-1a|0|3|1.0|21|s29	-1.3755547342791772	-1.0759190859483816	0.0	-0.40315479194236303	1.200750651591458	1.7198440357974505	0.19807353391199897	-0.7687784457164453	0.422620798407678	-1.3287224629051648	-0.42954940612095693	0.9358477929510348	0.4230884540392301	0.07324879639000992	1.1103368124979545	-0.6888316695070333	0.9893400230483841	1.6992441242287395	-0.2093166100522552	0.9803200797825332	1.4773982547797768	-1.224016819878481	-1.3725878212296383	2.4020061532816444	2.1300994923732457	-2.3218479997590338	0.3624370718944734	1.8315873123677011	2.23367755066217	-1.5956231788881858	-0.19715537215683465	-0.1794952832473813	0.9888461320189564	-0.4925847653986714	0.014369420818917787	-1.3529832903195622	1.3037516578940256	-0.7067535587597371	0.1417380303334328	-2.3109777560426874	-0.6480613948009362	-0.4700313611402391	-1.0087970690747	-0.4111242283914312	-0.8613495477690929	-1.0316776130760683	0.2253119952618201
Training	chloramphenicol|water-1a|1|2|1.0|35|s16	water-1a|water-1a|0|1|1.0|19|s28	-1.8359087971953585	-0.13421276670892812	0.0	-1.0589798513522328	1.2541284682797706	1.5327539901706508	-0.07820056233148343	-0.5914063611673779	0.7052413867351381	-1.385373073575746	-0.17211990986148784	-0.027949855663344625	0.20206494776214434	0.4349602337170935	0.7288496440065795	-0.9345360509144296	1.1192210213135452	1.295170719476331	-0.4423848851063888	1.093337951599871	1.1334842532420837	-1.543767642811123	-1.6949174617466871	2.4068806783097307	2.39328837138436	-2.24771363287231	0.237230915157153	2.3515213729264093	2.1219122191610884	-1.9601370240402405	-0.4102314449144675	0.011472141758004815	0.5358518051811991	0.5599439179667538	-0.9903181423654692	-1.8104493134944109	0.9885893527585292	-0.9101689686846584	0.16348284827844672	-1.2807923261509269	-1.3338704937376171	-0.5816950329607842	-0.9186899641299676	-0.4788901856583277	-0.7938261450434023	-0.8381649175290633	-0.4122142602250341
Training	chloramphenicol|water-1a|1|2|1.0|35|s16	water-1a|water-1a|0|2|1.0|20|s34	-1.676281895872329	-0.2713635777284775	0.0	-0.8992475236108524	0.6617528913037254	1.5905384651288177	0.02790267975231231	-0.5435644216529969	0.6200665184497196	-1.4221565961853848	-0.3337379237870728	0.4423127880870061	0.031246805752491724	0.15676068856032946	0.8857171704938733	-0.9562811608789944	0.8272668173096296	1.2998401960056976	-0.3582739573305922	1.0735787469452518	1.2833927132488627	-1.5363030972800766	-1.4796311238146558	1.4508429939333656	1.948024295858604	-2.2401343013477817	-0.13132537543075262	2.236084980970505	1.9514699173291792	-1.5378149912130517	0.016285040450711108	-0.17946256047002418	0.9267306368120448	0.1610800334490925	-0.88880954179609	-1.7888284774306324	1.0154234506502444	-0.7849589036581524	0.14628551137979873	-1.0391643037936669	-0.8513156144350259	-0.3904112585602997	-0.8245512030315378	-0.4280742819790913	-0.7269950548252169	-0.8931987557945273	-0.340337808385244
Training	chloramphenicol|water-1a|1|2|1.0|35|s16	water-1a|water-1a|0|3|1.0|21|s29	-1.3685015894529826	-0.7513403679131141	0.0	-0.5218654973518566	1.4340043531137745	1.5427946549155411	0.324496278185932	-0.6988955819357248	0.4690082081798224	-1.5109918435772496	-0.419109187089874	0.5763280368471141	0.2899462967690951	0.002667830059632781	0.6274433894780582	-0.9626808387066816	1.0029875974426323	1.611692750739346	-0.20587142895674224	0.9870572205643596	1.2461775293272463	-1.5015400720852057	-1.361978301096601	2.081334852111968	1.9798802653075869	-2.14463414268943	-0.09910056045955873	2.073165664659776	2.2662119512461647	-1.6539684297120267	0.003046869600352941	-0.1510062386806208	1.0155753196081765	-0.4445810920536299	-0.11503400554681507	-1.5379570301866856	1.3007678911213052	-1.1907541977622689	0.20746602537728973	-1.5109642246110155	-0.7269762399879518	-0.41805813554312987	-0.9035423347855502	-0.4976652505271435	-0.782618977940702	-1.069739824379191	0.08387859649812235
Training	chloramphenicol|water-1a|1|3|1.0|36|s17	water-1a|water-1a|0|1|1.0|19|s28	-1.7715778147070846	-0.5906412801022176	0.0	-0.8762873020298958	1.085496384252384	1.298206318734325	0.251256295243846	-0.569086100950666	0.7196658465253051	-1.7689430561085857	0.002437195584984231	0.25199923080966435	0.6055171195628022	0.3581059888667393	0.6223138333347178	-0.8318379117296475	1.1406632704229018	1.4810979530475787	-0.3110530578637558	1.1685674317506471	1.136180394902352	-1.2109298035441691	-1.5787538168295256	1.6566768091139952	1.5264638178431742	-1.9196140190383133	0.3038780215347776	1.8459509108996808	1.7280714883331252	-1.5644824049158972	-0.3692461863370733	0.006826053627739803	0.5386800062207708	0.9487293139438826	-0.8167368711571736	-1.4253578900082935	1.0158665060195613	-0.14222232721862316	0.0582924713041546	-1.4427599497987496	-1.1386259350124996	-0.4186269081687993	-0.9240554213671306	-0.4100226929995081	-1.1090526081231005	-0.5541465643215071	-0.3391063781250807
Training	chloramphenicol|water-1a|1|3|1.0|36|s17	water-1a|water-1a|0|2|1.0|20|s34	-1.6119509133840548	-0.7277920911217671	0.0	-0.7165549742885151	0.4931208072763389	1.3559907936924915	0.3573595373276417	-0.521244161436285	0.6344909782398864	-1.8057265787182244	-0.15918081834060072	0.7222618745600151	0.4346989775531496	0.07990644370997524	0.7791813598220116	-0.8535830216942122	0.8487090664189862	1.4857674295769456	-0.2269421300879593	1.148808227096028	1.2860888549091314	-1.2034652580131224	-1.363467478897494	0.7006391247376298	1.081199742317418	-1.9120346875137848	-0.06467826905312801	1.7305145189437772	1.5576291865012155	-1.1421603720887088	0.05727029902810533	-0.1841086486002892	0.9295588378516166	0.5498654294262213	-0.7152282705877946	-1.403737053944515	1.0427006039112765	-0.017012262192117156	0.041095134405506606	-1.2011319274414896	-0.6560710557099085	-0.2273431337683149	-0.8299166602687009	-0.3592067893202717	-1.042221517904915	-0.6091804025869711	-0.26722992628529063
Training	chloramphenicol|water-1a|1|3|1.0|36|s17	water-1a|water-1a|0|3|1.0|21|s29	-1.3041706069647088	-1.2077688813064036	0.0	-0.33917294802951936	1.265372269086388	1.308246983479215	0.6539531357612614	-0.6765753217190129	0.4834326679699892	-1.8945618261100887	-0.2445520816434019	0.856277123320123	0.6933984685697528	-0.07418641479072141	0.5209075788061965	-0.8599826995218995	1.024429846551989	1.797619984310594	-0.07453960171410934	1.062286700715136	1.2488736709875148	-1.1687022328182517	-1.245814656179439	1.331130982916232	1.1130557117664015	-1.816534528855433	-0.03245345408193412	1.567595202633048	1.8723712204182013	-1.2583138105876834	0.04403212817774715	-0.1556523268108858	1.0184035206477482	-0.05579569607650114	0.058547265661480274	-1.1528656067005685	1.3280450443823373	-0.4228075562962337	0.10227564840299763	-1.672931848258838	-0.5317316812628343	-0.25499001075114514	-0.9089077920227132	-0.428797757868324	-1.0978454410204002	-0.7857214711716347	0.15698647859807568
Training	erythromycin|water-1a|1|1|1.0|10|s7	water-1a|water-1a|0|1|1.0|19|s28	-1.8280606521858898	0.19526304959705865	0.0	-0.7208934256899706	0.7014859711313153	1.2656854794137988	0.04572703138571477	-0.7404249004264027	-0.01383581560603675	-0.2176167067281325	-0.3669968862682822	0.15535795536998442	0.1153443095853648	0.5305458610008373	0.20235308781173345	0.42095958879346895	1.330096785814126	0.46151787292587804	0.28742146453133977	0.9222060160950534	0.30294948577629377	-1.6742748692625495	-1.1282720666313644	1.4191369006377568	0.20105662313953945	-2.3306053349173523	0.1163918633201826	1.8991979728195725	0.6207954569948173	-1.892400135675356	0.0296445963118952	0.13710820980821306	1.3287132375284187	0.16937271093592976	-1.1970705451924375	-1.7468687333961164	0.3654787547924361	-0.14113114743454336	-0.24517215969778405	-0.946680103771662	-1.302782130418228	-0.22480741015101915	-0.7642567467191173	0.2988135830319401	-1.2382628791843668	-0.27569615421072946	-0.9994846893970984
Training	erythromycin|water-1a|1|1|1.0|10|s7	water-1a|water-1a|0|2|1.0|20|s34	-1.6684337508628602	0.05811223857750925	0.0	-0.5611610979485899	0.10911039415527002	1.3234699543719657	0.1518302734695105	-0.6925829609120218	-0.09901068389145527	-0.2544002293377714	-0.5286149001938671	0.6256205991203352	-0.05547383242428783	0.2523463158440733	0.3592206142990273	0.39921447882890426	1.0381425818102104	0.4661873494552449	0.3715323923071363	0.9024468114404344	0.452857945783073	-1.6668103237315028	-0.9129857286993328	0.4630992162613916	-0.2442074523862168	-2.3230260033928234	-0.25216442726772303	1.7837615808636684	0.4503531551629081	-1.470078102848167	0.4561610816770738	-0.05382649241981596	1.7195920691592643	-0.22949117358173154	-1.0955619446230584	-1.7252478973323375	0.3923128526841513	-0.015921082408037357	-0.26236949659643205	-0.7050520814144021	-0.8202272511156368	-0.03352363575053463	-0.6701179856206876	0.34962948671117644	-1.1714317889661814	-0.3307299924761935	-0.9276082375573084
Training	erythromycin|water-1a|1|1|1.0|10|s7	water-1a|water-1a|0|3|1.0|21|s29	-1.360653444443514	-0.4218645516071273	0.0	-0.18377907168959415	0.8813618559653191	1.2757261441586891	0.44842387190313016	-0.8479141211947496	-0.2500689941613525	-0.34323547672963617	-0.6139861634966683	0.759635847880443	0.2032256585923156	0.09825345734337664	0.1009468332832122	0.3928148010012169	1.2138633619432129	0.7780399041888932	0.5239349206809862	0.8159252850595422	0.4156427618614567	-1.632047298536632	-0.7953329059812777	1.0935910744399937	-0.21235148293723327	-2.227525844734472	-0.21993961229652914	1.6208422645529392	0.7650951890798936	-1.586231541347142	0.4429229108267157	-0.02537017063041258	1.8084367519553959	-0.835152299084454	-0.3217864083737836	-1.474376450088391	0.6776572931552121	-0.4217163765121539	-0.20118898259894105	-1.1768520022317506	-0.6958878766685626	-0.06117051273336481	-0.7491091173747	0.2800385181631242	-1.2270557120816663	-0.5072710610608571	-0.5033918326739419
Training	erythromycin|water-1a|1|2|1.0|11|s8	water-1a|water-1a|0|1|1.0|19|s28	-1.7884939544755287	0.003390271672873979	0.0	-1.123347818951319	1.7185954091185154	0.6775975966555396	-0.05236243997862555	-0.6663459683189972	-0.19136461401532712	-0.3681594212392838	-0.13807328501340788	0.0007474586055820076	0.14319883817909673	0.9186572784634904	-0.26707379768439576	0.7105038169764732	1.228440445569766	0.6186432849994272	0.20543704139300625	0.8754949197687054	-0.10020265284470133	-1.4687443336755803	-1.1241710200311754	0.07853819826774977	0.13756499817644574	-2.3876352001306858	-0.4138944721662687	1.2363421898934115	-0.22385836621158892	-1.5058345789528698	0.34076131428581924	-0.07164341757899884	1.200773040286692	0.5221196669799061	-1.4367303691536306	-1.576107457376854	0.21730099012188653	-0.3939435316318232	-0.2891704688275327	-0.7071653789252439	-1.1262244117274385	-0.08042761088152782	-1.0564584800338066	0.3159892665612265	-1.679748725878467	-0.16469446472174987	-0.5630305221987983
Training	erythromycin|water-1a|1|2|1.0|11|s8	water-1a|water-1a|0|2|1.0|20|s34	-1.628867053152499	-0.13376053934667542	0.0	-0.9636154912099384	1.12621983214247	0.7353820716137065	0.05374080210517018	-0.6185040288046162	-0.27653948230074565	-0.4049429438489227	-0.2996912989389928	0.4710101023559328	-0.027619303830555886	0.6404577333067265	-0.11020627119710193	0.6887587070119086	0.9364862415658504	0.6233127615287941	0.2895479691688028	0.8557357151140863	0.04970580716207795	-1.461279788144534	-0.908884682099144	-0.8774994861086154	-0.3076990773493105	-2.3800558686061573	-0.7824507627541744	1.1209057979375077	-0.39430066804349817	-1.0835125461256814	0.7672777996509978	-0.26257811980702783	1.591651871917538	0.12325578246224468	-1.3352217685842516	-1.5544866213130757	0.2441350880136017	-0.2687334666053172	-0.3063678057261807	-0.4655373565679839	-0.6436695324248474	0.11085616351895666	-0.9623197189353768	0.3668051702404629	-1.6129176356602812	-0.2197283029872139	-0.4911540703590082
Training	erythromycin|water-1a|1|2|1.0|11|s8	water-1a|water-1a|0|3|1.0|21|s29	-1.3210867467331529	-0.613737329531312	0.0	-0.5862334649509426	1.8984712939525192	0.6876382614004299	0.35033440053878984	-0.773835189087344	-0.4275977925706429	-0.4937781912407875	-0.385062562241794	0.6050253511160406	0.2310801871860475	0.4863648748060298	-0.3684800522129171	0.6823590291842212	1.112207021698853	0.9351653162624424	0.4419504975426527	0.7692141887331942	0.012490623240461574	-1.4265167629496631	-0.7912318593810888	-0.2470076279300133	-0.27584310790032696	-2.284555709947805	-0.7502259477829805	0.9579864816267784	-0.07955863412651265	-1.199665984624656	0.7540396288006397	-0.23412179801762445	1.6804965547136694	-0.4824053430404778	-0.5614462323349767	-1.3036151740691286	0.5294795284846625	-0.6745287607094337	-0.2451872917286897	-0.9373372773853323	-0.5193301579777732	0.08320928653612647	-1.0413108506893891	0.29721420169241064	-1.6685415587757664	-0.3962693715718775	-0.06693766547564195
Training	erythromycin|water-1a|1|3|1.0|12|s39	water-1a|water-1a|0|1|1.0|19|s28	-1.9483124826794072	0.5473497981871445	0.0	-1.5351533258163457	-0.3380738415574072	1.239299719276806	0.012452637808650913	-0.3019858790830874	1.4408505309376336	-0.911517401812464	-1.3673819574025297	-0.165703080227793	0.6181229743001024	0.4205462794235695	0.6833716789042898	0.17168201810307335	0.9784488226423038	0.8839124043803093	0.4757855066078101	0.7368906121297947	0.3623895433052935	-1.3573580029919237	-1.1918732704821338	2.5385248996577205	0.4631709802932953	-2.372618491758514	0.4875550769376229	2.161277932818934	1.4774750045240834	-2.3817427828933493	0.8946692585759308	0.06322427328290202	1.4195912919141405	0.18567639046840512	-2.730914210932231	-2.1850958101354347	0.17910714090564106	-0.5936625859779161	0.031317344204195414	-0.6181634596256314	-1.6661465680308998	-0.3168019943921605	-1.0640991211074002	0.2225705709831054	-0.407247945754774	-0.16224641954987007	-0.4248539654913133
Training	erythromycin|water-1a|1|3|1.0|12|s39	water-1a|water-1a|0|2|1.0|20|s34	-1.7886855813563771	0.4101989871675951	0.0	-1.3754209980749652	-0.9304494185334524	1.297084194234973	0.11855587989244665	-0.2541439395687064	1.355675662652215	-0.948300924422103	-1.5289999713281146	0.3045595635225577	0.4473048322904498	0.14234673426680544	0.8402392053915837	0.14993690813850868	0.6864946186383882	0.8885818809096762	0.5598964343836066	0.7171314074751756	0.5122980033120728	-1.349893457460877	-0.9765869325501022	1.5824872152813552	0.01790690476753909	-2.365039160233985	0.11899878634971728	2.04584154086303	1.3070327026921742	-1.959420750066161	1.3211857439411094	-0.12771042894512696	1.8104701235449865	-0.2131874940492562	-2.629405610362852	-2.1634749740716557	0.20594123879735626	-0.4684525209514101	0.014120007305547409	-0.37653543726837135	-1.1835916887283089	-0.12551821999167598	-0.9699603600089706	0.2733864746623418	-0.3404168555365885	-0.2172802578153341	-0.3529775136515232
Training	erythromycin|water-1a|1|3|1.0|12|s39	water-1a|water-1a|0|3|1.0|21|s29	-1.4809052749370313	-0.0697778030170415	0.0	-0.9980389718159692	-0.15819795672340334	1.2493403840216963	0.4151494783260663	-0.4094750998514343	1.2046173523823178	-1.0371361718139678	-1.6143712346309158	0.4385748122826656	0.7060043233070532	-0.011746124233891209	0.5819654243757686	0.14353723031082133	0.8622153987713911	1.2004344356433243	0.7122989627574565	0.6306098810942835	0.4750828193904564	-1.3151304322660058	-0.8589341098320471	2.212979073459957	0.04976287421652259	-2.2695390015756343	0.15122360132091114	1.8829222245523012	1.6217747366091595	-2.0755741885651355	1.3079475730907513	-0.09925410715572358	1.8993148063411176	-0.8188486195519786	-1.8556300741135767	-1.9126035268277093	0.491285679268417	-0.8742478150555266	0.07530052130303844	-0.8483353580857198	-1.059252314281235	-0.1531650969745062	-1.048951491762983	0.20379550611428954	-0.3960407786520737	-0.3938213263999977	0.07123889123184313
Training	tetracycline|water-1b|1|1|1.0|16|s31	water-1b|water-1b|0|2|1.0|2|s1	-0.18455551502072964	0.4648162339791515	0.0	2.18981143415517	1.3670240396870537	-0.2744638509436932	0.2224180263924298	-0.703903684877984	-0.8820608126572941	1.975459138929765	-0.3432730447471135	-0.145510437879655	2.3598596149195115	0.2349303673228258	-0.7948891704339363	-1.1327584893296194	1.7333397731519542	0.13844264646972082	0.15379674913157615	-0.6583426055052986	0.2735372398008629	-0.4019759231945894	-0.928078796645396	3.676770508450194	-0.3159835307657284	-1.8818199802211009	0.6699146789523942	0.5008491604678778	-0.5208101959780462	-0.5467740397771763	-0.7736814194000923	-0.19170178975156915	0.9691716862001024	-0.5660465774000105	-1.6985027393503842	-0.8623635596331924	-0.2625049412606568	0.004082574625800639	0.9188752243530436	2.0350059169230343	0.17410025199875445	0.4892079789234956	0.009708765159334831	-0.2003784961270707	-2.0880168954567933	-0.15351697059317715	-0.7465000685445942
Training	tetracycline|water-1b|1|1|1.0|16|s31	water-1b|water-1b|0|3|1.0|3|s2	-0.16658706539403134	-0.2312216003233214	0.0	1.6156591934469082	1.3633175551564327	0.3762449966781105	0.3746236409320343	-0.3901213306707589	-0.7523380955108507	1.0916329839110697	-0.20715287092604484	-0.08224934788483917	1.5988576748450982	0.8511541705241115	0.6998441671209021	-0.8868145156518921	2.231806152774205	0.0526803246522638	0.2109712099728416	-0.45423308293067605	0.4926054548783707	-1.0939406251931914	-0.7377077085148063	2.1494303994117816	0.3231216444168585	-2.0054174174283563	0.8205093973679762	0.4004474623112344	-0.17744038872736656	-0.6035271136806273	0.3149351575379109	-0.002285328153128319	1.7077103444525852	-1.3118450605194951	-0.726942283610688	-0.4573137026459131	0.2830061151621201	0.14907146679808392	0.615805982941172	1.4941240452611453	0.058480951292842136	0.7371779557729328	-0.10093033007712204	-0.08304075917779485	-2.0866688122169297	-0.13594060979930056	-0.7826649952602232
Training	tetracycline|water-1b|1|2|1.0|17|s27	water-1b|water-1b|0|2|1.0|2|s1	-0.4509124139538354	0.4070584609796377	0.0	2.4290700114522714	0.13076558883288847	0.323092037546326	0.2555552100931662	-0.7025000208270393	-0.13250240438985014	2.3640164421315504	-0.4941599653546565	0.9935966805778884	3.0228603643220087	-0.2502331312175308	-0.6101028056859064	-1.6334726562071191	1.9611096659180856	0.0001803536750069057	0.23709218013097555	-0.9256083956040068	-0.02909686092147723	-0.6187875819748037	-1.227354892715823	3.4719739011073387	0.2983695004961522	-1.9725803598134048	0.1264011855605709	1.2132982908601946	-0.8975279088760741	-0.501520338756551	-1.2794317060903335	-0.15463954073129835	1.4742804974461243	-0.7433457595339075	-1.8554867636600691	-0.7435564694850171	-0.7677193557717192	0.03478371242071887	0.8626592049972909	1.8138624061010784	-0.19267247660900466	0.4691388643998291	-0.15137444429862426	0.007655435519884791	-2.1642025026305927	-0.2937106129570015	-0.95671437971321
Training	tetracycline|water-1b|1|2|1.0|17|s27	water-1b|water-1b|0|3|1.0|3|s2	-0.4329439643271371	-0.2889793733228352	0.0	1.8549177707440092	0.12705910430226752	0.9738008851681296	0.4077608246327705	-0.3887176666198142	-0.0027796872434069364	1.4801902871128547	-0.3580397915335878	1.0568577705727042	2.261858424247595	0.3659906719837549	0.8846305318689319	-1.3875286825293918	2.459576045540337	-0.08558196814245013	0.29426664097224103	-0.7214988730293843	0.1899713541560306	-1.3107522839734056	-1.036983804585233	1.9446337920689265	0.9374746756787392	-2.09617779702066	0.2769959039761529	1.1128965927035512	-0.5541581016253945	-0.5582734126600021	-0.19081512915233034	0.034776920867142465	2.2128191556986074	-1.4891442426533918	-0.883926307920373	-0.3385066124977376	-0.22220829934894226	0.17977260459300215	0.5595899635854193	1.2729805344391891	-0.30829177731491697	0.7171088412492663	-0.2620135395350811	0.12499317246916065	-2.162854419390729	-0.2761342521631249	-0.9928793064288391
Training	tetracycline|water-1b|1|3|1.0|18|s32	water-1b|water-1b|0|2|1.0|2|s1	-0.4076715166967944	0.1883451355250294	0.0	1.9326531188436729	-0.27000002499887965	-0.08486414236250718	0.4883135578458591	-0.8006549074612943	-0.11916509491629812	2.12310489982644	-0.9174759459641386	0.5882870764310106	2.4175486734877496	0.07175685208819083	-0.38780488756716425	-1.3540590129368058	1.6993946011907557	0.5569538745023026	0.33156285757866577	-0.7604666984141559	0.10252503010863467	-0.1897298108757024	-0.9871557452919468	3.026847126717657	-0.15751612656266278	-1.7614670597057138	0.16841589928097367	0.9776278905988908	-1.0273787182744805	-0.358697973975282	-0.8110691782875374	-0.17561490821185455	1.5733241683675612	-1.0152912853167422	-1.996563236944901	-0.8384169781010415	-0.6331507163005679	0.2771954403068193	0.9095270481402506	2.008602229162656	0.1678557966229457	0.495283129153064	-0.3197906366018195	-0.09070133057093877	-2.075480217376061	-0.3785442306730893	-0.7586040231514106
Training	tetracycline|water-1b|1|3|1.0|18|s32	water-1b|water-1b|0|3|1.0|3|s2	-0.3897030670700961	-0.5076926987774435	0.0	1.3585008781354109	-0.2737065095295006	0.5658447052592965	0.6405191723854635	-0.4868725532540692	0.010557622230145114	1.2392787448077442	-0.78135577214307	0.6515481664258265	1.6565467334133364	0.6879806552894765	1.106928449987674	-1.1081150392590784	2.1978609808130067	0.4711915526848456	0.3887373184199312	-0.5563571758395334	0.3215932451861425	-0.8816945128743043	-0.7967846571613572	1.4995070176792442	0.4815890486199241	-1.8850644969129693	0.3190106176965557	0.8772261924422473	-0.6840089110238008	-0.415451047878733	0.2775473986504657	0.013801553386586285	2.3118628266200436	-1.7610897684362268	-1.0250027812052047	-0.4333671211137622	-0.08763965987779088	0.4221843324791026	0.606457806728379	1.467720357500767	0.05223649591703339	0.7432531060025012	-0.4304297318382764	0.026636406378337085	-2.0741321341361982	-0.3609678698792127	-0.7947689498670396
Training	penicillin|water-1b|1|1|1.0|7|s23	water-1b|water-1b|0|2|1.0|2|s1	0.35085204011600624	0.30014783801374895	0.0	1.6659641994611265	0.4213002559477674	-1.0846741157428266	0.13367712055834513	-0.4078357614095367	-1.7787081185600233	1.4272701487404555	-0.7262619218676392	-0.7432166044822441	1.725723955094209	-0.4271742711185356	-0.7191918783757263	0.06476292676718033	0.7957421815295174	0.2370682758267764	0.18998248307033092	-0.6866248136879598	-0.2447287622162309	0.3336126988976433	-0.3538622348613973	1.7852194549764586	-0.7473732853288131	-0.14077501007294302	0.2264458704793197	-0.293261286190873	-0.6394039735337129	0.3133277944385417	-0.8238539100235567	-0.3007508157933616	0.7687247263029171	-0.264097578121314	-0.9675696285347994	0.21179176490197715	-0.9009172318906541	-0.5518562852665365	0.6464759525049155	2.0637741159068126	0.7016423889854712	0.1387103423262417	0.26326125880954176	-0.1248145080802434	-1.0638192867412677	0.1067662246297747	0.4581256313059665
Training	penicillin|water-1b|1|1|1.0|7|s23	water-1b|water-1b|0|3|1.0|3|s2	0.3688204897427045	-0.3958899962887239	0.0	1.0918119587528643	0.4175937714171465	-0.4339652681210229	0.2858827350979496	-0.0940534072023116	-1.64898540141358	0.5434439937217599	-0.5901417480465705	-0.6799555144874283	0.9647220150197956	0.1890495320827501	0.7755414591791121	0.3107069004449077	1.2942085611517689	0.15130595400931934	0.2471569439115964	-0.4825152911133373	-0.02566054713872301	-0.3583520031009586	-0.16349114673080756	0.2578793459380462	-0.10826811014622616	-0.2643724472801985	0.3770405888949018	-0.3936629843475163	-0.29603416628303325	0.2565747205350908	0.2647626669144465	-0.11133435419492076	1.5072633845554	-1.0098960612407986	0.003990827204896519	0.6168416218892565	-0.355406175467877	-0.4068673930942533	0.3434067110930439	1.5228922442449235	0.5860230882795587	0.3866803191756789	0.1526221635730849	-0.007476771130967562	-1.0624712035014046	0.12434258542365127	0.4219607045903375
Training	penicillin|water-1b|1|2|1.0|8|s6	water-1b|water-1b|0|2|1.0|2|s1	0.5492438682505192	0.4936711084538317	0.0	1.9346142788137453	0.6435531296873211	-1.4159870475254	-0.6270203720499401	-0.5727742407911602	-0.8583436915321365	1.9579920862752207	-0.8320278810704007	0.12017674614952555	2.1020520398830373	-0.7469543663455083	-0.9345058919011056	-0.15798395645552965	0.031831048919960026	0.3753104646703101	0.2357226930758181	-1.1297091338654095	-0.4496710097756305	-0.05773715560146898	-0.3260790787971555	2.1080460055965067	-0.5198450678502469	-0.027793398138170392	-0.21791235326338754	-0.023130037694805598	-0.9396178935182462	0.4265372403564561	-1.257508737123822	-0.3598377960730028	0.2141439545085726	-0.08694690047576792	-0.7754806045981724	0.0680272642221027	-1.229357079107495	-0.6133694629447994	0.7609660173423425	1.2945791662213626	0.12710164702363258	0.17369198466876945	0.3088072722905784	0.293101436230204	-0.8225819309027766	0.17249346268122778	0.4038398549719631
Training	penicillin|water-1b|1|2|1.0|8|s6	water-1b|water-1b|0|3|1.0|3|s2	0.5672123178772175	-0.20236672584864124	0.0	1.3604620381054833	0.6398466451567002	-0.7652781999035962	-0.4748147575103357	-0.2589918865839351	-0.7286209743856933	1.074165931256525	-0.695907707249332	0.1834378361443414	1.341050099808624	-0.1307305631442226	0.5602274456537328	0.0879600172221977	0.5302974285422115	0.289548142852853	0.2928971539170835	-0.9255996112907868	-0.23060279469812264	-0.7497018576000709	-0.1357079906665657	0.5807058965580945	0.11926010733234005	-0.15139083534542586	-0.06731763484780551	-0.12353173585144896	-0.5962480862675665	0.3697841664530053	-0.16889216018581887	-0.17042133447456198	0.9526826127610556	-0.8327453835952525	0.1960798511415236	0.4730771212093821	-0.6838460226847181	-0.4683805707725162	0.4578967759304709	0.7536972945594735	0.011482346317720271	0.4216619615182067	0.19816817705412149	0.4104391731794799	-0.8212338476629135	0.1900698234751044	0.3676749282563341
Training	penicillin|water-1b|1|3|1.0|9|s24	water-1b|water-1b|0|2|1.0|2|s1	0.41839850147664137	0.2443197791512528	0.0	1.9116504368051528	-0.113465515555367	-1.9053792088511048	-0.2466845270585001	-0.3294726701121231	-1.4487409332128305	1.6077044142808123	-0.7484176791782007	-0.19763801097733055	2.1653622106802253	-0.8397833730955568	-1.154975046329398	0.06767887059940136	0.7838701696156436	-0.4969725053991487	0.17580038560535804	-1.0181839782265545	-0.12687767372458492	0.22403514362939256	-0.2105673410881188	1.3738243709144078	-0.5631934133760663	0.16816016876647133	0.1949872092017193	-0.9427939770746372	-1.0806579993040462	0.5041636023971021	-0.4740843615239783	-0.34342287956387985	-0.3098382507614561	-0.21634467571384344	-0.6605329559664987	0.3767719641130585	-0.9758184983492004	0.011473968984084593	0.5306858554272669	1.967980742921965	0.4955170143859817	0.17655188342318162	0.2412653711718713	0.021838185517962568	-0.6090973931673407	0.0610909335308687	0.35621412284970777
Training	penicillin|water-1b|1|3|1.0|9|s24	water-1b|water-1b|0|3|1.0|3|s2	0.4363669511033397	-0.4517180551512201	0.0	1.3374981960968908	-0.11717200008598795	-1.2546703612293015	-0.09447891251889562	-0.015690315904898	-1.319018216066387	0.7238782592621167	-0.6122975053571321	-0.13437692098251475	1.4043602706058116	-0.2235595698942712	0.33975829122544043	0.3136228442771287	1.282336549237895	-0.5827348272166057	0.2329748464466235	-0.8140744556519319	0.09219054135292293	-0.4679295583692094	-0.020196252957529026	-0.15351573812400465	0.0759117618065206	0.04456273155921586	0.3455819276173013	-1.0431956752312803	-0.7372881920533665	0.4474105284936512	0.6145322154140249	-0.154006417965439	0.4287004074910268	-0.962143158833328	0.3110274997731972	0.7818218211003378	-0.43030744192642345	0.15646286115636787	0.22761661401539526	1.4270988712600756	0.3798977136800694	0.4245218602726189	0.13062627593541445	0.13917592246723842	-0.6077493099274776	0.07866729432474527	0.3200491961340788
Training	vancomycin|water-1b|1|1|1.0|4|s3	water-1b|water-1b|0|2|1.0|2|s1	0.7220107741638149	2.0574599234640383	0.0	1.6545891026898731	-0.37713475485830494	-0.8966757422290978	-1.4281948795471875	-0.5307200604183873	-0.9314521031392596	1.162279609571322	-0.7827217979721377	-0.5332815212777415	1.9288255685540867	-0.7025495183732318	-0.8439880287787895	0.011016071176921828	0.8586933247486996	-0.1420168291986581	-0.020182254091681173	-0.11716502254309802	-0.7290872288524088	-0.3877460316378185	-0.3527058385554085	2.6071051227334925	-0.2013828922725791	-0.5246612521142424	-0.0709519139457413	0.3120778772091164	1.2541191513208334	-0.2312014291580597	-0.8381189734831835	-0.6064988077372533	0.7777293892489432	0.10848770256079376	-1.4782108508675575	-0.5285897344807813	-1.2321617433166754	-0.1903391502469889	0.29726340935933226	1.079721667641622	-0.3441239480671765	-0.2947312174326697	-0.7111588324158431	0.2320353362645964	-1.172685148529169	-0.09581677373863684	0.41791624186167203
Training	vancomycin|water-1b|1|1|1.0|4|s3	water-1b|water-1b|0|3|1.0|3|s2	0.7399792237905132	1.3614220891615654	0.0	1.0804368619816112	-0.3808412393889259	-0.2459668946072941	-1.275989265007583	-0.21693770621116212	-0.8017293859928163	0.2784534545526265	-0.646601624151069	-0.4700204312829257	1.1678236284796737	-0.0863257151719461	0.6507453087760489	0.2569600448546492	1.3571597043709511	-0.2277791510161151	0.036992206749584255	0.08694450003152454	-0.510019013774901	-1.0797107336364204	-0.1623347504248187	1.0797650136950798	0.4377222829100078	-0.6482586893214979	0.07964280446984072	0.21167617905247305	1.5974889585715133	-0.2879545030615107	0.25049760345481964	-0.4170823461388125	1.516268047501426	-0.6373107805586908	-0.5066503951278616	-0.12353987749350193	-0.6866506868938984	-0.045350258074705614	-0.0058058320525393725	0.5388397959797331	-0.4597432487730888	-0.0467612405832325	-0.8217979276523	0.34937307321387223	-1.1713370652893058	-0.07824041294476025	0.381751315146043
Training	vancomycin|water-1b|1|2|1.0|5|s4	water-1b|water-1b|0|2|1.0|2|s1	0.7203610937118974	2.020081327887614	0.0	1.6979955235042352	-0.8091173070438764	-0.9064702229294124	-1.7373486407480463	-0.3518468257699734	-0.9813066867836592	1.1431932587215403	-0.7630503658660137	0.5544446124861162	1.776882825146958	-0.9106899163195769	-0.4324976637290132	0.21129965689232225	0.8313788330739484	0.3008418778686765	-0.13700304552734546	-0.4221247375240491	-0.3765558998724448	-0.39848984627291095	-0.23903380701700705	2.087476153152754	-0.24534830240396754	-0.2989517521882004	0.2483217520842569	0.1889277975946104	1.2640085884468029	0.04213027662973623	-0.6519717805582452	-0.28979962696724204	1.6815297795258353	0.0797079257379405	-1.3864963530516905	-0.3607353307976098	-1.051178419491665	-0.5862155405312901	0.4215682700179473	1.511004592691143	-0.2023630599937336	-0.37440479614328215	-0.3085986310151485	0.11771956035399354	-0.9628253528470054	-0.34979624931603315	0.9714757604674542
Training	vancomycin|water-1b|1|2|1.0|5|s4	water-1b|water-1b|0|3|1.0|3|s2	0.7383295433385957	1.3240434935851413	0.0	1.1238432827959732	-0.8128237915744974	-0.2557613753076087	-1.5851430262084418	-0.03806447156274828	-0.8515839696372158	0.25936710370284466	-0.6269301920449449	0.617705702480932	1.0158808850725447	-0.2944661131182911	1.0622356738258252	0.4572436305700496	1.3298452126962	0.21507955605121956	-0.07982858468608	-0.21801521494942652	-0.1574876847949369	-1.090454548271513	-0.04866271888641727	0.5601360441143419	0.39375687277861937	-0.4225491893954558	0.3989164704998389	0.08852609943796708	1.6073783956974823	-0.014622797273714738	0.436644796379758	-0.1003831653688012	2.420068437778318	-0.6660905573815441	-0.4149358973119943	0.04431452618966958	-0.5056673630688877	-0.4412266483590068	0.11849902860607565	0.970122721029254	-0.3179823606996459	-0.12643481929384492	-0.4192377262516054	0.2350572973032694	-0.9614772696071424	-0.33221988852215656	0.9353108337518252
Training	vancomycin|water-1b|1|3|1.0|6|s5	water-1b|water-1b|0|2|1.0|2|s1	0.6887153811355411	1.688672234867	0.0	2.346836639122966	-0.2220125074095003	-1.0624303518737772	-1.2929726087861455	-0.43456223442733055	-0.9545922847224996	1.5713941980131845	-0.7346769261834921	0.7466150420207809	1.4412309353453598	-0.1398888518640078	-0.4928305768693879	-0.23880902440338406	1.0036146132060413	0.0020250657605034306	-0.008879746350919149	-0.4233203997872721	-0.5252973949839337	-0.4495255032827572	-0.2636878703936887	2.504821167209021	0.09257827877760416	-0.3668731508722285	0.6486256506521562	0.34548910849180897	0.6573940887185971	0.1704076467251161	-0.9266754917127829	-0.7416406890785066	1.179169611096606	-0.0031797655193059877	-1.317168573401026	-0.015253787258490803	-1.2784481761860542	-0.012651127009159602	0.2251079421376128	1.9754840995124197	0.17501887001297867	-0.23096704022745485	-0.32458991906207396	0.12956786455228908	-1.222336173189731	0.00855505919907884	0.8247099091891723
Training	vancomycin|water-1b|1|3|1.0|6|s5	water-1b|water-1b|0|3|1.0|3|s2	0.7066838307622394	0.9926344005645272	0.0	1.7726843984147038	-0.22571899194012124	-0.4117215042519735	-1.1407669942465413	-0.12077988022010545	-0.8248695675760565	0.6875680429944886	-0.5985567523624233	0.8098761320155967	0.6802289952709466	0.4763349513372779	1.0019027606854505	0.0071349492743433265	1.5020809928282928	-0.08373725605695359	0.04829471449034628	-0.21921087721264956	-0.30622917990642584	-1.1414902052813591	-0.0733167822630989	0.9774810581706088	0.7316834539601911	-0.490470588079484	0.7992203690677382	0.2450874103351657	1.0007638959692766	0.11365457282166512	0.16194108522522033	-0.5522242274800657	1.917708269349089	-0.7489782486387906	-0.3456081176613299	0.38979606972878855	-0.7329371197632772	0.13233776516312368	-0.07796129927425888	1.4346022278505304	0.059399569307066365	0.017002936621982382	-0.4352290142985309	0.2469056015015649	-1.2209880899498682	0.026131419992955433	0.7885449824735433
Training	colistin|water-1a|1|1|1.0|40|s19	water-1a|water-1a|0|1|1.0|19|s28	0.16192705127281215	0.3283479950182429	0.0	-0.25438512882948583	0.43800540225308976	1.0155031877215441	0.08200237739834915	-0.2279684226141505	-0.3487761777265983	-0.4466625405737199	-0.08577361630689495	0.12790553372220215	0.22166578981233	0.6002901193246415	0.0872714035927844	-0.11945190298898645	0.1442125792234572	-0.0626857659113087	0.4361139194286388	0.5027993430895314	0.008545875474604614	-0.5691813546823044	0.3147055662833935	-0.521323127151081	0.1438752102733396	-0.17731729305594968	0.17970189662340186	1.3725882469267532	0.5534674731718628	-0.4182505270410797	-0.17767908532570775	0.15276272884228348	0.09931605997313753	-0.9221078380525451	-0.35132895358913	-0.274440827788375	-0.08205829724258963	-0.4423706201775913	-0.22619467932835316	-0.4157191797702375	-0.1944060148168436	-0.14952948467031302	-0.2663937315881757	-0.2812344278819161	-0.3183411729780943	-0.3767540979889663	0.5075907846083156
Training	colistin|water-1a|1|1|1.0|40|s19	water-1a|water-1a|0|2|1.0|20|s34	0.321553952595842	0.19119718399869345	0.0	-0.09465280108810514	-0.15437017472295544	1.0732876626797108	0.18810561948214488	-0.18012648309976953	-0.4339510460120168	-0.4834460631833588	-0.2473916302324799	0.5981681774725529	0.05084764780267737	0.32209057416787745	0.24413893008007825	-0.14119701295355114	-0.14774162478045838	-0.05801628938194181	0.5202248472044353	0.4830401384349123	0.15845433548138388	-0.5617168091512577	0.5299919042154251	-1.477360811527446	-0.3013888652524166	-0.16973796153142118	-0.18885439396450374	1.2571518549708491	0.3830251713399537	0.004071505786108709	0.2488374000394709	-0.03817197338574552	0.4901948916039833	-1.3209717225702065	-0.2498203530197509	-0.25281999172459635	-0.05522419935087442	-0.31716055515108543	-0.24339201622700116	-0.17409115741297754	0.2881488644857475	0.04175428973017148	-0.17225497048974606	-0.2304185242026797	-0.2515100827599088	-0.4317879362544304	0.5794672364481057
Training	colistin|water-1a|1|1|1.0|40|s19	water-1a|water-1a|0|3|1.0|21|s29	0.629334259015188	-0.2887796061859431	0.0	0.2827292251708906	0.6178812870870937	1.0255438524664342	0.4846992179157645	-0.3354576433824974	-0.5850093562819141	-0.5722813105752236	-0.3327628935352811	0.7321834262326608	0.30954713881928075	0.1679977156671808	-0.014134850935736853	-0.1475966907812385	0.02797915535254436	0.25383626535170656	0.6726273755782852	0.3965186120540203	0.1212391515597675	-0.5269537839563867	0.6476447269334802	-0.846868953348844	-0.2695328958034331	-0.07423780287306947	-0.15662957899330987	1.09423253866012	0.6977672052569392	-0.11208193271286593	0.2355992291891127	-0.009715651596342134	0.5790395744001149	-1.9266328480729291	0.523955183229524	-0.001948544480649517	0.2301202411201864	-0.722955849255202	-0.1822115022295101	-0.645891078230326	0.4124882389328217	0.014107412747341288	-0.25124610224375843	-0.300009492750732	-0.307134005875394	-0.6083290048390939	1.003683641331472
Training	colistin|water-1a|1|2|1.0|41|s20	water-1a|water-1a|0|1|1.0|19|s28	-0.20658748453545428	-0.2138288650231264	0.0	-0.2845853098755313	1.5136773665051022	0.25209805190224266	0.3636138709464527	-0.6632746577480271	2.5686883732025176	-0.4410814071448357	-0.2572851612327076	1.67032982396954	1.2597300664273954	1.0724306765350229	1.0543629804698402	-0.29117846243750023	0.07126441869137423	-0.1298637990016429	0.009624668852859841	0.14630330382069445	0.7670349163300987	-0.8430160348157489	-0.23824437928084485	0.9362072528905984	1.6055665139910689	-0.3838392256608696	0.056102883543474036	2.229819240185764	0.7477796399111876	-0.6344056512030107	-0.14084999647623775	-0.10208972677241944	0.2735501191490002	-0.6135368725276731	0.3123301728799461	-0.2996245296410365	-0.6635673003080047	0.296294166216307	-0.4171571950771398	1.0878290668491903	-0.3166506207256745	-0.17158437382441696	-0.3491109252761948	-0.4998083267574636	-0.8341745687550084	-0.4437965962509498	0.3353911982244435
Training	colistin|water-1a|1|2|1.0|41|s20	water-1a|water-1a|0|2|1.0|20|s34	-0.04696058321242447	-0.35097967604267577	0.0	-0.12485298213415065	0.921301789529057	0.3098825268604095	0.4697171130302484	-0.6154327182336461	2.483513504917099	-0.4778649297544746	-0.41890317515829256	2.14059246771989	1.0889119244177428	0.7942311313782588	1.211230506957134	-0.3129235724020649	-0.22068978531254133	-0.12519432247227602	0.09373559662865638	0.12654409916607534	0.916943376336878	-0.8355514892847022	-0.022958041348813296	-0.01983043148576691	1.160302438465313	-0.3762598941363411	-0.3124534070444316	2.11438284822986	0.5773373380792783	-0.21208361837582235	0.2856664888889409	-0.29302442900044845	0.6644289507798461	-1.0124007570453344	0.4138387734493252	-0.27800369357725785	-0.6367332024162895	0.421504231242813	-0.43435453197578777	1.3294570892064503	0.1659042585769166	0.01969940057606756	-0.25497216417776514	-0.4489924230782272	-0.7673434785368229	-0.4988304345164138	0.4072676500642336
Training	colistin|water-1a|1|2|1.0|41|s20	water-1a|water-1a|0|3|1.0|21|s29	0.2608197232069216	-0.8309564662273123	0.0	0.2525290441248451	1.693553251339106	0.2621387166471329	0.7663107114638681	-0.7707638785163741	2.3324551946472014	-0.5667001771463394	-0.5042744384610938	2.2746077164799985	1.347611415434346	0.6401382728775622	0.952956725941319	-0.3193232502297523	-0.04496900517953861	0.18665823226137235	0.2461381250025063	0.040022572785183286	0.8797281924152616	-0.8007884640898313	0.0946947813692418	0.6106614266928352	1.1921584079142962	-0.2807597354779894	-0.2802285920732377	1.9514635319191305	0.8920793719962639	-0.328237056874797	0.2724283180385827	-0.2645681072110451	0.7532736335759775	-1.6180618825480568	1.1876143096986	-0.027132246333311016	-0.3513887619452287	0.015708937138696474	-0.3731740179782968	0.8576571683891019	0.2902436330239908	-0.00794747640676263	-0.33396329593177754	-0.5185833916262794	-0.8229674016523081	-0.6753715031010774	0.8314840549475999
Training	colistin|water-1a|1|3|1.0|42|s21	water-1a|water-1a|0|1|1.0|19|s28	0.03401251320160625	0.00108034368946619	0.0	-0.25452361566075865	0.7861351049833152	0.7566676949547233	0.0890445341953372	-0.17061776192416112	-0.06705944749883752	-1.046232483763701	-0.21072199844275372	0.25188025524629465	0.028723844036444568	0.4091794384143106	-0.11276485909865695	-0.24837049992505025	-0.01511135493034921	0.4842427344619695	0.33397147137271865	0.4021080494462943	-0.14730554135966933	-0.26356599594561914	0.4315042828428002	-0.4907480258364823	-0.14334206442042818	0.054257811664266235	0.09738622581766697	1.2105071948884731	0.5719571483397843	-0.21099098772935587	-0.13410764977620282	0.0026339453709045557	-0.5158900543733038	-0.9672529122071812	-0.22425095619388724	-0.2695652465330438	0.11875947898673367	-0.0048315630038251465	-0.5477889595185168	-0.8126364147261205	-0.18982073217177664	-0.13855976237404555	-0.35576922894772345	-0.408340099341352	0.12975916476584534	-0.25049524807680257	-0.0182061526617332
Training	colistin|water-1a|1|3|1.0|42|s21	water-1a|water-1a|0|2|1.0|20|s34	0.19363941452463607	-0.1360704673300832	0.0	-0.09479128791937796	0.19375952800726992	0.8144521699128902	0.19514777627913293	-0.12277582240978012	-0.15223431578425606	-1.0830160063733398	-0.3723400123683387	0.7221428989966454	-0.14209429797320805	0.13097989325754655	0.044102667388636885	-0.2701156098896149	-0.3070655589342648	0.4889122109913364	0.4180823991485152	0.3823488447916752	0.002602918647109931	-0.25610145041457244	0.6467906207748317	-1.4467857102128474	-0.5886061399461844	0.06183714318879474	-0.27117006477023864	1.095070802932569	0.4015148465078751	0.2113310450978325	0.2924088355889758	-0.18830075685712444	-0.12501122274245802	-1.3661167967248424	-0.1227423556245082	-0.2479444104692652	0.14559357687844887	0.12037850202268086	-0.5649862964171648	-0.5710083923688605	0.2927341471308145	0.05272401202643895	-0.2616304678492938	-0.3575241956621156	0.1965902549840308	-0.3055290863422666	0.05367029917805688
Training	colistin|water-1a|1|3|1.0|42|s21	water-1a|water-1a|0|3|1.0|21|s29	0.5014197209439821	-0.6160472575147198	0.0	0.2825907383396178	0.966010989817319	0.7667083596996136	0.4917413747127526	-0.278106982692508	-0.3032926260541533	-1.1718512537652046	-0.4577112756711399	0.8561581477567533	0.11660519304339535	-0.023112965243150096	-0.21417111362717825	-0.2765152877173023	-0.13134477880126205	0.8007647657249848	0.5704849275223651	0.29582731841078314	-0.03461226527450645	-0.22133842521970148	0.7644434434928868	-0.8162938520342453	-0.5567501704972009	0.15733730184714645	-0.23894524979904475	0.93215148662184	0.7162568804248606	0.09517760659885788	0.2791706647386176	-0.15984443506772106	-0.03616653994632646	-1.9717779222275649	0.6510331806247667	0.002927036774681646	0.4309380173495097	-0.2854167920814357	-0.5038057824196738	-1.0428083131862091	0.4170735215778887	0.02507713504360876	-0.3406215996033062	-0.4271151642101678	0.14096633186854568	-0.4820701549269302	0.4778867040614232
Training	novobiocin|water-1b|1|1|1.0|13|s25	water-1b|water-1b|0|2|1.0|2|s1	-0.662009943589684	0.5286716496488655	0.0	0.7322816020004891	1.2064457517134557	-1.189230287555146	0.6421706957063193	-1.528865056223507	0.1791947884814724	-1.0556451125136477	-0.08023721287679475	0.7074357729936196	-0.3401008301979833	0.09038030117578	-1.4933813439965662	0.483776519255315	1.7588437648110693	-0.6575535577288667	0.8452319932757479	0.756207677563248	0.4646455495285826	0.056490634780836935	-0.2900750504542167	5.942804726503022	-0.7216108211857509	-2.2327494069956155	0.9019290832769826	0.5307883789622165	-1.6152501301404438	-0.1862735851284256	-2.0028912491001685	0.8403701255948599	-0.7132223166832468	1.4718427985580167	-2.5935272440270536	-0.5982715165192829	-2.0774552287623034	-0.07806873482609067	-1.9689917326857376	-1.4067132955457344	0.2839416554105476	0.16503100409275895	0.7856643359528492	-0.08210560834208103	-1.7929228163422175	0.5527535695432721	-1.6073058279589096
Training	novobiocin|water-1b|1|1|1.0|13|s25	water-1b|water-1b|0|3|1.0|3|s2	-0.6440414939629857	-0.16736618465360742	0.0	0.158129361292227	1.2027392671828347	-0.5385214399333424	0.7943763102459238	-1.2150827020162822	0.30891750562791565	-1.9394712675323431	0.05588296094427392	0.7706968629884354	-1.1011027702723966	0.7066041043770657	0.001351993558272202	0.7297204929330423	2.257310144433321	-0.7433158795463237	0.9024064541170134	0.9603172001378706	0.6837137646060905	-0.635474067217765	-0.09970396232362687	4.415464617464608	-0.08250564600316412	-2.3563468442028714	1.0525238016925649	0.4303866808055732	-1.2718803228897642	-0.2430266590318766	-0.9142746721621648	1.0297865871933007	0.025316341569236126	0.7260443154385321	-1.6219667882873576	-0.19322165953200354	-1.5319441723395257	0.06692015734619261	-2.272060974097609	-1.9475951672076235	0.1683223547046353	0.41300098094219617	0.6750252407163924	0.035232128607194824	-1.7915747331023546	0.5703299303371487	-1.6434707546745386
Training	novobiocin|water-1b|1|2|1.0|14|s26	water-1b|water-1b|0|2|1.0|2|s1	-0.7651952540723848	0.5785498542726755	0.0	0.14972795157971408	0.3795808819878717	-0.4743034268760464	0.9272570909116888	-1.4861125217706077	1.1655686384651531	-1.9595974607149684	-0.13005961279360712	1.7214765796936256	0.5106588491116408	1.1841604849163216	-0.044395193724226616	-0.09822566790000307	1.7479883400450946	-0.9288669126905535	0.9360213392130348	0.6305194638237168	1.136456142254343	-0.21834997904428374	-0.2635897299755729	6.6827307557176505	-0.2708509582059957	-1.7449067577500177	0.7767552074816884	0.92483354029748	-2.43562541271683	-0.4396852437800858	-2.3745713637083843	0.7913571007731903	-1.5631230281157815	0.9072429306994536	-1.5185540829171202	-0.4916205509659681	-2.0820004110470234	-0.3909149559147318	-1.2303983646094938	0.9398165140434718	-0.4471841905768974	0.09643094365159753	0.4638506275288981	-0.22673961450008304	-1.137814001163573	0.8980297852896868	-1.9500591277273167
Training	novobiocin|water-1b|1|2|1.0|14|s26	water-1b|water-1b|0|3|1.0|3|s2	-0.7472268044456865	-0.11748798002979745	0.0	-0.4244242891285479	0.3758743974572507	0.17640542074575727	1.0794627054512933	-1.1723301675633824	1.2952913556115964	-2.8434236157336636	0.006060561027461553	1.7847376696884414	-0.2503430909627724	1.800384288117607	1.4503381438306118	0.14771830577772427	2.2464547196673457	-1.0146292345080106	0.9931958000543002	0.8346289863983394	1.3555243573318512	-0.9103146810428856	-0.07321864184498318	5.155390646679238	0.3682542169765912	-1.8685041949572727	0.9273499258972704	0.8244318421408368	-2.0922556054661503	-0.4964383176835368	-1.2859547867703809	0.9807735623716312	-0.8245843698632989	0.161444447579969	-0.5469936271774243	-0.08657069397868877	-1.5364893546242457	-0.2459260637424485	-1.5334676060213654	0.3989346423815827	-0.5628034912828097	0.3444009205010348	0.3532115322924412	-0.1094018775508072	-1.1364659179237098	0.9156061460835634	-1.986224054442946
Training	novobiocin|water-1b|1|3|1.0|15|s38	water-1b|water-1b|0|2|1.0|2|s1	-1.3821026523863402	-0.05403963082389485	0.0	-0.450479661636825	0.7778305412238307	-1.88510683443768	0.010616415584729031	-3.0725022672935878	0.6488098649059131	-1.5117469182618972	-0.3028397370215989	2.983813598763395	0.036268888656679536	0.6714078129244792	1.137386030067984	-0.4974952303030236	1.5725995555477326	-0.4765712930040502	0.6261866988420763	-0.11804271268708175	1.0111556275397895	0.606454048931111	-1.0045557716124076	7.031619758677891	-0.9758321734076144	-1.8639780694079688	1.5609880466349433	1.3026346588531892	-0.2928798980233731	-0.4900349849936054	-1.6636747611406495	0.748257025163686	-0.9569603711322509	0.8684075404994989	-1.2435504107968596	-1.061007586338036	-1.8081945682635057	0.1849156150845808	-1.7504501923411135	2.0208141452853505	-0.05932647606541419	-0.5574929839802625	0.09813794727929183	-0.7068708889241471	-1.957933016289456	0.2374471324125569	-0.4790937110748184
Training	novobiocin|water-1b|1|3|1.0|15|s38	water-1b|water-1b|0|3|1.0|3|s2	-1.364134202759642	-0.7500774651263677	0.0	-1.0246319023450872	0.7741240566932097	-1.2343979868158763	0.1628220301243335	-2.7587199130863618	0.7785325820523563	-2.3955730732805933	-0.16671956320053027	3.0470746887582107	-0.7247330514177337	1.2876316161257648	2.6321193676228223	-0.2515512566252962	2.071065935169984	-0.5623336148215072	0.6833611596833418	0.08606680988754077	1.2302238426172971	-0.08551065306749095	-0.8141846834818178	5.504279649639479	-0.3367269982250276	-1.987575506615224	1.7115827650505249	1.2022329606965458	0.05048990922730656	-0.5467880588970564	-0.5750581842026463	0.9376734867621268	-0.21842171287976786	0.12260905738001425	-0.2719899550571636	-0.6559577293507566	-1.262683511840729	0.32990450725686404	-2.053519433752985	1.4799322736234617	-0.1749457767713265	-0.3095230071308253	-0.01250114795716506	-0.5895331519748712	-1.9565849330495928	0.2550234932064335	-0.5152586377904473
Training	gentamicin|water-2|1|1|2.0|28|s28	water-2|water-2|0|1|2.0|46|s46	0.9631024108585198	-0.2961170426796089	0.0	1.5365451805667814	0.11484027245741844	-0.3622960905712596	0.001912364333401584	0.32134132765490003	0.9913300149295798	-0.04907846392081439	1.8578828142673265	0.3389660508937413	0.9096459048457666	1.1885180694649229	1.9022087002821984	0.31869668038430105	0.5752375597172463	1.2432435683797696	-0.6585243752385637	-0.9203744152869682	0.2192405938210733	-0.11167371254590286	0.6420555319544601	1.9304828588421092	-0.5023585407565179	-2.6130712935954703	1.6270039803466907	1.9563985301316915	1.260886872116675	1.0036961960857775	-0.5855800978326959	0.8562506449626799	1.2326966622461315	-1.2983468033770436	-1.5260888810452138	-0.10243760165140348	0.8274002311660098	0.8613850742538638	0.4644678093852361	0.4588944735650249	-2.7976368956818387	-0.8750018362837961	-0.7814060863651218	0.2394286923227185	-1.4635323571343726	-0.2841236638950253	-2.4089585108537674
Training	gentamicin|water-2|1|1|2.0|28|s28	water-2|water-2|0|2|2.0|47|s47	0.8470700895746113	0.2201432223841211	0.0	1.1457631662845371	3.149012421132205	-0.16083019313691338	-0.4281161193120493	0.3772647048272937	0.6539567284713614	-0.4600712326899581	1.7751570628553257	-0.8727434399359608	1.5765749986608824	0.7237646806112288	0.6309055947903346	0.16916286607320075	0.7223406907705243	1.5615231488236212	-0.6488508136353257	-0.925532239080736	-0.244182451316072	-0.8290841419726203	0.5933793824302427	0.5274351441982315	0.93507206834655	-2.7083772529312014	1.1799538332859871	3.1457361673569624	1.078236330519931	0.7001429396372911	-0.7571211661955761	0.5747425965406041	0.3593589679789861	-1.6763514673692903	-0.7421970183180648	0.002113894507755454	0.7402470367283359	1.2780406511640503	0.5362972924451554	-0.15439412859693835	-2.702108703677963	-0.791929417092752	-0.6698858038160616	0.3043634438463592	-1.0813860639206307	-0.5060180277476682	-2.083883716658595
Training	gentamicin|water-2|1|1|2.0|28|s28	water-2|water-2|0|3|2.0|48|s48	1.668856104823874	2.166027832223045	0.0	1.068679095238002	0.16551168077762712	0.1849281716347697	-0.8724315367645428	-0.2884663134053511	0.3363079533914011	-0.6018360209870588	0.6348097093824272	3.639293033361318	1.2934359596652951	-0.03548605415382156	1.0786924669007782	-0.1499967927595396	4.032240461885511	4.4097167849070535	-0.033195321921297705	-1.0660125387672892	-0.6247424394240193	-1.4561491597030771	0.7038055479467946	2.2827960454989893	0.2284882114740849	-2.8215331138904447	-0.3557120217918657	-0.37661125377537097	1.4625476771405062	-0.5905252547779439	-1.5942361056090304	0.061992555734551764	0.22411992816685355	-2.0835210518525247	-1.96426306496681	-0.6029317751440493	0.5138094598487015	1.7570429182584233	0.7718904788110681	2.474200978245038	-2.0146435841759605	-0.6642398755859977	0.07453837686963816	0.4830162379820671	-1.152910868348796	-0.8843733670505269	-1.9945882137816942
Training	gentamicin|water-2|1|2|2.0|29|s29	water-2|water-2|0|1|2.0|46|s46	0.8696367718539619	0.04686926716554396	0.0	1.168412346033351	-0.9582844062770768	0.3022320404324024	0.3537335173540379	0.24776647703790025	0.3602711071505986	-0.09762792688078736	1.6429062652109243	1.2672954734488222	-0.3961237299244735	1.005962251426635	1.3171048286061593	0.10216019940652643	0.3790017072081477	0.5461445313393503	-0.4610325791119792	-1.1356327302727591	0.4833030748524694	-0.07328867751822976	0.6916451342966514	2.03202661809903	-0.05863834443174909	-3.042532195971724	2.23238541687992	2.2656384390767004	0.9424520329014588	0.3126006121029308	-0.9539743036870574	0.5856531222254837	0.9141558001230088	-1.6619443942173877	-1.5815747804736937	-0.5406050016902881	0.8638671741336079	0.4320235556963628	0.3772171509631672	1.1927575267718278	-2.619248728950621	-1.0341501067892829	-0.9433090492491338	0.006402305383996776	-1.0569429934342676	-0.3673585437292086	-1.5062513098349288
Training	gentamicin|water-2|1|2|2.0|29|s29	water-2|water-2|0|2|2.0|47|s47	0.7536044505700534	0.5631295322292739	0.0	0.7776303317511069	2.0758877423977102	0.5036979378667485	-0.07629496629141297	0.30368985421029393	0.022897820692380225	-0.5086206956499311	1.5601805137989233	0.05558598261912007	0.27080536389064225	0.5412088625729412	0.04580172311429554	-0.04737361490457381	0.5261048382614257	0.8644241117832019	-0.4513590175087412	-1.1407905540665269	0.0198800297153241	-0.7906991069449472	0.6429689847724339	0.6289789034551523	1.3787922646713189	-3.1378381553074544	1.7853352698192166	3.4549760763019712	0.7598014913047146	0.009047355654444368	-1.1255153720499376	0.30414507380340794	0.04081810585586343	-2.0399490582096345	-0.7976829177465445	-0.4360535055311292	0.7767139796959341	0.8486791326065495	0.4490466340230865	0.5794689246098645	-2.5237205369467457	-0.9510776875982384	-0.8317887667000736	0.07133705690763747	-0.6747967002205257	-0.5892529075818516	-1.1811765156397565
Training	gentamicin|water-2|1|2|2.0|29|s29	water-2|water-2|0|3|2.0|48|s48	1.5753904658193159	2.5090141420681977	0.0	0.7005462607045718	-0.907612997956868	0.8494563026384316	-0.5206103837439064	-0.3620411640223509	-0.2947509543875801	-0.6503854839470318	0.419833160326025	4.567622455916398	-0.012333675104944763	-0.21804187219210916	0.4935885952247392	-0.36653327373731415	3.836004609376412	3.712617747866634	0.1642964742052868	-1.2812708537530801	-0.3606799583926232	-1.4177641246754042	0.753395150288986	2.38433980475591	0.6722084077988537	-3.2509940162666986	0.24966941474136384	-0.06737134483036211	1.1441128379252898	-1.2816208387607908	-1.962630311463392	-0.2086049670026444	-0.09442093395626916	-2.4471186426928693	-2.0197489643952897	-1.0410991751829342	0.5502764028162996	1.3276813997009222	0.6846398203889992	3.2080640314518414	-1.8362554174447432	-0.8233881460914843	-0.08736458601437391	0.24998985104334534	-0.7463215046486908	-0.9676082468847104	-1.0918810127628555
Training	gentamicin|water-2|1|3|2.0|30|s30	water-2|water-2|0|1|2.0|46|s46	0.76857854368704	-4.314739109697546	0.0	1.6333379626036315	0.293288943383458	-1.0627913514880405	1.6074756299654689	0.8699984991962664	1.221438017186557	0.0938333104754312	2.468142784305216	0.07920259893146975	0.8695880050369471	0.2877747132782753	1.6231348780391102	0.8379256309870815	-1.3949138948309638	0.3114997225431022	-0.6738485508101526	-1.1440320997405615	1.2634722001498746	0.2181248977380994	0.7854220844236028	2.5813493040847977	-0.40958243086153706	-2.8878724834351	0.06229600836601268	2.2025911808067207	1.8301879279996809	1.0546159044160597	-2.3576358694763946	1.6508813605398058	1.418279882503939	-1.3090404687632944	-0.10098179832019127	0.3445775408678404	1.6326642093361112	-0.16729911357101468	-0.05759964650086946	2.6485169268084725	-2.824311664420649	-0.19979887473329594	-0.49186449817139	0.4229519304972165	-1.824724761042728	-0.13331169459406844	-0.7391677606443166
Training	gentamicin|water-2|1|3|2.0|30|s30	water-2|water-2|0|2|2.0|47|s47	0.6525462224031315	-3.7984788446338147	0.0	1.242555948321387	3.327461092058245	-0.8613254540536941	1.1774471463200182	0.92592187636866	0.8840647307283387	-0.3171594582937125	2.3854170328932147	-1.1325068918982324	1.5365170988520631	-0.1769786755754188	0.3518317725472464	0.6883918166759813	-1.2478107637776858	0.6297793029869538	-0.6641749892069146	-1.1491899235343297	0.8000491550127293	-0.499285531688618	0.7367459348993854	1.17830158944092	1.027848178241531	-2.9831784427708303	-0.3847541386946909	3.3919288180319915	1.6475373864029368	0.7510626479675729	-2.5291769378392748	1.3693733121177305	0.5449421882367941	-1.6870451327555411	0.6829100644069577	0.44912903702699936	1.5455110148984377	0.24935646333917205	0.01422983655904986	2.0352283246465093	-2.7287834724167728	-0.1167264555422518	-0.3803442156223298	0.4878866820208572	-1.4425784678289864	-0.3552060584467114	-0.414092966449144
Training	gentamicin|water-2|1|3|2.0|30|s30	water-2|water-2|0|3|2.0|48|s48	1.4743322376523942	-1.8525942347948916	0.0	1.165471877274852	0.3439603517036667	-0.515567089282011	0.7331317288675248	0.2601908581360153	0.5664159556483783	-0.4589242465908132	1.2450696794203164	3.3795295813990465	1.253378059856476	-0.9362294103404692	0.7996186446576901	0.3692321578432409	2.0620890073373004	3.477972939070386	-0.048519497492886636	-1.2896702232208828	0.41948916690478205	-1.1263505494190749	0.8471721004159374	2.9336624907416784	0.3212643213690658	-3.0963343037300746	-1.920419993772544	-0.1304186031003418	2.031848733023512	-0.5396055464476621	-3.366291877252728	0.8566232713116779	0.4097031484246614	-2.094214717238776	-0.5391559822417875	-0.15591663262480535	1.319073438018803	0.7283587304335448	0.2498230229249625	4.6638234314884865	-2.0413183529147707	0.01096308596450246	0.3640799650633699	0.6665394761565651	-1.5141032722571517	-0.7335613977495701	-0.32479746357224304
Training	streptomycin|water-2|1|1|2.0|37|s37	water-2|water-2|0|1|2.0|46|s46	0.3867753239481733	-0.7688183012127263	0.0	-0.04979909004858385	-0.9305470532035428	-0.41792277053379934	0.7816615291533173	0.4736191501257823	0.4315200464960052	1.3029447889959815	0.36869941970036896	-1.622892504035575	0.5849505773640136	1.173298305318924	1.317181863420923	-0.4727431110329477	0.3338813783487051	-0.10792997952511384	-0.19941164724933455	0.12056183679386655	0.4385576678114855	-0.5513949544935475	-0.3954087148577017	0.821668169939723	0.7823673640348625	-1.4055663091677122	1.1586498039632338	2.441580845254788	0.3591486899475562	0.11941438635921033	0.3676688922067015	0.7033079292575675	1.0344253551491702	-0.8265935061211973	-1.651180449576367	-0.9771977227370136	-1.082279526468504	-0.27666466177715154	0.5953942894117024	-0.3378720262480115	-2.521180051376944	0.11479995530644604	-0.12537053923695218	0.7632282408214426	-1.9712964166873723	-0.5348534078768754	-1.4744026574174045
Training	streptomycin|water-2|1|1|2.0|37|s37	water-2|water-2|0|2|2.0|47|s47	0.2707430026642648	-0.2525580361489963	0.0	-0.4405811043308283	2.1036250954712443	-0.2164568730994532	0.35163304550786645	0.529542527298176	0.09414676003778676	0.8919520202268378	0.285973668288368	-2.8346019948652774	1.2518796711791291	0.7085449164652298	0.04587875792905916	-0.6222769253440479	0.4809845094019831	0.21034960091873775	-0.18973808564609665	0.11540401300009863	-0.024865377325659743	-1.2688053839202649	-0.4440848643819191	-0.5813795447041545	2.2197979731379305	-1.5008722685034428	0.7115996569025302	3.630918482480059	0.17649814835081212	-0.1841388700892761	0.19612782384382133	0.4217998808354917	0.16108766088202486	-1.204598170113444	-0.8672885868492181	-0.8726462265778547	-1.169432720906178	0.1399909151330352	0.6672237724716217	-0.9511606284099748	-2.425651859373068	0.19787237449749015	-0.01385025668789197	0.8281629923450833	-1.5891501234736305	-0.7567477717295183	-1.149327863222232
Training	streptomycin|water-2|1|1|2.0|37|s37	water-2|water-2|0|3|2.0|48|s48	1.0925290179135274	1.6933265736899277	0.0	-0.5176651753773633	-0.879875644883334	0.12930149167222993	-0.09268237194462704	-0.13618849093446886	-0.2235020150421736	0.7501872319297371	-0.8543736851845303	1.6774344784320017	0.9687406321835424	-0.05070581829982057	0.4936656300395028	-0.9414365841767882	3.79088428051697	3.05854323700217	0.4259174060679314	-0.02507628668645445	-0.4054253654336071	-1.895870401650722	-0.33365869886536714	1.1739813565966033	1.513214116265465	-1.6140281294626868	-0.8240661981753226	0.10857106134772554	0.5608094949713873	-1.4748070645045113	-0.640987115569633	-0.09095015997056066	0.025848621069892275	-1.6117677545966789	-2.089354633497963	-1.4776918962296597	-1.3958702977858124	0.618993182227408	0.9028169588375344	1.6774344784320017	-1.7381867398710655	0.32556191600424444	0.7305739239978077	1.0068157864807912	-1.6606749279017956	-1.1351031110323768	-1.060032360345331
[truncated: 330 more rows]
[truncated: 3,018 more columns]
